# Supplementary material for: Molecular characterization of atherosclerosis in HIV positive persons
Source: Sci Rep. 2021 Feb 5;11:3232. doi: 10.1038/s41598-021-82429-4 (PMC7865026; doi:10.1038/s41598-021-82429-4)
Supplement: Supplementary file 1 — Supplementary Information. [file 41598_2021_82429_MOESM1_ESM.zip]

Archive with 13 entries (11 files):
- 41598_2021_82429_MOESM1_ESM.zip/
- 41598_2021_82429_MOESM1_ESM.zip/supplemental_11162020/
- 41598_2021_82429_MOESM1_ESM.zip/supplemental_11162020/Manuscript info.docx
- 41598_2021_82429_MOESM1_ESM.zip/supplemental_11162020/Supplemental Table 1- Subjects.xlsx
- 41598_2021_82429_MOESM1_ESM.zip/supplemental_11162020/Supplemental Table 2- Luminex cytokine and chemokine assays.xlsx
- 41598_2021_82429_MOESM1_ESM.zip/supplemental_11162020/Supplemental Table 3- mRNA-Seq- raw and VST-transformed counts.xlsx
- 41598_2021_82429_MOESM1_ESM.zip/supplemental_11162020/Supplemental Table 4- smallRNA-Seq- raw and VST-transformed counts.xlsx
- 41598_2021_82429_MOESM1_ESM.zip/supplemental_11162020/Supplemental Table 5- mRNA differential expression analysis results.xlsx
- 41598_2021_82429_MOESM1_ESM.zip/supplemental_11162020/Supplemental Table 6- miRNA Differential Expression.xlsx
- 41598_2021_82429_MOESM1_ESM.zip/supplemental_11162020/Supplemental Table 9- Centralities_xmWAS_HIV_AS.xlsx
- 41598_2021_82429_MOESM1_ESM.zip/supplemental_11162020/Supplementary Figure 1.docx
- 41598_2021_82429_MOESM1_ESM.zip/supplemental_11162020/Supplemental Table 7- miRNA predicted targets for DE miRNA_proof.xlsx
- 41598_2021_82429_MOESM1_ESM.zip/supplemental_11162020/Supplemental Table 8- Functional enrichment for predicted miRNA targets_proof.xlsx
