# Supplementary material for: Molecular characterization of atherosclerosis in HIV positive persons
Source: Sci Rep. 2021 Feb 5;11:3232. doi: 10.1038/s41598-021-82429-4 (PMC7865026; doi:10.1038/s41598-021-82429-4)
Supplement: Supplementary file 1 — Supplementary Information. [file 41598_2021_82429_MOESM1_ESM.zip › 41598_2021_82429_MOESM1_ESM.zip/supplemental_11162020/Supplemental Table 1- Subjects.xlsx]

## Sheet: Demographics
Participant Id	Sequence Num	Cohort	Atheroslcerosis	Ethnicity	Race	Current Smoker	Previous Smoker	Cigarettes Per Day	Years Smoking	Long Since Quit Years	Long Since Quit Month	Cholesterol	HDL	Triglycerides	LDL	Fasting
VN005	1	HIV-	Unknown	Not Hispanic or Latino	White	False	False					173	48	168	91	False
VN007	1	HIV-	Unknown	Not Hispanic or Latino	White	False	False					177	45	166	99	False
VN043	1	HIV-	Unknown	Not Hispanic or Latino	White	False	False					189	60	77	114	False
VN053	1	HIV-	Unknown	Not Hispanic or Latino	White	False	True			47	0	169	37	139	104	False
VN065	1	HIV-	Unknown	Unknown (or not reporting)	White	False	False					140	46	55	83	True
VN066	1	HIV-	Unknown	Not Hispanic or Latino	White	False	True			42	0	177	85	75	77	False
VN067	1	HIV-	Unknown	Not Hispanic or Latino	White	False	False					260	62	185	161	False
VN070	1	HIV-	Unknown	Not Hispanic or Latino	White	False	True			33	0	234	52	66	169	True
VN077	1	HIV-	Unknown	Not Hispanic or Latino	White	False	True			32	0	171	60	58	99	False
VN083	1	HIV-	Unknown	Not Hispanic or Latino	White	False	True			13	0	165	31	149	104	False
VN085	1	HIV-	Unknown	Not Hispanic or Latino	Black	False	False					205	57	73	133	False
VN088	1	HIV-	Unknown	Not Hispanic or Latino	White	False	False					196	43	182	117	False
VP007	1	HIV+	Unknown	Not Hispanic or Latino	White	True		3	3			174	56	54	107	True
VP010	1	HIV+	Unknown	Not Hispanic or Latino	White	False	False					178	64	47	105
VP012	1	HIV+	Unknown	Not Hispanic or Latino	White	False	False					188	82	109	84	True
VP021	1	HIV+	Unknown	Not Hispanic or Latino	White	True	False	10	37			102	33	61	57	True
VP027	1	HIV+	Unknown	Not Hispanic or Latino	White	False	True			30	0	141	53	154	57	True
VP028	1	HIV+	Unknown	Not Hispanic or Latino	White	False	True			30	0	189	44	111	123	False
VP029	1	HIV+	Unknown	Not Hispanic or Latino	White	False	False					153	48	149	75	True
VP031	1	HIV+	Unknown	Not Hispanic or Latino	White	False	True			10	0	194	44	267	97	True
VP032	1	HIV+	Unknown	Not Hispanic or Latino	Black	True		2	20			148	76	82	56	True
VP034	1	HIV+	Unknown	Not Hispanic or Latino	White	False	True			1	6	185	39	147	117	True
VP037	1	HIV+	Unknown	Not Hispanic or Latino	White	False	True			25	0	173	58	97	96	True
VP040	1	HIV+	Unknown	Unknown (or not reporting)	Race Not Reported	False	True			37	0	166	92	51	64	True
VP041	1	HIV+	Unknown	Not Hispanic or Latino	White	False	False					141	61	63	67	True
VP042	1	HIV+	Unknown	Not Hispanic or Latino	White	False	True			40	0	172	38	258	82	True
VP045	1	HIV+	Unknown	Not Hispanic or Latino	White	False	True			4	0	268	56	335	145	True
VP052	1	HIV+	Unknown	Unknown (or not reporting)	White	False	False					180	63	66	107	False
VP054	1	HIV+	Unknown	Not Hispanic or Latino	White	True		20	30			140	44	111	74	True
VP059	1	HIV+	Unknown	Not Hispanic or Latino	Black	True		3	27			178	128	50	40
VP061	1	HIV+	Unknown	Not Hispanic or Latino	White	False	False					241	42	110	177	True

## Sheet: Treatment
Participant ID	Medication	Indication	Classification	NRTI	NNRTI	PI	FI	CCR5 Antag	CYP3A Inhib	Pharmacokinetic Enhancer	Integrase Inhib	Multi Class Combination
VP007	Complera	Hiv	NNRTI	True	True	False	False	False	False	False	False	True
VP010	Triumeq	Hiv	Integrase Inhib	True	False	False	False	False	False	False	True	True
VP012	Atripla	Hiv	NNRTI	True	True	False	False	False	False	False	False	True
VP021	Odefsey	Hiv	NNRTI	True	True	False	False	False	False	False	False	True
VP021	Complera	Hiv	NNRTI	True	True	False	False	False	False	False	False	True
VP027	Darunavir	Hiv	PI	False	False	True	False	False	False	False	False	False
VP027	Truvada	Hiv	NRTI	True	False	False	False	False	False	False	False	False
VP027	Norvir	Hiv	PI	False	False	True	False	False	False	False	False	False
VP027	Norvir	Hiv	PI	False	False	True	False	False	False	False	False	False
VP027	Raltegravir	Hiv	Integrase Inhib	False	False	False	False	False	False	False	True	False
VP028	Norvir	Hiv	PI	False	False	True	False	False	False	False	False	False
VP028	Norvir	Hiv	PI	False	False	True	False	False	False	False	False	False
VP028	Isentress	Hiv	Integrase Inhib	False	False	False	False	False	False	False	True	False
VP028	Prezista	Hiv	PI	False	False	True	False	False	False	False	False	False
VP028	Truvada	Hiv	NRTI	True	False	False	False	False	False	False	False	False
VP029	Descovy	Hiv	NRTI	True	False	False	False	False	False	False	False	False
VP029	Truvada	Hiv	NRTI	True	False	False	False	False	False	False	False	False
VP029	Tivicay	Hiv	Integrase Inhib	False	False	False	False	False	False	False	True	False
VP029	Tivicay	Hiv	Integrase Inhib	False	False	False	False	False	False	False	True	False
VP031	Isentress	Hiv	Integrase Inhib	False	False	False	False	False	False	False	True	False
VP031	Kaletra	Hiv	PI	False	False	True	False	False	False	False	False	False
VP031	Ziagen	Hiv	NRTI	True	False	False	False	False	False	False	False	False
VP031	Triumeq	Hiv	Integrase Inhib	True	False	False	False	False	False	False	True	True
VP031	Prezcobix	Hiv	PI	False	False	True	False	False	True	False	False	True
VP032	Isentress	Hiv	Integrase Inhib	False	False	False	False	False	False	False	True	False
VP032	Kaletra	Hiv	PI	False	False	True	False	False	False	False	False	False
VP032	Dolutegravir	Hiv	Integrase Inhib	False	False	False	False	False	False	False	True	False
VP032	Prezcobix	Hiv	PI	False	False	True	False	False	True	False	False	True
VP034	Truvada	Hiv	NRTI	True	False	False	False	False	False	False	False	False
VP034	Dolutegravir	Hiv	Integrase Inhib	False	False	False	False	False	False	False	True	False
VP037	Descovy	Hiv	NRTI	True	False	False	False	False	False	False	False	False
VP037	Isentress	Hiv	Integrase Inhib	False	False	False	False	False	False	False	True	False
VP037	Truvada	Hiv	NRTI	True	False	False	False	False	False	False	False	False
VP040	Atripla	Hiv	NNRTI	True	True	False	False	False	False	False	False	True
VP040	Odefsey	Hiv	NNRTI	True	True	False	False	False	False	False	False	True
VP041	Atazanavir	Hiv	PI	False	False	True	False	False	False	False	False	False
VP041	Truvada	Hiv	NRTI	True	False	False	False	False	False	False	False	False
VP041	Triumeq	Hiv	Integrase Inhib	True	False	False	False	False	False	False	True	True
VP041	Norvir	Hiv	PI	False	False	True	False	False	False	False	False	False
VP041	Norvir	Hiv	PI	False	False	True	False	False	False	False	False	False
VP042	Genvoya	Hiv	Integrase Inhib	True	False	False	False	False	True	False	True	True
VP042	Atripla	Hiv	NNRTI	True	True	False	False	False	False	False	False	True
VP045	Isentress	Hiv	Integrase Inhib	False	False	False	False	False	False	False	True	False
VP045	Truvada	Hiv	NRTI	True	False	False	False	False	False	False	False	False
VP052	Atripla	Hiv	NNRTI	True	True	False	False	False	False	False	False	True
VP054	Truvada	Hiv	NRTI	True	False	False	False	False	False	False	False	False
VP054	Descovy	Hiv	NRTI	True	False	False	False	False	False	False	False	False
VP054	Isentress	Hiv	Integrase Inhib	False	False	False	False	False	False	False	True	False
VP054	Reyataz	Hiv	PI	False	False	True	False	False	False	False	False	False
VP054	Reyataz	Hiv	PI	False	False	True	False	False	False	False	False	False
VP054	Norvir	Hiv	PI	False	False	True	False	False	False	False	False	False
VP054	Norvir	Hiv	PI	False	False	True	False	False	False	False	False	False
VP054	Atazanavir	Hiv	PI	False	False	True	False	False	False	False	False	False
VP054	Raltegravir	Hiv	Integrase Inhib	False	False	False	False	False	False	False	True	False
VP059	Stribild	Hiv	Integrase Inhib	True	False	False	False	False	False	True	True	True
VP061	Atripla	Hiv	NNRTI	True	True	False	False	False	False	False	False	True
