# Supplementary material for: Molecular characterization of atherosclerosis in HIV positive persons
Source: Sci Rep. 2021 Feb 5;11:3232. doi: 10.1038/s41598-021-82429-4 (PMC7865026; doi:10.1038/s41598-021-82429-4)
Supplement: Supplementary file 1 — Supplementary Information. [file 41598_2021_82429_MOESM1_ESM.zip › 41598_2021_82429_MOESM1_ESM.zip/supplemental_11162020/Supplemental Table 2- Luminex cytokine and chemokine assays.xlsx]

## Sheet: Trimmed mean
	VN083	VN083	VN053	VN053	VN007	VN007	VN066	VN066	VN043	VN043	VN005	VN005	VN070	VN070	VN067	VN067	VN077	VN077	VN088	VN088	VN065	VN065	VN085	VN085	VP032	VP032	VP031	VP031	VP027	VP027	VP028	VP028	VP021	VP021	VP034	VP034	VP059	VP059	VP029	VP029	VP041	VP041	VP007	VP007	VP040	VP040	VP012	VP012	VP052
EGF(12)	2013.6	1961.86	43.11	44.65	98.11	96.24	42.73	40.17	34.92	33.34	92.26	91.34	73.47	71.11	461.45	537.04	400.3	454.32	19.81	20.03	30.35	30.38	55.55	55.61	64.79	64.83	61.74	62.11	22.45	23.26	24.79	24.54	76.36	75.64	47.5	48.14	39.63	31.28	63.34	60.34	937.01	919.48	336.44	359.35	51.53	64.6	55.4	49.72	988.79
Eotaxin(14)	1377.16	1383.38	433.11	411.59	814.63	819.61	911.1	865.25	539.73	530.72	569.22	659.41	301.23	292.39	598.87	713.36	664.89	748.54	363.71	428.62	912.39	981.28	134.11	131.6	741.62	701.13	802.44	839.24	1256.02	1208.39	1677.21	1788.94	1338.33	1132.66	639.63	657.86	138.22	177.95	1339.3	1374.18	1077.44	1068.15	732.55	736.75	294.47	421.47	1895.43	1569.26	958.91
G-CSF(18)	75.22	69.67	44.06	43.55	36.4	33	32.77	31.2	35.34	31.39	41.22	42.5	36.9	34.91	40.5	49.92	83.07	89.31	32.46	32.45	33.18	35.5	40.82	42.44	579.08	649.56	41.58	41.97	46.67	44.04	45	44.97	57.61	54.83	53.24	52.69	40.48	42.6	76.13	68.55	74.25	65.44	41.34	36.93	26.93	29.43	40.43	36.48	40.83
GM-CSF(20)	91.2	91.68	45.56	41.66	31.07	32.77	34.38	34.15	33.73	32.99	33.68	35.01	27.82	29.2	37.16	41.72	57.22	61.58	26.79	32.82	29.73	31.33	31.7	31.29	100.09	103.54	28.68	30.86	22.72	22.49	24.89	26.16	36.75	29.53	41.58	45.06	23.78	28.4	32.97	30.67	50.25	49.18	30.83	33.16	30	35.24	49.17	39.22	41.21
IFNa2(22)	85.79	78.17	27.33	26.64	23.48	20.59	17.84	15.75	22.08	22.8	33.91	31.19	18.02	17.11	25.97	29.75	30.54	32.98	16.45	20.43	50.93	61.16	24.77	23.86	75.32	77.27	16.57	18.48	22.25	22.15	21.71	21.33	26.7	22.13	30.43	30.15	26.11	28.87	15.55	15.58	35.19	35.96	29.73	34.6	18.04	17.42	26.53	25.27	31.76
IFNg(25)	88.38	82.1	47.1	46.5	97.51	89.96	24.59	23.43	47.52	48.05	36.67	37.11	46.15	45.52	50.51	52.18	76.09	100.22	28.62	38.43	42.31	45.38	78.7	76.82	3549.02	3657.76	33.3	36	112.75	107.57	39.09	38.89	66.39	54.66	93.49	105.38	32.16	35.3	31.92	33.58	64.56	71.4	62.54	75.55	112.54	170.63	167.25	121.45	39.71
IL-10(27)	362.68	364.5	30.57	29.87	40.39	40.66	42.99	39.46	31.82	32.08	35.14	38.5	26.35	25.68	31.47	36.98	69.53	92.66	33.84	41.68	24.79	25.07	88.54	90.83	259.09	216.21	45.23	47.96	33.02	29.3	46.83	54	27.02	25.09	46.95	44.98	20.47	22.09	29.63	27.12	95.22	92.32	34.23	34.87	38.58	42.86	35.35	27.18	42.64
IL-12(p40)(29)	129.58	130.41	75.09	76.6	49.87	47.62	76.62	65.57	38.08	37.51	53	51.85	50.39	48.47	55.24	55.09	147.11	181.93	75.57	75.76	38.43	38.51	61.7	60.17	234.49	254.12	39.8	41.37	42.02	41.9	36.11	37.27	42.19	40.45	70.81	73.19	42.64	40	27.82	28.59	104.92	99.24	67.65	68.65	51.28	60.01	79.17	67.32	76.1
IL-12(p70)(33)	48.96	50.15	63.59	61.67	90.55	93.12	30.4	31	23.46	25.02	31.42	30.58	24.64	24.61	54.06	58.84	74.21	87.19	22.88	26.12	29.31	33.76	44.38	46.37	148.6	156.92	46.22	47.66	17.54	18.47	19.16	18.39	61.32	56.87	138.75	169.69	22.81	25.02	15.07	14.69	40.34	41.28	76.88	95.32	69.48	106.92	158.88	116.13	29.97
IL-13(35)	2383.11	2239.51	26.23	26.42	62.43	63.86	31.92	30.72	23.17	24.48	23.3	24.46	22.45	21.79	850.45	1005.62	411.94	470.94	32.2	35.23	23.66	26.79	163.08	157.81	74.12	77.37	26.97	31.45	23.15	20.06	18.16	16.43	51.02	37.19	61.63	59.9	16.6	16.4	23.51	25.12	1594.26	1619.07	337.9	362.15	36.81	46.11	68.54	49.24	771.81
IL-15(37)	98.5	96.2	58.08	54.79	47	46.32	67.43	62.09	43.63	42.71	40.3	42.51	38.53	41.56	43.75	46.16	50.05	59.08	50.22	54.01	40.41	40.63	72.93	71.71	837.67	878.87	32.93	35.2	40.37	42.76	38.57	43	32.95	29.71	59.17	58.38	41.62	47.71	27.51	26.11	86.58	84.27	50.83	53.26	54.27	54.37	63.83	53.42	57.16
IL-17A(39)	103.18	106.02	62.14	59.93	99.07	104.47	37.3	36.33	31.58	30.67	56.02	59.32	46.74	42.03	54.77	57.15	67.39	88.77	33.78	44.99	61.72	69.9	75.31	79.05	1473.13	1527.98	55.23	52.72	136	133.11	38.14	38.78	79.33	70.36	81.69	89.55	41.96	40.8	46.49	46.05	101.42	108.92	95.38	111.73	152.53	201.11	250.69	210.99	35.6
IL-1RA(42)	1414.49	1366.71	58.89	56.83	52.5	53.25	45.88	45.02	40.25	39.18	50.57	54.78	40.4	38.18	434.47	532.58	237.67	272.75	41.73	46.09	44	45.09	93.12	98.69	112.23	120.37	60.18	60.92	35.59	36.54	36.85	35.23	46.87	44.15	89.15	93.7	36.14	43.15	57.93	60.53	1037.61	999.06	247.44	249.07	37.15	43.58	79.35	59.14	407.63
IL-1a(44)	125.05	123.87	89.13	83.44	61.11	56.45	51.56	49.6	46.41	44.62	74.01	79.26	62.42	61.23	47.94	49.24	91.48	128.56	61.07	68.6	55.38	59.23	59.37	59.37	76.81	76.42	57.07	58.05	43.47	43.95	58.98	59.63	69.62	64.37	150.6	184.31	39.96	44.71	62.11	58.79	100.52	97.41	66.56	71.67	104.4	158.51	57.81	50.54	123.75
IL-1b(46)	51.91	45.47	59.07	54.7	35.78	34.61	36.8	32.65	22.18	22.9	31.35	32.39	31.47	31.83	23.81	27.09	40.87	50.07	24.01	27.95	26.18	27.17	48.52	47.52	132.61	142.72	23.02	24.79	20.83	20.43	18.06	19.43	27.58	27.26	39.54	39.7	28.44	34.03	20.1	20.18	54.88	53.63	39.16	46.54	38.09	44.13	42.09	34.28	36.22
IL-2(48)	66.22	61.74	60.03	54.57	44.12	45.84	41.09	35.99	30.6	32.34	37.52	39.44	29.87	26	30.27	29.12	57.08	74.4	22.36	23.77	33.52	36.42	43.38	41.87	1490.54	1619.29	28.66	31.19	32.08	32.06	26.96	27.08	31.65	29.45	42.07	43.4	36.18	36.85	27.75	24.29	63.15	59.32	33.91	35.79	42.73	49.32	92.94	60.32	33.71
IL-3(51)	51.38	49.28	20.72	21.99	25.24	25.56	30	28.55	21.57	22.48	27.73	27.72	24.72	25.17	28.1	32.75	46.29	47.95	37.67	42.63	17.88	17.74	45.45	46.54	33.77	33.56	19.39	19.36	33.28	34.6	26.45	27.48	29.38	25.82	42.7	41.41	30.54	32.11	18.81	17.12	72.09	71.17	34.36	38.8	28.7	31.73	22.69	22.36	44.71
IL-4(53)	43.55	40.53	19.59	20.2	29.38	30.46	17.97	19.71	17.79	17.71	22.04	22.55	18.67	18.05	24.96	26.39	23.86	23.57	16.14	18.08	31.3	29.54	26.88	27.42	77.5	80.3	17.23	17.12	18.95	17.17	19.28	19.03	31.64	33.34	24.68	21.42	20.5	19.97	19.26	15.76	26.32	26.98	19.2	16.94	15.94	16.62	18.35	17.58	938.17
IL-5(55)	1534.53	1513.74	19.02	18.94	44.03	48.57	20.01	20.22	19.25	20.04	31.93	30.34	23.07	20.69	346.05	443.21	205.24	244.29	13.35	16.51	16.59	17.02	183.2	181.94	47.63	47.63	27.86	28.1	24.37	23.16	13.7	14.42	26.99	23.7	48.98	51.09	25.35	25.82	26.53	28.72	820.08	802.07	178.27	182.69	17.75	18.33	28.52	25.08	375.46
IL-6(57)	100.14	102.53	50.21	50.42	75.9	74.91	38.16	34.49	29.67	27.73	34.83	39.45	27.79	28.22	45.64	46.54	146.29	187.94	54.87	68.32	25.64	25.55	56.47	57.1	255.62	240.6	68.65	70.06	50.7	49.5	37.14	39.19	42.73	37.37	101.59	107.83	27.66	30.48	41.32	42.91	79.22	81.69	123.86	175.73	171.61	233.97	248.86	173.83	48.35
IL-7(61)	44.27	44.88	28.56	28.6	34.98	34.59	24.05	23.5	26.32	25.39	25.94	25.71	25.02	25.81	25.66	27.51	45.22	52.81	27.27	29.68	20.76	21.31	55.84	50.58	79.89	82.12	20.58	21.6	23.34	24.56	21.59	20.76	31.22	28.52	38.91	36.89	28.06	32.9	22.93	23.66	44.57	45.7	40.1	51.04	22.51	23.52	28.05	23.9	37.8
IL-8(63)	2377.19	2332.66	145.7	142.67	141.85	147.12	114.06	105.72	78.75	83.82	87.33	99.07	81	78.02	854.52	935.39	450	514.9	92.31	116.31	89.59	99.42	161.78	162.34	189.81	213.04	126.67	133.22	186.08	188.47	123.25	135.87	153.5	143.8	197.51	195.81	153.29	186.95	126.13	129.31	1509.41	1608.74	416.38	445.24	183.88	224.48	328.64	301.5	647.65
IP-10(65)	1555.69	1532.3	1798.3	1628.86	2657.94	2518.81	1687.93	1463.82	2399.63	2442.43	1825.26	2260.44	1431.74	1475.52	1067.44	1220.47	1465.36	1829.55	2072.7	2697.42	2307.86	2466.04	1804.37	1814.61	2645.38	2666.57	1927.51	2067.13	1420.92	1423.26	3536.13	3777.43	6008.28	5404.44	4447.44	4410.87	753.02	1035.88	5820.78	5608.74	1359.96	1323.27	862.69	903.83	1955.32	2271.07	1923.22	1737.59	2976.19
MCP-1(67)	3530.59	3566.84	5550.79	5458.96	3748.87	3612.02	6212.55	5562.59	3744.5	3771.7	4475.5	5053.79	2806.51	2791.86	2803.47	3317.21	6331.99	7727.19	3564.11	4735.21	1904.92	2092.43	1413.61	1429.27	2414.31	2428.25	5195.16	5508.37	1989.13	1963.92	5849.62	6457.76	3463.76	3010.12	5503.38	5516	1400.81	1802.2	5483.87	5569.07	3566.93	3438.48	3408.23	3468.22	2863.33	3172.29	3022.94	2791.1	619.96
MIP-1a(72)	656.2	627.02	50.77	45.71	84.64	90.43	43.54	42.76	26.27	27.34	44.55	49.48	45.12	46.92	223.87	253.26	184.72	215.99	36.64	46.44	33.38	36.8	95.28	97.76	5167.91	5584.64	33.25	36.37	75.84	76.74	32.22	31.36	71.2	63.75	115.39	115.59	377.32	480.66	42.04	41.67	372.97	363.92	131.19	139.17	100.03	140.82	203.85	155.16	141.94
MIP-1b(73)	111.71	114.4	79.2	74.21	60.09	57.06	65.08	61.19	47.13	45.26	104.29	106.41	39.38	38.77	54.45	64.72	78.85	90.21	125.15	147.42	41.96	47.72	62.31	58.8	121.67	125.63	31.29	33.89	42.86	44.31	55.9	61.04	40.86	38.61	60.36	63.22	51.01	58.81	53.03	55.15	81.22	82.13	50.68	57.58	59.76	79.11	108.11	70.51	46.05
TNFa(75)	162.93	160.41	124.18	126.54	117.77	114.22	80.37	75.07	103.8	114.36	109.36	117.09	84.09	80.07	100.35	113.23	108.38	127.24	80.81	101.33	57.39	58.72	95.26	96.01	338.42	377.11	165.87	168.03	46.21	44.86	159.75	169.93	159.18	151.3	163.15	172.6	71.26	83.85	167.82	168.93	108.38	104.54	144.07	160.14	105.39	121.94	168.33	148.86	88.4
TNFb(76)	3329.36	3298.12	50.43	48.08	39.88	39.84	19.49	20.14	26.94	28.93	29.64	31.18	23.53	23.45	900.95	1078.64	567.84	666.39	22.96	28.96	19.83	21.28	103.02	103.2	90.75	97.78	36.53	38.52	23.9	24.24	16.09	16.28	25.86	25.21	82.97	90.02	25.81	29.3	24.1	26.12	2111.9	2014.45	543.35	540.41	100.3	146.38	55.15	44.3	977.42
VEGF(78)	75.76	73.51	48.84	47.74	55.96	58.92	20.79	20.28	25.17	25.97	27.26	26.16	23	23.94	44.39	49.77	71.55	103.1	22.64	24.1	25.47	26.78	42.65	40	168.5	182.06	31.92	32.31	29.91	30.41	23.81	22.56	44.4	39.81	57.98	58.64	29.83	31.98	22.29	22.55	48.88	45.79	52.41	65.81	42.19	56.89	96.89	73.95	42.93
[truncated: 1 more columns]

## Sheet: Tech rep geomean
	VN083	VN053	VN007	VN066	VN043	VN005	VN070	VN067	VN077	VN088	VN065	VN085	VP032	VP031	VP027	VP028	VP021	VP034	VP059	VP029	VP041	VP007	VP040	VP012	VP052
EGF(12)	1987.56	43.8732	97.1705	41.4302	34.1209	91.7988	72.2804	497.812	426.456	19.9197	30.365	55.58	64.81	61.9247	22.8514	24.6647	75.9991	47.8189	35.2083	61.8218	928.204	347.706	57.6961	52.4832	1021.04
Eotaxin(14)	1380.27	422.213	817.116	887.879	535.206	612.658	296.777	653.613	705.476	394.833	946.208	132.849	721.091	820.634	1231.97	1732.17	1231.21	648.681	156.832	1356.63	1072.78	734.647	352.293	1724.65	1047.05
G-CSF(18)	72.3918	43.8043	34.6583	31.9754	33.3065	41.8551	35.8912	44.964	86.1335	32.455	34.3204	41.6221	613.308	41.7745	45.3359	44.985	56.2028	52.9643	41.5265	72.2406	69.706	39.0728	28.1523	38.4042	41.6958
GM-CSF(20)	91.4397	43.5664	31.9087	34.2648	33.3579	34.3386	28.5016	39.374	59.36	29.6521	30.5195	31.4943	101.8	29.75	22.6047	25.5171	32.9428	43.285	25.9875	31.7992	49.7121	31.9738	32.5146	43.9141	43.359
IFNa2(22)	81.8914	26.9828	21.9876	16.7625	22.4371	32.5216	17.5591	27.7958	31.7366	18.3323	55.8111	24.3107	76.2888	17.499	22.1999	21.5192	24.3078	30.2897	27.4553	15.565	35.5729	32.0727	17.7273	25.8923	35.0632
IFNg(25)	85.1821	46.799	93.659	24.003	47.7843	36.8893	45.8339	51.3382	87.3255	33.1642	43.8181	77.7543	3602.98	34.6237	110.13	38.9899	60.2402	99.2571	33.6934	32.7395	67.8939	68.7379	138.574	142.522	41.2934
IL-10(27)	363.589	30.218	40.5248	41.1872	31.9497	36.7817	26.0128	34.1139	80.2661	37.556	24.9296	89.6777	236.681	46.575	31.1044	50.2874	26.0371	45.9544	21.2646	28.3472	93.7588	34.5485	40.6637	30.997	44.1193
IL-12(p40)(29)	129.994	75.8412	48.732	70.88	37.7939	52.4218	49.4207	55.1649	163.596	75.6649	38.47	60.9302	244.108	40.5774	41.96	36.6854	41.3108	71.9902	41.2989	28.2024	102.04	68.1482	55.4735	73.005	80.9128
IL-12(p70)(33)	49.5514	62.6226	91.826	30.6985	24.2274	30.9972	24.625	56.3994	80.4386	24.4464	31.4564	45.3641	152.703	46.9345	17.999	18.7711	59.0531	153.442	23.8895	14.8788	40.8073	85.6049	86.1905	135.833	31.8416
IL-13(35)	2310.19	26.3248	63.141	31.3143	23.816	23.873	22.1175	924.786	440.453	33.6809	25.1764	160.423	75.7276	29.124	21.5497	17.2734	43.5595	60.7588	16.4997	24.3017	1606.62	349.815	41.1984	58.094	813.423
IL-15(37)	97.3432	56.411	46.6588	64.7049	43.1675	41.3903	40.0163	44.9388	54.3779	52.0805	40.5199	72.3174	858.023	34.0461	41.5478	40.7248	31.2881	58.7737	44.5611	26.8009	85.4172	52.0308	54.32	58.3935	57.5139
IL-17A(39)	104.59	61.025	101.734	36.8118	31.1217	57.6464	44.3225	55.9473	77.3447	38.9841	65.6828	77.1573	1500.3	53.9604	134.547	38.4587	74.7105	85.5298	41.3759	46.2695	105.103	103.232	175.144	229.985	37.6367
IL-1RA(42)	1390.39	57.8508	52.8737	45.448	39.7114	52.6329	39.2743	481.03	254.607	43.8559	44.5417	95.8646	116.229	60.5489	36.0619	36.0309	45.4897	91.3967	39.4898	59.2157	1018.15	248.254	40.2368	68.5037	441.392
IL-1a(44)	124.459	86.2381	58.7338	50.5705	45.5062	76.59	61.8221	48.5857	108.447	64.7256	57.2727	59.37	76.6148	57.5579	43.7093	59.3041	66.9436	166.605	42.2683	60.4272	98.9528	69.0678	128.641	54.0529	123.219
IL-1b(46)	48.5834	56.843	35.1901	34.6629	22.5371	31.8658	31.6495	25.3971	45.2367	25.9052	26.6704	48.0174	137.572	23.8886	20.629	18.7325	27.4195	39.6199	31.1097	20.14	54.2514	42.6908	40.9989	37.9848	37.4636
IL-2(48)	63.9408	57.2349	44.9718	38.4555	31.458	38.468	27.8679	29.6894	65.1671	23.0542	34.9399	42.6183	1553.58	29.8983	32.07	27.0199	30.5302	42.7298	36.5135	25.9624	61.205	34.8373	45.9069	74.8742	36.9767
IL-3(51)	50.319	21.3456	25.3995	29.266	22.0203	27.725	24.944	30.336	47.1127	40.0733	17.8099	45.9918	33.6648	19.375	33.9336	26.9601	27.5425	42.0501	31.3152	17.9451	71.6285	36.5126	30.177	22.5244	46.7246
IL-4(53)	42.0129	19.8927	29.9151	18.8199	17.75	22.2935	18.3574	25.665	23.7146	17.0825	30.4073	27.1487	78.8876	17.1749	18.0381	19.1546	32.4789	22.9923	20.2333	17.4223	26.648	18.0346	16.2764	17.9609	871.7
IL-5(55)	1524.1	18.98	46.2443	20.1147	19.641	31.1248	21.8476	391.628	223.915	14.8462	16.8036	182.569	47.63	27.9797	23.7573	14.0554	25.2916	50.0239	25.5839	27.6033	811.025	180.466	18.0377	26.7447	402.529
IL-6(57)	101.328	50.3149	75.4034	36.2786	28.6836	37.0681	28.0042	46.0878	165.812	61.2268	25.595	56.7841	247.996	69.3514	50.0964	38.1512	39.9602	104.664	29.0358	42.1075	80.4455	147.533	200.379	207.989	51.0449
IL-7(61)	44.574	28.58	34.7845	23.7734	25.8508	25.8247	25.4119	26.5689	48.8679	28.4495	21.0332	53.145	80.9973	21.0838	23.9422	21.1709	29.8395	37.8865	30.3838	23.2921	45.1315	45.2405	23.0095	25.892	39.0009
IL-8(63)	2354.82	144.177	144.461	109.811	81.2455	93.015	79.496	894.041	481.357	103.617	94.3771	162.06	201.09	129.904	187.271	129.406	148.571	196.658	169.285	127.71	1558.28	430.568	203.168	314.778	699.888
IP-10(65)	1543.95	1711.48	2587.44	1571.89	2420.94	2031.23	1453.47	1141.39	1637.36	2364.52	2385.64	1809.48	2655.95	1996.1	1422.09	3654.79	5698.37	4429.12	883.198	5713.78	1341.49	883.02	2107.29	1828.05	3130.29
MCP-1(67)	3548.67	5504.68	3679.81	5878.59	3758.08	4755.86	2799.18	3049.54	6994.89	4108.14	1996.47	1421.42	2421.27	5349.47	1976.48	6146.17	3228.98	5509.69	1588.88	5526.31	3502.12	3438.09	3013.85	2904.71	676.877
MIP-1a(72)	641.444	48.1736	87.4871	43.1482	26.7997	46.9503	46.0112	238.112	199.744	41.25	35.0483	96.512	5372.24	34.775	76.2887	31.7871	67.3721	115.49	425.867	41.8546	368.417	135.121	118.685	177.846	147.159
MIP-1b(73)	113.047	76.6644	58.5554	63.105	46.1855	105.345	39.0738	59.3633	84.339	135.829	44.7474	60.5296	123.634	32.5641	43.579	58.4135	39.7191	61.7735	54.7713	54.0796	81.6737	54.0199	68.7576	87.3089	49.6401
TNFa(75)	161.665	125.354	115.981	77.6748	108.952	113.159	82.0554	106.596	117.432	90.4902	58.0512	95.6343	357.242	166.947	45.53	164.761	155.19	167.808	77.2991	168.374	106.443	151.893	113.363	158.296	92.8481
TNFb(76)	3313.7	49.241	39.86	19.8123	27.9173	30.4002	23.49	985.8	615.145	25.7861	20.5422	103.11	94.1994	37.5118	24.0694	16.1847	25.5329	86.4231	27.4997	25.0897	2062.6	541.878	121.169	49.4282	1056.78
VEGF(78)	74.6265	48.2869	57.4209	20.5334	25.5669	26.7043	23.4653	47.0031	85.8883	23.3586	26.1168	41.3038	175.149	32.1144	30.159	23.1766	42.0424	58.3091	30.8863	22.4196	47.3098	58.7291	48.9917	84.6464	45.1049
