# Supplementary material for: Molecular characterization of atherosclerosis in HIV positive persons
Source: Sci Rep. 2021 Feb 5;11:3232. doi: 10.1038/s41598-021-82429-4 (PMC7865026; doi:10.1038/s41598-021-82429-4)
Supplement: Supplementary file 1 — Supplementary Information. [file 41598_2021_82429_MOESM1_ESM.zip › 41598_2021_82429_MOESM1_ESM.zip/supplemental_11162020/Supplemental Table 3- mRNA-Seq- raw and VST-transformed counts.xlsx]

## Sheet: Gene Info
gene_name	gene_id	gene_type	seqnames	start	end	width	strand
RP11-34P13.7	ENSG00000238009.6	lincRNA	chr1	89295	133723	44429	-
RP11-34P13.15	ENSG00000268903.1	processed_pseudogene	chr1	135141	135895	755	-
RP11-34P13.16	ENSG00000269981.1	processed_pseudogene	chr1	137682	137965	284	-
FO538757.2	ENSG00000279928.1	protein_coding	chr1	182393	184158	1766	+
FO538757.1	ENSG00000279457.3	protein_coding	chr1	184923	200322	15400	-
AP006222.2	ENSG00000228463.9	lincRNA	chr1	257864	297502	39639	-
RPL23AP24	ENSG00000236679.2	processed_pseudogene	chr1	347982	348366	385	-
RP5-857K21.15	ENSG00000236743.1	lincRNA	chr1	357383	359681	2299	-
RP4-669L17.10	ENSG00000237094.11	lincRNA	chr1	365389	501617	136229	-
RP5-857K21.4	ENSG00000230021.8	lincRNA	chr1	585989	827796	241808	-
RP11-206L10.9	ENSG00000237491.8	lincRNA	chr1	778770	810060	31291	+
LINC00115	ENSG00000225880.5	lincRNA	chr1	826206	827522	1317	-
FAM41C	ENSG00000230368.2	lincRNA	chr1	868071	876903	8833	-
NOC2L	ENSG00000188976.10	protein_coding	chr1	944204	959309	15106	-
KLHL17	ENSG00000187961.13	protein_coding	chr1	960587	965715	5129	+
PLEKHN1	ENSG00000187583.10	protein_coding	chr1	966497	975865	9369	+
RP11-54O7.17	ENSG00000272512.1	lincRNA	chr1	995966	998051	2086	-
HES4	ENSG00000188290.10	protein_coding	chr1	998962	1000172	1211	-
ISG15	ENSG00000187608.8	protein_coding	chr1	1001138	1014541	13404	+
RP11-54O7.10	ENSG00000231702.2	processed_pseudogene	chr1	1008076	1008229	154	-
AGRN	ENSG00000188157.13	protein_coding	chr1	1020123	1056118	35996	+
RNF223	ENSG00000237330.2	protein_coding	chr1	1070966	1074307	3342	-
C1orf159	ENSG00000131591.17	protein_coding	chr1	1081818	1116361	34544	-
LINC01342	ENSG00000223823.1	lincRNA	chr1	1137017	1144056	7040	+
TTLL10	ENSG00000162571.13	protein_coding	chr1	1173884	1197935	24052	+
TNFRSF18	ENSG00000186891.13	protein_coding	chr1	1203508	1206691	3184	-
TNFRSF4	ENSG00000186827.10	protein_coding	chr1	1211326	1214138	2813	-
SDF4	ENSG00000078808.16	protein_coding	chr1	1216908	1232031	15124	-
B3GALT6	ENSG00000176022.4	protein_coding	chr1	1232265	1235041	2777	+
FAM132A	ENSG00000184163.3	protein_coding	chr1	1242446	1246722	4277	-
RP5-902P8.12	ENSG00000260179.1	lincRNA	chr1	1249777	1251334	1558	-
UBE2J2	ENSG00000160087.20	protein_coding	chr1	1253909	1273885	19977	-
RP5-902P8.10	ENSG00000230415.1	lincRNA	chr1	1275223	1280420	5198	+
SCNN1D	ENSG00000162572.19	protein_coding	chr1	1280436	1292029	11594	+
ACAP3	ENSG00000131584.18	protein_coding	chr1	1292376	1309609	17234	-
PUSL1	ENSG00000169972.11	protein_coding	chr1	1308567	1311677	3111	+
CPSF3L	ENSG00000127054.19	protein_coding	chr1	1311585	1324691	13107	-
CPTP	ENSG00000224051.6	protein_coding	chr1	1324756	1328897	4142	+
TAS1R3	ENSG00000169962.4	protein_coding	chr1	1331314	1335306	3993	+
DVL1	ENSG00000107404.18	protein_coding	chr1	1335276	1349350	14075	-
MXRA8	ENSG00000162576.16	protein_coding	chr1	1352689	1361777	9089	-
AURKAIP1	ENSG00000175756.13	protein_coding	chr1	1373730	1375495	1766	-
CCNL2	ENSG00000221978.11	protein_coding	chr1	1385711	1399328	13618	-
MRPL20	ENSG00000242485.5	protein_coding	chr1	1401908	1407313	5406	-
RP4-758J18.13	ENSG00000272455.1	lincRNA	chr1	1409096	1410618	1523	+
ANKRD65	ENSG00000235098.8	protein_coding	chr1	1418420	1421769	3350	-
ATAD3C	ENSG00000215915.9	protein_coding	chr1	1449689	1470158	20470	+
ATAD3B	ENSG00000160072.19	protein_coding	chr1	1471769	1497848	26080	+
ATAD3A	ENSG00000197785.13	protein_coding	chr1	1512151	1534687	22537	+
TMEM240	ENSG00000205090.8	protein_coding	chr1	1535174	1540453	5280	-
SSU72	ENSG00000160075.11	protein_coding	chr1	1541673	1574869	33197	-
RP5-832C2.5	ENSG00000215014.4	lincRNA	chr1	1574975	1577075	2101	+
FNDC10	ENSG00000228594.3	protein_coding	chr1	1598012	1600096	2085	-
MIB2	ENSG00000197530.12	protein_coding	chr1	1615415	1630610	15196	+
MMP23B	ENSG00000189409.13	protein_coding	chr1	1632095	1635263	3169	+
CDK11B	ENSG00000248333.8	protein_coding	chr1	1635227	1659012	23786	-
SLC35E2B	ENSG00000189339.11	protein_coding	chr1	1659529	1692728	33200	-
CDK11A	ENSG00000008128.22	protein_coding	chr1	1702730	1724324	21595	-
SLC35E2	ENSG00000215790.6	protein_coding	chr1	1724838	1745992	21155	-
NADK	ENSG00000008130.15	protein_coding	chr1	1751232	1780457	29226	-
GNB1	ENSG00000078369.17	protein_coding	chr1	1785285	1891117	105833	-
CALML6	ENSG00000169885.9	protein_coding	chr1	1914827	1917296	2470	+
PRKCZ	ENSG00000067606.16	protein_coding	chr1	2050470	2185395	134926	+
FAAP20	ENSG00000162585.16	protein_coding	chr1	2184461	2212720	28260	-
SKI	ENSG00000157933.9	protein_coding	chr1	2228695	2310119	81425	+
MORN1	ENSG00000116151.13	protein_coding	chr1	2321253	2391707	70455	-
RER1	ENSG00000157916.19	protein_coding	chr1	2391775	2405444	13670	+
PEX10	ENSG00000157911.9	protein_coding	chr1	2403964	2413797	9834	-
PLCH2	ENSG00000149527.17	protein_coding	chr1	2425980	2505530	79551	+
PANK4	ENSG00000157881.13	protein_coding	chr1	2508533	2526628	18096	-
RP3-395M20.12	ENSG00000272449.1	lincRNA	chr1	2546465	2547460	996	+
TNFRSF14	ENSG00000157873.17	protein_coding	chr1	2555639	2565382	9744	+
RP3-395M20.9	ENSG00000228037.1	lincRNA	chr1	2581560	2584533	2974	+
FAM213B	ENSG00000157870.14	protein_coding	chr1	2586491	2591469	4979	+
MMEL1	ENSG00000142606.15	protein_coding	chr1	2590639	2632990	42352	-
TTC34	ENSG00000215912.12	protein_coding	chr1	2635976	2801717	165742	-
PRDM16	ENSG00000142611.16	protein_coding	chr1	3069168	3438621	369454	+
ARHGEF16	ENSG00000130762.14	protein_coding	chr1	3454426	3481113	26688	+
MEGF6	ENSG00000162591.15	protein_coding	chr1	3489920	3611495	121576	-
TPRG1L	ENSG00000158109.14	protein_coding	chr1	3625002	3630127	5126	+
WRAP73	ENSG00000116213.15	protein_coding	chr1	3630767	3652761	21995	-
TP73	ENSG00000078900.14	protein_coding	chr1	3652520	3736201	83682	+
SMIM1	ENSG00000235169.7	protein_coding	chr1	3772788	3775982	3195	+
LRRC47	ENSG00000130764.9	protein_coding	chr1	3778558	3796504	17947	-
CEP104	ENSG00000116198.12	protein_coding	chr1	3812081	3857214	45134	-
DFFB	ENSG00000169598.15	protein_coding	chr1	3857267	3885429	28163	+
C1orf174	ENSG00000198912.10	protein_coding	chr1	3889125	3900293	11169	-
LINC01134	ENSG00000236423.5	lincRNA	chr1	3900372	3917225	16854	+
EEF1DP6	ENSG00000229280.1	processed_pseudogene	chr1	4175528	4175899	372	-
AJAP1	ENSG00000196581.10	protein_coding	chr1	4654732	4792534	137803	+
RP11-154H17.1	ENSG00000236948.2	lincRNA	chr1	5561709	5668295	106587	-
NPHP4	ENSG00000131697.17	protein_coding	chr1	5862811	5992473	129663	-
KCNAB2	ENSG00000069424.14	protein_coding	chr1	5991466	6101193	109728	+
CHD5	ENSG00000116254.17	protein_coding	chr1	6101793	6180123	78331	-
RPL22	ENSG00000116251.9	protein_coding	chr1	6181269	6209389	28121	-
RNF207	ENSG00000158286.12	protein_coding	chr1	6205475	6221299	15825	+
ICMT	ENSG00000116237.15	protein_coding	chr1	6221193	6235972	14780	-
GPR153	ENSG00000158292.6	protein_coding	chr1	6247346	6260975	13630	-
ACOT7	ENSG00000097021.19	protein_coding	chr1	6264269	6394391	130123	-
ESPN	ENSG00000187017.15	protein_coding	chr1	6424788	6461370	36583	+
TNFRSF25	ENSG00000215788.9	protein_coding	chr1	6461151	6466195	5045	-
PLEKHG5	ENSG00000171680.20	protein_coding	chr1	6466092	6520061	53970	-
NOL9	ENSG00000162408.10	protein_coding	chr1	6521347	6554535	33189	-
RP11-58A11.2	ENSG00000229519.2	processed_pseudogene	chr1	6547905	6548619	715	+
ZBTB48	ENSG00000204859.12	protein_coding	chr1	6580001	6589280	9280	+
KLHL21	ENSG00000162413.16	protein_coding	chr1	6590724	6614607	23884	-
PHF13	ENSG00000116273.5	protein_coding	chr1	6613685	6624033	10349	+
THAP3	ENSG00000041988.15	protein_coding	chr1	6624866	6635586	10721	+
DNAJC11	ENSG00000007923.15	protein_coding	chr1	6634168	6701924	67757	-
CAMTA1	ENSG00000171735.18	protein_coding	chr1	6785324	7769706	984383	+
RP11-312B8.2	ENSG00000227950.1	processed_pseudogene	chr1	6834333	6834618	286	-
VAMP3	ENSG00000049245.12	protein_coding	chr1	7771269	7781432	10164	+
PER3	ENSG00000049246.14	protein_coding	chr1	7784320	7845177	60858	+
UTS2	ENSG00000049247.13	protein_coding	chr1	7843083	7853512	10430	-
TNFRSF9	ENSG00000049249.8	protein_coding	chr1	7915894	7943165	27272	-
PARK7	ENSG00000116288.12	protein_coding	chr1	7954291	7985505	31215	+
ERRFI1	ENSG00000116285.12	protein_coding	chr1	8004404	8026308	21905	-
CTA-215D11.4	ENSG00000232848.1	processed_pseudogene	chr1	8057245	8058463	1219	-
SLC45A1	ENSG00000162426.14	protein_coding	chr1	8317826	8344167	26342	+
RERE	ENSG00000142599.17	protein_coding	chr1	8352397	8817643	465247	-
RPL7P11	ENSG00000234619.1	processed_pseudogene	chr1	8750430	8751087	658	+
RPL7P7	ENSG00000224315.2	processed_pseudogene	chr1	8786211	8786913	703	-
RPL23AP19	ENSG00000229716.2	processed_pseudogene	chr1	8831007	8831375	369	+
ENO1	ENSG00000074800.13	protein_coding	chr1	8861002	8879249	18248	-
HMGN2P17	ENSG00000238249.2	processed_pseudogene	chr1	8893409	8894151	743	+
RP3-477M7.5	ENSG00000232208.2	processed_pseudogene	chr1	8907393	8907744	352	-
RP3-477M7.6	ENSG00000232663.2	processed_pseudogene	chr1	8909742	8909904	163	+
CA6	ENSG00000131686.14	protein_coding	chr1	8945867	8975092	29226	+
SLC2A5	ENSG00000142583.17	protein_coding	chr1	9035107	9088478	53372	-
GPR157	ENSG00000180758.11	protein_coding	chr1	9100305	9129170	28866	-
MIR34A	ENSG00000228526.5	lincRNA	chr1	9148011	9196983	48973	-
H6PD	ENSG00000049239.12	protein_coding	chr1	9234775	9271337	36563	+
SPSB1	ENSG00000171621.13	protein_coding	chr1	9292880	9369532	76653	+
SLC25A33	ENSG00000171612.6	protein_coding	chr1	9539482	9585179	45698	+
RP13-15M17.1	ENSG00000231181.1	processed_pseudogene	chr1	9576427	9576985	559	+
TMEM201	ENSG00000188807.12	protein_coding	chr1	9588922	9614873	25952	+
PIK3CD	ENSG00000171608.15	protein_coding	chr1	9651732	9729114	77383	+
CLSTN1	ENSG00000171603.16	protein_coding	chr1	9729026	9824526	95501	-
CTNNBIP1	ENSG00000178585.14	protein_coding	chr1	9848276	9910336	62061	-
LZIC	ENSG00000162441.11	protein_coding	chr1	9922113	9943407	21295	-
NMNAT1	ENSG00000173614.13	protein_coding	chr1	9943428	9985501	42074	+
RBP7	ENSG00000162444.11	protein_coding	chr1	9997206	10016020	18815	+
UBE4B	ENSG00000130939.18	protein_coding	chr1	10032832	10181239	148408	+
PGAM1P11	ENSG00000233623.2	processed_pseudogene	chr1	10058671	10059648	978	+
KIF1B	ENSG00000054523.17	protein_coding	chr1	10210805	10381603	170799	+
PGD	ENSG00000142657.20	protein_coding	chr1	10398592	10420144	21553	+
DFFA	ENSG00000160049.11	protein_coding	chr1	10456522	10472526	16005	-
PEX14	ENSG00000142655.12	protein_coding	chr1	10472288	10630758	158471	+
CASZ1	ENSG00000130940.14	protein_coding	chr1	10636604	10796650	160047	-
C1orf127	ENSG00000175262.14	protein_coding	chr1	10946471	10982037	35567	-
CFL1P6	ENSG00000215785.2	processed_pseudogene	chr1	10990978	10991797	820	-
TARDBP	ENSG00000120948.15	protein_coding	chr1	11012344	11026420	14077	+
SRM	ENSG00000116649.9	protein_coding	chr1	11054584	11060024	5441	-
EXOSC10	ENSG00000171824.13	protein_coding	chr1	11066618	11099881	33264	-
MTOR	ENSG00000198793.12	protein_coding	chr1	11106535	11262507	155973	-
ANGPTL7	ENSG00000171819.4	protein_coding	chr1	11189341	11195981	6641	+
RPL39P6	ENSG00000238173.1	processed_pseudogene	chr1	11232963	11233112	150	+
UBIAD1	ENSG00000120942.13	protein_coding	chr1	11273206	11296049	22844	+
DISP3	ENSG00000204624.7	protein_coding	chr1	11479166	11537584	58419	+
FBXO2	ENSG00000116661.9	protein_coding	chr1	11648367	11655785	7419	-
FBXO44	ENSG00000132879.13	protein_coding	chr1	11654375	11663327	8953	+
FBXO6	ENSG00000116663.10	protein_coding	chr1	11664124	11674354	10231	+
MAD2L2	ENSG00000116670.14	protein_coding	chr1	11674480	11691650	17171	-
DRAXIN	ENSG00000162490.6	protein_coding	chr1	11691729	11725857	34129	+
AGTRAP	ENSG00000177674.15	protein_coding	chr1	11736084	11754802	18719	+
C1orf167	ENSG00000215910.7	protein_coding	chr1	11761787	11789585	27799	+
MTHFR	ENSG00000177000.10	protein_coding	chr1	11785723	11806920	21198	-
CLCN6	ENSG00000011021.21	protein_coding	chr1	11806096	11843144	37049	+
RP5-934G17.6	ENSG00000224904.1	processed_pseudogene	chr1	11877770	11880406	2637	+
KIAA2013	ENSG00000116685.15	protein_coding	chr1	11919591	11926428	6838	-
PLOD1	ENSG00000083444.16	protein_coding	chr1	11934205	11975538	41334	+
MFN2	ENSG00000116688.16	protein_coding	chr1	11980181	12013514	33334	+
MIIP	ENSG00000116691.10	protein_coding	chr1	12019466	12032045	12580	+
TNFRSF8	ENSG00000120949.14	protein_coding	chr1	12063377	12144207	80831	+
TNFRSF1B	ENSG00000028137.17	protein_coding	chr1	12166943	12209228	42286	+
VPS13D	ENSG00000048707.13	protein_coding	chr1	12230067	12512047	281981	+
RP5-888M10.2	ENSG00000229484.1	lincRNA	chr1	12527724	12528420	697	+
DHRS3	ENSG00000162496.8	protein_coding	chr1	12567910	12617731	49822	-
HNRNPCL1	ENSG00000179172.9	protein_coding	chr1	12847408	12848725	1318	-
HNRNPCL2	ENSG00000275774.2	protein_coding	chr1	13115496	13116854	1359	-
PRDM2	ENSG00000116731.22	protein_coding	chr1	13700198	13825079	124882	+
KAZN	ENSG00000189337.16	protein_coding	chr1	13892792	15118043	1225252	+
TBCAP2	ENSG00000235829.1	processed_pseudogene	chr1	14692129	14692613	485	-
TMEM51	ENSG00000171729.13	protein_coding	chr1	15152532	15220480	67949	+
FHAD1	ENSG00000142621.19	protein_coding	chr1	15247272	15400283	153012	+
RP3-467K16.4	ENSG00000228140.1	lincRNA	chr1	15402979	15409433	6455	-
EFHD2	ENSG00000142634.12	protein_coding	chr1	15409895	15430343	20449	+
CTRC	ENSG00000162438.11	protein_coding	chr1	15438439	15449242	10804	+
CASP9	ENSG00000132906.17	protein_coding	chr1	15490832	15526534	35703	-
DNAJC16	ENSG00000116138.12	protein_coding	chr1	15526813	15592379	65567	+
AGMAT	ENSG00000116771.5	protein_coding	chr1	15572353	15585110	12758	-
CHCHD2P6	ENSG00000235084.3	processed_pseudogene	chr1	15604597	15605043	447	+
DDI2	ENSG00000197312.11	protein_coding	chr1	15617500	15669044	51545	+
PLEKHM2	ENSG00000116786.11	protein_coding	chr1	15684332	15734769	50438	+
SLC25A34	ENSG00000162461.7	protein_coding	chr1	15736405	15741396	4992	+
RPL12P14	ENSG00000224321.1	processed_pseudogene	chr1	15792796	15793285	490	+
UQCRHL	ENSG00000233954.6	protein_coding	chr1	15807169	15809348	2180	-
RP11-169K16.8	ENSG00000178715.8	processed_pseudogene	chr1	15828232	15828669	438	+
SPEN	ENSG00000065526.10	protein_coding	chr1	15847864	15940460	92597	+
ZBTB17	ENSG00000116809.11	protein_coding	chr1	15941869	15976132	34264	-
EPHA2	ENSG00000142627.12	protein_coding	chr1	16124337	16156087	31751	-
ARHGEF19	ENSG00000142632.16	protein_coding	chr1	16197854	16212609	14756	-
RSG1	ENSG00000132881.11	protein_coding	chr1	16231700	16237162	5463	-
MT1XP1	ENSG00000233929.1	processed_pseudogene	chr1	16241213	16241398	186	-
FBXO42	ENSG00000037637.10	protein_coding	chr1	16246839	16352454	105616	-
SZRD1	ENSG00000055070.16	protein_coding	chr1	16352575	16398145	45571	+
RP11-430L17.1	ENSG00000226457.1	processed_pseudogene	chr1	16369150	16369530	381	-
SPATA21	ENSG00000187144.11	protein_coding	chr1	16387117	16437424	50308	-
NECAP2	ENSG00000157191.19	protein_coding	chr1	16440672	16460078	19407	+
RP4-798A10.2	ENSG00000226029.1	lincRNA	chr1	16460948	16468481	7534	+
RP4-798A10.7	ENSG00000261135.1	lincRNA	chr1	16514645	16515754	1110	+
RP4-798A10.4	ENSG00000224174.2	lincRNA	chr1	16520694	16521796	1103	+
RP5-875O13.1	ENSG00000233421.4	lincRNA	chr1	16533886	16536172	2287	-
NBPF1	ENSG00000219481.10	protein_coding	chr1	16562319	16613562	51244	-
FAM231A	ENSG00000237847.2	protein_coding	chr1	16673003	16673512	510	+
EIF1AXP1	ENSG00000236698.1	processed_pseudogene	chr1	16685621	16686055	435	-
FAM231C	ENSG00000279132.1	protein_coding	chr1	16733951	16734461	511	-
CROCC	ENSG00000058453.16	protein_coding	chr1	16740273	16972979	232707	+
RP11-108M9.2	ENSG00000230239.1	lincRNA	chr1	16855407	16859284	3878	+
RP11-108M9.3	ENSG00000228549.3	lincRNA	chr1	16870945	16874092	3148	+
RP11-108M9.4	ENSG00000238142.1	lincRNA	chr1	16888538	16889649	1112	-
ATP13A2	ENSG00000159363.17	protein_coding	chr1	16985958	17011928	25971	-
SDHB	ENSG00000117118.9	protein_coding	chr1	17018722	17054170	35449	-
PADI2	ENSG00000117115.12	protein_coding	chr1	17066761	17119435	52675	-
PADI4	ENSG00000159339.13	protein_coding	chr1	17308195	17364004	55810	+
PADI6	ENSG00000276747.1	protein_coding	chr1	17372196	17401699	29504	+
RCC2	ENSG00000179051.13	protein_coding	chr1	17406760	17439724	32965	-
ARHGEF10L	ENSG00000074964.16	protein_coding	chr1	17539835	17697874	158040	+
KLHDC7A	ENSG00000179023.8	protein_coding	chr1	18480982	18486126	5145	+
DYNLL1P3	ENSG00000235282.3	processed_pseudogene	chr1	18513118	18513383	266	+
ALDH4A1	ENSG00000159423.16	protein_coding	chr1	18871430	18902781	31352	-
IFFO2	ENSG00000169991.10	protein_coding	chr1	18904281	18956686	52406	-
UBR4	ENSG00000127481.14	protein_coding	chr1	19074506	19210276	135771	-
EMC1	ENSG00000127463.13	protein_coding	chr1	19215664	19251552	35889	-
MRTO4	ENSG00000053372.4	protein_coding	chr1	19251539	19260128	8590	+
AKR7A3	ENSG00000162482.4	protein_coding	chr1	19282558	19289250	6693	-
AKR7A2	ENSG00000053371.12	protein_coding	chr1	19303965	19312146	8182	-
PQLC2	ENSG00000040487.12	protein_coding	chr1	19312326	19329300	16975	+
CAPZB	ENSG00000077549.17	protein_coding	chr1	19338776	19485539	146764	-
MINOS1	ENSG00000173436.13	protein_coding	chr1	19596977	19629821	32845	+
RP5-1056L3.3	ENSG00000226396.1	processed_pseudogene	chr1	19608114	19608568	455	+
NBL1	ENSG00000158747.13	protein_coding	chr1	19640554	19658456	17903	+
HTR6	ENSG00000158748.3	protein_coding	chr1	19665287	19679562	14276	+
TMCO4	ENSG00000162542.13	protein_coding	chr1	19682213	19799945	117733	-
OTUD3	ENSG00000169914.5	protein_coding	chr1	19882513	19912945	30433	+
PLA2G2D	ENSG00000117215.14	protein_coding	chr1	20111939	20119566	7628	-
RP3-340N1.2	ENSG00000227066.1	lincRNA	chr1	20154338	20160568	6231	+
UBXN10	ENSG00000162543.5	protein_coding	chr1	20186085	20196048	9964	+
VWA5B1	ENSG00000158816.15	protein_coding	chr1	20290919	20354894	63976	+
CAMK2N1	ENSG00000162545.5	protein_coding	chr1	20482391	20486220	3830	-
MUL1	ENSG00000090432.6	protein_coding	chr1	20499448	20508161	8714	-
RPS4XP4	ENSG00000215520.3	processed_pseudogene	chr1	20525989	20526751	763	+
CDA	ENSG00000158825.5	protein_coding	chr1	20588948	20618908	29961	+
PINK1	ENSG00000158828.6	protein_coding	chr1	20633455	20651511	18057	+
DDOST	ENSG00000244038.9	protein_coding	chr1	20651767	20661544	9778	-
KIF17	ENSG00000117245.12	protein_coding	chr1	20664014	20718017	54004	-
HP1BP3	ENSG00000127483.17	protein_coding	chr1	20742661	20787323	44663	-
EIF4G3	ENSG00000075151.20	protein_coding	chr1	20806292	21176888	370597	-
RPS15AP6	ENSG00000233072.1	processed_pseudogene	chr1	21003550	21003934	385	-
RP11-487E1.2	ENSG00000236073.2	processed_pseudogene	chr1	21073639	21073753	115	-
ECE1	ENSG00000117298.14	protein_coding	chr1	21217247	21345504	128258	-
PPP1R11P1	ENSG00000236216.5	processed_pseudogene	chr1	21397987	21398362	376	+
HS6ST1P1	ENSG00000187952.9	processed_pseudogene	chr1	21428303	21429536	1234	+
NBPF3	ENSG00000142794.18	protein_coding	chr1	21440128	21485005	44878	+
PFN1P10	ENSG00000176378.8	processed_pseudogene	chr1	21459756	21460082	327	-
ALPL	ENSG00000162551.13	protein_coding	chr1	21509372	21578412	69041	+
RAP1GAP	ENSG00000076864.19	protein_coding	chr1	21596215	21669363	73149	-
USP48	ENSG00000090686.15	protein_coding	chr1	21678298	21783606	105309	-
LDLRAD2	ENSG00000187942.11	protein_coding	chr1	21812265	21825221	12957	+
HSPG2	ENSG00000142798.17	protein_coding	chr1	21822245	21937297	115053	-
RP11-26H16.1	ENSG00000232037.3	processed_pseudogene	chr1	21908098	21908580	483	+
LINC00339	ENSG00000218510.6	lincRNA	chr1	22024531	22031225	6695	+
CDC42	ENSG00000070831.15	protein_coding	chr1	22052627	22092946	40320	+
RP11-415K20.1	ENSG00000234397.3	processed_pseudogene	chr1	22322840	22323331	492	-
ZBTB40	ENSG00000184677.16	protein_coding	chr1	22451851	22531157	79307	+
C1QA	ENSG00000173372.16	protein_coding	chr1	22636506	22639608	3103	+
C1QC	ENSG00000159189.11	protein_coding	chr1	22643630	22648110	4481	+
C1QB	ENSG00000173369.15	protein_coding	chr1	22652762	22661538	8777	+
EPHB2	ENSG00000133216.16	protein_coding	chr1	22710839	22921500	210662	+
KDM1A	ENSG00000004487.15	protein_coding	chr1	23019448	23083689	64242	+
LUZP1	ENSG00000169641.13	protein_coding	chr1	23084023	23177808	93786	-
RP5-1057J7.1	ENSG00000215381.3	processed_pseudogene	chr1	23244765	23245224	460	+
LINC01355	ENSG00000261326.2	lincRNA	chr1	23281309	23286752	5444	-
HNRNPR	ENSG00000125944.18	protein_coding	chr1	23303771	23344336	40566	-
ZNF436	ENSG00000125945.14	protein_coding	chr1	23359448	23369442	9995	-
TCEA3	ENSG00000204219.9	protein_coding	chr1	23381061	23424740	43680	-
ASAP3	ENSG00000088280.18	protein_coding	chr1	23428563	23484568	56006	-
E2F2	ENSG00000007968.6	protein_coding	chr1	23506430	23531220	24791	-
RP1-150O5.3	ENSG00000235052.1	lincRNA	chr1	23549139	23550915	1777	-
ID3	ENSG00000117318.8	protein_coding	chr1	23557918	23559794	1877	-
MDS2	ENSG00000197880.8	protein_coding	chr1	23581495	23640568	59074	+
RPL11	ENSG00000142676.12	protein_coding	chr1	23691779	23696425	4647	+
TCEB3	ENSG00000011007.12	protein_coding	chr1	23743155	23762059	18905	+
PITHD1	ENSG00000057757.9	protein_coding	chr1	23778405	23788232	9828	+
LYPLA2	ENSG00000011009.10	protein_coding	chr1	23790970	23795539	4570	+
GALE	ENSG00000117308.14	protein_coding	chr1	23795599	23800804	5206	-
HMGCL	ENSG00000117305.14	protein_coding	chr1	23801885	23838620	36736	-
FUCA1	ENSG00000179163.11	protein_coding	chr1	23845077	23868294	23218	-
CNR2	ENSG00000188822.7	protein_coding	chr1	23870526	23913362	42837	-
BTBD6P1	ENSG00000229106.1	processed_pseudogene	chr1	23901471	23902737	1267	-
RP11-4M23.4	ENSG00000230228.2	processed_pseudogene	chr1	23949016	23949383	368	-
PNRC2	ENSG00000189266.11	protein_coding	chr1	23959109	23963462	4354	+
SRSF10	ENSG00000188529.14	protein_coding	chr1	23964804	23980927	16124	-
RP11-4M23.7	ENSG00000215905.4	processed_pseudogene	chr1	24007881	24008519	639	-
IFNLR1	ENSG00000185436.11	protein_coding	chr1	24154157	24187959	33803	-
STPG1	ENSG00000001460.17	protein_coding	chr1	24356999	24416934	59936	-
NIPAL3	ENSG00000001461.16	protein_coding	chr1	24415794	24472976	57183	+
RCAN3	ENSG00000117602.11	protein_coding	chr1	24502351	24541040	38690	+
NCMAP	ENSG00000184454.6	protein_coding	chr1	24556111	24609328	53218	+
SRRM1	ENSG00000133226.16	protein_coding	chr1	24631716	24673267	41552	+
CLIC4	ENSG00000169504.14	protein_coding	chr1	24745357	24844324	98968	+
RUNX3	ENSG00000020633.18	protein_coding	chr1	24899511	24965121	65611	-
RP4-799D16.1	ENSG00000233755.1	lincRNA	chr1	25043707	25113120	69414	-
RP4-781L3.1	ENSG00000233419.3	processed_pseudogene	chr1	25125053	25125454	402	-
SYF2	ENSG00000117614.9	protein_coding	chr1	25222679	25232502	9824	-
RSRP1	ENSG00000117616.17	protein_coding	chr1	25242237	25338213	95977	-
RP3-465N24.6	ENSG00000272432.1	lincRNA	chr1	25247837	25248321	485	+
RHD	ENSG00000187010.19	protein_coding	chr1	25272393	25330445	58053	+
SDHDP6	ENSG00000224183.1	processed_pseudogene	chr1	25294164	25294643	480	-
TMEM50A	ENSG00000183726.10	protein_coding	chr1	25337917	25362361	24445	+
RHCE	ENSG00000188672.17	protein_coding	chr1	25362249	25430192	67944	-
RP3-469D22.1	ENSG00000238084.4	processed_pseudogene	chr1	25398721	25399198	478	+
TMEM57	ENSG00000204178.9	protein_coding	chr1	25430858	25500209	69352	+
LDLRAP1	ENSG00000157978.11	protein_coding	chr1	25543580	25568886	25307	+
RP11-70P17.1	ENSG00000225643.1	lincRNA	chr1	25581478	25590356	8879	+
MAN1C1	ENSG00000117643.14	protein_coding	chr1	25617468	25786207	168740	+
SEPN1	ENSG00000162430.16	protein_coding	chr1	25800176	25818224	18049	+
MTFR1L	ENSG00000117640.17	protein_coding	chr1	25818640	25832942	14303	+
AUNIP	ENSG00000127423.10	protein_coding	chr1	25831913	25859458	27546	-
PAQR7	ENSG00000182749.5	protein_coding	chr1	25861210	25871253	10044	-
STMN1	ENSG00000117632.21	protein_coding	chr1	25884181	25906991	22811	-
PAFAH2	ENSG00000158006.13	protein_coding	chr1	25959767	25998157	38391	-
PDIK1L	ENSG00000175087.9	protein_coding	chr1	26111165	26125543	14379	+
ZNF593	ENSG00000142684.8	protein_coding	chr1	26169871	26170873	1003	+
CNKSR1	ENSG00000142675.17	protein_coding	chr1	26177403	26189886	12484	+
CEP85	ENSG00000130695.13	protein_coding	chr1	26234153	26279038	44886	+
SH3BGRL3	ENSG00000142669.14	protein_coding	chr1	26279176	26281522	2347	+
UBXN11	ENSG00000158062.20	protein_coding	chr1	26281328	26318363	37036	-
CD52	ENSG00000169442.8	protein_coding	chr1	26317957	26320523	2567	+
AIM1L	ENSG00000176092.13	protein_coding	chr1	26321859	26354130	32272	-
RP11-569G9.7	ENSG00000225854.2	processed_pseudogene	chr1	26326688	26327033	346	+
ZNF683	ENSG00000176083.17	protein_coding	chr1	26361634	26374522	12889	-
DHDDS	ENSG00000117682.16	protein_coding	chr1	26432282	26471294	39013	+
RP3-476K8.4	ENSG00000223583.1	processed_pseudogene	chr1	26454653	26455187	535	-
HMGN2	ENSG00000198830.10	protein_coding	chr1	26472450	26475972	3523	+
RPS6KA1	ENSG00000117676.13	protein_coding	chr1	26529761	26575030	45270	+
ARID1A	ENSG00000117713.18	protein_coding	chr1	26693236	26782104	88869	+
PIGV	ENSG00000060642.10	protein_coding	chr1	26787472	26798398	10927	+
ZDHHC18	ENSG00000204160.11	protein_coding	chr1	26826710	26857602	30893	+
SFN	ENSG00000175793.11	protein_coding	chr1	26863138	26864457	1320	+
GPN2	ENSG00000142751.14	protein_coding	chr1	26876133	26890297	14165	-
GPATCH3	ENSG00000198746.12	protein_coding	chr1	26890488	26900466	9979	-
NUDC	ENSG00000090273.13	protein_coding	chr1	26900238	26946862	46625	+
KDF1	ENSG00000175707.8	protein_coding	chr1	26949562	26960406	10845	-
RP11-344H11.5	ENSG00000224064.1	processed_pseudogene	chr1	26983628	26984024	397	+
TRNP1	ENSG00000253368.3	protein_coding	chr1	26993707	27000898	7192	+
SLC9A1	ENSG00000090020.10	protein_coding	chr1	27098815	27166981	68167	-
RP11-40H20.5	ENSG00000229985.2	processed_pseudogene	chr1	27176751	27177277	527	+
CHCHD3P3	ENSG00000214973.3	processed_pseudogene	chr1	27200834	27201473	640	-
NPM1P39	ENSG00000225159.1	processed_pseudogene	chr1	27206930	27207796	867	+
WDTC1	ENSG00000142784.15	protein_coding	chr1	27234516	27308633	74118	+
RP11-4K3__A.3	ENSG00000243659.1	processed_pseudogene	chr1	27311240	27311838	599	+
TMEM222	ENSG00000186501.14	protein_coding	chr1	27322145	27336400	14256	+
ACTG1P20	ENSG00000241547.1	processed_pseudogene	chr1	27325329	27325796	468	+
SYTL1	ENSG00000142765.17	protein_coding	chr1	27342020	27353937	11918	+
MAP3K6	ENSG00000142733.14	protein_coding	chr1	27355184	27366892	11709	-
WASF2	ENSG00000158195.10	protein_coding	chr1	27404226	27490158	85933	-
AHDC1	ENSG00000126705.13	protein_coding	chr1	27534035	27604431	70397	-
FGR	ENSG00000000938.12	protein_coding	chr1	27612064	27635277	23214	-
RP1-159A19.3	ENSG00000235912.1	processed_pseudogene	chr1	27649419	27649610	192	+
IFI6	ENSG00000126709.14	protein_coding	chr1	27666061	27672218	6158	-
FAM76A	ENSG00000009780.15	protein_coding	chr1	27725979	27763122	37144	+
STX12	ENSG00000117758.13	protein_coding	chr1	27773183	27824452	51270	+
PPP1R8	ENSG00000117751.17	protein_coding	chr1	27830778	27851676	20899	+
THEMIS2	ENSG00000130775.15	protein_coding	chr1	27872543	27886685	14143	+
RPA2	ENSG00000117748.9	protein_coding	chr1	27891524	27914746	23223	-
SMPDL3B	ENSG00000130768.14	protein_coding	chr1	27934993	27959157	24165	+
XKR8	ENSG00000158156.7	protein_coding	chr1	27959462	27968096	8635	+
EYA3	ENSG00000158161.15	protein_coding	chr1	27970344	28088696	118353	-
SPCS2P4	ENSG00000228589.3	processed_pseudogene	chr1	28095742	28096422	681	-
RP5-1053E7.3	ENSG00000214812.3	processed_pseudogene	chr1	28120449	28121321	873	-
PTAFR	ENSG00000169403.11	protein_coding	chr1	28147166	28193936	46771	-
DNAJC8	ENSG00000126698.10	protein_coding	chr1	28199456	28233025	33570	-
ATPIF1	ENSG00000130770.17	protein_coding	chr1	28236109	28246906	10798	+
SESN2	ENSG00000130766.4	protein_coding	chr1	28259527	28282491	22965	+
MED18	ENSG00000130772.13	protein_coding	chr1	28329002	28335967	6966	+
PHACTR4	ENSG00000204138.12	protein_coding	chr1	28369582	28500369	130788	+
RP1-308E4.1	ENSG00000229820.2	processed_pseudogene	chr1	28453541	28453934	394	+
RCC1	ENSG00000180198.15	protein_coding	chr1	28505943	28539300	33358	+
TRNAU1AP	ENSG00000180098.9	protein_coding	chr1	28553085	28578545	25461	+
TAF12	ENSG00000120656.11	protein_coding	chr1	28589323	28643085	53763	-
RNU11	ENSG00000270103.3	lincRNA	chr1	28648600	28648730	131	+
GMEB1	ENSG00000162419.12	protein_coding	chr1	28668732	28719353	50622	+
YTHDF2	ENSG00000198492.15	protein_coding	chr1	28736621	28769775	33155	+
EPB41	ENSG00000159023.19	protein_coding	chr1	28887091	29120046	232956	+
RP4-604A21.1	ENSG00000225616.2	processed_pseudogene	chr1	28982278	28982608	331	-
TMEM200B	ENSG00000253304.1	protein_coding	chr1	29119428	29123935	4508	-
SRSF4	ENSG00000116350.16	protein_coding	chr1	29147743	29181987	34245	-
MECR	ENSG00000116353.15	protein_coding	chr1	29192873	29230942	38070	-
PTPRU	ENSG00000060656.19	protein_coding	chr1	29236516	29326813	90298	+
MATN1	ENSG00000162510.5	protein_coding	chr1	30711277	30723587	12311	-
LAPTM5	ENSG00000162511.7	protein_coding	chr1	30732469	30757820	25352	-
SDC3	ENSG00000162512.15	protein_coding	chr1	30869467	30908761	39295	-
PUM1	ENSG00000134644.15	protein_coding	chr1	30931506	31065991	134486	-
RP11-490K7.1	ENSG00000225142.2	processed_pseudogene	chr1	31108188	31108623	436	-
SNRNP40	ENSG00000060688.12	protein_coding	chr1	31259568	31296782	37215	-
RP11-490K7.4	ENSG00000229447.2	processed_pseudogene	chr1	31263245	31263681	437	-
ZCCHC17	ENSG00000121766.15	protein_coding	chr1	31296982	31364953	67972	+
SERINC2	ENSG00000168528.11	protein_coding	chr1	31409565	31434680	25116	+
RP11-439L8.2	ENSG00000215899.3	processed_pseudogene	chr1	31487589	31488930	1342	-
PEF1	ENSG00000162517.12	protein_coding	chr1	31629862	31644896	15035	-
ADGRB2	ENSG00000121753.12	protein_coding	chr1	31727117	31764893	37777	-
SPOCD1	ENSG00000134668.12	protein_coding	chr1	31790422	31816051	25630	-
PTP4A2	ENSG00000184007.18	protein_coding	chr1	31906421	31944856	38436	-
KHDRBS1	ENSG00000121774.17	protein_coding	chr1	32013829	32060850	47022	+
TMEM39B	ENSG00000121775.17	protein_coding	chr1	32072031	32102866	30836	+
KPNA6	ENSG00000025800.13	protein_coding	chr1	32108038	32176568	68531	+
TXLNA	ENSG00000084652.15	protein_coding	chr1	32179686	32198285	18600	+
CCDC28B	ENSG00000160050.14	protein_coding	chr1	32200386	32205387	5002	+
IQCC	ENSG00000160051.11	protein_coding	chr1	32205661	32208687	3027	+
TMEM234	ENSG00000160055.19	protein_coding	chr1	32214472	32222359	7888	-
EIF3I	ENSG00000084623.11	protein_coding	chr1	32221928	32231604	9677	+
FAM167B	ENSG00000183615.5	protein_coding	chr1	32247233	32248856	1624	+
LCK	ENSG00000182866.16	protein_coding	chr1	32251239	32286165	34927	+
HDAC1	ENSG00000116478.11	protein_coding	chr1	32292086	32333635	41550	+
MARCKSL1	ENSG00000175130.6	protein_coding	chr1	32333832	32336379	2548	-
TSSK3	ENSG00000162526.6	protein_coding	chr1	32351521	32364312	12792	+
FAM229A	ENSG00000225828.1	protein_coding	chr1	32361270	32364278	3009	-
BSDC1	ENSG00000160058.18	protein_coding	chr1	32365103	32394731	29629	-
GAPDHP20	ENSG00000224333.1	processed_pseudogene	chr1	32402109	32403115	1007	-
ZBTB8OS	ENSG00000176261.15	protein_coding	chr1	32600172	32650903	50732	-
RBBP4	ENSG00000162521.18	protein_coding	chr1	32651142	32686211	35070	+
SYNC	ENSG00000162520.14	protein_coding	chr1	32680360	32703596	23237	-
KIAA1522	ENSG00000162522.10	protein_coding	chr1	32741885	32774970	33086	+
YARS	ENSG00000134684.10	protein_coding	chr1	32775237	32818153	42917	-
S100PBP	ENSG00000116497.17	protein_coding	chr1	32816767	32858879	42113	+
RNF19B	ENSG00000116514.16	protein_coding	chr1	32936445	32964685	28241	-
RP4-803A2.1	ENSG00000217644.5	processed_pseudogene	chr1	32979947	32980472	526	+
AK2	ENSG00000004455.16	protein_coding	chr1	33007940	33080996	73057	-
AZIN2	ENSG00000142920.16	protein_coding	chr1	33081104	33120530	39427	+
TRIM62	ENSG00000116525.13	protein_coding	chr1	33145402	33182059	36658	-
ZNF362	ENSG00000160094.14	protein_coding	chr1	33256545	33300719	44175	+
RP11-415J8.7	ENSG00000270115.1	lincRNA	chr1	33261212	33261680	469	+
PHC2	ENSG00000134686.17	protein_coding	chr1	33323623	33431052	107430	-
ZSCAN20	ENSG00000121903.14	protein_coding	chr1	33472645	33496507	23863	+
CSMD2	ENSG00000121904.17	protein_coding	chr1	33513999	34165842	651844	-
SMIM12	ENSG00000163866.8	protein_coding	chr1	34712737	34859816	147080	-
DLGAP3	ENSG00000116544.11	protein_coding	chr1	34865436	34929585	64150	-
ZMYM6	ENSG00000163867.16	protein_coding	chr1	34986165	35031968	45804	-
ZMYM1	ENSG00000197056.9	protein_coding	chr1	35059786	35115859	56074	+
EFCAB14P1	ENSG00000228348.1	processed_pseudogene	chr1	35122022	35122484	463	+
SFPQ	ENSG00000116560.10	protein_coding	chr1	35176378	35193148	16771	-
ZMYM4	ENSG00000146463.11	protein_coding	chr1	35268967	35422058	153092	+
RPL5P4	ENSG00000229994.1	processed_pseudogene	chr1	35350722	35351607	886	+
KIAA0319L	ENSG00000142687.17	protein_coding	chr1	35433490	35557950	124461	-
NCDN	ENSG00000020129.15	protein_coding	chr1	35557473	35567274	9802	+
TFAP2E	ENSG00000116819.6	protein_coding	chr1	35573370	35595328	21959	+
PSMB2	ENSG00000126067.11	protein_coding	chr1	35599544	35641844	42301	-
C1orf216	ENSG00000142686.7	protein_coding	chr1	35713875	35719472	5598	-
CLSPN	ENSG00000092853.13	protein_coding	chr1	35720218	35769967	49750	-
AGO4	ENSG00000134698.10	protein_coding	chr1	35808172	35857890	49719	+
AGO1	ENSG00000092847.11	protein_coding	chr1	35869808	35930528	60721	+
AGO3	ENSG00000126070.19	protein_coding	chr1	35930718	36072500	141783	+
TEKT2	ENSG00000092850.11	protein_coding	chr1	36084075	36088275	4201	+
ADPRHL2	ENSG00000116863.10	protein_coding	chr1	36088875	36093932	5058	+
COL8A2	ENSG00000171812.11	protein_coding	chr1	36095236	36125220	29985	-
TRAPPC3	ENSG00000054116.11	protein_coding	chr1	36136570	36156053	19484	-
MAP7D1	ENSG00000116871.15	protein_coding	chr1	36155579	36180849	25271	+
THRAP3	ENSG00000054118.13	protein_coding	chr1	36224416	36305357	80942	+
SH3D21	ENSG00000214193.9	protein_coding	chr1	36306387	36324886	18500	+
EVA1B	ENSG00000142694.6	protein_coding	chr1	36322031	36324154	2124	-
STK40	ENSG00000196182.10	protein_coding	chr1	36339624	36385896	46273	-
LSM10	ENSG00000181817.5	protein_coding	chr1	36391238	36397892	6655	-
OSCP1	ENSG00000116885.18	protein_coding	chr1	36415827	36450451	34625	-
MRPS15	ENSG00000116898.11	protein_coding	chr1	36455718	36464437	8720	-
CSF3R	ENSG00000119535.17	protein_coding	chr1	36466043	36483278	17236	-
GRIK3	ENSG00000163873.9	protein_coding	chr1	36795527	37034129	238603	-
ZC3H12A	ENSG00000163874.9	protein_coding	chr1	37474552	37484379	9828	+
MEAF6	ENSG00000163875.15	protein_coding	chr1	37492575	37514774	22200	-
SNIP1	ENSG00000163877.9	protein_coding	chr1	37534449	37554302	19854	-
FTH1P1	ENSG00000232273.1	processed_pseudogene	chr1	37544763	37545294	532	+
RP3-423B22.5	ENSG00000237749.4	processed_pseudogene	chr1	37556247	37556499	253	+
GNL2	ENSG00000134697.12	protein_coding	chr1	37566816	37595935	29120	-
C1orf109	ENSG00000116922.14	protein_coding	chr1	37681570	37692249	10680	-
CDCA8	ENSG00000134690.10	protein_coding	chr1	37692418	37709719	17302	+
EPHA10	ENSG00000183317.16	protein_coding	chr1	37713880	37765133	51254	-
ACTN4P2	ENSG00000214141.4	processed_pseudogene	chr1	37776670	37779418	2749	+
MANEAL	ENSG00000185090.14	protein_coding	chr1	37793802	37801137	7336	+
YRDC	ENSG00000196449.3	protein_coding	chr1	37802944	37808185	5242	-
C1orf122	ENSG00000197982.13	protein_coding	chr1	37806979	37809454	2476	+
MTF1	ENSG00000188786.9	protein_coding	chr1	37809567	37859620	50054	-
INPP5B	ENSG00000204084.12	protein_coding	chr1	37860697	37947057	86361	-
SF3A3	ENSG00000183431.11	protein_coding	chr1	37956975	37990921	33947	-
FHL3	ENSG00000183386.9	protein_coding	chr1	37996770	38005606	8837	-
UTP11	ENSG00000183520.11	protein_coding	chr1	38009258	38024824	15567	+
POU3F1	ENSG00000185668.7	protein_coding	chr1	38044611	38046794	2184	-
RP11-334L9.1	ENSG00000215895.4	processed_pseudogene	chr1	38708931	38710890	1960	+
RRAGC	ENSG00000116954.7	protein_coding	chr1	38838198	38859823	21626	-
MYCBP	ENSG00000214114.8	protein_coding	chr1	38862964	38874105	11142	-
EIF1P2	ENSG00000235549.1	processed_pseudogene	chr1	38958275	38958925	651	-
AKIRIN1	ENSG00000174574.15	protein_coding	chr1	38991223	39006059	14837	+
NDUFS5	ENSG00000168653.10	protein_coding	chr1	39026318	39034636	8319	+
MACF1	ENSG00000127603.23	protein_coding	chr1	39081316	39487177	405862	+
HSPE1P8	ENSG00000217897.2	processed_pseudogene	chr1	39304294	39304898	605	-
BMP8A	ENSG00000183682.7	protein_coding	chr1	39491646	39525935	34290	+
PABPC4	ENSG00000090621.13	protein_coding	chr1	39560816	39576790	15975	-
HEYL	ENSG00000163909.7	protein_coding	chr1	39624153	39639945	15793	-
HPCAL4	ENSG00000116983.12	protein_coding	chr1	39678648	39691689	13042	-
PPIE	ENSG00000084072.16	protein_coding	chr1	39692182	39763914	71733	+
RP1-144F13.4	ENSG00000225333.6	processed_pseudogene	chr1	39718028	39718595	568	+
BMP8B	ENSG00000116985.11	protein_coding	chr1	39757182	39788861	31680	-
OXCT2	ENSG00000198754.5	protein_coding	chr1	39769523	39771348	1826	-
TRIT1	ENSG00000043514.15	protein_coding	chr1	39841022	39883511	42490	-
MYCL	ENSG00000116990.10	protein_coding	chr1	39895426	39902256	6831	-
MFSD2A	ENSG00000168389.17	protein_coding	chr1	39955112	39969968	14857	+
RP3-342P20.2	ENSG00000228477.1	processed_pseudogene	chr1	39962680	39963404	725	+
CAP1	ENSG00000131236.16	protein_coding	chr1	40040233	40072649	32417	+
PPT1	ENSG00000131238.16	protein_coding	chr1	40072705	40097703	24999	-
RP11-115D7.3	ENSG00000226745.2	processed_pseudogene	chr1	40132764	40133448	685	+
RLF	ENSG00000117000.8	protein_coding	chr1	40161373	40240921	79549	+
ZMPSTE24	ENSG00000084073.8	protein_coding	chr1	40258107	40294184	36078	+
COL9A2	ENSG00000049089.13	protein_coding	chr1	40300487	40317816	17330	-
RP1-228H13.1	ENSG00000227311.3	processed_pseudogene	chr1	40333078	40333557	480	-
SMAP2	ENSG00000084070.11	protein_coding	chr1	40344850	40423326	78477	+
RP1-228H13.2	ENSG00000213172.3	processed_pseudogene	chr1	40364766	40365183	418	+
ZFP69B	ENSG00000187801.14	protein_coding	chr1	40450102	40463718	13617	+
ZFP69	ENSG00000187815.9	protein_coding	chr1	40477215	40496343	19129	+
EXO5	ENSG00000164002.11	protein_coding	chr1	40508741	40516556	7816	+
ZNF684	ENSG00000117010.15	protein_coding	chr1	40531561	40548169	16609	+
RIMS3	ENSG00000117016.9	protein_coding	chr1	40620679	40665657	44979	-
NFYC	ENSG00000066136.20	protein_coding	chr1	40691648	40771603	79956	+
KCNQ4	ENSG00000117013.14	protein_coding	chr1	40784012	40840452	56441	+
CITED4	ENSG00000179862.6	protein_coding	chr1	40861051	40862366	1316	-
CTPS1	ENSG00000171793.13	protein_coding	chr1	40979335	41012565	33231	+
SCMH1	ENSG00000010803.16	protein_coding	chr1	41027200	41242154	214955	-
RP11-399E6.2	ENSG00000213987.4	processed_pseudogene	chr1	41264550	41264862	313	-
FOXO6	ENSG00000204060.6	protein_coding	chr1	41361922	41383590	21669	+
HIVEP3	ENSG00000127124.14	protein_coding	chr1	41506365	42035925	529561	-
HNRNPFP1	ENSG00000227538.1	processed_pseudogene	chr1	42040597	42041729	1133	+
FOXJ3	ENSG00000198815.8	protein_coding	chr1	42176539	42335877	159339	-
RIMKLA	ENSG00000177181.14	protein_coding	chr1	42380795	42422578	41784	+
RP11-157D18.2	ENSG00000235002.1	processed_pseudogene	chr1	42412398	42412794	397	-
ZMYND12	ENSG00000066185.12	protein_coding	chr1	42430329	42456267	25939	-
PPCS	ENSG00000127125.8	protein_coding	chr1	42456117	42473385	17269	+
CCDC30	ENSG00000186409.14	protein_coding	chr1	42463330	42654664	191335	+
RP11-163G10.2	ENSG00000230116.1	processed_pseudogene	chr1	42491739	42492493	755	+
TMSB4XP1	ENSG00000236876.3	processed_pseudogene	chr1	42500205	42500339	135	-
PPIH	ENSG00000171960.10	protein_coding	chr1	42658425	42676758	18334	+
RP5-994D16.3	ENSG00000234917.2	lincRNA	chr1	42678735	42681659	2925	+
YBX1	ENSG00000065978.18	protein_coding	chr1	42682427	42702349	19923	+
P3H1	ENSG00000117385.15	protein_coding	chr1	42746335	42767084	20750	-
C1orf50	ENSG00000164008.14	protein_coding	chr1	42767269	42775747	8479	+
RP5-994D16.11	ENSG00000274386.5	protein_coding	chr1	42785007	42816619	31613	+
SVBP	ENSG00000177868.11	protein_coding	chr1	42807052	42817252	10201	-
ERMAP	ENSG00000164010.13	protein_coding	chr1	42817124	42844989	27866	+
ZNF691	ENSG00000164011.17	protein_coding	chr1	42846573	42852477	5905	+
RP11-342M1.7	ENSG00000233708.1	processed_pseudogene	chr1	42886597	42888767	2171	-
RP11-342M1.6	ENSG00000237090.1	processed_pseudogene	chr1	42891094	42892430	1337	-
ATP6V1E1P1	ENSG00000225099.1	processed_pseudogene	chr1	42903232	42903912	681	+
SLC2A1	ENSG00000117394.19	protein_coding	chr1	42925375	42959173	33799	-
SLC2A1-AS1	ENSG00000227533.5	lincRNA	chr1	42959049	42983358	24310	+
EBNA1BP2	ENSG00000117395.11	protein_coding	chr1	43164175	43270936	106762	-
CFAP57	ENSG00000243710.7	protein_coding	chr1	43172149	43254358	82210	+
TIE1	ENSG00000066056.13	protein_coding	chr1	43300993	43323108	22116	+
MPL	ENSG00000117400.15	protein_coding	chr1	43337807	43352772	14966	+
CDC20	ENSG00000117399.13	protein_coding	chr1	43358955	43363203	4249	+
ELOVL1	ENSG00000066322.13	protein_coding	chr1	43363397	43368074	4678	-
MED8	ENSG00000159479.16	protein_coding	chr1	43383917	43389808	5892	-
SZT2	ENSG00000198198.14	protein_coding	chr1	43389882	43452650	62769	+
HYI	ENSG00000178922.16	protein_coding	chr1	43451003	43453989	2987	-
PTPRF	ENSG00000142949.16	protein_coding	chr1	43525187	43623666	98480	+
KDM4A	ENSG00000066135.12	protein_coding	chr1	43650158	43705515	55358	+
ST3GAL3	ENSG00000126091.19	protein_coding	chr1	43705824	43931165	225342	+
IPO13	ENSG00000117408.10	protein_coding	chr1	43946939	43968022	21084	+
DPH2	ENSG00000132768.13	protein_coding	chr1	43970000	43973369	3370	+
ATP6V0B	ENSG00000117410.13	protein_coding	chr1	43974487	43978295	3809	+
B4GALT2	ENSG00000117411.16	protein_coding	chr1	43978943	43991170	12228	+
CCDC24	ENSG00000159214.12	protein_coding	chr1	43991359	43996528	5170	+
SLC6A9	ENSG00000196517.11	protein_coding	chr1	43991500	44031467	39968	-
RP11-570P14.1	ENSG00000233514.1	processed_pseudogene	chr1	44122153	44122512	360	-
DMAP1	ENSG00000178028.13	protein_coding	chr1	44213455	44220681	7227	+
ERI3	ENSG00000117419.14	protein_coding	chr1	44221070	44355260	134191	-
RNF220	ENSG00000187147.17	protein_coding	chr1	44405194	44651724	246531	+
TMEM53	ENSG00000126106.13	protein_coding	chr1	44635238	44674555	39318	-
C1orf228	ENSG00000198520.10	protein_coding	chr1	44674692	44725591	50900	+
KIF2C	ENSG00000142945.12	protein_coding	chr1	44739818	44767767	27950	+
RPS8	ENSG00000142937.11	protein_coding	chr1	44775251	44778779	3529	+
RPS15AP11	ENSG00000234093.3	processed_pseudogene	chr1	44780331	44780715	385	-
BEST4	ENSG00000142959.4	protein_coding	chr1	44783585	44787705	4121	-
PLK3	ENSG00000173846.12	protein_coding	chr1	44800225	44805990	5766	+
TCTEX1D4	ENSG00000188396.3	protein_coding	chr1	44805913	44806675	763	-
BTBD19	ENSG00000222009.8	protein_coding	chr1	44808482	44815585	7104	+
PTCH2	ENSG00000117425.13	protein_coding	chr1	44819844	44843063	23220	-
RP5-882O7.1	ENSG00000226499.1	processed_pseudogene	chr1	44843921	44844082	162	-
EIF2B3	ENSG00000070785.16	protein_coding	chr1	44850522	44986722	136201	-
HECTD3	ENSG00000126107.14	protein_coding	chr1	45002540	45011329	8790	-
UROD	ENSG00000126088.13	protein_coding	chr1	45012147	45015575	3429	+
ZSWIM5	ENSG00000162415.6	protein_coding	chr1	45016399	45306209	289811	-
LINC01144	ENSG00000281912.1	lincRNA	chr1	45303910	45305619	1710	+
HPDL	ENSG00000186603.5	protein_coding	chr1	45326905	45328533	1629	+
MUTYH	ENSG00000132781.17	protein_coding	chr1	45329163	45340470	11308	-
TOE1	ENSG00000132773.11	protein_coding	chr1	45339670	45343975	4306	+
TESK2	ENSG00000070759.16	protein_coding	chr1	45343883	45491166	147284	-
RP11-291L19.1	ENSG00000236872.1	processed_pseudogene	chr1	45415020	45415344	325	+
CCDC163P	ENSG00000280670.2	protein_coding	chr1	45493866	45500079	6214	-
MMACHC	ENSG00000132763.14	protein_coding	chr1	45500053	45513382	13330	+
PRDX1	ENSG00000117450.13	protein_coding	chr1	45511036	45523047	12012	-
AKR1A1	ENSG00000117448.13	protein_coding	chr1	45550543	45570049	19507	+
NASP	ENSG00000132780.16	protein_coding	chr1	45583846	45618904	35059	+
CCDC17	ENSG00000159588.14	protein_coding	chr1	45620044	45624057	4014	-
GPBP1L1	ENSG00000159592.10	protein_coding	chr1	45627304	45688113	60810	-
RPS15AP10	ENSG00000225447.1	processed_pseudogene	chr1	45645816	45646197	382	-
RP11-767N6.2	ENSG00000234329.1	processed_pseudogene	chr1	45651039	45651826	788	-
TMEM69	ENSG00000159596.6	protein_coding	chr1	45687214	45694443	7230	+
IPP	ENSG00000197429.10	protein_coding	chr1	45694324	45750650	56327	-
RP11-630I5.1	ENSG00000236111.5	processed_pseudogene	chr1	45781277	45781957	681	+
MAST2	ENSG00000086015.20	protein_coding	chr1	45786987	46036124	249138	+
POMGNT1	ENSG00000085998.13	protein_coding	chr1	46188682	46220305	31624	-
LURAP1	ENSG00000171357.5	protein_coding	chr1	46203334	46221261	17928	+
RAD54L	ENSG00000085999.11	protein_coding	chr1	46247688	46278473	30786	+
LRRC41	ENSG00000132128.16	protein_coding	chr1	46261196	46303608	42413	-
UQCRH	ENSG00000173660.11	protein_coding	chr1	46303631	46316776	13146	+
NSUN4	ENSG00000117481.10	protein_coding	chr1	46340177	46365152	24976	+
FAAH	ENSG00000117480.15	protein_coding	chr1	46394265	46413848	19584	+
MKNK1	ENSG00000079277.19	protein_coding	chr1	46557408	46616843	59436	-
MOB3C	ENSG00000142961.14	protein_coding	chr1	46607715	46616891	9177	-
ATPAF1	ENSG00000123472.12	protein_coding	chr1	46632737	46673867	41131	-
NENFP1	ENSG00000233647.2	processed_pseudogene	chr1	46665910	46666375	466	-
EFCAB14	ENSG00000159658.10	protein_coding	chr1	46675159	46719064	43906	-
RP11-8J9.5	ENSG00000236476.2	processed_pseudogene	chr1	46742329	46743133	805	+
RP11-346M5.1	ENSG00000238145.2	processed_pseudogene	chr1	46891639	46892830	1192	+
RP11-184J23.2	ENSG00000225154.2	processed_pseudogene	chr1	47074778	47075979	1202	-
PDZK1IP1	ENSG00000162366.7	protein_coding	chr1	47183593	47191044	7452	-
TAL1	ENSG00000162367.11	protein_coding	chr1	47216290	47232220	15931	-
STIL	ENSG00000123473.15	protein_coding	chr1	47250139	47314147	64009	-
CMPK1	ENSG00000162368.13	protein_coding	chr1	47333797	47378839	45043	+
FOXD2	ENSG00000186564.5	protein_coding	chr1	47436017	47440691	4675	+
SLC5A9	ENSG00000117834.12	protein_coding	chr1	48222685	48248644	25960	+
SPATA6	ENSG00000132122.11	protein_coding	chr1	48295372	48472208	176837	-
RP11-329A14.1	ENSG00000235105.1	processed_pseudogene	chr1	48435967	48437223	1257	+
BEND5	ENSG00000162373.12	protein_coding	chr1	48727523	48776969	49447	-
MTND2P29	ENSG00000233595.2	processed_pseudogene	chr1	50017092	50017503	412	+
RP11-183G22.1	ENSG00000234080.3	processed_pseudogene	chr1	50326131	50327007	877	+
HMGB1P45	ENSG00000229316.1	processed_pseudogene	chr1	50398825	50399773	949	-
FAF1	ENSG00000185104.19	protein_coding	chr1	50437028	50960263	523236	-
MRPS6P2	ENSG00000237130.1	processed_pseudogene	chr1	50846468	50846837	370	+
CDKN2C	ENSG00000123080.10	protein_coding	chr1	50960745	50974633	13889	+
CFL1P2	ENSG00000213478.2	processed_pseudogene	chr1	51157788	51158471	684	-
RNF11	ENSG00000123091.4	protein_coding	chr1	51236271	51273455	37185	+
RP11-296A18.5	ENSG00000233406.5	processed_pseudogene	chr1	51250603	51251472	870	-
TTC39A	ENSG00000085831.15	protein_coding	chr1	51287258	51345116	57859	-
EPS15	ENSG00000085832.16	protein_coding	chr1	51354263	51519328	165066	-
OSBPL9	ENSG00000117859.18	protein_coding	chr1	51577179	51798427	221249	+
GAPDHP51	ENSG00000236973.2	processed_pseudogene	chr1	51707138	51708137	1000	-
NRDC	ENSG00000078618.20	protein_coding	chr1	51789191	51878937	89747	-
RP11-91A18.1	ENSG00000229032.1	processed_pseudogene	chr1	51980473	51980814	342	+
TXNDC12	ENSG00000117862.11	protein_coding	chr1	52020131	52056171	36041	-
KTI12	ENSG00000198841.3	protein_coding	chr1	52032103	52033816	1714	-
BTF3L4	ENSG00000134717.17	protein_coding	chr1	52056125	52090716	34592	+
ZFYVE9	ENSG00000157077.14	protein_coding	chr1	52142094	52346686	204593	+
RP4-800M22.1	ENSG00000228407.2	processed_pseudogene	chr1	52160261	52160600	340	-
PDCL3P6	ENSG00000224255.2	processed_pseudogene	chr1	52179848	52180553	706	+
ANAPC10P1	ENSG00000213735.2	processed_pseudogene	chr1	52253621	52254176	556	+
CC2D1B	ENSG00000154222.14	protein_coding	chr1	52345723	52366193	20471	-
PLA2G12AP1	ENSG00000224680.4	processed_pseudogene	chr1	52368677	52369244	568	+
ORC1	ENSG00000085840.12	protein_coding	chr1	52372829	52404459	31631	-
PRPF38A	ENSG00000134748.12	protein_coding	chr1	52404564	52420839	16276	+
ZCCHC11	ENSG00000134744.13	protein_coding	chr1	52408282	52553487	145206	-
EEF1GP7	ENSG00000236290.1	processed_pseudogene	chr1	52573114	52573816	703	+
GPX7	ENSG00000116157.5	protein_coding	chr1	52602372	52609051	6680	+
FAM159A	ENSG00000182183.14	protein_coding	chr1	52633344	52669683	36340	+
COA7	ENSG00000162377.5	protein_coding	chr1	52684451	52698366	13916	-
NDUFS5P3	ENSG00000233664.1	processed_pseudogene	chr1	52709122	52709442	321	+
ZYG11B	ENSG00000162378.12	protein_coding	chr1	52726467	52827342	100876	+
RPS13P2	ENSG00000228929.1	processed_pseudogene	chr1	52772194	52772648	455	-
ZYG11A	ENSG00000203995.9	protein_coding	chr1	52842511	52894998	52488	+
ECHDC2	ENSG00000121310.16	protein_coding	chr1	52895910	52927212	31303	-
RP4-631H13.6	ENSG00000230953.2	processed_pseudogene	chr1	52920422	52920596	175	+
SCP2	ENSG00000116171.16	protein_coding	chr1	52927229	53051703	124475	+
RP11-334A14.2	ENSG00000236360.2	processed_pseudogene	chr1	52993201	52993702	502	-
PODN	ENSG00000174348.13	protein_coding	chr1	53062052	53085502	23451	+
SLC1A7	ENSG00000162383.11	protein_coding	chr1	53087179	53142632	55454	-
CPT2	ENSG00000157184.6	protein_coding	chr1	53196429	53214197	17769	+
C1orf123	ENSG00000162384.13	protein_coding	chr1	53214099	53220617	6519	-
MAGOH	ENSG00000162385.10	protein_coding	chr1	53226892	53238610	11719	-
LRP8	ENSG00000157193.15	protein_coding	chr1	53242364	53328070	85707	-
RP4-784A16.5	ENSG00000225675.2	lincRNA	chr1	53328233	53336509	8277	+
RP11-117D22.2	ENSG00000230138.1	lincRNA	chr1	53366668	53368245	1578	-
NDC1	ENSG00000058804.11	protein_coding	chr1	53765460	53838860	73401	-
RP4-654H19.2	ENSG00000229687.2	processed_pseudogene	chr1	53841547	53841832	286	+
YIPF1	ENSG00000058799.13	protein_coding	chr1	53851719	53889834	38116	-
HSPB11	ENSG00000081870.11	protein_coding	chr1	53916574	53945929	29356	-
LRRC42	ENSG00000116212.14	protein_coding	chr1	53946077	53968168	22092	+
HNRNPA3P12	ENSG00000219102.3	processed_pseudogene	chr1	53974969	53976031	1063	-
TMEM59	ENSG00000116209.11	protein_coding	chr1	54026681	54053504	26824	-
TCEANC2	ENSG00000116205.11	protein_coding	chr1	54053587	54112519	58933	+
RP4-758J24.4	ENSG00000225183.1	processed_pseudogene	chr1	54089856	54090093	238	+
CYB5RL	ENSG00000215883.10	protein_coding	chr1	54169651	54200036	30386	-
MRPL37	ENSG00000116221.15	protein_coding	chr1	54184041	54225464	41424	+
SSBP3	ENSG00000157216.15	protein_coding	chr1	54225432	54413479	188048	-
HNRNPA1P63	ENSG00000227453.1	processed_pseudogene	chr1	54536796	54537758	963	+
ACOT11	ENSG00000162390.17	protein_coding	chr1	54542257	54639192	96936	+
TTC4	ENSG00000243725.6	protein_coding	chr1	54715822	54742657	26836	+
PARS2	ENSG00000162396.5	protein_coding	chr1	54756898	54764514	7617	-
TTC22	ENSG00000006555.10	protein_coding	chr1	54779712	54801267	21556	-
LEXM	ENSG00000162398.11	protein_coding	chr1	54806063	54842252	36190	+
DHCR24	ENSG00000116133.11	protein_coding	chr1	54849633	54887218	37586	-
USP24	ENSG00000162402.13	protein_coding	chr1	55066359	55215113	148755	-
GYG1P3	ENSG00000231095.1	processed_pseudogene	chr1	55222379	55223372	994	+
RP11-90C4.1	ENSG00000234810.2	lincRNA	chr1	55581037	55868248	287212	+
PLPP3	ENSG00000162407.8	protein_coding	chr1	56494747	56645301	150555	-
RP11-377K22.2	ENSG00000225475.1	processed_pseudogene	chr1	56619409	56619549	141	-
DAB1	ENSG00000173406.15	protein_coding	chr1	56994778	58546734	1551957	-
RPS20P5	ENSG00000236888.1	processed_pseudogene	chr1	57605847	57606206	360	-
RPS26P15	ENSG00000223416.3	processed_pseudogene	chr1	58056133	58056480	348	-
OMA1	ENSG00000162600.11	protein_coding	chr1	58415384	58546802	131419	-
TACSTD2	ENSG00000184292.6	protein_coding	chr1	58575423	58577773	2351	-
RP4-592A1.2	ENSG00000185839.3	processed_pseudogene	chr1	58630841	58631530	690	-
MYSM1	ENSG00000162601.9	protein_coding	chr1	58654739	58700092	45354	-
RP11-63G10.4	ENSG00000283445.1	lincRNA	chr1	58715609	58771295	55687	+
JUN	ENSG00000177606.6	protein_coding	chr1	58780788	58784327	3540	-
LINC01135	ENSG00000234807.5	lincRNA	chr1	58785160	58899594	114435	+
RP4-794H19.1	ENSG00000232453.6	lincRNA	chr1	58882868	58903747	20880	-
LINC01358	ENSG00000237352.3	lincRNA	chr1	58933643	59240555	306913	+
PHBP3	ENSG00000228121.1	processed_pseudogene	chr1	58999676	59000494	819	+
FGGY	ENSG00000172456.17	protein_coding	chr1	59296638	59810647	514010	+
HOOK1	ENSG00000134709.10	protein_coding	chr1	59814786	59876378	61593	+
CYP2J2	ENSG00000134716.9	protein_coding	chr1	59893308	59926790	33483	-
C1orf87	ENSG00000162598.13	protein_coding	chr1	59987269	60073770	86502	-
NFIA	ENSG00000162599.15	protein_coding	chr1	60865259	61462793	597535	+
TM2D1	ENSG00000162604.12	protein_coding	chr1	61681046	61725423	44378	-
PATJ	ENSG00000132849.19	protein_coding	chr1	61742477	62178675	436199	+
L1TD1	ENSG00000240563.1	protein_coding	chr1	62194831	62212328	17498	+
USP1	ENSG00000162607.12	protein_coding	chr1	62436297	62451804	15508	+
DOCK7	ENSG00000116641.17	protein_coding	chr1	62454298	62688368	234071	-
RP11-293K19.1	ENSG00000270549.1	processed_pseudogene	chr1	62530636	62530873	238	+
RP5-849H19.2	ENSG00000213703.2	processed_pseudogene	chr1	62641122	62641667	546	-
ATG4C	ENSG00000125703.14	protein_coding	chr1	62784135	62865513	81379	+
RP4-792G4.3	ENSG00000236674.1	processed_pseudogene	chr1	63359823	63361179	1357	-
ALG6	ENSG00000088035.15	protein_coding	chr1	63367590	63438562	70973	+
ITGB3BP	ENSG00000142856.16	protein_coding	chr1	63440770	63593721	152952	-
EFCAB7	ENSG00000203965.12	protein_coding	chr1	63523372	63572693	49322	+
PGM1	ENSG00000079739.15	protein_coding	chr1	63593276	63660245	66970	+
ROR1	ENSG00000185483.11	protein_coding	chr1	63774022	64181498	407477	+
RP4-597J3.1	ENSG00000177452.7	processed_pseudogene	chr1	63788721	63789304	584	-
CFL1P3	ENSG00000228056.3	processed_pseudogene	chr1	63843196	63843685	490	-
CACHD1	ENSG00000158966.13	protein_coding	chr1	64470792	64693058	222267	+
RAVER2	ENSG00000162437.14	protein_coding	chr1	64745095	64833232	88138	+
JAK1	ENSG00000162434.11	protein_coding	chr1	64833229	64966504	133276	-
SLC2A3P2	ENSG00000185031.6	processed_pseudogene	chr1	64984608	64986087	1480	-
RP4-535B20.2	ENSG00000235804.2	processed_pseudogene	chr1	65077413	65078131	719	-
AK4	ENSG00000162433.14	protein_coding	chr1	65147549	65232145	84597	+
RP4-700A9.1	ENSG00000231622.1	processed_pseudogene	chr1	65154480	65154650	171	+
DNAJC6	ENSG00000116675.15	protein_coding	chr1	65248219	65415869	167651	+
LEPROT	ENSG00000213625.8	protein_coding	chr1	65420587	65436007	15421	+
LEPR	ENSG00000116678.18	protein_coding	chr1	65420652	65641559	220908	+
PDE4B	ENSG00000184588.17	protein_coding	chr1	65792514	66374579	582066	+
TCTEX1D1	ENSG00000152760.9	protein_coding	chr1	66752459	66778787	26329	+
WDR78	ENSG00000152763.16	protein_coding	chr1	66812885	66924887	112003	-
MIER1	ENSG00000198160.14	protein_coding	chr1	66924895	66988619	63725	+
SLC35D1	ENSG00000116704.7	protein_coding	chr1	66999332	67054099	54768	-
IL23R	ENSG00000162594.15	protein_coding	chr1	67138907	67259979	121073	+
RP11-131O15.2	ENSG00000228523.1	processed_pseudogene	chr1	67278052	67278779	728	+
IL12RB2	ENSG00000081985.10	protein_coding	chr1	67307364	67396900	89537	+
SERBP1	ENSG00000142864.14	protein_coding	chr1	67407810	67430415	22606	-
HNRNPCP9	ENSG00000232048.2	processed_pseudogene	chr1	67660155	67661013	859	-
GADD45A	ENSG00000116717.11	protein_coding	chr1	67685061	67688338	3278	+
WLS	ENSG00000116729.13	protein_coding	chr1	68098473	68233120	134648	-
CTBP2P8	ENSG00000234383.1	processed_pseudogene	chr1	68161761	68163090	1330	-
RPS7P4	ENSG00000229133.1	processed_pseudogene	chr1	68242474	68243055	582	-
LRRC7	ENSG00000033122.18	protein_coding	chr1	69568398	70151945	583548	+
LRRC40	ENSG00000066557.5	protein_coding	chr1	70144805	70205620	60816	-
SRSF11	ENSG00000116754.13	protein_coding	chr1	70205682	70253052	47371	+
ANKRD13C	ENSG00000118454.12	protein_coding	chr1	70260588	70354734	94147	-
HHLA3	ENSG00000197568.13	protein_coding	chr1	70354805	70385339	30535	+
CTH	ENSG00000116761.11	protein_coding	chr1	70411218	70439851	28634	+
RP11-42O15.2	ENSG00000233020.1	processed_pseudogene	chr1	70530526	70531492	967	+
PTGER3	ENSG00000050628.20	protein_coding	chr1	70852353	71047808	195456	-
ZRANB2	ENSG00000132485.13	protein_coding	chr1	71063291	71081297	18007	-
NEGR1	ENSG00000172260.14	protein_coding	chr1	71395940	72282734	886795	-
GDI2P2	ENSG00000233994.2	processed_pseudogene	chr1	72274552	72275159	608	+
RPL31P12	ENSG00000227207.2	processed_pseudogene	chr1	72301472	72301829	358	+
LRRIQ3	ENSG00000162620.15	protein_coding	chr1	74026015	74198187	172173	-
FPGT	ENSG00000254685.6	protein_coding	chr1	74198212	74234086	35875	+
FPGT-TNNI3K	ENSG00000259030.6	protein_coding	chr1	74198235	74543982	345748	+
ERICH3	ENSG00000178965.13	protein_coding	chr1	74568111	74673738	105628	-
CRYZ	ENSG00000116791.13	protein_coding	chr1	74705482	74733408	27927	-
TYW3	ENSG00000162623.15	protein_coding	chr1	74733152	74766678	33527	+
SLC44A5	ENSG00000137968.16	protein_coding	chr1	75202131	75611116	408986	-
RP4-595K12.1	ENSG00000213579.3	processed_pseudogene	chr1	75582099	75582555	457	+
RP4-595K12.2	ENSG00000230863.2	processed_pseudogene	chr1	75641346	75642087	742	-
ACADM	ENSG00000117054.13	protein_coding	chr1	75724347	75787575	63229	+
RP4-682C21.2	ENSG00000181227.3	processed_pseudogene	chr1	75743423	75744776	1354	-
RABGGTB	ENSG00000137955.15	protein_coding	chr1	75786197	75795079	8883	+
MSH4	ENSG00000057468.6	protein_coding	chr1	75796882	75913238	116357	+
ST6GALNAC3	ENSG00000184005.10	protein_coding	chr1	76074719	76634601	559883	+
TPI1P1	ENSG00000226415.1	processed_pseudogene	chr1	76699789	76700538	750	+
PIGK	ENSG00000142892.14	protein_coding	chr1	77088990	77219430	130441	-
RP4-706A16.3	ENSG00000226084.5	processed_pseudogene	chr1	77129114	77129668	555	+
AK5	ENSG00000154027.18	protein_coding	chr1	77282051	77559969	277919	+
ZZZ3	ENSG00000036549.12	protein_coding	chr1	77562416	77683419	121004	-
USP33	ENSG00000077254.14	protein_coding	chr1	77695987	77759852	63866	-
ACTG1P21	ENSG00000232672.1	processed_pseudogene	chr1	77773865	77774864	1000	-
FAM73A	ENSG00000180488.14	protein_coding	chr1	77779624	77879539	99916	+
RP11-181C21.4	ENSG00000219201.4	processed_pseudogene	chr1	77810861	77811781	921	-
NSRP1P1	ENSG00000235613.2	processed_pseudogene	chr1	77847110	77848802	1693	+
NEXN	ENSG00000162614.18	protein_coding	chr1	77888513	77943895	55383	+
FUBP1	ENSG00000162613.16	protein_coding	chr1	77944055	77979110	35056	-
DNAJB4	ENSG00000162616.8	protein_coding	chr1	77979175	78017964	38790	+
RP11-386I14.3	ENSG00000213560.4	processed_pseudogene	chr1	78091499	78092054	556	+
PTGFR	ENSG00000122420.9	protein_coding	chr1	78303884	78539749	235866	+
IFI44L	ENSG00000137959.15	protein_coding	chr1	78619922	78646145	26224	+
IFI44	ENSG00000137965.10	protein_coding	chr1	78649796	78664078	14283	+
RP4-641G12.3	ENSG00000238015.2	processed_pseudogene	chr1	78666272	78666695	424	+
RP4-641G12.4	ENSG00000235400.1	processed_pseudogene	chr1	78749073	78750659	1587	+
ADH5P2	ENSG00000232676.1	processed_pseudogene	chr1	79521080	79522203	1124	+
RP5-887A10.1	ENSG00000234184.5	lincRNA	chr1	80535755	80646788	111034	+
RPL7P10	ENSG00000229752.1	processed_pseudogene	chr1	81098267	81099005	739	-
RP3-445O10.1	ENSG00000235089.1	processed_pseudogene	chr1	81208568	81209210	643	+
HNRNPA3P14	ENSG00000224494.1	processed_pseudogene	chr1	81426456	81427605	1150	+
RP5-837I24.1	ENSG00000227288.3	processed_pseudogene	chr1	81501794	81503468	1675	+
RP5-837I24.5	ENSG00000234683.1	processed_pseudogene	chr1	81596157	81596506	350	-
TTLL7	ENSG00000137941.16	protein_coding	chr1	83865028	83999150	134123	-
RP11-486G15.2	ENSG00000271576.1	lincRNA	chr1	84076331	84077931	1601	-
PRKACB	ENSG00000142875.19	protein_coding	chr1	84078062	84238498	160437	+
RP11-486G15.1	ENSG00000213540.3	processed_pseudogene	chr1	84085741	84086233	493	+
RP11-82H13.2	ENSG00000226970.2	processed_pseudogene	chr1	84244334	84244577	244	+
RPF1	ENSG00000117133.10	protein_coding	chr1	84479259	84497790	18532	+
GNG5	ENSG00000174021.10	protein_coding	chr1	84498325	84506565	8241	-
CTBS	ENSG00000117151.12	protein_coding	chr1	84549606	84574480	24875	-
SSX2IP	ENSG00000117155.16	protein_coding	chr1	84643707	84690803	47097	-
LPAR3	ENSG00000171517.5	protein_coding	chr1	84811602	84893213	81612	-
MCOLN2	ENSG00000153898.12	protein_coding	chr1	84925583	84997113	71531	-
WDR63	ENSG00000162643.12	protein_coding	chr1	84999147	85133138	133992	+
MCOLN3	ENSG00000055732.12	protein_coding	chr1	85018082	85048499	30418	-
SYDE2	ENSG00000097096.8	protein_coding	chr1	85156873	85201046	44174	-
C1orf52	ENSG00000162642.13	protein_coding	chr1	85249953	85259672	9720	-
BCL10	ENSG00000142867.12	protein_coding	chr1	85266248	85277090	10843	-
ZNHIT6	ENSG00000117174.10	protein_coding	chr1	85649423	85708433	59011	-
COL24A1	ENSG00000171502.14	protein_coding	chr1	85729233	86156943	427711	-
ODF2L	ENSG00000122417.15	protein_coding	chr1	86346824	86396342	49519	-
SH3GLB1	ENSG00000097033.14	protein_coding	chr1	86704570	86748184	43615	+
RP4-612B15.2	ENSG00000230721.1	processed_pseudogene	chr1	86784913	86785467	555	+
SEP15	ENSG00000183291.15	protein_coding	chr1	86862445	86914424	51980	-
HS2ST1	ENSG00000153936.16	protein_coding	chr1	86914648	87109998	195351	+
RP11-384B12.2	ENSG00000235251.2	processed_pseudogene	chr1	87044935	87045871	937	-
RP11-384B12.3	ENSG00000225568.1	processed_pseudogene	chr1	87045875	87046700	826	+
LINC01140	ENSG00000267272.5	lincRNA	chr1	87129765	87169198	39434	+
LMO4	ENSG00000143013.12	protein_coding	chr1	87328468	87348923	20456	+
RPL36AP10	ENSG00000237959.1	processed_pseudogene	chr1	88577880	88578201	322	+
PKN2	ENSG00000065243.19	protein_coding	chr1	88684222	88836255	152034	+
TCEB1P19	ENSG00000241975.1	processed_pseudogene	chr1	88829102	88829419	318	+
GTF2B	ENSG00000137947.11	protein_coding	chr1	88852932	88891944	39013	-
KYAT3	ENSG00000137944.16	protein_coding	chr1	88935773	88992953	57181	-
RBMXL1	ENSG00000213516.9	protein_coding	chr1	88979456	88992960	13505	-
GBP3	ENSG00000117226.11	protein_coding	chr1	89006666	89022894	16229	-
GBP1	ENSG00000117228.9	protein_coding	chr1	89052319	89065360	13042	-
PTGES3P1	ENSG00000234518.2	processed_pseudogene	chr1	89104285	89104767	483	-
GBP2	ENSG00000162645.12	protein_coding	chr1	89106132	89150456	44325	-
GBP7	ENSG00000213512.1	protein_coding	chr1	89131751	89176040	44290	-
GBP4	ENSG00000162654.8	protein_coding	chr1	89181148	89198932	17785	-
GBP5	ENSG00000154451.14	protein_coding	chr1	89258950	89272804	13855	-
GBP6	ENSG00000183347.14	protein_coding	chr1	89364058	89386461	22404	+
LRRC8B	ENSG00000197147.12	protein_coding	chr1	89524836	89597864	73029	+
LRRC8C	ENSG00000171488.14	protein_coding	chr1	89633072	89769903	136832	+
RP5-943J3.2	ENSG00000272931.1	lincRNA	chr1	89820174	89820868	695	-
LRRC8D	ENSG00000171492.14	protein_coding	chr1	89821014	89936611	115598	+
ZNF326	ENSG00000162664.16	protein_coding	chr1	89995112	90035531	40420	+
PHKA1P1	ENSG00000232882.1	processed_pseudogene	chr1	90892992	90893612	621	-
ZNF644	ENSG00000122482.20	protein_coding	chr1	90915298	91022272	106975	-
RPL5P6	ENSG00000232393.1	processed_pseudogene	chr1	91023919	91024804	886	+
FEN1P1	ENSG00000215873.2	processed_pseudogene	chr1	91328369	91329513	1145	+
CDC7	ENSG00000097046.12	protein_coding	chr1	91500893	91525764	24872	+
WDR82P2	ENSG00000241318.3	processed_pseudogene	chr1	91534666	91535593	928	-
RP11-91I11.1	ENSG00000229067.1	processed_pseudogene	chr1	91600171	91600321	151	+
HSP90B3P	ENSG00000203914.4	processed_pseudogene	chr1	91642516	91644082	1567	+
TGFBR3	ENSG00000069702.10	protein_coding	chr1	91680343	91906335	225993	-
EPHX4	ENSG00000172031.6	protein_coding	chr1	92029982	92063536	33555	+
SETSIP	ENSG00000230667.5	protein_coding	chr1	92074533	92075441	909	-
BTBD8	ENSG00000189195.10	protein_coding	chr1	92080305	92184725	104421	+
GAPDHP46	ENSG00000224678.3	processed_pseudogene	chr1	92114803	92115796	994	-
PRKAR1AP1	ENSG00000233401.1	processed_pseudogene	chr1	92125301	92126462	1162	+
ACTBP12	ENSG00000233125.3	processed_pseudogene	chr1	92229018	92229435	418	-
GLMN	ENSG00000174842.16	protein_coding	chr1	92246402	92298987	52586	-
RPAP2	ENSG00000122484.8	protein_coding	chr1	92298965	92402056	103092	+
GFI1	ENSG00000162676.11	protein_coding	chr1	92474762	92486876	12115	-
EVI5	ENSG00000067208.14	protein_coding	chr1	92508696	92792404	283709	-
RP11-330C7.4	ENSG00000234202.2	processed_pseudogene	chr1	92749175	92749330	156	-
RPL5	ENSG00000122406.12	protein_coding	chr1	92832025	92841924	9900	+
FAM69A	ENSG00000154511.11	protein_coding	chr1	92832737	92961522	128786	-
MTF2	ENSG00000143033.17	protein_coding	chr1	93079235	93139081	59847	+
TMED5	ENSG00000117500.12	protein_coding	chr1	93149742	93180728	30987	-
CCDC18	ENSG00000122483.17	protein_coding	chr1	93179919	93278730	98812	+
RP4-612C19.1	ENSG00000237003.1	processed_pseudogene	chr1	93190740	93191060	321	-
RP4-717I23.2	ENSG00000229567.1	processed_pseudogene	chr1	93278961	93279129	169	-
DR1	ENSG00000117505.12	protein_coding	chr1	93345888	93369498	23611	+
FNBP1L	ENSG00000137942.16	protein_coding	chr1	93448131	93554661	106531	+
BCAR3	ENSG00000137936.16	protein_coding	chr1	93561786	93847150	285365	-
RP4-561L24.3	ENSG00000260464.1	lincRNA	chr1	93847174	93848939	1766	+
DNTTIP2	ENSG00000067334.13	protein_coding	chr1	93866283	93879918	13636	-
GCLM	ENSG00000023909.9	protein_coding	chr1	93885205	93909456	24252	-
ARHGAP29	ENSG00000137962.12	protein_coding	chr1	94148988	94275068	126081	-
GAPDHP29	ENSG00000178596.10	processed_pseudogene	chr1	94302038	94303022	985	+
ABCD3	ENSG00000117528.11	protein_coding	chr1	94418455	94518666	100212	+
CNN3	ENSG00000117519.15	protein_coding	chr1	94896949	94927278	30330	-
ALG14	ENSG00000172339.9	protein_coding	chr1	94974407	95072945	98539	-
TMEM56	ENSG00000152078.9	protein_coding	chr1	95117338	95197607	80270	+
RWDD3	ENSG00000122481.16	protein_coding	chr1	95234155	95247225	13071	+
EEF1A1P11	ENSG00000228502.1	processed_pseudogene	chr1	96446930	96448318	1389	+
RPL7P9	ENSG00000137970.7	processed_pseudogene	chr1	96678874	96679620	747	-
PTBP2	ENSG00000117569.18	protein_coding	chr1	96721665	96823738	102074	+
DPYD	ENSG00000188641.12	protein_coding	chr1	97077743	97921049	843307	-
SEC63P1	ENSG00000228057.1	processed_pseudogene	chr1	97545701	97546958	1258	+
SNX7	ENSG00000162627.16	protein_coding	chr1	98661701	98760500	98800	+
RP11-234N17.1	ENSG00000227034.1	processed_pseudogene	chr1	99008218	99008474	257	+
PLPPR4	ENSG00000117600.12	protein_coding	chr1	99263953	99309590	45638	+
FRRS1	ENSG00000156869.12	protein_coding	chr1	99708703	99766631	57929	-
AGL	ENSG00000162688.16	protein_coding	chr1	99850084	99924023	73940	+
SLC35A3	ENSG00000117620.13	protein_coding	chr1	99969789	100035637	65849	+
MFSD14A	ENSG00000156875.13	protein_coding	chr1	100038097	100083377	45281	+
SASS6	ENSG00000156876.9	protein_coding	chr1	100083563	100132955	49393	-
TRMT13	ENSG00000122435.9	protein_coding	chr1	100133150	100150497	17348	+
LRRC39	ENSG00000122477.12	protein_coding	chr1	100148449	100178273	29825	-
DBT	ENSG00000137992.14	protein_coding	chr1	100186919	100249834	62916	-
BRI3P1	ENSG00000225169.1	processed_pseudogene	chr1	100213293	100213670	378	+
RTCA	ENSG00000137996.12	protein_coding	chr1	100266207	100292769	26563	+
RP5-837M10.1	ENSG00000215871.2	processed_pseudogene	chr1	100331804	100332617	814	-
CDC14A	ENSG00000079335.18	protein_coding	chr1	100345025	100520277	175253	+
BCAS2P2	ENSG00000234332.1	processed_pseudogene	chr1	100393033	100394026	994	-
RP11-84O12.2	ENSG00000213421.4	processed_pseudogene	chr1	100586649	100587431	783	-
VCAM1	ENSG00000162692.10	protein_coding	chr1	100719742	100739045	19304	+
EXTL2	ENSG00000162694.13	protein_coding	chr1	100872372	100895998	23627	-
SLC30A7	ENSG00000162695.11	protein_coding	chr1	100896076	100981753	85678	+
DPH5	ENSG00000117543.20	protein_coding	chr1	100989623	101026088	36466	-
S1PR1	ENSG00000170989.8	protein_coding	chr1	101236888	101241518	4631	+
RP4-575N6.2	ENSG00000228399.1	processed_pseudogene	chr1	101256274	101256616	343	+
RP11-411H5.1	ENSG00000226715.2	lincRNA	chr1	101639548	101787572	148025	+
RPSAP19	ENSG00000183298.5	processed_pseudogene	chr1	101786340	101787219	880	-
RNPC3	ENSG00000185946.15	protein_coding	chr1	103525691	103555239	29549	+
AMY2B	ENSG00000240038.6	protein_coding	chr1	103553815	103579534	25720	+
AMY2A	ENSG00000243480.7	protein_coding	chr1	103616811	103625780	8970	+
AMY1A	ENSG00000237763.9	protein_coding	chr1	103655290	103664554	9265	+
AMY1B	ENSG00000174876.16	protein_coding	chr1	103687415	103696680	9266	-
AMY1C	ENSG00000187733.6	protein_coding	chr1	103750406	103758690	8285	+
RP11-97C18.1	ENSG00000225191.1	processed_pseudogene	chr1	103926567	103927806	1240	+
FTLP17	ENSG00000228347.1	processed_pseudogene	chr1	104153306	104153830	525	-
SEPT2P1	ENSG00000227850.1	processed_pseudogene	chr1	105698039	105698218	180	+
RP11-90H3.2	ENSG00000237897.2	processed_pseudogene	chr1	105890693	105891430	738	-
RP11-90H3.1	ENSG00000232952.1	processed_pseudogene	chr1	105891739	105893517	1779	+
MTCO1P14	ENSG00000232551.2	processed_pseudogene	chr1	106804474	106806032	1559	-
PRMT6	ENSG00000198890.7	protein_coding	chr1	107056679	107059294	2616	+
NTNG1	ENSG00000162631.18	protein_coding	chr1	107140007	107483458	343452	+
RP11-270C12.3	ENSG00000224550.1	processed_pseudogene	chr1	107505203	107505448	246	+
VAV3	ENSG00000134215.15	protein_coding	chr1	107571160	107965144	393985	-
RP11-356N1.2	ENSG00000226822.2	lincRNA	chr1	108040263	108076020	35758	+
SLC25A24	ENSG00000085491.15	protein_coding	chr1	108134036	108200849	66814	-
NBPF4	ENSG00000196427.13	protein_coding	chr1	108223341	108244081	20741	-
RP11-483I13.2	ENSG00000238122.1	lincRNA	chr1	108261196	108273689	12494	-
NBPF6	ENSG00000186086.17	protein_coding	chr1	108376119	108471002	94884	+
RP11-131J3.1	ENSG00000224698.1	lincRNA	chr1	108420689	108433184	12496	+
FAM102B	ENSG00000162636.15	protein_coding	chr1	108560089	108644900	84812	+
HENMT1	ENSG00000162639.15	protein_coding	chr1	108648290	108661526	13237	-
PRPF38B	ENSG00000134186.11	protein_coding	chr1	108692323	108701803	9481	+
STXBP3	ENSG00000116266.10	protein_coding	chr1	108746674	108809526	62853	+
GPSM2	ENSG00000121957.12	protein_coding	chr1	108875350	108934545	59196	+
CLCC1	ENSG00000121940.15	protein_coding	chr1	108929508	108963457	33950	-
WDR47	ENSG00000085433.15	protein_coding	chr1	108970214	109042113	71900	-
RP11-20O24.4	ENSG00000244716.3	processed_pseudogene	chr1	108992282	108992836	555	+
RP11-20O24.1	ENSG00000228665.2	processed_pseudogene	chr1	109030067	109030319	253	+
RANP5	ENSG00000228054.2	processed_pseudogene	chr1	109046828	109047482	655	+
TAF13	ENSG00000197780.9	protein_coding	chr1	109062486	109076002	13517	-
TMEM167B	ENSG00000215717.5	protein_coding	chr1	109089803	109096934	7132	+
SCARNA2	ENSG00000270066.3	lincRNA	chr1	109100193	109100619	427	+
RP5-1065J22.4	ENSG00000251484.3	processed_pseudogene	chr1	109103535	109104766	1232	-
KIAA1324	ENSG00000116299.16	protein_coding	chr1	109113679	109206781	93103	+
SARS	ENSG00000031698.12	protein_coding	chr1	109213918	109238169	24252	+
CELSR2	ENSG00000143126.7	protein_coding	chr1	109250019	109275750	25732	+
PSRC1	ENSG00000134222.16	protein_coding	chr1	109279556	109283186	3631	-
SORT1	ENSG00000134243.11	protein_coding	chr1	109309568	109397951	88384	-
PSMA5	ENSG00000143106.12	protein_coding	chr1	109399031	109426427	27397	-
ATXN7L2	ENSG00000162650.16	protein_coding	chr1	109483479	109492804	9326	+
CYB561D1	ENSG00000174151.14	protein_coding	chr1	109494052	109502932	8881	+
AMIGO1	ENSG00000181754.6	protein_coding	chr1	109504175	109509738	5564	-
GNAI3	ENSG00000065135.9	protein_coding	chr1	109548611	109618321	69711	+
AMPD2	ENSG00000116337.15	protein_coding	chr1	109616104	109632051	15948	+
RPL7P8	ENSG00000235045.2	processed_pseudogene	chr1	109651370	109652099	730	+
GSTM4	ENSG00000168765.15	protein_coding	chr1	109656081	109674836	18756	+
GSTM2	ENSG00000213366.12	protein_coding	chr1	109668022	109709551	41530	+
GSTM1	ENSG00000134184.12	protein_coding	chr1	109687814	109709039	21226	+
GSTM5	ENSG00000134201.10	protein_coding	chr1	109712255	109775428	63174	+
GSTM3	ENSG00000134202.10	protein_coding	chr1	109733932	109741038	7107	-
RP11-195M16.3	ENSG00000261055.1	lincRNA	chr1	109895973	109897861	1889	+
CSF1	ENSG00000184371.13	protein_coding	chr1	109910242	109930992	20751	+
AHCYL1	ENSG00000168710.17	protein_coding	chr1	109984686	110023741	39056	+
STRIP1	ENSG00000143093.14	protein_coding	chr1	110031577	110074641	43065	+
KCNC4	ENSG00000116396.14	protein_coding	chr1	110211343	110283100	71758	+
RBM15	ENSG00000162775.14	protein_coding	chr1	110338506	110346681	8176	+
SLC16A4	ENSG00000168679.17	protein_coding	chr1	110362848	110391082	28235	-
LAMTOR5	ENSG00000134248.13	protein_coding	chr1	110401249	110407942	6694	-
KCNA2	ENSG00000177301.13	protein_coding	chr1	110593580	110631474	37895	-
RP11-284N8.3	ENSG00000259834.1	lincRNA	chr1	110653560	110657040	3481	-
KCNA3	ENSG00000177272.8	protein_coding	chr1	110672465	110675033	2569	-
NRBF2P3	ENSG00000237415.2	processed_pseudogene	chr1	110848077	110848941	865	-
CD53	ENSG00000143119.12	protein_coding	chr1	110873154	110899928	26775	+
LRIF1	ENSG00000121931.15	protein_coding	chr1	110947185	110964079	16895	-
DRAM2	ENSG00000156171.14	protein_coding	chr1	111117333	111140216	22884	-
CEPT1	ENSG00000134255.13	protein_coding	chr1	111139627	111185102	45476	+
DENND2D	ENSG00000162777.16	protein_coding	chr1	111187174	111204535	17362	-
CHI3L2	ENSG00000064886.13	protein_coding	chr1	111200771	111243440	42670	+
PIFO	ENSG00000173947.13	protein_coding	chr1	111346288	111353013	6726	+
OVGP1	ENSG00000085465.12	protein_coding	chr1	111414314	111427777	13464	-
WDR77	ENSG00000116455.13	protein_coding	chr1	111439890	111449376	9487	-
ATP5F1	ENSG00000116459.10	protein_coding	chr1	111448864	111462773	13910	+
C1orf162	ENSG00000143110.11	protein_coding	chr1	111473792	111478512	4721	+
TMIGD3	ENSG00000121933.18	protein_coding	chr1	111483348	111563962	80615	-
ADORA3	ENSG00000282608.1	protein_coding	chr1	111499429	111503760	4332	-
RAP1A	ENSG00000116473.14	protein_coding	chr1	111542218	111716691	174474	+
LINC01160	ENSG00000231346.5	lincRNA	chr1	111599655	111608723	9069	-
FAM212B	ENSG00000197852.9	protein_coding	chr1	111680630	111755824	75195	-
DDX20	ENSG00000064703.11	protein_coding	chr1	111755245	111768016	12772	+
KCND3	ENSG00000171385.9	protein_coding	chr1	111770662	111989155	218494	-
RP11-88H9.2	ENSG00000231437.3	lincRNA	chr1	111989770	111998842	9073	+
CTTNBP2NL	ENSG00000143079.14	protein_coding	chr1	112396181	112463456	67276	+
WNT2B	ENSG00000134245.17	protein_coding	chr1	112466541	112530165	63625	+
ST7L	ENSG00000007341.18	protein_coding	chr1	112523518	112620825	97308	-
CAPZA1	ENSG00000116489.12	protein_coding	chr1	112619173	112671619	52447	+
MOV10	ENSG00000155363.18	protein_coding	chr1	112673141	112700746	27606	+
RHOC	ENSG00000155366.16	protein_coding	chr1	112701106	112707434	6329	-
PPM1J	ENSG00000155367.15	protein_coding	chr1	112709994	112715477	5484	-
RP3-522D1.2	ENSG00000228040.1	processed_pseudogene	chr1	112890767	112890922	156	-
SLC16A1	ENSG00000155380.11	protein_coding	chr1	112911847	112957013	45167	-
LRIG2	ENSG00000198799.11	protein_coding	chr1	113073209	113132260	59052	+
RP11-389O22.4	ENSG00000233839.1	processed_pseudogene	chr1	113168994	113169403	410	+
RP11-389O22.5	ENSG00000236887.1	processed_pseudogene	chr1	113198825	113199258	434	+
MAGI3	ENSG00000081026.18	protein_coding	chr1	113390749	113685923	295175	+
RP11-512F24.1	ENSG00000232499.2	processed_pseudogene	chr1	113449700	113450728	1029	+
PHTF1	ENSG00000116793.15	protein_coding	chr1	113696831	113759489	62659	-
RSBN1	ENSG00000081019.13	protein_coding	chr1	113761832	113812476	50645	-
PTPN22	ENSG00000134242.15	protein_coding	chr1	113813811	113871759	57949	-
BCL2L15	ENSG00000188761.11	protein_coding	chr1	113878168	113887547	9380	-
AP4B1	ENSG00000134262.12	protein_coding	chr1	113894748	113905201	10454	-
DCLRE1B	ENSG00000118655.4	protein_coding	chr1	113905141	113914086	8946	+
HIPK1	ENSG00000163349.21	protein_coding	chr1	113929192	113977869	48678	+
OLFML3	ENSG00000116774.11	protein_coding	chr1	113979391	114035572	56182	+
RP4-590F24.1	ENSG00000270780.1	processed_pseudogene	chr1	114001433	114002235	803	-
TRIM33	ENSG00000197323.11	protein_coding	chr1	114392777	114511160	118384	-
RP4-591B8.2	ENSG00000226984.1	processed_pseudogene	chr1	114459934	114460360	427	+
PKMP1	ENSG00000236480.1	processed_pseudogene	chr1	114535995	114537840	1846	+
BCAS2	ENSG00000116752.5	protein_coding	chr1	114567557	114581639	14083	-
DENND2C	ENSG00000175984.14	protein_coding	chr1	114582848	114670422	87575	-
NRAS	ENSG00000213281.4	protein_coding	chr1	114704469	114716894	12426	-
CSDE1	ENSG00000009307.15	protein_coding	chr1	114716913	114758676	41764	-
SIKE1	ENSG00000052723.11	protein_coding	chr1	114769479	114780685	11207	-
TSPAN2	ENSG00000134198.9	protein_coding	chr1	115048011	115089500	41490	-
VANGL1	ENSG00000173218.14	protein_coding	chr1	115641953	115698224	56272	+
SLC22A15	ENSG00000163393.12	protein_coding	chr1	115976498	116070054	93557	+
MAB21L3	ENSG00000173212.4	protein_coding	chr1	116111755	116135240	23486	+
ATP1A1	ENSG00000163399.15	protein_coding	chr1	116372668	116410261	37594	+
RP4-655J12.4	ENSG00000233154.5	lincRNA	chr1	116423724	116478842	55119	-
RP5-1086K13.1	ENSG00000224950.2	lincRNA	chr1	116493016	116499212	6197	-
CD58	ENSG00000116815.15	protein_coding	chr1	116514535	116571039	56505	-
NAP1L4P1	ENSG00000177173.5	processed_pseudogene	chr1	116532936	116534092	1157	-
IGSF3	ENSG00000143061.17	protein_coding	chr1	116574399	116667755	93357	-
GAPDHP64	ENSG00000231072.1	processed_pseudogene	chr1	116713833	116714835	1003	-
CD2	ENSG00000116824.4	protein_coding	chr1	116754385	116769228	14844	+
FTH1P22	ENSG00000225079.2	processed_pseudogene	chr1	116775104	116775623	520	-
PTGFRN	ENSG00000134247.9	protein_coding	chr1	116910057	116990358	80302	+
CD101	ENSG00000134256.12	protein_coding	chr1	117001750	117036476	34727	+
TTF2	ENSG00000116830.11	protein_coding	chr1	117060303	117107453	47151	+
TRIM45	ENSG00000134253.9	protein_coding	chr1	117111060	117122587	11528	-
RPS15AP9	ENSG00000228453.1	processed_pseudogene	chr1	117138229	117138609	381	+
MAN1A2	ENSG00000198162.12	protein_coding	chr1	117367449	117528872	161424	+
FAM46C	ENSG00000183508.4	protein_coding	chr1	117605934	117628372	22439	+
VDAC2P3	ENSG00000213262.3	processed_pseudogene	chr1	117640812	117641639	828	-
PNRC2P1	ENSG00000228217.1	processed_pseudogene	chr1	117778087	117778506	420	-
GDAP2	ENSG00000196505.10	protein_coding	chr1	117863485	117929630	66146	-
WDR3	ENSG00000065183.15	protein_coding	chr1	117929720	117966542	36823	+
SPAG17	ENSG00000155761.13	protein_coding	chr1	117953861	118185223	231363	-
PSMC1P12	ENSG00000226126.2	processed_pseudogene	chr1	118614333	118615646	1314	-
WARS2	ENSG00000116874.11	protein_coding	chr1	119031216	119140671	109456	-
RBMX2P3	ENSG00000223575.2	processed_pseudogene	chr1	119084998	119085954	957	-
RPS3AP12	ENSG00000236804.1	processed_pseudogene	chr1	119126539	119127291	753	-
RPL6P2	ENSG00000227056.2	processed_pseudogene	chr1	119219314	119220096	783	-
GAPDHP58	ENSG00000229570.2	processed_pseudogene	chr1	119495836	119496841	1006	-
GAPDHP32	ENSG00000226443.3	processed_pseudogene	chr1	119533749	119534746	998	-
GAPDHP27	ENSG00000239873.2	processed_pseudogene	chr1	119558755	119559774	1020	-
GAPDHP33	ENSG00000240244.3	processed_pseudogene	chr1	119596167	119597179	1013	-
ZNF697	ENSG00000143067.4	protein_coding	chr1	119619422	119647773	28352	-
PHGDH	ENSG00000092621.11	protein_coding	chr1	119659798	119744215	84418	+
REG4	ENSG00000134193.14	protein_coding	chr1	119794018	119811660	17643	-
PFN1P9	ENSG00000227205.4	processed_pseudogene	chr1	119853316	119853748	433	+
NOTCH2	ENSG00000134250.18	protein_coding	chr1	119911553	120069626	158074	-
SEC22B	ENSG00000265808.3	protein_coding	chr1	120150898	120176515	25618	-
NBPF26	ENSG00000273136.6	protein_coding	chr1	120723923	120841481	117559	+
PPIAL4A	ENSG00000263353.3	protein_coding	chr1	120889746	120890405	660	+
AC241377.1	ENSG00000281741.1	protein_coding	chr1	120913151	120914238	1088	-
LINC00623	ENSG00000226067.6	lincRNA	chr1	120913275	121009291	96017	+
FCGR1B	ENSG00000198019.12	protein_coding	chr1	121087345	121096310	8966	+
RP11-439A17.5	ENSG00000268993.1	processed_pseudogene	chr1	121142051	121142438	388	-
FAM72B	ENSG00000188610.12	protein_coding	chr1	121167646	121185539	17894	-
SRGAP2C	ENSG00000171943.11	protein_coding	chr1	121184810	121392822	208013	+
CH17-219N22.1	ENSG00000275129.1	processed_pseudogene	chr1	121314947	121315055	109	-
CH17-437K3.1	ENSG00000227082.1	lincRNA	chr1	121396754	121463129	66376	+
RP11-344P13.6	ENSG00000272583.1	lincRNA	chr1	121518366	121518829	464	-
PFN1P12	ENSG00000226028.2	processed_pseudogene	chr1	143619994	143620527	534	+
RP11-403I13.5	ENSG00000232721.2	lincRNA	chr1	143736066	143739506	3441	+
RP11-403I13.10	ENSG00000270962.1	processed_pseudogene	chr1	143784376	143784671	296	+
RP11-403I13.7	ENSG00000263590.2	lincRNA	chr1	143790010	143797108	7099	+
RPL22P5	ENSG00000268074.1	processed_pseudogene	chr1	143929994	143930382	389	-
FAM72C	ENSG00000263513.5	protein_coding	chr1	143955364	143971965	16602	-
RP11-14N7.2	ENSG00000232527.7	lincRNA	chr1	144227030	144250288	23259	-
PPIAL4E	ENSG00000271567.1	protein_coding	chr1	144372875	144373659	785	-
RP11-763B22.4	ENSG00000237343.1	lincRNA	chr1	144418113	144419192	1080	-
RP11-763B22.3	ENSG00000233586.1	processed_pseudogene	chr1	144418678	144419190	513	+
NBPF15	ENSG00000266338.6	protein_coding	chr1	144421386	144461674	40289	-
PFN1P6	ENSG00000227212.3	processed_pseudogene	chr1	144442606	144443004	399	+
PPIAL4F	ENSG00000279782.1	protein_coding	chr1	144592868	144593527	660	+
SRGAP2B	ENSG00000196369.10	protein_coding	chr1	144887265	145095528	208264	-
RP3-365I19.2	ENSG00000271644.1	processed_pseudogene	chr1	144965025	144965135	111	+
FAM72D	ENSG00000215784.5	protein_coding	chr1	145096000	145112696	16697	+
AC241585.1	ENSG00000281571.1	protein_coding	chr1	145214851	145215938	1088	+
RP11-289I10.2	ENSG00000223612.3	processed_pseudogene	chr1	145233001	145233519	519	+
PPIAL4D	ENSG00000256374.2	protein_coding	chr1	145241630	145242124	495	-
CH17-373J23.1	ENSG00000276216.1	lincRNA	chr1	145281116	145281462	347	+
RP11-89F3.2	ENSG00000236140.1	lincRNA	chr1	145286610	145287755	1146	-
NBPF20	ENSG00000162825.16	protein_coding	chr1	145289900	145405778	115879	-
PFN1P3	ENSG00000234367.1	processed_pseudogene	chr1	145407772	145408173	402	+
GPR89A	ENSG00000117262.18	protein_coding	chr1	145607990	145670648	62659	+
PDZK1	ENSG00000174827.13	protein_coding	chr1	145670852	145708148	37297	-
CD160	ENSG00000117281.15	protein_coding	chr1	145719471	145739288	19818	+
RNF115	ENSG00000265491.4	protein_coding	chr1	145738868	145824077	85210	-
POLR3C	ENSG00000186141.8	protein_coding	chr1	145824088	145842505	18418	+
NUDT17	ENSG00000186364.11	protein_coding	chr1	145845629	145848953	3325	+
PIAS3	ENSG00000131788.15	protein_coding	chr1	145848522	145859836	11315	-
ANKRD35	ENSG00000198483.12	protein_coding	chr1	145866560	145885866	19307	-
ITGA10	ENSG00000143127.12	protein_coding	chr1	145891208	145910189	18982	-
PEX11B	ENSG00000131779.10	protein_coding	chr1	145911350	145918837	7488	-
RBM8A	ENSG00000265241.6	protein_coding	chr1	145917714	145927678	9965	-
LIX1L	ENSG00000271601.3	protein_coding	chr1	145933423	145958001	24579	-
ANKRD34A	ENSG00000272031.2	protein_coding	chr1	145959442	145964582	5141	-
POLR3GL	ENSG00000121851.12	protein_coding	chr1	145964702	145978848	14147	+
TXNIP	ENSG00000265972.5	protein_coding	chr1	145992435	145996600	4166	-
RP11-458D21.1	ENSG00000233396.7	lincRNA	chr1	146052566	146061948	9383	+
NBPF10	ENSG00000271425.6	protein_coding	chr1	146064699	146144942	80244	-
RP11-458D21.5	ENSG00000213240.8	protein_coding	chr1	146113652	146229000	115349	-
NOTCH2NL	ENSG00000264343.5	protein_coding	chr1	146146203	146229026	82824	-
CH17-353B19.1	ENSG00000276509.1	lincRNA	chr1	146235806	146237807	2002	+
NUDT4P2	ENSG00000271121.2	processed_pseudogene	chr1	146298170	146298715	546	+
AC243756.1	ENSG00000270339.2	protein_coding	chr1	146344006	146344790	785	-
NBPF12	ENSG00000268043.7	protein_coding	chr1	146938744	146996202	57459	+
PFN1P8	ENSG00000244371.2	processed_pseudogene	chr1	146957117	146957659	543	-
RP4-704D21.2	ENSG00000234225.2	lincRNA	chr1	147001931	147003618	1688	-
RP11-325P15.2	ENSG00000230832.3	processed_pseudogene	chr1	147082338	147083578	1241	-
PRKAB2	ENSG00000131791.7	protein_coding	chr1	147155106	147172550	17445	-
FMO5	ENSG00000131781.12	protein_coding	chr1	147175351	147243050	67700	-
PDIA3P1	ENSG00000180867.10	processed_pseudogene	chr1	147178113	147179622	1510	+
CCT8P1	ENSG00000226015.2	processed_pseudogene	chr1	147203276	147204932	1657	-
RPL7AP15	ENSG00000236806.1	processed_pseudogene	chr1	147223554	147224348	795	+
CHD1L	ENSG00000131778.17	protein_coding	chr1	147242641	147295766	53126	+
BCL9	ENSG00000116128.10	protein_coding	chr1	147541412	147626216	84805	+
ACP6	ENSG00000162836.11	protein_coding	chr1	147629652	147670496	40845	-
GPR89B	ENSG00000188092.14	protein_coding	chr1	147928393	147993521	65129	+
XXyac-YX155B6.7	ENSG00000273059.1	lincRNA	chr1	148011799	148012228	430	+
RP11-94I2.4	ENSG00000274372.4	lincRNA	chr1	148021850	148025931	4082	+
NBPF11	ENSG00000263956.6	protein_coding	chr1	148102046	148152322	50277	-
PFN1P4	ENSG00000225080.1	processed_pseudogene	chr1	148129497	148129898	402	+
RP6-74O6.6	ENSG00000272824.1	lincRNA	chr1	148358245	148358686	442	-
LINC01138	ENSG00000274020.1	lincRNA	chr1	148362995	148460150	97156	-
RP11-495P10.1	ENSG00000231551.7	lincRNA	chr1	148402516	148432545	30030	+
RP11-495P10.10	ENSG00000225871.2	processed_pseudogene	chr1	148435105	148436926	1822	+
AC245100.1	ENSG00000280649.1	protein_coding	chr1	148458814	148459871	1058	+
PPIAL4G	ENSG00000236334.2	protein_coding	chr1	148479824	148483679	3856	-
NBPF14	ENSG00000270629.5	protein_coding	chr1	148531385	148679751	148367	-
NUDT4P1	ENSG00000177144.6	processed_pseudogene	chr1	148748953	148749498	546	+
PDE4DIP	ENSG00000178104.19	protein_coding	chr1	148808181	149048286	240106	+
RP4-791M13.3	ENSG00000254539.1	lincRNA	chr1	149048576	149051273	2698	+
NBPF9	ENSG00000269713.7	protein_coding	chr1	149054027	149103561	49535	-
CH17-189H20.1	ENSG00000274265.4	lincRNA	chr1	149176022	149251013	74992	+
RP11-326G21.1	ENSG00000272755.1	lincRNA	chr1	149264252	149264816	565	+
NBPF19	ENSG00000271383.6	protein_coding	chr1	149390623	149556361	165739	+
PPIAL4C	ENSG00000263464.2	protein_coding	chr1	149583865	149584464	600	+
LINC00869	ENSG00000277147.4	lincRNA	chr1	149606334	149679523	73190	+
RP11-353N4.6	ENSG00000275557.1	lincRNA	chr1	149607765	149612402	4638	+
FAM231D	ENSG00000272058.2	protein_coding	chr1	149702328	149705721	3394	+
FCGR1A	ENSG00000150337.13	protein_coding	chr1	149782671	149792518	9848	+
HIST2H2BF	ENSG00000203814.6	protein_coding	chr1	149782689	149812373	29685	-
HIST2H4A	ENSG00000270882.2	protein_coding	chr1	149832659	149839767	7109	+
HIST2H2AA3	ENSG00000203812.2	protein_coding	chr1	149842188	149842736	549	-
HIST2H2BD	ENSG00000220323.3	processed_pseudogene	chr1	149843041	149843533	493	+
RP11-196G18.24	ENSG00000272993.1	lincRNA	chr1	149845816	149846486	671	+
HIST2H2BC	ENSG00000203819.6	processed_pseudogene	chr1	149850193	149850772	580	-
HIST2H2AA4	ENSG00000272196.2	protein_coding	chr1	149851061	149851624	564	+
HIST2H4B	ENSG00000270276.2	protein_coding	chr1	149854045	149861210	7166	-
HIST2H2BE	ENSG00000184678.10	protein_coding	chr1	149884459	149886652	2194	-
HIST2H2AC	ENSG00000184260.5	protein_coding	chr1	149886975	149887364	390	+
HIST2H2AB	ENSG00000184270.4	protein_coding	chr1	149887524	149887916	393	-
BOLA1	ENSG00000178096.8	protein_coding	chr1	149887890	149900798	12909	+
SV2A	ENSG00000159164.9	protein_coding	chr1	149903318	149917882	14565	-
SF3B4	ENSG00000143368.9	protein_coding	chr1	149923317	149928344	5028	-
MTMR11	ENSG00000014914.19	protein_coding	chr1	149928651	149936898	8248	-
OTUD7B	ENSG00000264522.5	protein_coding	chr1	149937812	150010676	72865	-
RP11-458I7.1	ENSG00000223945.2	processed_pseudogene	chr1	150053864	150055034	1171	+
VPS45	ENSG00000136631.12	protein_coding	chr1	150067293	150145327	78035	+
PLEKHO1	ENSG00000023902.13	protein_coding	chr1	150149183	150164720	15538	+
ANP32E	ENSG00000143401.14	protein_coding	chr1	150218417	150236156	17740	-
APH1A	ENSG00000117362.12	protein_coding	chr1	150265399	150269580	4182	-
C1orf54	ENSG00000118292.8	protein_coding	chr1	150268200	150280916	12717	+
CIART	ENSG00000159208.15	protein_coding	chr1	150282543	150287093	4551	+
MRPS21	ENSG00000266472.5	protein_coding	chr1	150293720	150308979	15260	+
PRPF3	ENSG00000117360.12	protein_coding	chr1	150321476	150353195	31720	+
RPRD2	ENSG00000163125.15	protein_coding	chr1	150363091	150476566	113476	+
TARS2	ENSG00000143374.15	protein_coding	chr1	150487364	150507609	20246	+
ECM1	ENSG00000143369.14	protein_coding	chr1	150508062	150513789	5728	+
FALEC	ENSG00000228126.1	lincRNA	chr1	150515757	150518032	2276	+
ADAMTSL4	ENSG00000143382.14	protein_coding	chr1	150549369	150560937	11569	+
MCL1	ENSG00000143384.12	protein_coding	chr1	150574551	150579738	5188	-
ENSA	ENSG00000143420.17	protein_coding	chr1	150600851	150629612	28762	-
GOLPH3L	ENSG00000143457.10	protein_coding	chr1	150646225	150697144	50920	-
HORMAD1	ENSG00000143452.15	protein_coding	chr1	150698060	150720888	22829	-
CTSS	ENSG00000163131.10	protein_coding	chr1	150730196	150765957	35762	-
CTSK	ENSG00000143387.12	protein_coding	chr1	150796208	150808323	12116	-
ARNT	ENSG00000143437.20	protein_coding	chr1	150809705	150876768	67064	-
RP11-235D19.2	ENSG00000224800.1	processed_pseudogene	chr1	150881236	150881683	448	-
CYCSP51	ENSG00000229357.1	processed_pseudogene	chr1	150903896	150904213	318	+
SETDB1	ENSG00000143379.12	protein_coding	chr1	150926263	150964744	38482	+
CERS2	ENSG00000143418.19	protein_coding	chr1	150960583	150975004	14422	-
ANXA9	ENSG00000143412.9	protein_coding	chr1	150982017	150995634	13618	+
FAM63A	ENSG00000143409.15	protein_coding	chr1	150996086	151008375	12290	-
PRUNE1	ENSG00000143363.15	protein_coding	chr1	151008420	151035713	27294	+
BNIPL	ENSG00000163141.18	protein_coding	chr1	151036570	151047600	11031	+
C1orf56	ENSG00000143443.9	protein_coding	chr1	151047740	151051986	4247	+
CDC42SE1	ENSG00000197622.12	protein_coding	chr1	151050971	151070325	19355	-
MLLT11	ENSG00000213190.3	protein_coding	chr1	151057758	151068497	10740	+
GABPB2	ENSG00000143458.11	protein_coding	chr1	151070578	151125542	54965	+
SEMA6C	ENSG00000143434.15	protein_coding	chr1	151131685	151146664	14980	-
TNFAIP8L2	ENSG00000163154.5	protein_coding	chr1	151156629	151159749	3121	+
SCNM1	ENSG00000163156.11	protein_coding	chr1	151156664	151170297	13634	+
LYSMD1	ENSG00000163155.11	protein_coding	chr1	151159748	151165948	6201	-
VPS72	ENSG00000163159.11	protein_coding	chr1	151169987	151195321	25335	-
PIP5K1A	ENSG00000143398.19	protein_coding	chr1	151197949	151249536	51588	+
PSMD4	ENSG00000159352.15	protein_coding	chr1	151254703	151267479	12777	+
ZNF687	ENSG00000143373.17	protein_coding	chr1	151281618	151292180	10563	+
PI4KB	ENSG00000143393.16	protein_coding	chr1	151291797	151327715	35919	-
RFX5	ENSG00000143390.17	protein_coding	chr1	151340640	151347357	6718	-
SELENBP1	ENSG00000143416.20	protein_coding	chr1	151364302	151372733	8432	-
PSMB4	ENSG00000159377.10	protein_coding	chr1	151399534	151401944	2411	+
POGZ	ENSG00000143442.21	protein_coding	chr1	151402724	151459465	56742	-
CGN	ENSG00000143375.14	protein_coding	chr1	151510510	151538692	28183	+
TUFT1	ENSG00000143367.15	protein_coding	chr1	151540305	151583583	43279	+
RP11-74C1.2	ENSG00000223861.1	processed_pseudogene	chr1	151557446	151557940	495	+
SNX27	ENSG00000143376.12	protein_coding	chr1	151612065	151699091	87027	+
CELF3	ENSG00000159409.14	protein_coding	chr1	151702404	151716814	14411	-
MRPL9	ENSG00000143436.10	protein_coding	chr1	151759643	151763564	3922	-
OAZ3	ENSG00000143450.15	protein_coding	chr1	151762899	151771334	8436	+
TDRKH	ENSG00000182134.15	protein_coding	chr1	151770107	151791416	21310	-
LINGO4	ENSG00000213171.2	protein_coding	chr1	151800264	151806154	5891	-
RORC	ENSG00000143365.16	protein_coding	chr1	151806071	151831872	25802	-
C2CD4D	ENSG00000225556.1	protein_coding	chr1	151837819	151840557	2739	-
THEM5	ENSG00000196407.11	protein_coding	chr1	151847263	151853697	6435	-
THEM4	ENSG00000159445.12	protein_coding	chr1	151873584	151909808	36225	-
S100A10	ENSG00000197747.8	protein_coding	chr1	151982915	151994390	11476	-
S100A11	ENSG00000163191.5	protein_coding	chr1	152032506	152047907	15402	-
SPTLC1P4	ENSG00000232678.2	processed_pseudogene	chr1	152077952	152078211	260	+
FLG	ENSG00000143631.10	protein_coding	chr1	152302175	152325203	23029	-
HMGN3P1	ENSG00000183586.8	processed_pseudogene	chr1	152399577	152399769	193	+
RP1-140J1.4	ENSG00000230779.1	processed_pseudogene	chr1	153225080	153226006	927	+
S100A9	ENSG00000163220.10	protein_coding	chr1	153357854	153361027	3174	+
S100A12	ENSG00000163221.8	protein_coding	chr1	153373706	153375649	1944	-
S100A8	ENSG00000143546.9	protein_coding	chr1	153390032	153391188	1157	-
S100A6	ENSG00000197956.9	protein_coding	chr1	153534599	153536244	1646	-
S100A5	ENSG00000196420.7	protein_coding	chr1	153537147	153541765	4619	-
S100A4	ENSG00000196154.11	protein_coding	chr1	153543613	153550136	6524	-
S100A13	ENSG00000189171.14	protein_coding	chr1	153618787	153631360	12574	-
CHTOP	ENSG00000160679.12	protein_coding	chr1	153633982	153646306	12325	+
SNAPIN	ENSG00000143553.10	protein_coding	chr1	153658654	153661830	3177	+
ILF2	ENSG00000143621.16	protein_coding	chr1	153661788	153671048	9261	-
INTS3	ENSG00000143624.13	protein_coding	chr1	153728067	153774808	46742	+
AL513523.2	ENSG00000279767.1	protein_coding	chr1	153772371	153774079	1709	-
SLC27A3	ENSG00000143554.13	protein_coding	chr1	153774354	153780157	5804	+
GATAD2B	ENSG00000143614.9	protein_coding	chr1	153789030	153923360	134331	-
RP11-216N14.7	ENSG00000223599.1	processed_pseudogene	chr1	153852106	153853414	1309	-
RP11-759F5.1	ENSG00000236327.2	processed_pseudogene	chr1	153890595	153890865	271	+
DENND4B	ENSG00000198837.9	protein_coding	chr1	153929501	153946696	17196	-
CRTC2	ENSG00000160741.16	protein_coding	chr1	153947669	153958625	10957	-
SLC39A1	ENSG00000143570.17	protein_coding	chr1	153959099	153968184	9086	-
CREB3L4	ENSG00000143578.15	protein_coding	chr1	153967534	153974363	6830	+
JTB	ENSG00000143543.14	protein_coding	chr1	153974269	153977688	3420	-
RP11-422P24.11	ENSG00000272654.1	lincRNA	chr1	153977743	153979160	1418	+
RAB13	ENSG00000143545.8	protein_coding	chr1	153981617	153986358	4742	-
RPS27	ENSG00000177954.11	protein_coding	chr1	153990759	153992150	1392	+
NUP210L	ENSG00000143552.9	protein_coding	chr1	153992685	154155116	162432	-
RP11-422P24.9	ENSG00000231416.1	processed_pseudogene	chr1	153995632	153995960	329	+
TPM3	ENSG00000143549.19	protein_coding	chr1	154155304	154194648	39345	-
C1orf43	ENSG00000143612.18	protein_coding	chr1	154206706	154220628	13923	-
UBAP2L	ENSG00000143569.18	protein_coding	chr1	154220179	154271510	51332	+
HAX1	ENSG00000143575.14	protein_coding	chr1	154272511	154275875	3365	+
AQP10	ENSG00000143595.12	protein_coding	chr1	154321090	154325325	4236	+
ATP8B2	ENSG00000143515.16	protein_coding	chr1	154325553	154351307	25755	+
RPSAP17	ENSG00000226855.1	processed_pseudogene	chr1	154378207	154379089	883	-
IL6R	ENSG00000160712.12	protein_coding	chr1	154405193	154469450	64258	+
PSMD8P1	ENSG00000228264.1	processed_pseudogene	chr1	154414369	154415137	769	-
SHE	ENSG00000169291.9	protein_coding	chr1	154469772	154502113	32342	-
UBE2Q1	ENSG00000160714.9	protein_coding	chr1	154548577	154559028	10452	-
ADAR	ENSG00000160710.15	protein_coding	chr1	154582062	154627999	45938	-
KCNN3	ENSG00000143603.18	protein_coding	chr1	154697455	154870280	172826	-
PMVK	ENSG00000163344.5	protein_coding	chr1	154924734	154936991	12258	-
PBXIP1	ENSG00000163346.16	protein_coding	chr1	154944076	154956123	12048	-
PYGO2	ENSG00000163348.3	protein_coding	chr1	154957026	154963853	6828	-
SHC1	ENSG00000160691.18	protein_coding	chr1	154962298	154974395	12098	-
CKS1B	ENSG00000173207.12	protein_coding	chr1	154974653	154979249	4597	+
FLAD1	ENSG00000160688.18	protein_coding	chr1	154983338	154993111	9774	+
ZBTB7B	ENSG00000160685.13	protein_coding	chr1	155002630	155018522	15893	+
DCST2	ENSG00000163354.14	protein_coding	chr1	155018520	155033781	15262	-
ADAM15	ENSG00000143537.13	protein_coding	chr1	155050566	155062775	12210	+
EFNA4	ENSG00000243364.7	protein_coding	chr1	155063731	155069553	5823	+
EFNA3	ENSG00000143590.13	protein_coding	chr1	155078872	155087538	8667	+
EFNA1	ENSG00000169242.11	protein_coding	chr1	155127460	155134857	7398	+
SLC50A1	ENSG00000169241.17	protein_coding	chr1	155135344	155138857	3514	+
DPM3	ENSG00000179085.7	protein_coding	chr1	155139891	155140595	705	-
HMGN2P18	ENSG00000223452.3	processed_pseudogene	chr1	155148544	155148813	270	+
KRTCAP2	ENSG00000163463.11	protein_coding	chr1	155169408	155173475	4068	-
TRIM46	ENSG00000163462.17	protein_coding	chr1	155173787	155184971	11185	+
MUC1	ENSG00000185499.16	protein_coding	chr1	155185824	155192916	7093	-
THBS3	ENSG00000169231.13	protein_coding	chr1	155195588	155209051	13464	-
MTX1	ENSG00000173171.14	protein_coding	chr1	155208699	155213824	5126	+
GBA	ENSG00000177628.15	protein_coding	chr1	155234452	155244699	10248	-
FAM189B	ENSG00000160767.20	protein_coding	chr1	155247205	155255483	8279	-
SCAMP3	ENSG00000116521.10	protein_coding	chr1	155255979	155262430	6452	-
CLK2	ENSG00000176444.18	protein_coding	chr1	155262868	155278491	15624	-
HCN3	ENSG00000143630.9	protein_coding	chr1	155277583	155289848	12266	+
FDPS	ENSG00000160752.14	protein_coding	chr1	155308748	155320666	11919	+
RUSC1	ENSG00000160753.15	protein_coding	chr1	155320896	155331114	10219	+
ASH1L	ENSG00000116539.11	protein_coding	chr1	155335268	155562807	227540	-
MSTO1	ENSG00000125459.14	protein_coding	chr1	155610205	155614967	4763	+
YY1AP1	ENSG00000163374.19	protein_coding	chr1	155659443	155689000	29558	-
DAP3	ENSG00000132676.15	protein_coding	chr1	155687960	155739010	51051	+
GON4L	ENSG00000116580.18	protein_coding	chr1	155749662	155859400	109739	-
SYT11	ENSG00000132718.8	protein_coding	chr1	155859509	155885199	25691	+
RIT1	ENSG00000143622.10	protein_coding	chr1	155897808	155911404	13597	-
KIAA0907	ENSG00000132680.10	protein_coding	chr1	155913043	155934400	21358	-
ARHGEF2	ENSG00000116584.17	protein_coding	chr1	155946851	156007070	60220	-
SSR2	ENSG00000163479.13	protein_coding	chr1	156009048	156020959	11912	-
UBQLN4	ENSG00000160803.7	protein_coding	chr1	156035301	156053794	18494	-
LAMTOR2	ENSG00000116586.11	protein_coding	chr1	156054752	156058510	3759	+
RAB25	ENSG00000132698.14	protein_coding	chr1	156061160	156070514	9355	+
MEX3A	ENSG00000254726.2	protein_coding	chr1	156072013	156081998	9986	-
LMNA	ENSG00000160789.19	protein_coding	chr1	156082573	156140089	57517	+
SEMA4A	ENSG00000196189.12	protein_coding	chr1	156147366	156177752	30387	+
SLC25A44	ENSG00000160785.13	protein_coding	chr1	156193932	156212796	18865	+
PMF1	ENSG00000160783.19	protein_coding	chr1	156212993	156240042	27050	+
BGLAP	ENSG00000242252.1	protein_coding	chr1	156241962	156243321	1360	+
PAQR6	ENSG00000160781.15	protein_coding	chr1	156243321	156248117	4797	-
SMG5	ENSG00000198952.8	protein_coding	chr1	156249224	156282825	33602	-
TMEM79	ENSG00000163472.18	protein_coding	chr1	156282935	156293185	10251	+
GLMP	ENSG00000198715.11	protein_coding	chr1	156290089	156295689	5601	-
CCT3	ENSG00000163468.14	protein_coding	chr1	156308968	156367873	58906	-
C1orf61	ENSG00000125462.16	protein_coding	chr1	156404250	156430701	26452	-
MEF2D	ENSG00000116604.17	protein_coding	chr1	156463727	156500828	37102	-
IQGAP3	ENSG00000183856.10	protein_coding	chr1	156525405	156572604	47200	-
TTC24	ENSG00000187862.11	protein_coding	chr1	156579727	156586770	7044	+
NAXE	ENSG00000163382.11	protein_coding	chr1	156591762	156594299	2538	+
GPATCH4	ENSG00000160818.16	protein_coding	chr1	156594487	156601496	7010	-
AL365181.1	ENSG00000280316.1	protein_coding	chr1	156597173	156599410	2238	+
CRABP2	ENSG00000143320.8	protein_coding	chr1	156699606	156705816	6211	-
ISG20L2	ENSG00000143319.16	protein_coding	chr1	156721891	156728799	6909	-
RRNAD1	ENSG00000143303.11	protein_coding	chr1	156728442	156736960	8519	+
MRPL24	ENSG00000143314.12	protein_coding	chr1	156737303	156741590	4288	-
HDGF	ENSG00000143321.18	protein_coding	chr1	156742107	156766925	24819	-
PRCC	ENSG00000143294.14	protein_coding	chr1	156750610	156800817	50208	+
SH2D2A	ENSG00000027869.11	protein_coding	chr1	156806243	156816862	10620	-
NTRK1	ENSG00000198400.11	protein_coding	chr1	156815640	156881850	66211	+
PEAR1	ENSG00000187800.13	protein_coding	chr1	156893698	156916434	22737	+
ARHGEF11	ENSG00000132694.18	protein_coding	chr1	156934840	157045370	110531	-
RP11-110J1.2	ENSG00000237842.2	processed_pseudogene	chr1	157059232	157060762	1531	-
ETV3L	ENSG00000253831.1	protein_coding	chr1	157092044	157099808	7765	-
ETV3	ENSG00000117036.11	protein_coding	chr1	157121191	157138474	17284	-
RP11-71G12.1	ENSG00000229961.1	lincRNA	chr1	157185388	157187405	2018	+
FCRL5	ENSG00000143297.18	protein_coding	chr1	157513377	157552520	39144	-
FCRL3	ENSG00000160856.20	protein_coding	chr1	157674321	157700857	26537	-
RP11-367J7.4	ENSG00000231700.3	processed_pseudogene	chr1	157709086	157709643	558	+
FCRL2	ENSG00000132704.15	protein_coding	chr1	157745733	157777132	31400	-
FCRL1	ENSG00000163534.14	protein_coding	chr1	157794403	157820105	25703	-
ELL2P1	ENSG00000227295.2	processed_pseudogene	chr1	158175850	158177755	1906	-
CD1D	ENSG00000158473.6	protein_coding	chr1	158179947	158184896	4950	+
RP11-404O13.4	ENSG00000229914.1	processed_pseudogene	chr1	158195633	158196131	499	-
CD1A	ENSG00000158477.6	protein_coding	chr1	158254137	158258269	4133	+
CD1C	ENSG00000158481.12	protein_coding	chr1	158289786	158293630	3845	+
CD1B	ENSG00000158485.10	protein_coding	chr1	158327951	158331531	3581	-
CD1E	ENSG00000158488.15	protein_coding	chr1	158353696	158357553	3858	+
EI24P2	ENSG00000236257.1	processed_pseudogene	chr1	158454198	158455273	1076	+
RP11-144L1.8	ENSG00000231434.1	processed_pseudogene	chr1	158523672	158525838	2167	+
SPTA1	ENSG00000163554.12	protein_coding	chr1	158610706	158686698	75993	-
MNDA	ENSG00000163563.7	protein_coding	chr1	158831317	158849506	18190	+
PYHIN1	ENSG00000163564.14	protein_coding	chr1	158930796	158977054	46259	+
IFI16	ENSG00000163565.18	protein_coding	chr1	158999968	159055155	55188	+
AIM2	ENSG00000163568.14	protein_coding	chr1	159062484	159147096	84613	-
FCER1A	ENSG00000179639.10	protein_coding	chr1	159289714	159308224	18511	+
RP11-419N10.5	ENSG00000235226.1	processed_pseudogene	chr1	159759170	159759589	420	+
DUSP23	ENSG00000158716.8	protein_coding	chr1	159780932	159782543	1612	+
FCRL6	ENSG00000181036.13	protein_coding	chr1	159800511	159816251	15741	+
SLAMF8	ENSG00000158714.10	protein_coding	chr1	159826750	159837249	10500	+
C1orf204	ENSG00000188004.9	protein_coding	chr1	159834474	159855347	20874	-
CFAP45	ENSG00000213085.9	protein_coding	chr1	159872364	159900163	27800	-
TAGLN2	ENSG00000158710.14	protein_coding	chr1	159918107	159925732	7626	-
IGSF9	ENSG00000085552.16	protein_coding	chr1	159927039	159945604	18566	-
KCNJ10	ENSG00000177807.7	protein_coding	chr1	159998841	160070248	71408	-
RP11-226L15.1	ENSG00000237409.2	processed_pseudogene	chr1	160020300	160020727	428	+
PIGM	ENSG00000143315.6	protein_coding	chr1	160027673	160031991	4319	-
IGSF8	ENSG00000162729.13	protein_coding	chr1	160091340	160098943	7604	-
ATP1A2	ENSG00000018625.14	protein_coding	chr1	160115759	160143591	27833	+
ATP1A4	ENSG00000132681.16	protein_coding	chr1	160151570	160186977	35408	+
CASQ1	ENSG00000143318.12	protein_coding	chr1	160190556	160201886	11331	+
PEA15	ENSG00000162734.12	protein_coding	chr1	160205337	160215376	10040	+
DCAF8	ENSG00000132716.18	protein_coding	chr1	160215715	160262531	46817	-
RPSAP18	ENSG00000224261.2	processed_pseudogene	chr1	160266340	160267225	886	-
PEX19	ENSG00000162735.18	protein_coding	chr1	160276812	160286348	9537	-
COPA	ENSG00000122218.14	protein_coding	chr1	160289273	160343400	54128	-
SUMO1P3	ENSG00000235082.2	processed_pseudogene	chr1	160317403	160317706	304	+
NCSTN	ENSG00000162736.15	protein_coding	chr1	160343272	160358952	15681	+
NHLH1	ENSG00000171786.5	protein_coding	chr1	160367067	160372848	5782	+
VANGL2	ENSG00000162738.5	protein_coding	chr1	160400586	160428678	28093	+
SLAMF6	ENSG00000162739.13	protein_coding	chr1	160485030	160523262	38233	-
CD84	ENSG00000066294.14	protein_coding	chr1	160541095	160579516	38422	-
SLAMF1	ENSG00000117090.14	protein_coding	chr1	160608100	160647295	39196	-
CD48	ENSG00000117091.9	protein_coding	chr1	160678746	160711851	33106	-
SLAMF7	ENSG00000026751.16	protein_coding	chr1	160739057	160754821	15765	+
LY9	ENSG00000122224.17	protein_coding	chr1	160796074	160828261	32188	+
CD244	ENSG00000122223.12	protein_coding	chr1	160830160	160862855	32696	-
ITLN1	ENSG00000179914.4	protein_coding	chr1	160876539	160885170	8632	-
RP11-312J18.5	ENSG00000213080.3	processed_pseudogene	chr1	160894980	160896076	1097	+
RP11-312J18.7	ENSG00000233691.2	processed_pseudogene	chr1	160935537	160936126	590	+
F11R	ENSG00000158769.17	protein_coding	chr1	160995211	161021348	26138	-
RP11-544M22.13	ENSG00000270149.5	protein_coding	chr1	160997957	161038962	41006	-
TSTD1	ENSG00000215845.10	protein_coding	chr1	161037631	161038990	1360	-
USF1	ENSG00000158773.14	protein_coding	chr1	161039251	161045977	6727	-
ARHGAP30	ENSG00000186517.13	protein_coding	chr1	161046946	161069970	23025	-
KLHDC9	ENSG00000162755.13	protein_coding	chr1	161098361	161100346	1986	+
PFDN2	ENSG00000143256.4	protein_coding	chr1	161100556	161118111	17556	-
NIT1	ENSG00000158793.13	protein_coding	chr1	161118086	161125445	7360	+
DEDD	ENSG00000158796.16	protein_coding	chr1	161120974	161132688	11715	-
UFC1	ENSG00000143222.11	protein_coding	chr1	161152776	161158856	6081	+
USP21	ENSG00000143258.15	protein_coding	chr1	161159450	161165723	6274	+
PPOX	ENSG00000143224.17	protein_coding	chr1	161166410	161178013	11604	+
B4GALT3	ENSG00000158850.14	protein_coding	chr1	161171310	161177968	6659	-
ADAMTS4	ENSG00000158859.9	protein_coding	chr1	161184308	161199056	14749	-
NDUFS2	ENSG00000158864.12	protein_coding	chr1	161197104	161214395	17292	+
FCER1G	ENSG00000158869.10	protein_coding	chr1	161215234	161220699	5466	+
TOMM40L	ENSG00000158882.13	protein_coding	chr1	161225939	161230744	4806	+
MPZ	ENSG00000158887.15	protein_coding	chr1	161304735	161309972	5238	-
SDHC	ENSG00000143252.14	protein_coding	chr1	161314257	161375340	61084	+
RP11-122G18.12	ENSG00000283696.1	lincRNA	chr1	161399409	161422424	23016	+
RP11-122G18.7	ENSG00000215840.3	processed_pseudogene	chr1	161406068	161407082	1015	+
FCGR2A	ENSG00000143226.13	protein_coding	chr1	161505430	161524013	18584	+
HSPA6	ENSG00000173110.7	protein_coding	chr1	161524540	161526910	2371	+
FCGR3A	ENSG00000203747.9	protein_coding	chr1	161541759	161550737	8979	-
FCGR3B	ENSG00000162747.9	protein_coding	chr1	161623196	161631963	8768	-
FCGR2B	ENSG00000072694.20	protein_coding	chr1	161663147	161678654	15508	+
FCRLA	ENSG00000132185.16	protein_coding	chr1	161706972	161714352	7381	+
FCRLB	ENSG00000162746.14	protein_coding	chr1	161721563	161728143	6581	+
DUSP12	ENSG00000081721.11	protein_coding	chr1	161749758	161757238	7481	+
ATF6	ENSG00000118217.5	protein_coding	chr1	161766294	161964070	197777	+
OLFML2B	ENSG00000162745.10	protein_coding	chr1	161983192	162023854	40663	-
NOS1AP	ENSG00000198929.12	protein_coding	chr1	162069774	162370475	300702	+
C1orf226	ENSG00000239887.4	protein_coding	chr1	162366908	162386818	19911	+
SH2D1B	ENSG00000198574.5	protein_coding	chr1	162395266	162412138	16873	-
UHMK1	ENSG00000152332.15	protein_coding	chr1	162497251	162529629	32379	+
UAP1	ENSG00000117143.13	protein_coding	chr1	162561506	162599842	38337	+
DDR2	ENSG00000162733.16	protein_coding	chr1	162631373	162787400	156028	+
HSD17B7	ENSG00000132196.13	protein_coding	chr1	162790702	162812817	22116	+
RP11-331H2.3	ENSG00000227667.1	processed_pseudogene	chr1	162979551	162979793	243	-
RGS5	ENSG00000143248.12	protein_coding	chr1	163111121	163321791	210671	-
NUF2	ENSG00000143228.12	protein_coding	chr1	163266576	163355764	89189	+
PBX1	ENSG00000185630.18	protein_coding	chr1	164555584	164899296	343713	+
RP11-403P14.1	ENSG00000225487.2	processed_pseudogene	chr1	164921318	164921629	312	-
MGST3	ENSG00000143198.12	protein_coding	chr1	165630861	165661796	30936	+
ALDH9A1	ENSG00000143149.12	protein_coding	chr1	165662216	165698863	36648	-
RP11-466F5.3	ENSG00000230175.1	processed_pseudogene	chr1	165671256	165671725	470	+
TMCO1	ENSG00000143183.16	protein_coding	chr1	165724293	165827755	103463	-
RP11-466F5.9	ENSG00000230659.3	processed_pseudogene	chr1	165819353	165819787	435	+
UCK2	ENSG00000143179.13	protein_coding	chr1	165827531	165911618	84088	+
RP11-7G12.1	ENSG00000226292.1	processed_pseudogene	chr1	166022215	166023027	813	+
FAM78B	ENSG00000188859.6	protein_coding	chr1	166057426	166166969	109544	-
RP11-9L18.2	ENSG00000215835.2	processed_pseudogene	chr1	166275629	166277597	1969	-
RPL4P2	ENSG00000232341.2	processed_pseudogene	chr1	166747379	166748660	1282	+
CNN2P10	ENSG00000232223.1	processed_pseudogene	chr1	166796266	166797183	918	+
POGK	ENSG00000143157.11	protein_coding	chr1	166839447	166856344	16898	+
TADA1	ENSG00000152382.5	protein_coding	chr1	166856510	166876327	19818	-
DUTP6	ENSG00000225171.2	processed_pseudogene	chr1	166868748	166869209	462	+
ILDR2	ENSG00000143195.12	protein_coding	chr1	166895711	166975482	79772	-
GPA33	ENSG00000143167.11	protein_coding	chr1	167052836	167166479	113644	-
RP11-277B15.1	ENSG00000213068.3	processed_pseudogene	chr1	167162423	167162837	415	-
RP11-277B15.3	ENSG00000272205.1	lincRNA	chr1	167219831	167220512	682	-
POU2F1	ENSG00000143190.21	protein_coding	chr1	167220829	167427345	206517	+
CD247	ENSG00000198821.10	protein_coding	chr1	167430640	167518610	87971	-
RP11-104L21.3	ENSG00000273160.1	lincRNA	chr1	167457742	167459891	2150	-
AKR1D1P1	ENSG00000227776.1	processed_pseudogene	chr1	167519536	167520586	1051	+
CREG1	ENSG00000143162.7	protein_coding	chr1	167529677	167553767	24091	-
RP3-455J7.3	ENSG00000231029.2	processed_pseudogene	chr1	167591392	167591846	455	+
RCSD1	ENSG00000198771.10	protein_coding	chr1	167630093	167706249	76157	+
MPZL1	ENSG00000197965.11	protein_coding	chr1	167721192	167791919	70728	+
MPC2	ENSG00000143158.10	protein_coding	chr1	167916729	167937040	20312	-
DCAF6	ENSG00000143164.15	protein_coding	chr1	167935783	168075843	140061	+
GCSHP5	ENSG00000224837.1	processed_pseudogene	chr1	168055901	168056422	522	-
GPR161	ENSG00000143147.14	protein_coding	chr1	168079543	168137667	58125	-
TIPRL	ENSG00000143155.12	protein_coding	chr1	168178933	168202114	23182	+
RPL34P1	ENSG00000237049.1	processed_pseudogene	chr1	168210616	168210969	354	+
SFT2D2	ENSG00000213064.9	protein_coding	chr1	168225938	168253025	27088	+
TBX19	ENSG00000143178.12	protein_coding	chr1	168281040	168314426	33387	+
XCL2	ENSG00000143185.3	protein_coding	chr1	168540765	168543997	3233	-
RP4-738P11.3	ENSG00000227777.1	processed_pseudogene	chr1	168542737	168543354	618	+
XCL1	ENSG00000143184.4	protein_coding	chr1	168576473	168582077	5605	+
RP4-738P11.4	ENSG00000229757.2	processed_pseudogene	chr1	168578653	168579439	787	-
RPL29P7	ENSG00000213063.3	processed_pseudogene	chr1	168938467	168938923	457	+
ATP1B1	ENSG00000143153.12	protein_coding	chr1	169105697	169132722	27026	+
NME7	ENSG00000143156.13	protein_coding	chr1	169132531	169367967	235437	-
BLZF1	ENSG00000117475.13	protein_coding	chr1	169367970	169396540	28571	+
SLC19A2	ENSG00000117479.12	protein_coding	chr1	169463909	169486003	22095	-
RP1-206D15.5	ENSG00000234604.2	processed_pseudogene	chr1	169474060	169474159	100	-
F5	ENSG00000198734.10	protein_coding	chr1	169514166	169586588	72423	-
SELP	ENSG00000174175.16	protein_coding	chr1	169588849	169630193	41345	-
C1orf112	ENSG00000000460.16	protein_coding	chr1	169662007	169854080	192074	+
SELL	ENSG00000188404.8	protein_coding	chr1	169690667	169711698	21032	-
METTL18	ENSG00000171806.11	protein_coding	chr1	169792529	169794966	2438	-
SCYL3	ENSG00000000457.13	protein_coding	chr1	169849631	169894267	44637	-
KIFAP3	ENSG00000075945.12	protein_coding	chr1	169921326	170085208	163883	-
GORAB	ENSG00000120370.12	protein_coding	chr1	170532129	170553446	21318	+
HMGB1P11	ENSG00000230547.1	processed_pseudogene	chr1	171270954	171271590	637	-
FMO4	ENSG00000076258.9	protein_coding	chr1	171314208	171342084	27877	+
RP4-798A17.5	ENSG00000225704.2	processed_pseudogene	chr1	171345089	171345320	232	+
PRRC2C	ENSG00000117523.15	protein_coding	chr1	171485551	171593511	107961	+
PFN1P1	ENSG00000233328.3	processed_pseudogene	chr1	171670517	171670939	423	-
RPL4P3	ENSG00000230364.1	processed_pseudogene	chr1	171683128	171684438	1311	-
VAMP4	ENSG00000117533.14	protein_coding	chr1	171700160	171742247	42088	-
METTL13	ENSG00000010165.19	protein_coding	chr1	171781664	171814023	32360	+
RP4-612B18.1	ENSG00000224600.5	processed_pseudogene	chr1	171824610	171824959	350	-
DNM3	ENSG00000197959.13	protein_coding	chr1	171841498	172418466	576969	+
PIGC	ENSG00000135845.9	protein_coding	chr1	172370189	172444086	73898	-
SUCO	ENSG00000094975.13	protein_coding	chr1	172532349	172611833	79485	+
FASLG	ENSG00000117560.7	protein_coding	chr1	172659018	172666874	7857	+
SLC25A38P1	ENSG00000229785.1	processed_pseudogene	chr1	172748560	172749502	943	+
TNFSF4	ENSG00000117586.10	protein_coding	chr1	173183734	173207313	23580	-
RP11-296O14.1	ENSG00000232751.1	processed_pseudogene	chr1	173351689	173352004	316	+
RP11-296O14.2	ENSG00000231615.2	processed_pseudogene	chr1	173362397	173363733	1337	-
PRDX6	ENSG00000117592.8	protein_coding	chr1	173477266	173488807	11542	+
KLHL20	ENSG00000076321.10	protein_coding	chr1	173714941	173786702	71762	+
RP11-360D2.2	ENSG00000225591.2	processed_pseudogene	chr1	173741674	173741928	255	+
CENPL	ENSG00000120334.15	protein_coding	chr1	173799550	173824720	25171	-
DARS2	ENSG00000117593.9	protein_coding	chr1	173824503	173858546	34044	+
ZBTB37	ENSG00000185278.15	protein_coding	chr1	173868082	173903549	35468	+
SERPINC1	ENSG00000117601.13	protein_coding	chr1	173903804	173917378	13575	-
RC3H1	ENSG00000135870.11	protein_coding	chr1	173931214	174022297	91084	-
RPL30P1	ENSG00000225713.5	processed_pseudogene	chr1	174090136	174090474	339	-
RP11-160H22.5	ENSG00000227373.5	lincRNA	chr1	174115300	174160004	44705	-
RABGAP1L	ENSG00000152061.23	protein_coding	chr1	174159410	174995308	835899	+
CACYBP	ENSG00000116161.17	protein_coding	chr1	174999163	175011715	12553	+
MRPS14	ENSG00000120333.4	protein_coding	chr1	175010789	175023425	12637	-
SDCCAG3P2	ENSG00000181101.7	processed_pseudogene	chr1	175044626	175045648	1023	-
KIAA0040	ENSG00000235750.9	protein_coding	chr1	175156987	175192999	36013	-
TNR	ENSG00000116147.16	protein_coding	chr1	175315194	175743770	428577	-
RP11-318C24.2	ENSG00000227740.1	lincRNA	chr1	175904762	175920513	15752	-
RP11-318C24.1	ENSG00000230777.1	processed_pseudogene	chr1	175921975	175922145	171	+
RFWD2	ENSG00000143207.19	protein_coding	chr1	175944831	176207493	262663	-
RP11-195C7.2	ENSG00000232463.1	processed_pseudogene	chr1	176231200	176231830	631	-
RASAL2	ENSG00000075391.16	protein_coding	chr1	178094141	178484147	390007	+
RP4-765C7.2	ENSG00000213058.3	processed_pseudogene	chr1	178411616	178411972	357	+
LINC00083	ENSG00000188585.7	protein_coding	chr1	178479247	178499634	20388	-
C1orf220	ENSG00000213057.5	lincRNA	chr1	178542752	178548889	6138	+
RALGPS2	ENSG00000116191.17	protein_coding	chr1	178725147	178921841	196695	+
PTPN2P1	ENSG00000228196.1	processed_pseudogene	chr1	178746683	178747754	1072	-
FAM20B	ENSG00000116199.11	protein_coding	chr1	179025804	179076562	50759	+
RP11-177A2.5	ENSG00000232750.2	processed_pseudogene	chr1	179035309	179035652	344	-
TOR3A	ENSG00000186283.13	protein_coding	chr1	179081377	179098023	16647	+
ABL2	ENSG00000143322.19	protein_coding	chr1	179099327	179229684	130358	-
SETP10	ENSG00000231905.2	processed_pseudogene	chr1	179183734	179184547	814	+
EIF4A1P11	ENSG00000231564.1	processed_pseudogene	chr1	179201705	179201926	222	+
SOAT1	ENSG00000057252.12	protein_coding	chr1	179293714	179358680	64967	+
AXDND1	ENSG00000162779.21	protein_coding	chr1	179365720	179554735	189016	+
HNRNPA1P54	ENSG00000236539.3	processed_pseudogene	chr1	179447602	179457315	9714	-
TOR1AIP2	ENSG00000169905.12	protein_coding	chr1	179839967	179877803	37837	-
RP11-533E19.7	ENSG00000272906.1	lincRNA	chr1	179881607	179882595	989	-
TOR1AIP1	ENSG00000143337.18	protein_coding	chr1	179882042	179925000	42959	+
CEP350	ENSG00000135837.15	protein_coding	chr1	179954738	180114880	160143	+
RPSAP16	ENSG00000235145.2	processed_pseudogene	chr1	179968686	179969506	821	+
RP11-52I18.1	ENSG00000223450.1	processed_pseudogene	chr1	180000438	180000808	371	-
QSOX1	ENSG00000116260.16	protein_coding	chr1	180154834	180204030	49197	+
ACBD6	ENSG00000230124.6	protein_coding	chr1	180269653	180502954	233302	-
VDAC1P4	ENSG00000235060.1	processed_pseudogene	chr1	180434800	180435936	1137	+
XPR1	ENSG00000143324.13	protein_coding	chr1	180632004	180890251	258248	+
KIAA1614	ENSG00000135835.10	protein_coding	chr1	180913154	180951614	38461	+
STX6	ENSG00000135823.13	protein_coding	chr1	180972712	181023121	50410	-
MR1	ENSG00000153029.14	protein_coding	chr1	181033425	181061938	28514	+
IER5	ENSG00000162783.10	protein_coding	chr1	181088712	181092899	4188	+
RP11-540K16.1	ENSG00000237292.1	lincRNA	chr1	181174484	181182208	7725	+
CACNA1E	ENSG00000198216.10	protein_coding	chr1	181413102	181808084	394983	+
EIF1P3	ENSG00000231684.3	processed_pseudogene	chr1	182336001	182336334	334	+
GLUL	ENSG00000135821.17	protein_coding	chr1	182381704	182392206	10503	-
RNASEL	ENSG00000135828.11	protein_coding	chr1	182573634	182589256	15623	-
RGS16	ENSG00000143333.6	protein_coding	chr1	182598623	182604408	5786	-
RP11-317P15.4	ENSG00000261504.1	lincRNA	chr1	182615254	182616629	1376	+
NPL	ENSG00000135838.13	protein_coding	chr1	182789293	182830384	41092	+
DHX9	ENSG00000135829.16	protein_coding	chr1	182839369	182887751	48383	+
HMGN1P4	ENSG00000224040.1	processed_pseudogene	chr1	182942115	182942404	290	-
LAMC1	ENSG00000135862.5	protein_coding	chr1	183023460	183145592	122133	+
NMNAT2	ENSG00000157064.10	protein_coding	chr1	183248237	183418602	170366	-
SMG7	ENSG00000116698.20	protein_coding	chr1	183472216	183598246	126031	+
NCF2	ENSG00000116701.14	protein_coding	chr1	183555563	183590876	35314	-
ARPC5	ENSG00000162704.15	protein_coding	chr1	183620846	183635757	14912	-
RGL1	ENSG00000143344.15	protein_coding	chr1	183636085	183928531	292447	+
COLGALT2	ENSG00000198756.10	protein_coding	chr1	183929854	184037729	107876	-
TSEN15	ENSG00000198860.11	protein_coding	chr1	184051677	184074212	22536	+
RP11-382D12.2	ENSG00000271387.1	lincRNA	chr1	184385753	184386704	952	-
C1orf21	ENSG00000116667.12	protein_coding	chr1	184387058	184629020	241963	+
EDEM3	ENSG00000116406.18	protein_coding	chr1	184690231	184754913	64683	-
FAM129A	ENSG00000135842.16	protein_coding	chr1	184790724	184974550	183827	-
RNF2	ENSG00000121481.10	protein_coding	chr1	185045364	185102608	57245	+
TRMT1L	ENSG00000121486.11	protein_coding	chr1	185118098	185157072	38975	-
SWT1	ENSG00000116668.12	protein_coding	chr1	185157080	185291765	134686	+
CTA-253N17.1	ENSG00000231084.2	processed_pseudogene	chr1	185171335	185171710	376	-
RPL5P5	ENSG00000213051.3	processed_pseudogene	chr1	185226808	185227700	893	-
RP4-635A23.4	ENSG00000238061.2	processed_pseudogene	chr1	185280844	185281816	973	+
IVNS1ABP	ENSG00000116679.15	protein_coding	chr1	185296388	185317329	20942	-
GS1-279B7.2	ENSG00000273004.1	lincRNA	chr1	185317779	185318530	752	+
HMCN1	ENSG00000143341.11	protein_coding	chr1	185734551	186190949	456399	+
PRG4	ENSG00000116690.12	protein_coding	chr1	186296279	186314562	18284	+
TPR	ENSG00000047410.13	protein_coding	chr1	186311652	186375693	64042	-
C1orf27	ENSG00000157181.15	protein_coding	chr1	186375838	186421378	45541	+
OCLM	ENSG00000262180.1	protein_coding	chr1	186400572	186401455	884	+
PTGS2	ENSG00000073756.11	protein_coding	chr1	186671791	186680427	8637	-
PACERR	ENSG00000273129.1	lincRNA	chr1	186680622	186681446	825	+
PLA2G4A	ENSG00000116711.9	protein_coding	chr1	186828953	186988981	160029	+
FDPSP1	ENSG00000225462.1	processed_pseudogene	chr1	187563061	187564131	1071	+
GAPDHP75	ENSG00000226196.1	processed_pseudogene	chr1	189132350	189133292	943	-
RGS18	ENSG00000150681.9	protein_coding	chr1	192158457	192185815	27359	+
RP11-142L4.3	ENSG00000226723.2	processed_pseudogene	chr1	192246708	192247487	780	-
RP11-142L4.2	ENSG00000236792.1	processed_pseudogene	chr1	192247505	192247947	443	+
RGS1	ENSG00000090104.11	protein_coding	chr1	192575727	192580031	4305	+
RGS13	ENSG00000127074.14	protein_coding	chr1	192636138	192660306	24169	+
RP11-92K2.2	ENSG00000231767.3	processed_pseudogene	chr1	192716183	192716648	466	+
RGS2	ENSG00000116741.7	protein_coding	chr1	192809039	192812283	3245	+
ZNF101P2	ENSG00000234473.1	processed_pseudogene	chr1	192993449	192994677	1229	-
UCHL5	ENSG00000116750.13	protein_coding	chr1	193012250	193060080	47831	-
TROVE2	ENSG00000116747.12	protein_coding	chr1	193059422	193091777	32356	+
GLRX2	ENSG00000023572.8	protein_coding	chr1	193096468	193106114	9647	-
CDC73	ENSG00000134371.10	protein_coding	chr1	193122017	193253901	131885	+
B3GALT2	ENSG00000162630.5	protein_coding	chr1	193179045	193186654	7610	-
EEF1A1P14	ENSG00000233057.1	processed_pseudogene	chr1	194188967	194190342	1376	+
CFH	ENSG00000000971.15	protein_coding	chr1	196651878	196747504	95627	+
CFHR1	ENSG00000244414.6	protein_coding	chr1	196819757	196832189	12433	+
ASPM	ENSG00000066279.16	protein_coding	chr1	197084128	197146694	62567	-
ZBTB41	ENSG00000177888.7	protein_coding	chr1	197153680	197200542	46863	-
RP11-332L8.1	ENSG00000237861.1	processed_pseudogene	chr1	197222222	197223255	1034	+
MRPS21P3	ENSG00000221879.3	processed_pseudogene	chr1	197363817	197364078	262	+
DENND1B	ENSG00000213047.11	protein_coding	chr1	197504748	197775696	270949	-
RP11-448G4.2	ENSG00000235582.2	processed_pseudogene	chr1	197735636	197736107	472	+
FAM204BP	ENSG00000233040.2	processed_pseudogene	chr1	197746751	197747451	701	-
C1orf53	ENSG00000203724.10	protein_coding	chr1	197902647	197907367	4721	+
NEK7	ENSG00000151414.14	protein_coding	chr1	198156963	198322420	165458	+
PRR13P1	ENSG00000232824.1	processed_pseudogene	chr1	198197779	198198186	408	-
PTPRC	ENSG00000081237.18	protein_coding	chr1	198638671	198757283	118613	+
PEBP1P3	ENSG00000236278.2	processed_pseudogene	chr1	198679139	198680033	895	-
MIR181A1HG	ENSG00000229989.3	lincRNA	chr1	198807493	198937429	129937	-
RP11-16L9.1	ENSG00000227747.2	processed_pseudogene	chr1	198949016	198949805	790	+
RPL23AP16	ENSG00000228190.2	processed_pseudogene	chr1	199371877	199372297	421	+
RP11-104D3.2	ENSG00000236468.1	processed_pseudogene	chr1	199387141	199388475	1335	+
NR5A2	ENSG00000116833.13	protein_coding	chr1	200027602	200177424	149823	+
RP11-532L16.1	ENSG00000213045.3	processed_pseudogene	chr1	200329161	200329677	517	+
ZNF281	ENSG00000162702.7	protein_coding	chr1	200404940	200410056	5117	-
KIF14	ENSG00000118193.11	protein_coding	chr1	200551497	200620734	69238	-
DDX59	ENSG00000118197.13	protein_coding	chr1	200623896	200669969	46074	-
CAMSAP2	ENSG00000118200.14	protein_coding	chr1	200739558	200860704	121147	+
RPL34P6	ENSG00000231333.2	processed_pseudogene	chr1	200863808	200864152	345	+
GPR25	ENSG00000170128.4	protein_coding	chr1	200872955	200874178	1224	+
C1orf106	ENSG00000163362.10	protein_coding	chr1	200891048	200915735	24688	+
KIF21B	ENSG00000116852.14	protein_coding	chr1	200969390	201023700	54311	-
TMEM9	ENSG00000116857.16	protein_coding	chr1	201134772	201171574	36803	-
PHLDA3	ENSG00000174307.6	protein_coding	chr1	201464383	201469237	4855	-
CSRP1	ENSG00000159176.13	protein_coding	chr1	201483530	201509456	25927	-
RP11-134G8.5	ENSG00000223396.2	lincRNA	chr1	201518703	201530474	11772	+
NAV1	ENSG00000134369.15	protein_coding	chr1	201622885	201826969	204085	+
IPO9	ENSG00000198700.9	protein_coding	chr1	201829141	201884294	55154	+
SHISA4	ENSG00000198892.6	protein_coding	chr1	201888680	201892306	3627	+
TIMM17A	ENSG00000134375.10	protein_coding	chr1	201955491	201970661	15171	+
RP11-465N4.2	ENSG00000238003.1	processed_pseudogene	chr1	201978642	201978949	308	+
RNPEP	ENSG00000176393.10	protein_coding	chr1	201982372	202006147	23776	+
ELF3	ENSG00000163435.15	protein_coding	chr1	202007945	202017188	9244	+
ARL8A	ENSG00000143862.7	protein_coding	chr1	202133404	202144743	11340	-
PTPN7	ENSG00000143851.15	protein_coding	chr1	202147013	202161588	14576	-
LGR6	ENSG00000133067.17	protein_coding	chr1	202193901	202319781	125881	+
UBE2T	ENSG00000077152.9	protein_coding	chr1	202331657	202341980	10324	-
PPP1R12B	ENSG00000077157.21	protein_coding	chr1	202348699	202592706	244008	+
RP11-175B9.3	ENSG00000236439.4	processed_pseudogene	chr1	202471864	202472117	254	-
KDM5B	ENSG00000117139.16	protein_coding	chr1	202724491	202809470	84980	-
RP11-480I12.2	ENSG00000235449.2	processed_pseudogene	chr1	202767229	202767418	190	-
RABIF	ENSG00000183155.4	protein_coding	chr1	202878957	202889135	10179	-
KLHL12	ENSG00000117153.15	protein_coding	chr1	202891100	202928636	37537	-
HNRNPA1P59	ENSG00000230280.2	processed_pseudogene	chr1	202911812	202912729	918	+
ADIPOR1	ENSG00000159346.12	protein_coding	chr1	202940823	202958572	17750	-
CYB5R1	ENSG00000159348.12	protein_coding	chr1	202961869	202967280	5412	-
TMEM183A	ENSG00000163444.11	protein_coding	chr1	203007386	203024848	17463	+
PPFIA4	ENSG00000143847.15	protein_coding	chr1	203026498	203078740	52243	+
ADORA1	ENSG00000163485.15	protein_coding	chr1	203090654	203167405	76752	+
MYBPH	ENSG00000133055.8	protein_coding	chr1	203167811	203175813	8003	-
CHI3L1	ENSG00000133048.12	protein_coding	chr1	203178931	203186749	7819	-
CHIT1	ENSG00000133063.15	protein_coding	chr1	203212827	203273641	60815	-
NPM1P40	ENSG00000236523.2	processed_pseudogene	chr1	203255743	203256475	733	+
LINC01353	ENSG00000231507.1	lincRNA	chr1	203287152	203288801	1650	+
LINC01136	ENSG00000233791.5	lincRNA	chr1	203298758	203305309	6552	-
BTG2	ENSG00000159388.5	protein_coding	chr1	203305491	203309602	4112	+
FMOD	ENSG00000122176.10	protein_coding	chr1	203340628	203351489	10862	-
RP11-435P24.2	ENSG00000229652.1	processed_pseudogene	chr1	203353365	203353651	287	-
ATP2B4	ENSG00000058668.14	protein_coding	chr1	203626561	203744081	117521	+
RP11-90O23.1	ENSG00000236035.2	processed_pseudogene	chr1	203656969	203657760	792	-
LAX1	ENSG00000122188.12	protein_coding	chr1	203765176	203776233	11058	+
ZC3H11A	ENSG00000058673.15	protein_coding	chr1	203795654	203854124	58471	+
ZBED6	ENSG00000257315.1	protein_coding	chr1	203796309	203800558	4250	+
RP11-397P13.6	ENSG00000227417.3	processed_pseudogene	chr1	203805621	203806263	643	-
RP11-397P13.7	ENSG00000223505.2	processed_pseudogene	chr1	203835585	203835912	328	-
SNRPE	ENSG00000182004.12	protein_coding	chr1	203861603	203870550	8948	+
HSPE1P6	ENSG00000232917.5	processed_pseudogene	chr1	203903723	203904013	291	-
SOX13	ENSG00000143842.14	protein_coding	chr1	204073115	204127743	54629	+
ETNK2	ENSG00000143845.14	protein_coding	chr1	204131062	204152003	20942	-
PLEKHA6	ENSG00000143850.13	protein_coding	chr1	204218851	204377665	158815	-
RP11-203F10.6	ENSG00000219133.2	processed_pseudogene	chr1	204346776	204347258	483	-
PPP1R15B	ENSG00000158615.8	protein_coding	chr1	204403387	204411791	8405	-
PIK3C2B	ENSG00000133056.13	protein_coding	chr1	204422628	204494724	72097	-
MDM4	ENSG00000198625.12	protein_coding	chr1	204516379	204558120	41742	+
RP11-430C7.2	ENSG00000236779.1	processed_pseudogene	chr1	204528845	204529692	848	-
RP11-430C7.5	ENSG00000240219.1	lincRNA	chr1	204626775	204629712	2938	+
NFASC	ENSG00000163531.15	protein_coding	chr1	204828651	205022822	194172	+
RP11-494K3.2	ENSG00000229657.2	processed_pseudogene	chr1	204946608	204947169	562	+
CNTN2	ENSG00000184144.10	protein_coding	chr1	205042937	205078499	35563	+
TMEM81	ENSG00000174529.7	protein_coding	chr1	205083129	205084460	1332	-
RBBP5	ENSG00000117222.13	protein_coding	chr1	205086142	205122015	35874	-
DSTYK	ENSG00000133059.16	protein_coding	chr1	205142505	205211566	69062	-
RP11-383G10.3	ENSG00000213041.4	processed_pseudogene	chr1	205202191	205202742	552	+
TMCC2	ENSG00000133069.15	protein_coding	chr1	205228176	205273343	45168	+
NUAK2	ENSG00000163545.8	protein_coding	chr1	205302059	205321791	19733	-
SNRPGP10	ENSG00000235363.1	processed_pseudogene	chr1	205351247	205351471	225	+
CDK18	ENSG00000117266.15	protein_coding	chr1	205504595	205532793	28199	+
MFSD4A	ENSG00000174514.12	protein_coding	chr1	205568885	205602918	34034	+
ELK4	ENSG00000158711.13	protein_coding	chr1	205597556	205631962	34407	-
RP11-6B6.3	ENSG00000236942.1	processed_pseudogene	chr1	205625483	205626153	671	+
SLC45A3	ENSG00000158715.5	protein_coding	chr1	205657851	205680459	22609	-
NUCKS1	ENSG00000069275.12	protein_coding	chr1	205712819	205750276	37458	-
RAB29	ENSG00000117280.12	protein_coding	chr1	205767986	205775460	7475	-
SLC41A1	ENSG00000133065.10	protein_coding	chr1	205789093	205813748	24656	-
PM20D1	ENSG00000162877.12	protein_coding	chr1	205828022	205850132	22111	-
SLC26A9	ENSG00000174502.18	protein_coding	chr1	205913048	205943460	30413	-
RAB7B	ENSG00000276600.4	protein_coding	chr1	205976740	206003461	26722	-
C1orf186	ENSG00000263961.6	protein_coding	chr1	206037231	206102459	65229	+
RP11-38J22.2	ENSG00000225483.1	processed_pseudogene	chr1	206160887	206161276	390	-
FAM72A	ENSG00000196550.10	protein_coding	chr1	206186179	206204414	18236	-
SRGAP2	ENSG00000266028.7	protein_coding	chr1	206203345	206464443	261099	+
IKBKE	ENSG00000263528.7	protein_coding	chr1	206470476	206496889	26414	+
RP11-534L20.5	ENSG00000261000.1	lincRNA	chr1	206503948	206504456	509	+
RASSF5	ENSG00000266094.7	protein_coding	chr1	206507530	206589448	81919	+
RP11-534L20.4	ENSG00000234981.1	processed_pseudogene	chr1	206528915	206529706	792	+
EIF2D	ENSG00000143486.15	protein_coding	chr1	206571292	206612463	41172	-
DYRK3	ENSG00000143479.15	protein_coding	chr1	206635536	206684419	48884	+
MAPKAPK2	ENSG00000162889.10	protein_coding	chr1	206684944	206734283	49340	+
RP11-343H5.4	ENSG00000224114.1	processed_pseudogene	chr1	206695837	206696269	433	-
IL10	ENSG00000136634.5	protein_coding	chr1	206767602	206772494	4893	-
IL24	ENSG00000162892.15	protein_coding	chr1	206897443	206904139	6697	+
FCMR	ENSG00000162894.11	protein_coding	chr1	206904386	206923247	18862	-
RP11-564A8.4	ENSG00000226945.1	processed_pseudogene	chr1	206907619	206908229	611	+
PIGR	ENSG00000162896.5	protein_coding	chr1	206928518	206946466	17949	-
C1orf116	ENSG00000182795.12	protein_coding	chr1	207018521	207032756	14236	-
PFKFB2	ENSG00000123836.14	protein_coding	chr1	207034366	207081024	46659	+
YOD1	ENSG00000180667.10	protein_coding	chr1	207043849	207052980	9132	-
C4BPB	ENSG00000123843.12	protein_coding	chr1	207088842	207099993	11152	+
C4BPA	ENSG00000123838.10	protein_coding	chr1	207104262	207144972	40711	+
CD55	ENSG00000196352.14	protein_coding	chr1	207321508	207386804	65297	+
CR2	ENSG00000117322.16	protein_coding	chr1	207454230	207489895	35666	+
CR1	ENSG00000203710.10	protein_coding	chr1	207496147	207640647	144501	+
CR1L	ENSG00000197721.16	protein_coding	chr1	207645113	207738416	93304	+
CD46	ENSG00000117335.19	protein_coding	chr1	207752057	207795513	43457	+
C1orf132	ENSG00000203709.10	lincRNA	chr1	207801518	207879096	77579	-
CD34	ENSG00000174059.16	protein_coding	chr1	207880972	207911402	30431	-
PLXNA2	ENSG00000076356.6	protein_coding	chr1	208022242	208244320	222079	-
RPS26P13	ENSG00000227887.1	processed_pseudogene	chr1	208697369	208697698	330	-
RP11-385M4.2	ENSG00000228081.2	processed_pseudogene	chr1	209173014	209173375	362	+
RP11-385M4.3	ENSG00000224540.1	processed_pseudogene	chr1	209232196	209233419	1224	+
ATP5G2P1	ENSG00000225712.1	processed_pseudogene	chr1	209267798	209268223	426	-
LAMB3	ENSG00000196878.13	protein_coding	chr1	209614870	209652466	37597	-
G0S2	ENSG00000123689.5	protein_coding	chr1	209675420	209676388	969	+
HSD11B1	ENSG00000117594.9	protein_coding	chr1	209686178	209734950	48773	+
TRAF3IP3	ENSG00000009790.14	protein_coding	chr1	209756032	209782320	26289	+
C1orf74	ENSG00000162757.4	protein_coding	chr1	209779208	209784559	5352	-
IRF6	ENSG00000117595.10	protein_coding	chr1	209785623	209806175	20553	-
DIEXF	ENSG00000117597.17	protein_coding	chr1	209828007	209857565	29559	+
ST13P19	ENSG00000228110.4	processed_pseudogene	chr1	210265636	210267241	1606	-
HHAT	ENSG00000054392.12	protein_coding	chr1	210328252	210676296	348045	+
IPO8P1	ENSG00000224668.1	processed_pseudogene	chr1	210859177	210862285	3109	-
RP11-543B16.1	ENSG00000234004.4	processed_pseudogene	chr1	211173488	211173849	362	+
RP11-543B16.2	ENSG00000226986.4	processed_pseudogene	chr1	211207239	211207897	659	+
RCOR3	ENSG00000117625.13	protein_coding	chr1	211258377	211316385	58009	+
TRAF5	ENSG00000082512.14	protein_coding	chr1	211326615	211374946	48332	+
LINC00467	ENSG00000153363.12	lincRNA	chr1	211382803	211435333	52531	+
ARPC3P2	ENSG00000238137.2	processed_pseudogene	chr1	211442274	211442806	533	+
SLC30A1	ENSG00000170385.9	protein_coding	chr1	211571568	211578742	7175	-
NEK2	ENSG00000117650.12	protein_coding	chr1	211658657	211675630	16974	-
FDPSP8	ENSG00000224763.1	processed_pseudogene	chr1	211660189	211661277	1089	-
LPGAT1	ENSG00000123684.12	protein_coding	chr1	211743457	211830772	87316	-
INTS7	ENSG00000143493.12	protein_coding	chr1	211940399	212035542	95144	-
DTL	ENSG00000143476.17	protein_coding	chr1	212035553	212107400	71848	+
RPL21P28	ENSG00000220749.4	processed_pseudogene	chr1	212051524	212052006	483	-
PPP2R5A	ENSG00000066027.11	protein_coding	chr1	212285537	212361863	76327	+
RPL23AP18	ENSG00000225338.1	processed_pseudogene	chr1	212309051	212309518	468	-
TMEM206	ENSG00000065600.12	protein_coding	chr1	212363931	212414901	50971	-
NENF	ENSG00000117691.9	protein_coding	chr1	212432887	212446379	13493	+
RP11-61J19.5	ENSG00000260805.2	lincRNA	chr1	212557833	212559731	1899	-
ATF3	ENSG00000162772.16	protein_coding	chr1	212565334	212620777	55444	+
RP11-338C15.3	ENSG00000237980.1	lincRNA	chr1	212653999	212665434	11436	-
BATF3	ENSG00000123685.8	protein_coding	chr1	212686418	212699985	13568	-
NSL1	ENSG00000117697.14	protein_coding	chr1	212726153	212791782	65630	-
TATDN3	ENSG00000203705.10	protein_coding	chr1	212791828	212816626	24799	+
RP11-348H3.2	ENSG00000236905.2	processed_pseudogene	chr1	212824027	212824505	479	+
FLVCR1-AS1	ENSG00000198468.7	lincRNA	chr1	212852108	212858088	5981	-
FLVCR1	ENSG00000162769.12	protein_coding	chr1	212858255	212899363	41109	+
ANGEL2	ENSG00000174606.13	protein_coding	chr1	212992182	213015826	23645	-
RPS6KC1	ENSG00000136643.11	protein_coding	chr1	213051233	213274773	223541	+
PROX1	ENSG00000117707.15	protein_coding	chr1	213983181	214041502	58322	+
SMYD2	ENSG00000143499.13	protein_coding	chr1	214281102	214337131	56030	+
RP11-365D23.4	ENSG00000213036.3	processed_pseudogene	chr1	214482813	214483387	575	-
CENPF	ENSG00000117724.12	protein_coding	chr1	214603195	214664588	61394	+
GAPDHP24	ENSG00000185221.6	processed_pseudogene	chr1	214870734	214871716	983	+
KCTD3	ENSG00000136636.12	protein_coding	chr1	215567392	215621807	54416	+
GPATCH2	ENSG00000092978.10	protein_coding	chr1	217426992	217631082	204091	-
UBBP2	ENSG00000228247.1	processed_pseudogene	chr1	217850403	217850633	231	-
RRP15	ENSG00000067533.5	protein_coding	chr1	218285287	218337983	52697	+
LYPLAL1	ENSG00000143353.11	protein_coding	chr1	219173844	219212865	39022	+
RP11-392O17.2	ENSG00000277007.1	lincRNA	chr1	219270774	219273387	2614	+
ZC3H11B	ENSG00000215817.5	protein_coding	chr1	219608347	219613145	4799	-
EPRS	ENSG00000136628.17	protein_coding	chr1	219968601	220046658	78058	-
BPNT1	ENSG00000162813.17	protein_coding	chr1	220057482	220090462	32981	-
IARS2	ENSG00000067704.9	protein_coding	chr1	220094102	220148041	53940	+
RPS15AP12	ENSG00000232134.1	processed_pseudogene	chr1	220143964	220144351	388	-
RAB3GAP2	ENSG00000118873.15	protein_coding	chr1	220148293	220272454	124162	-
MORF4L1P1	ENSG00000218283.2	processed_pseudogene	chr1	220253570	220254536	967	+
XRCC6P3	ENSG00000230318.2	processed_pseudogene	chr1	220313945	220315565	1621	-
RP11-302I18.1	ENSG00000232883.1	processed_pseudogene	chr1	220316667	220317599	933	-
MARK1	ENSG00000116141.15	protein_coding	chr1	220528183	220664461	136279	+
C1orf115	ENSG00000162817.6	protein_coding	chr1	220689845	220699157	9313	+
MARC2	ENSG00000117791.15	protein_coding	chr1	220748225	220784815	36591	+
MARC1	ENSG00000186205.12	protein_coding	chr1	220786759	220819657	32899	+
HLX	ENSG00000136630.12	protein_coding	chr1	220879400	220885059	5660	+
DUSP10	ENSG00000143507.17	protein_coding	chr1	221701424	221742176	40753	-
RP11-815M8.1	ENSG00000238042.5	lincRNA	chr1	221880981	221978523	97543	-
RP11-378J18.9	ENSG00000276997.4	lincRNA	chr1	222477252	222504622	27371	-
HHIPL2	ENSG00000143512.12	protein_coding	chr1	222522258	222548103	25846	-
TAF1A	ENSG00000143498.17	protein_coding	chr1	222557902	222589933	32032	-
MIA3	ENSG00000154305.16	protein_coding	chr1	222618086	222668012	49927	+
RP11-378J18.6	ENSG00000229399.1	processed_pseudogene	chr1	222641414	222641858	445	-
AIDA	ENSG00000186063.12	protein_coding	chr1	222668013	222713210	45198	-
BROX	ENSG00000162819.11	protein_coding	chr1	222712553	222735196	22644	+
FAM177B	ENSG00000197520.10	protein_coding	chr1	222737207	222750805	13599	+
RP11-452F19.3	ENSG00000228106.5	lincRNA	chr1	222815022	222837384	22363	+
DISP1	ENSG00000154309.8	protein_coding	chr1	222872271	223005995	133725	+
TLR5	ENSG00000187554.11	protein_coding	chr1	223109406	223143282	33877	-
SUSD4	ENSG00000143502.14	protein_coding	chr1	223220819	223364202	143384	-
CAPN8	ENSG00000203697.11	protein_coding	chr1	223538007	223665734	127728	-
CAPN2	ENSG00000162909.17	protein_coding	chr1	223701593	223776018	74426	+
TP53BP2	ENSG00000143514.16	protein_coding	chr1	223779899	223845972	66074	-
PHBP11	ENSG00000227621.1	processed_pseudogene	chr1	223856579	223857387	809	-
ACTBP11	ENSG00000188460.4	processed_pseudogene	chr1	223863726	223864851	1126	-
RP11-504P24.9	ENSG00000278467.1	lincRNA	chr1	223994262	223995196	935	+
FBXO28	ENSG00000143756.11	protein_coding	chr1	224114087	224162047	47961	+
RP11-365O16.1	ENSG00000236773.1	processed_pseudogene	chr1	224175476	224175706	231	-
DEGS1	ENSG00000143753.12	protein_coding	chr1	224175756	224193441	17686	+
NVL	ENSG00000143748.17	protein_coding	chr1	224227334	224330387	103054	-
CNIH4	ENSG00000143771.11	protein_coding	chr1	224356850	224379459	22610	+
WDR26	ENSG00000162923.14	protein_coding	chr1	224385143	224437033	51891	-
CNIH3	ENSG00000143786.7	protein_coding	chr1	224434660	224740549	305890	+
AKR1B1P1	ENSG00000229991.1	processed_pseudogene	chr1	224574434	224575389	956	+
LBR	ENSG00000143815.14	protein_coding	chr1	225401502	225428925	27424	-
ENAH	ENSG00000154380.17	protein_coding	chr1	225486835	225653142	166308	-
SRP9	ENSG00000143742.12	protein_coding	chr1	225777813	225790466	12654	+
EPHX1	ENSG00000143819.12	protein_coding	chr1	225810092	225845563	35472	+
TMEM63A	ENSG00000196187.11	protein_coding	chr1	225845536	225882369	36834	-
LEFTY1	ENSG00000243709.1	protein_coding	chr1	225886282	225911382	25101	-
PYCR2	ENSG00000143811.17	protein_coding	chr1	225919877	225924340	4464	-
SDE2	ENSG00000143751.9	protein_coding	chr1	225982702	225999331	16630	-
H3F3A	ENSG00000163041.9	protein_coding	chr1	226061851	226072001	10151	+
RP11-396C23.2	ENSG00000225518.2	lincRNA	chr1	226083639	226090292	6654	+
ACBD3	ENSG00000182827.8	protein_coding	chr1	226144679	226186730	42052	-
RP11-275I14.2	ENSG00000223570.2	processed_pseudogene	chr1	226188870	226189221	352	-
LIN9	ENSG00000183814.15	protein_coding	chr1	226231149	226309869	78721	-
PARP1	ENSG00000143799.12	protein_coding	chr1	226360691	226408079	47389	-
RP11-118H4.1	ENSG00000229965.1	processed_pseudogene	chr1	226438564	226439344	781	+
STUM	ENSG00000203685.9	protein_coding	chr1	226548800	226609214	60415	+
ITPKB	ENSG00000143772.9	protein_coding	chr1	226631690	226739323	107634	-
RPS27P5	ENSG00000238183.2	processed_pseudogene	chr1	226781501	226781744	244	+
PSEN2	ENSG00000143801.16	protein_coding	chr1	226870184	226896105	25922	+
ADCK3	ENSG00000163050.16	protein_coding	chr1	226897536	226987545	90010	+
CDC42BPA	ENSG00000143776.18	protein_coding	chr1	226989865	227318474	328610	-
CTD-2090I13.1	ENSG00000234277.2	lincRNA	chr1	227393591	227431035	37445	+
NUCKS1P1	ENSG00000232864.1	processed_pseudogene	chr1	227410617	227411319	703	-
BTF3P9	ENSG00000224834.1	processed_pseudogene	chr1	227434064	227434346	283	+
ZNF678	ENSG00000181450.17	protein_coding	chr1	227563543	227677443	113901	+
RP4-566D2.1	ENSG00000225934.2	processed_pseudogene	chr1	227598424	227599094	671	-
SNAP47	ENSG00000143740.14	protein_coding	chr1	227728539	227781231	52693	+
JMJD4	ENSG00000081692.12	protein_coding	chr1	227730425	227735411	4987	-
WNT9A	ENSG00000143816.7	protein_coding	chr1	227918656	227947898	29243	-
RP5-881P19.7	ENSG00000276255.2	lincRNA	chr1	228073909	228076550	2642	-
ARF1	ENSG00000143761.14	protein_coding	chr1	228082660	228099212	16553	+
C1orf35	ENSG00000143793.12	protein_coding	chr1	228100726	228105411	4686	-
MRPL55	ENSG00000162910.18	protein_coding	chr1	228106679	228109312	2634	-
FAM96AP2	ENSG00000224566.2	processed_pseudogene	chr1	228114997	228115473	477	-
GUK1	ENSG00000143774.16	protein_coding	chr1	228139962	228148984	9023	+
GJC2	ENSG00000198835.3	protein_coding	chr1	228149852	228159826	9975	+
IBA57-AS1	ENSG00000203684.5	lincRNA	chr1	228164086	228165512	1427	-
IBA57	ENSG00000181873.12	protein_coding	chr1	228165815	228182257	16443	+
C1orf145	ENSG00000162913.9	protein_coding	chr1	228203506	228213664	10159	-
OBSCN	ENSG00000154358.20	protein_coding	chr1	228208130	228378874	170745	+
TRIM11	ENSG00000154370.14	protein_coding	chr1	228393673	228406840	13168	-
TRIM17	ENSG00000162931.11	protein_coding	chr1	228407940	228416861	8922	-
HIST3H2A	ENSG00000181218.5	protein_coding	chr1	228456979	228457873	895	-
HIST3H2BB	ENSG00000196890.4	protein_coding	chr1	228458107	228460470	2364	+
RNF187	ENSG00000168159.10	protein_coding	chr1	228487061	228495766	8706	+
FTH1P2	ENSG00000234975.6	processed_pseudogene	chr1	228687415	228687826	412	+
RHOU	ENSG00000116574.5	protein_coding	chr1	228735077	228746669	11593	+
RP5-1061H20.4	ENSG00000177788.5	lincRNA	chr1	229258281	229271028	12748	-
RAB4A	ENSG00000168118.11	protein_coding	chr1	229271062	229305894	34833	+
CCSAP	ENSG00000154429.10	protein_coding	chr1	229321005	229343294	22290	-
ACTA1	ENSG00000143632.14	protein_coding	chr1	229431245	229434098	2854	-
NUP133	ENSG00000069248.11	protein_coding	chr1	229440260	229508341	68082	-
ABCB10	ENSG00000135776.4	protein_coding	chr1	229516582	229558695	42114	-
HMGN2P19	ENSG00000229367.1	processed_pseudogene	chr1	229570532	229570796	265	+
TAF5L	ENSG00000135801.9	protein_coding	chr1	229593111	229626047	32937	-
URB2	ENSG00000135763.9	protein_coding	chr1	229626234	229660199	33966	+
HMGB1P26	ENSG00000225984.1	processed_pseudogene	chr1	229705234	229705861	628	-
RP11-552D4.1	ENSG00000228058.1	lincRNA	chr1	230002730	230007162	4433	+
GALNT2	ENSG00000143641.9	protein_coding	chr1	230057990	230282124	224135	+
PGBD5	ENSG00000177614.10	protein_coding	chr1	230314482	230426371	111890	-
RP11-543E8.2	ENSG00000235817.2	processed_pseudogene	chr1	230612009	230612412	404	-
COG2	ENSG00000135775.13	protein_coding	chr1	230642489	230693982	51494	+
C1orf198	ENSG00000119280.16	protein_coding	chr1	230837119	230869589	32471	-
TTC13	ENSG00000143643.12	protein_coding	chr1	230906243	230978875	72633	-
ARV1	ENSG00000173409.13	protein_coding	chr1	230978981	231000595	21615	+
FAM89A	ENSG00000182118.6	protein_coding	chr1	231018958	231040246	21289	-
RP11-423F24.3	ENSG00000227934.1	processed_pseudogene	chr1	231021611	231022183	573	+
RP5-1097F14.1	ENSG00000229595.1	processed_pseudogene	chr1	231117831	231118325	495	-
C1orf131	ENSG00000143633.12	protein_coding	chr1	231223763	231241187	17425	-
GNPAT	ENSG00000116906.11	protein_coding	chr1	231241207	231277973	36767	+
EXOC8	ENSG00000116903.7	protein_coding	chr1	231332753	231337852	5100	-
SPRTN	ENSG00000010072.15	protein_coding	chr1	231337104	231355023	17920	+
EGLN1	ENSG00000135766.8	protein_coding	chr1	231363751	231425044	61294	-
TSNAX	ENSG00000116918.13	protein_coding	chr1	231528653	231566524	37872	+
DISC1	ENSG00000162946.20	protein_coding	chr1	231626815	232041272	414458	+
SIPA1L2	ENSG00000116991.10	protein_coding	chr1	232397965	232561558	163594	-
MAP10	ENSG00000212916.4	protein_coding	chr1	232804892	232808407	3516	+
NTPCR	ENSG00000135778.11	protein_coding	chr1	232950605	232983882	33278	+
PCNX2	ENSG00000135749.18	protein_coding	chr1	232983435	233295713	312279	-
RPS7P3	ENSG00000231940.1	processed_pseudogene	chr1	233288868	233289447	580	-
RP5-862P8.2	ENSG00000143674.10	protein_coding	chr1	233327768	233385148	57381	+
RP11-301G21.1	ENSG00000225486.1	processed_pseudogene	chr1	233836080	233836432	353	-
SLC35F3	ENSG00000183780.12	protein_coding	chr1	233904933	234324516	419584	+
RP4-799P18.5	ENSG00000232166.1	processed_pseudogene	chr1	234284972	234285541	570	+
RP5-827C21.1	ENSG00000235605.1	processed_pseudogene	chr1	234356704	234357141	438	-
COA6	ENSG00000168275.14	protein_coding	chr1	234373456	234384049	10594	+
TARBP1	ENSG00000059588.9	protein_coding	chr1	234391313	234479103	87791	-
IRF2BP2	ENSG00000168264.10	protein_coding	chr1	234604269	234609525	5257	-
LINC01132	ENSG00000227630.2	lincRNA	chr1	234724042	234731643	7602	+
RP11-443B7.1	ENSG00000238005.2	lincRNA	chr1	234957342	234970062	12721	-
RP11-443B7.3	ENSG00000258082.1	lincRNA	chr1	234979647	234980804	1158	-
TOMM20	ENSG00000173726.10	protein_coding	chr1	235109336	235128936	19601	-
RBM34	ENSG00000188739.14	protein_coding	chr1	235131183	235161457	30275	-
ARID4B	ENSG00000054267.20	protein_coding	chr1	235131634	235328219	196586	-
GGPS1	ENSG00000152904.11	protein_coding	chr1	235327350	235344532	17183	+
TBCE	ENSG00000116957.12	protein_coding	chr1	235367360	235448968	81609	+
B3GALNT2	ENSG00000162885.12	protein_coding	chr1	235449923	235504481	54559	-
MTND5P19	ENSG00000231199.2	processed_pseudogene	chr1	235538052	235539845	1794	-
MTND4LP21	ENSG00000231582.2	processed_pseudogene	chr1	235541412	235541706	295	-
LYST	ENSG00000143669.13	protein_coding	chr1	235661041	235883640	222600	-
LDHAP2	ENSG00000235674.2	processed_pseudogene	chr1	235738005	235738989	985	+
NID1	ENSG00000116962.14	protein_coding	chr1	235975830	236065162	89333	-
RP4-764D2.1	ENSG00000235371.1	processed_pseudogene	chr1	236110061	236112370	2310	+
GPR137B	ENSG00000077585.13	protein_coding	chr1	236142505	236221865	79361	+
ERO1B	ENSG00000086619.13	protein_coding	chr1	236215555	236281985	66431	-
EDARADD	ENSG00000186197.13	protein_coding	chr1	236348257	236484914	136658	+
LGALS8	ENSG00000116977.18	protein_coding	chr1	236518000	236552981	34982	+
HEATR1	ENSG00000119285.10	protein_coding	chr1	236549005	236604504	55500	-
ACTN2	ENSG00000077522.12	protein_coding	chr1	236686454	236764631	78178	+
MTR	ENSG00000116984.12	protein_coding	chr1	236795281	236903981	108701	+
RPL35P1	ENSG00000237991.3	processed_pseudogene	chr1	236981339	236981708	370	+
RYR2	ENSG00000198626.15	protein_coding	chr1	237042205	237833988	791784	+
RP11-193H5.9	ENSG00000283174.1	processed_pseudogene	chr1	237940762	237941061	300	-
RP11-193H5.8	ENSG00000283166.1	processed_pseudogene	chr1	237941452	237942492	1041	-
RP11-193H5.7	ENSG00000283377.1	processed_pseudogene	chr1	237942698	237943653	956	-
MTRNR2L11	ENSG00000270188.1	protein_coding	chr1	237943724	237945275	1552	-
RP11-307O1.1	ENSG00000227854.1	processed_pseudogene	chr1	239052748	239052903	156	-
RPS7P5	ENSG00000217327.3	processed_pseudogene	chr1	240012646	240013226	581	+
RP11-567G24.1	ENSG00000228818.1	processed_pseudogene	chr1	240142670	240145389	2720	-
ADH5P3	ENSG00000223694.1	processed_pseudogene	chr1	240170155	240171291	1137	+
GREM2	ENSG00000180875.4	protein_coding	chr1	240489573	240612149	122577	-
RP11-467I20.3	ENSG00000228844.1	processed_pseudogene	chr1	240636599	240637052	454	-
THAP12P8	ENSG00000223963.2	processed_pseudogene	chr1	240769420	240771534	2115	-
RGS7	ENSG00000182901.16	protein_coding	chr1	240775515	241357230	581716	-
RP11-435F13.2	ENSG00000238085.1	processed_pseudogene	chr1	240998451	240998794	344	-
[truncated: 17,862 more rows]

## Sheet: raw_counts
	VN065	VN067	VN070	VN077	VN085	VN088	VN005	VN007	VN043	VN053	VN066	VN083	VP007	VP012	VP029	VP040	VP041	VP052	VP021	VP027	VP028	VP031	VP032	VP034	VP059
RP11-34P13.7	82	70	103	59	54	116	97	70	99	86	95	113	100	78	56	16	92	68	19	72	70	63	46	143	62
RP11-34P13.15	828	747	1093	630	877	638	786	876	996	944	944	1077	893	1029	283	500	858	873	1014	787	795	718	768	1078	421
RP11-34P13.16	434	339	565	266	277	263	269	410	573	506	455	493	350	492	162	179	338	365	447	246	365	421	345	646	140
FO538757.2	202	98	160	124	34	87	106	68	260	116	31	194	35	88	44	20	107	88	130	100	73	103	14	105	17
FO538757.1	3681	2593	4215	3402	3434	3190	2928	3381	3243	2320	3406	5045	5073	2663	2147	3462	3422	3167	3328	4143	3515	3090	3538	4044	2441
AP006222.2	101	69	120	235	224	125	150	103	182	91	156	130	129	66	47	40	170	120	43	77	83	118	141	360	134
RPL23AP24	23	33	12	33	50	23	15	26	24	25	17	38	25	14	9	3	15	17	8	12	24	7	29	46	35
RP5-857K21.15	1	0	2	15	19	2	6	1	1	3	1	1	1	5	4	0	6	4	1	2	1	0	15	30	15
RP4-669L17.10	1020	1366	1777	987	962	1256	1239	1513	1736	1046	1447	1568	1529	1926	544	169	1633	1675	1010	321	1315	1235	1153	1299	574
RP5-857K21.4	11	14	11	26	71	36	26	15	16	29	16	18	22	22	16	0	22	20	10	22	7	13	25	70	55
RP11-206L10.9	131	207	242	87	138	211	135	102	136	74	156	192	147	153	76	93	141	156	128	234	112	123	102	196	99
LINC00115	50	74	43	35	38	42	48	30	41	36	73	39	56	48	21	27	42	39	24	55	39	36	61	87	23
FAM41C	7	4	16	5	4	22	11	5	19	2	6	23	11	10	2	1	12	5	10	8	6	12	4	12	2
NOC2L	1727	1879	1931	1577	2062	1697	1897	1781	2060	1455	1773	2221	1949	1634	763	617	1607	1615	1591	2073	1685	1555	1873	2141	1694
KLHL17	405	410	385	256	315	349	311	363	382	246	365	415	354	364	152	224	326	350	372	378	360	270	308	446	239
PLEKHN1	46	16	41	24	43	28	26	27	51	28	31	17	32	29	31	29	28	25	31	33	24	35	57	63	15
RP11-54O7.17	59	1	17	6	0	7	1	9	8	5	2	0	2	6	9	3	16	3	8	5	4	1	13	14	4
HES4	108	72	40	13	95	44	58	13	71	26	16	27	17	30	7	19	18	11	34	66	11	36	44	58	58
ISG15	2149	452	581	375	1062	320	578	508	659	555	395	446	515	329	683	70	488	677	801	764	427	508	221	939	423
RP11-54O7.10	11	7	7	7	8	14	4	8	6	12	8	10	9	8	15	20	6	10	11	17	6	10	9	11	9
AGRN	832	254	223	154	382	141	221	214	212	183	169	199	193	211	232	43	294	310	226	151	181	158	212	387	153
RNF223	5	0	0	2	2	3	5	12	3	1	2	2	6	2	18	28	2	3	2	3	3	2	1	3	1
C1orf159	383	455	341	273	386	341	296	295	365	272	335	369	367	357	157	262	379	302	382	337	308	277	387	359	245
LINC01342	6	4	5	9	4	4	4	0	1	3	8	7	4	4	9	3	3	0	8	4	12	7	10	1	2
TTLL10	4	14	2	8	2	7	1	1	11	3	6	3	10	6	1	3	3	2	0	10	0	1	2	5	8
TNFRSF18	95	126	67	111	157	141	79	59	147	159	93	68	162	85	24	93	183	43	65	238	92	52	72	166	152
TNFRSF4	163	189	88	113	297	205	126	73	132	264	151	112	193	93	34	55	112	117	56	179	111	70	162	190	265
SDF4	2668	2981	2791	2490	3197	2665	2686	2732	3330	2622	2701	3159	2902	2501	1299	1145	2830	2545	2466	3111	2543	2319	2764	3410	2473
B3GALT6	384	390	282	363	423	343	378	371	469	396	364	368	367	381	174	183	348	305	461	560	354	219	288	375	396
FAM132A	20	12	22	13	8	13	10	9	15	8	7	17	21	25	7	15	26	14	14	20	11	18	12	11	10
RP5-902P8.12	12	14	14	10	15	16	13	12	13	11	12	17	10	11	3	11	19	10	0	13	3	7	7	4	10
UBE2J2	856	1084	928	828	1183	1002	896	1020	1119	863	912	1180	971	912	386	436	820	813	1015	1201	935	788	923	1121	793
RP5-902P8.10	26	35	23	16	33	25	18	23	27	10	31	27	28	29	9	8	13	26	5	25	20	17	35	25	23
SCNN1D	162	226	167	149	214	155	132	185	137	116	174	201	203	185	66	171	170	148	140	176	166	107	217	137	144
ACAP3	1591	1884	1694	1192	1770	1502	1413	1853	1970	1351	1632	1949	1785	1779	833	947	1480	1774	1625	1603	1647	1424	1886	2319	1212
PUSL1	197	256	198	196	228	202	201	204	243	189	243	210	173	192	110	104	173	180	160	230	199	184	238	246	188
CPSF3L	1997	2332	2231	1898	2548	2255	2079	2132	2287	1546	2143	2454	2292	2201	968	1100	1984	1969	1886	2218	1972	1754	2253	2332	2072
CPTP	298	456	317	337	492	457	406	376	418	358	370	429	357	335	185	132	249	303	412	417	353	202	439	366	416
TAS1R3	42	49	41	51	60	69	62	25	28	31	32	48	50	40	7	13	68	25	26	37	30	31	67	43	54
DVL1	774	826	849	664	1036	806	677	710	833	685	766	937	787	818	299	436	670	723	650	852	692	627	941	966	761
MXRA8	20	12	18	17	21	14	4	2	30	9	12	7	6	7	6	14	8	6	21	20	12	8	39	27	27
AURKAIP1	820	826	808	678	1025	770	705	826	881	757	733	882	830	699	340	496	769	818	976	1256	654	672	853	986	624
CCNL2	4116	5469	4997	4527	5334	5586	4130	4882	5182	3353	5038	5855	4970	4923	1881	2498	3796	4108	4248	4707	4355	3232	4865	4187	3948
MRPL20	970	952	991	898	948	996	817	1013	1042	730	996	1039	872	784	397	427	722	787	936	1206	715	698	1014	966	883
RP4-758J18.13	60	66	81	67	72	80	61	64	54	55	79	77	73	64	27	16	50	62	42	90	73	62	71	83	29
ANKRD65	2	7	7	7	3	1	2	60	3	3	2	3	3	5	5	4	4	3	0	6	1	5	1	3	5
ATAD3C	121	121	112	64	134	104	117	85	94	87	103	152	112	72	70	76	88	89	100	117	75	54	101	103	104
ATAD3B	930	1209	1060	910	1146	1020	910	974	1004	773	996	1264	1182	1024	421	614	987	897	819	1251	952	438	1094	977	857
ATAD3A	512	619	564	473	532	523	525	467	641	488	590	610	570	501	285	345	562	484	528	646	488	407	516	660	468
TMEM240	9	2	3	2	4	0	12	9	3	8	0	5	1	2	2	3	1	8	1	1	5	2	3	1	1
SSU72	2104	2274	2691	2061	2926	2635	2101	2090	2360	1894	2199	2599	2576	2136	1002	1039	2485	2205	2709	3136	2188	2075	2624	2466	2138
RP5-832C2.5	15	26	25	16	40	27	14	11	18	13	24	17	30	21	17	2	25	19	31	13	7	49	46	19	10
FNDC10	154	196	148	142	184	96	125	114	154	141	160	143	120	132	39	79	128	144	179	203	109	135	89	266	124
MIB2	650	851	488	537	893	536	571	736	655	519	585	708	553	637	252	259	544	615	565	849	637	477	851	753	527
MMP23B	131	158	158	105	208	136	138	98	138	150	135	167	173	125	52	257	247	113	177	219	202	90	90	111	101
CDK11B	2842	3517	3014	2716	3585	2440	2779	2389	2578	2539	3615	3562	3065	2718	1405	1659	4065	2504	2640	2983	2799	2615	3183	2978	2554
SLC35E2B	4451	6009	5747	5331	6231	6359	5125	4923	5599	4193	6376	7381	5820	5303	2366	1732	4707	5439	4806	4077	6100	4933	5277	5147	5244
CDK11A	205	265	272	167	241	206	184	141	142	161	296	257	264	212	152	156	327	191	205	145	193	198	227	225	185
SLC35E2	721	1048	857	748	783	796	737	701	708	764	1025	935	964	829	443	153	816	755	436	367	850	670	633	991	772
NADK	6369	5094	5374	4407	4701	4321	6415	5502	7506	4780	5799	5801	5241	4841	3272	1439	4447	5223	4424	4693	4706	4486	3811	7414	3602
GNB1	9064	8112	11127	8528	9948	10472	9761	9009	11098	7953	9622	11980	10370	9210	4210	2703	9800	9317	7682	9171	9045	9898	9163	11948	8432
CALML6	16	15	11	16	31	15	19	3	8	11	20	11	19	9	14	24	12	20	3	31	13	10	24	12	8
PRKCZ	294	340	276	311	390	308	230	226	325	209	290	385	306	254	125	172	265	225	330	344	273	248	295	229	354
FAAP20	651	797	670	576	843	686	576	649	660	547	600	750	806	692	269	389	627	687	815	1076	634	571	662	739	498
SKI	2213	2865	2544	2252	3359	2978	1916	2466	2221	2034	2368	3120	2492	2407	838	690	2316	2080	1624	2826	2437	1617	2801	2524	2900
MORN1	86	118	64	107	117	113	113	110	98	81	125	101	143	109	43	26	95	86	75	76	72	78	126	105	80
RER1	2412	2656	2677	2488	2596	2709	2425	2763	3278	1930	2754	3323	2709	2507	1222	1032	2208	2091	2431	2931	2631	1870	2281	2692	2315
PEX10	233	214	270	262	314	212	262	201	268	203	285	284	252	243	114	111	199	227	214	248	205	200	220	247	238
PLCH2	991	905	868	727	1453	1044	625	675	849	620	1104	958	1616	817	277	602	1133	673	635	825	752	915	1548	709	1245
PANK4	731	863	692	744	766	813	637	768	969	641	732	909	742	681	402	277	725	674	709	625	735	610	826	731	849
RP3-395M20.12	191	174	180	128	199	173	130	114	131	165	127	186	198	138	52	97	159	134	300	288	123	126	157	223	134
TNFRSF14	5179	6073	5565	4121	5889	5355	4627	5561	5428	3993	5346	6441	6700	5550	3058	2853	5661	5507	5550	5418	4640	4275	5637	5670	4818
RP3-395M20.9	30	44	34	24	38	34	21	37	21	23	28	43	33	40	5	23	22	22	25	71	27	21	40	22	45
FAM213B	588	578	537	443	565	550	465	509	628	494	411	554	424	541	214	216	373	400	530	587	442	418	636	512	541
MMEL1	108	18	40	26	26	18	32	62	35	47	19	35	19	54	12	5	14	8	34	41	40	21	25	46	24
TTC34	69	98	142	97	301	122	116	93	86	70	139	144	267	129	31	65	195	158	94	116	62	138	175	98	95
PRDM16	2	11	6	1	10	8	9	1	7	6	9	8	6	6	6	5	12	2	4	6	3	4	4	14	4
ARHGEF16	5	5	3	3	0	1	0	1	5	2	4	3	2	3	11	6	1	2	0	4	1	3	2	0	5
MEGF6	837	1470	993	1078	1454	871	749	1005	759	815	1016	1132	1121	1064	265	240	618	923	564	859	798	594	1164	641	638
TPRG1L	1142	1357	1480	1164	1529	1443	1212	1254	1415	984	1342	1724	1434	1226	522	550	1473	1110	1222	1570	1277	1216	1275	1259	1370
WRAP73	881	940	1067	855	943	992	869	1056	1148	638	976	1050	1025	946	476	457	935	858	734	880	860	767	885	1000	792
TP73	7	3	20	16	28	11	6	5	3	5	5	19	13	19	13	4	11	11	9	10	12	14	34	15	6
SMIM1	16	13	7	25	26	6	13	8	15	14	8	15	11	80	7	2	12	10	7	13	9	1	20	21	10
LRRC47	1133	1261	1105	1167	1179	1146	1199	1150	1288	1031	1183	1435	1081	1044	516	465	919	946	969	1362	1175	891	1154	1340	1094
CEP104	1052	1184	986	938	895	1086	874	1128	1326	870	1145	1461	1095	852	438	237	976	914	842	764	903	835	887	952	927
DFFB	390	492	439	452	512	577	402	429	500	385	458	546	402	379	207	168	344	338	309	339	440	320	380	375	412
C1orf174	714	967	977	535	1064	665	755	660	996	541	863	1150	800	922	319	336	1090	807	706	869	834	755	853	647	621
LINC01134	18	11	12	7	18	9	12	20	23	21	17	29	13	10	12	4	8	8	17	10	15	7	12	17	18
EEF1DP6	28	24	13	34	39	23	18	26	21	22	20	21	29	18	91	177	20	39	30	50	18	19	19	30	34
AJAP1	5	21	10	20	8	20	22	8	43	19	17	11	23	34	5	8	8	18	12	35	8	12	22	3	21
RP11-154H17.1	4	18	8	8	22	20	6	10	9	9	8	32	7	4	1	7	2	4	5	16	5	1	18	4	7
NPHP4	368	415	660	389	415	390	491	604	622	402	545	547	512	448	174	101	398	457	331	395	504	373	364	621	342
KCNAB2	7802	8266	8651	7568	8616	7551	8524	8477	9644	6635	7787	10305	10317	9364	3869	4311	9013	12475	7898	10564	7899	7722	8577	11736	8710
CHD5	12	33	16	27	25	32	38	24	70	21	25	15	16	21	21	19	24	16	14	14	13	25	73	35	89
RPL22	8327	11472	12559	11896	13924	13581	10685	12244	10978	8497	11336	12089	11889	10920	4051	5032	10467	10001	11617	17753	9502	10455	12809	9854	12406
RNF207	137	98	89	108	193	109	63	81	157	100	138	277	79	131	44	26	115	50	58	29	146	136	74	162	190
ICMT	787	803	843	726	623	939	760	816	1052	754	875	1084	501	700	391	260	901	684	620	669	821	644	506	927	801
GPR153	69	130	186	136	201	172	153	139	140	98	82	199	117	132	30	119	337	85	153	184	219	94	158	147	184
ACOT7	129	190	226	147	264	184	166	143	166	121	146	215	173	136	77	113	326	119	158	194	197	90	187	163	155
ESPN	18	12	10	29	51	15	11	6	15	9	8	18	17	51	15	14	13	15	3	19	15	14	21	12	14
TNFRSF25	1643	2717	1833	1542	2473	2650	1441	1800	1688	1587	1970	1946	1859	1793	406	661	1216	1322	869	2833	1864	1176	2330	1141	1745
PLEKHG5	174	186	90	165	59	238	67	116	154	100	176	150	180	87	27	12	64	104	89	52	144	131	117	115	57
NOL9	701	1020	868	698	751	993	630	708	844	492	748	937	841	709	269	362	729	537	662	806	707	751	817	607	636
RP11-58A11.2	45	47	29	44	69	52	35	42	32	50	24	36	28	38	165	254	31	36	53	96	25	31	54	47	42
ZBTB48	908	1185	970	876	946	787	954	997	1071	721	1011	1124	1092	981	470	480	857	838	777	1020	839	774	811	1054	774
KLHL21	985	1300	1553	1107	1173	1093	910	1221	1495	932	1309	1523	1239	996	550	493	1221	1203	989	679	1118	1212	1156	1259	1168
PHF13	244	237	367	228	362	348	293	247	288	196	309	348	409	320	121	196	439	319	286	383	274	343	325	352	277
THAP3	289	269	269	258	333	237	271	278	307	239	290	335	261	239	146	154	218	234	284	345	322	197	217	287	283
DNAJC11	1181	1335	1224	1119	1265	1111	1068	1243	1365	908	1251	1349	1242	1160	573	477	1072	1037	934	1234	1190	987	1180	1329	929
CAMTA1	300	249	305	270	313	352	224	248	314	256	276	350	272	208	122	108	242	215	370	357	218	287	280	282	235
RP11-312B8.2	13	14	11	20	20	7	16	17	12	12	14	8	10	19	79	131	10	14	21	29	15	15	20	16	14
VAMP3	1486	1222	1837	1181	1286	1640	1558	1462	1911	1204	1493	1565	1439	1421	694	400	1609	1520	1038	1489	1229	1571	1024	1893	1079
PER3	195	230	294	205	287	296	188	174	282	233	212	381	204	218	82	68	184	267	156	133	211	231	174	172	215
UTS2	7	15	17	17	26	21	35	17	37	17	42	12	23	11	3	12	30	6	19	20	15	15	27	11	26
TNFRSF9	51	74	75	67	97	86	114	128	167	54	156	79	110	117	67	38	168	99	73	100	146	106	49	88	182
PARK7	1690	1829	2109	1978	2202	2129	1955	2077	2498	1680	1920	2384	2135	1831	943	777	2128	1830	2263	2226	1839	1917	2064	2149	2017
ERRFI1	17	29	93	26	91	45	12	24	43	14	27	73	41	42	10	37	94	25	23	34	20	86	30	30	9
CTA-215D11.4	58	35	88	36	75	84	24	72	99	64	80	82	100	28	5	2	80	61	82	102	24	32	40	73	45
SLC45A1	17	22	24	29	31	20	18	29	30	15	20	32	17	17	10	10	27	15	20	38	27	13	14	26	20
RERE	3617	3927	4047	2776	4953	3622	2832	3347	3843	2882	3227	3844	4296	3928	1684	989	3080	3492	2512	2644	3233	3055	4416	3491	2854
RPL7P11	37	23	44	29	57	38	39	56	21	37	35	52	34	22	154	116	26	44	53	82	44	28	38	51	35
RPL7P7	36	22	31	27	42	39	23	42	41	34	36	32	31	16	104	160	26	32	31	59	24	21	29	34	30
RPL23AP19	10	13	16	13	27	15	13	23	7	11	10	16	19	18	126	215	15	13	23	26	17	13	19	16	14
ENO1	13031	11769	16009	13555	13409	12948	15809	16499	18232	12285	15946	15231	14049	13046	6538	3713	13506	14302	12415	15809	13071	15465	13672	21358	12069
HMGN2P17	29	6	24	10	18	36	13	13	23	20	24	20	31	13	29	19	23	18	33	24	11	14	9	38	11
RP3-477M7.5	30	45	10	52	32	11	31	13	46	33	13	14	39	63	19	23	25	23	25	66	34	42	161	37	53
RP3-477M7.6	2	1	2	4	2	3	3	6	1	1	1	0	1	4	9	13	0	2	4	3	0	3	1	2	2
CA6	20	13	4	13	9	10	11	9	20	14	12	4	10	20	14	2	6	6	22	21	6	28	37	10	62
SLC2A5	50	73	60	105	71	87	66	127	123	153	57	117	141	169	55	19	38	52	98	33	128	90	65	70	57
GPR157	138	192	109	226	182	126	144	157	152	149	145	176	135	131	62	37	105	118	92	145	202	97	140	120	172
MIR34A	19	17	6	15	18	13	14	14	22	18	29	26	12	9	9	5	5	20	17	41	32	8	15	53	33
H6PD	3663	2868	3231	3339	3472	3029	3029	3232	3216	2835	3230	3499	3009	3327	1634	786	3078	3365	1985	2221	3015	2904	3038	3706	2454
SPSB1	68	86	58	59	117	94	70	58	95	77	71	105	121	51	46	17	124	69	132	64	91	76	69	80	136
SLC25A33	114	129	165	104	127	146	156	114	160	81	118	127	91	92	35	33	142	68	104	123	92	130	119	112	87
RP13-15M17.1	79	68	75	89	105	98	67	83	81	47	77	58	68	69	237	262	87	90	86	177	52	91	66	62	99
TMEM201	157	210	244	204	262	212	160	198	218	188	199	203	242	180	82	108	239	192	170	188	162	207	254	206	177
PIK3CD	9010	10633	9588	8017	9351	9328	8213	9412	11483	7854	9344	10530	9791	9023	4542	2890	8239	8768	6431	7154	9001	7533	10936	8800	8246
CLSTN1	4108	4878	5168	4355	5189	4826	4039	4979	4901	3855	4772	6339	5473	4691	2250	1971	5518	4618	3848	4709	4951	4138	5497	5212	4874
CTNNBIP1	554	537	663	491	606	570	551	596	711	454	577	692	581	561	227	254	557	648	514	668	464	473	511	742	434
LZIC	467	494	452	451	461	571	465	499	581	408	485	596	465	455	223	84	391	397	278	462	479	393	455	490	495
NMNAT1	212	236	191	220	171	202	227	266	335	142	254	245	185	148	109	33	128	178	118	161	194	170	150	272	189
RBP7	309	249	487	479	298	266	497	806	638	363	490	519	466	479	226	123	304	498	501	393	296	453	433	924	139
UBE4B	1427	1622	1710	1419	1494	1570	1619	1736	1950	1209	1594	2015	1642	1443	702	401	1323	1490	1002	1199	1562	1409	1527	1817	1390
PGAM1P11	3	12	5	4	3	4	4	1	1	1	6	4	0	3	2	2	1	1	1	3	0	0	6	0	3
KIF1B	934	843	1112	906	809	891	1017	1241	1204	816	945	1345	1027	908	510	188	1045	994	534	537	809	856	913	1118	992
PGD	4345	4150	5179	5011	4163	3525	6538	6660	6587	4452	6005	5449	5485	5139	2895	824	4537	6283	3992	4230	4249	5010	4309	8778	2997
DFFA	724	788	733	756	687	719	682	891	983	646	780	852	685	713	301	185	627	577	633	798	794	608	776	772	817
PEX14	415	496	439	396	488	437	393	447	464	366	415	474	456	376	186	194	440	358	391	514	398	386	469	528	377
CASZ1	274	306	453	272	387	343	295	327	418	275	335	470	481	315	227	192	607	273	421	299	390	362	431	472	275
C1orf127	28	24	40	24	16	22	40	53	55	28	38	39	31	42	13	11	17	46	27	20	34	28	22	56	26
CFL1P6	10	7	3	9	5	4	7	8	6	3	3	6	4	6	27	21	2	5	5	10	6	3	11	8	2
TARDBP	1545	1935	2038	1684	1537	2304	1513	1903	2097	1300	1774	1953	1643	1878	889	569	1809	1548	1312	2196	1622	1323	1370	2147	1584
SRM	723	754	722	652	932	672	723	692	802	575	697	784	796	619	322	445	682	643	904	849	690	642	797	815	735
EXOSC10	2154	2261	2357	2024	2230	2352	2126	2181	2502	1634	2386	2528	2539	2063	1024	875	2148	1934	1480	1708	2268	1912	2129	2209	1855
MTOR	2919	3040	3066	2734	3373	2756	2950	2893	3514	2468	3187	3381	3279	2785	1426	628	2874	2626	1982	1971	3090	2705	2815	2952	2853
ANGPTL7	1	4	2	0	1	2	3	6	5	3	1	3	0	2	15	0	3	2	1	4	4	0	1	10	1
RPL39P6	61	38	29	71	54	48	48	72	36	52	37	33	39	55	270	281	39	63	62	108	39	39	63	76	69
UBIAD1	692	819	648	788	742	723	604	715	777	607	771	691	694	541	292	127	511	461	521	524	691	549	628	610	783
DISP3	8	26	13	19	20	14	16	18	19	9	20	10	48	7	8	11	10	16	10	10	24	9	20	16	23
FBXO2	111	140	85	69	186	91	51	85	89	95	69	66	60	84	34	61	60	60	61	145	91	41	78	56	84
FBXO44	802	1025	900	871	1158	964	671	775	980	644	887	939	1052	860	397	624	910	887	675	1306	915	773	932	812	792
FBXO6	640	416	537	378	425	318	491	376	598	433	472	435	518	420	331	158	538	454	450	515	491	397	456	662	318
MAD2L2	494	481	624	471	677	516	551	476	626	490	541	550	577	449	239	314	620	549	583	780	525	564	575	685	437
DRAXIN	106	54	147	111	246	203	75	65	203	149	193	73	88	112	22	72	193	56	64	270	160	51	42	38	165
AGTRAP	2425	2053	2498	2049	2163	1736	2830	2815	3172	1958	2760	2553	2577	2104	1304	949	2242	2927	2552	1629	2058	2213	1950	3776	1454
C1orf167	1	4	4	0	1	1	2	7	1	3	3	2	2	6	3	6	2	5	9	10	6	4	0	4	3
MTHFR	2336	2619	2471	2218	2114	1964	2600	2607	3312	1796	2594	2878	2795	2882	1078	649	2728	2329	1920	1628	2685	2308	2009	2615	1826
CLCN6	1013	952	1175	901	779	794	1068	1144	1307	763	1013	1164	1286	1109	514	260	1200	893	686	521	948	1066	856	1142	627
RP5-934G17.6	17	8	7	10	12	9	4	11	5	13	5	8	15	10	29	66	7	11	11	15	6	4	9	4	5
KIAA2013	1891	1559	1762	1536	1622	1402	1835	1717	1967	1562	1774	2098	1828	1601	905	686	1667	1696	1916	1817	1867	1379	1412	2323	1477
PLOD1	1751	1358	2265	1336	1431	1148	2151	1846	2159	1424	1521	1526	1530	1680	831	562	1833	1990	1329	1066	1853	1285	1213	2638	989
MFN2	2597	2649	3063	2460	2796	2484	2832	2337	2903	2531	2479	2926	2528	2424	1354	732	2458	2749	1960	2066	2725	2073	2521	3044	2366
MIIP	1159	932	1034	868	1112	889	1055	1011	1171	774	1071	1026	940	964	511	510	881	946	1047	1210	890	825	1025	1419	678
TNFRSF8	681	494	370	346	372	337	586	490	718	472	509	427	228	377	209	78	249	308	289	304	368	330	231	537	512
TNFRSF1B	21247	15106	21002	13528	16961	13616	23769	17556	23403	14957	18193	18709	16168	17127	7926	4913	19406	18874	13963	16016	13959	18248	13704	25028	15180
VPS13D	4370	4589	4737	4634	4918	4922	3878	4758	5211	3589	4606	5764	4970	3971	2036	802	4446	3721	2668	2770	4416	4199	4636	4500	4664
RP5-888M10.2	9	19	10	12	13	8	14	19	8	6	12	6	6	15	2	2	6	9	0	16	5	7	3	13	14
DHRS3	426	560	552	347	849	692	450	445	566	460	484	407	496	422	142	265	442	393	371	977	437	480	622	286	547
HNRNPCL1	78	36	85	48	97	60	60	97	101	50	92	110	82	45	97	66	87	63	65	125	70	68	54	95	68
HNRNPCL2	12	6	13	12	13	8	5	12	14	10	24	22	18	9	23	14	13	7	4	26	10	13	9	9	16
PRDM2	2407	2813	3627	2556	2858	3343	2354	2678	3205	2099	2851	3433	3138	2617	1229	716	2952	2213	1924	1980	2891	2819	2874	2850	2526
KAZN	4	10	11	8	4	3	7	5	6	5	19	3	8	11	3	5	7	5	11	11	2	10	4	5	10
TBCAP2	3	2	3	2	2	3	2	6	1	1	0	3	3	0	10	4	1	3	3	2	1	1	1	2	4
TMEM51	57	18	78	58	10	49	57	33	28	30	90	62	33	51	37	11	42	59	48	19	54	40	15	124	45
FHAD1	13	12	31	26	23	8	15	13	35	16	19	35	20	39	24	16	11	26	26	6	68	23	15	76	20
RP3-467K16.4	22	41	45	55	33	56	58	33	62	35	33	77	43	26	12	37	48	10	32	32	76	18	14	38	11
EFHD2	8870	7792	11489	6893	8726	8129	9250	7875	10326	8119	8588	12776	9778	7785	4167	6834	11419	9275	11332	11686	9357	8088	7089	11260	6241
CTRC	18	17	12	14	11	15	12	16	12	6	15	13	11	8	8	22	20	7	16	15	18	4	10	7	3
CASP9	413	512	423	377	400	391	409	441	618	316	409	469	375	343	185	97	396	338	329	396	394	358	322	471	346
DNAJC16	526	576	516	562	539	676	513	557	726	442	633	712	576	453	285	99	466	468	357	410	531	515	470	461	597
AGMAT	101	155	82	144	189	205	111	132	95	81	115	97	128	124	64	20	96	96	111	171	132	92	137	76	180
CHCHD2P6	171	75	165	67	193	149	81	189	142	183	152	182	202	59	245	169	169	161	168	202	59	59	72	208	75
DDI2	1083	1184	1250	1082	1235	1391	1042	1307	1386	865	1248	1347	1265	1130	581	304	1087	864	777	857	1154	962	1019	1070	1062
PLEKHM2	2916	2650	2992	2481	3375	2495	2991	2600	2942	2367	2694	3108	3149	2863	1284	922	2705	2686	2361	2352	2584	2899	3198	3411	2238
SLC25A34	69	75	75	45	66	43	30	44	64	43	43	79	80	51	28	25	53	59	55	52	35	63	75	52	40
RPL12P14	121	49	128	64	152	121	68	96	150	97	148	129	175	74	159	186	152	115	180	164	52	52	89	121	75
UQCRHL	232	157	249	152	278	280	167	251	297	237	249	293	273	160	200	158	245	229	237	423	132	136	158	311	146
RP11-169K16.8	182	163	193	213	317	200	160	245	176	214	179	163	224	160	850	1113	145	218	323	480	164	183	229	225	216
SPEN	5805	6018	8277	5501	6814	6587	6155	6588	7360	5276	6336	7183	7811	6139	2751	1200	6966	6287	4171	3577	5779	6603	7010	7301	5287
ZBTB17	821	847	855	703	890	719	726	787	902	645	835	996	857	793	380	405	815	696	790	737	835	637	935	903	748
EPHA2	29	46	26	71	14	22	75	21	74	42	24	30	38	51	26	7	25	35	15	46	35	31	20	40	23
ARHGEF19	179	214	211	199	310	229	177	213	207	185	162	246	249	222	131	132	195	174	184	314	213	190	190	241	189
RSG1	73	90	54	66	104	71	63	52	57	51	72	85	83	71	31	10	63	42	57	60	85	47	37	68	74
MT1XP1	15	9	20	9	10	18	6	10	6	4	4	18	14	6	24	42	12	18	11	10	4	21	8	12	3
FBXO42	880	949	1436	965	1052	1177	951	1122	1231	823	1160	1163	1020	974	443	286	1195	1053	796	898	904	1158	1240	1169	900
SZRD1	3331	3442	4000	3062	3599	3564	3443	3316	4063	2819	3429	3947	3587	3185	1700	1248	3668	3277	3479	3723	3472	3343	3337	3990	3224
RP11-430L17.1	83	59	125	69	111	119	57	89	110	63	101	101	131	61	180	201	94	101	78	161	53	58	72	98	59
SPATA21	0	3	7	3	4	3	0	4	5	2	5	3	5	11	1	6	1	9	4	3	8	7	1	7	5
NECAP2	3312	3155	2853	2989	3197	3025	2856	3038	3629	2689	3449	3425	3204	2969	1540	801	2366	2628	2648	3690	2913	2787	2974	3157	3046
RP4-798A10.2	74	135	95	66	79	95	53	108	79	62	65	62	75	124	10	21	104	47	46	72	44	97	91	144	45
RP4-798A10.7	16	15	8	7	14	16	6	13	7	5	6	18	8	9	7	4	9	8	19	19	9	26	9	5	4
RP4-798A10.4	47	61	81	35	77	75	62	52	81	53	23	72	74	46	63	51	30	45	34	119	63	22	46	70	38
RP5-875O13.1	0	0	1	0	0	0	0	0	1	0	2	0	1	0	1	1	0	1	2	1	1	0	27	0	2
NBPF1	2945	3061	2809	2151	3399	3499	2517	1971	3417	1838	3015	3527	2202	3480	982	658	2519	2412	1406	2543	1995	2498	2800	2356	1670
FAM231A	3	2	2	0	5	2	2	3	7	2	3	6	3	4	12	14	5	4	3	2	2	1	2	0	2
EIF1AXP1	145	124	155	128	106	152	118	142	177	136	163	153	140	103	81	28	130	114	91	161	129	127	143	139	116
FAM231C	3	2	2	0	5	2	2	3	7	2	3	6	3	4	12	14	5	4	3	2	2	1	2	0	2
CROCC	1724	1973	1399	1348	2235	1961	1195	1509	1670	1837	1735	1867	1876	1973	714	991	1454	1321	1471	2371	1371	968	2047	1715	1524
RP11-108M9.2	1	0	0	3	24	2	0	0	2	0	0	3	2	0	3	2	1	2	0	2	2	0	34	2	0
RP11-108M9.3	0	0	1	0	1	0	0	0	2	0	1	0	1	0	1	2	0	0	2	1	1	0	31	0	2
RP11-108M9.4	118	139	219	114	180	199	191	154	156	155	63	183	202	121	104	100	77	125	89	272	203	93	140	153	103
ATP13A2	1455	1543	1580	1267	1700	1362	1529	1553	1853	1213	1491	1921	1528	1411	704	582	1464	1261	1151	1287	1677	1194	1454	1798	1393
SDHB	1281	974	1326	1073	1070	1085	1232	1350	1532	965	1112	1307	1116	1027	526	238	1190	1145	998	1491	1030	1154	1057	1497	987
PADI2	1009	545	1244	577	1147	804	2197	1326	1618	1136	819	1640	1403	1342	1246	109	503	1972	906	810	1348	1682	772	2487	712
PADI4	1393	1157	1211	1453	1260	807	1371	1974	2088	1707	1591	1381	1830	1366	532	189	1225	1688	966	552	1178	936	936	3913	659
PADI6	27	0	35	20	11	35	12	37	0	1	19	0	2	24	2	49	3	46	19	2	22	19	14	70	11
RCC2	2863	3213	3445	2333	2757	2892	3117	3098	3846	2508	3071	3398	2831	3160	1637	1415	2885	2898	3026	3142	3115	2499	3128	3699	2410
ARHGEF10L	1877	1249	1377	810	888	900	1448	1517	1588	1275	1442	1278	1323	1188	755	202	1055	1439	759	862	998	1002	720	2491	682
KLHDC7A	6	8	10	13	9	7	8	5	3	6	2	5	28	3	21	9	2	8	5	7	6	3	9	17	6
DYNLL1P3	4	2	2	3	6	2	1	6	4	5	2	2	2	2	11	6	0	4	3	7	3	3	5	4	4
ALDH4A1	84	87	85	64	63	71	82	82	162	81	130	104	74	71	38	35	100	88	119	115	93	91	81	114	60
IFFO2	995	1031	1339	1038	1368	1461	775	951	1266	873	1256	1809	1035	918	374	535	1096	776	999	904	1382	767	1046	1035	1337
UBR4	9314	10621	9891	9478	9574	9845	10208	11080	13312	8159	10421	12327	10155	8925	4689	1471	9904	9098	5141	4694	9856	8813	9693	10515	10337
EMC1	1299	1572	1407	1291	1406	1412	1332	1585	1636	1173	1377	1677	1430	1187	584	314	1287	1340	779	1406	1128	1149	1112	1290	1223
MRTO4	369	380	297	361	367	354	356	387	424	315	419	403	339	356	151	137	276	264	366	495	354	281	355	343	370
AKR7A3	42	44	38	14	66	39	31	42	45	30	30	35	36	31	28	28	39	20	36	52	19	22	43	32	24
AKR7A2	623	589	570	569	1067	532	554	683	714	587	575	698	649	594	263	200	562	561	534	707	570	569	581	692	566
PQLC2	230	210	240	149	241	171	223	224	237	152	223	275	182	211	111	99	189	199	164	209	216	210	179	279	159
CAPZB	6385	6189	7475	6221	7369	6460	6867	6495	8464	5909	7003	7985	6862	6630	3056	2486	6807	6034	6620	8309	6776	6510	7060	8686	6429
MINOS1	169	231	183	171	221	304	111	180	183	132	175	210	158	160	85	75	177	132	143	215	169	97	146	204	165
RP5-1056L3.3	276	284	300	315	456	314	256	461	284	278	286	314	325	237	1040	1592	288	332	456	662	232	236	312	325	338
NBL1	13	7	33	20	33	15	9	15	5	14	13	15	21	16	4	15	8	9	16	48	17	16	48	26	21
HTR6	7	0	23	15	1	2	2	18	4	11	16	14	29	1	3	3	5	23	2	7	4	9	0	4	8
TMCO4	543	636	720	614	585	627	522	603	687	505	628	783	694	570	277	305	643	447	596	584	663	534	626	670	505
OTUD3	476	582	648	543	634	808	466	595	606	360	566	751	570	446	223	189	514	399	445	432	528	502	456	466	478
PLA2G2D	5	6	8	10	13	4	10	5	6	14	15	22	12	6	11	1	4	5	15	5	9	9	11	1	5
RP3-340N1.2	3	2	8	1	1	1	5	11	7	2	5	8	5	2	7	0	4	4	0	5	5	7	6	5	4
UBXN10	55	26	81	60	71	71	50	58	105	46	58	86	68	34	36	47	103	26	68	61	80	76	41	84	112
VWA5B1	8	12	6	8	12	7	7	7	3	7	11	1	2	1	15	11	3	5	4	10	3	5	7	8	7
CAMK2N1	61	35	104	62	75	80	40	35	53	30	57	177	72	91	17	69	88	45	80	71	75	64	46	70	73
MUL1	458	498	590	402	440	506	412	478	555	350	466	615	422	344	252	156	626	446	385	481	532	567	431	564	512
RPS4XP4	10	10	3	14	10	4	7	6	5	6	6	6	14	7	49	55	6	8	11	32	6	8	5	9	9
CDA	759	578	744	596	694	435	1197	1209	914	765	1077	839	908	857	307	172	597	955	574	746	568	599	937	1181	454
PINK1	803	726	804	745	708	617	831	869	1009	686	844	992	828	838	440	263	700	879	738	745	829	652	700	1075	706
DDOST	3569	3654	4500	3707	3935	3559	4204	4095	4873	3235	3904	4456	4230	3627	1982	1069	4238	4033	3086	4050	3627	3889	3903	4893	3687
KIF17	9	3	7	3	2	2	10	2	4	3	15	6	2	10	6	3	2	4	0	4	6	2	7	4	10
HP1BP3	5069	6052	6408	5087	6198	7374	5485	5784	6961	4731	5553	7165	6076	6059	2422	1122	5621	4940	3557	4589	5388	5019	5435	6123	5813
EIF4G3	1694	2016	2629	2159	2444	2464	2215	2159	3058	1819	2413	2983	2717	2059	1249	877	2409	1737	1682	1788	2920	1890	2061	2552	1911
RPS15AP6	16	13	9	20	21	9	18	21	15	21	9	16	9	12	66	118	9	13	14	26	15	17	26	19	17
RP11-487E1.2	10	5	11	14	7	4	11	9	5	10	1	3	8	11	12	18	5	12	6	18	8	8	9	9	17
ECE1	3716	4251	4231	3334	5175	3871	5259	3394	4970	4115	4301	4118	4361	3667	1938	763	3407	3979	2759	3541	3122	3897	3364	5337	3460
PPP1R11P1	16	2	8	2	8	10	8	7	9	13	7	13	7	3	33	4	5	4	5	8	6	7	3	16	5
HS6ST1P1	72	107	81	62	98	69	66	98	100	82	57	112	81	62	42	18	98	89	47	44	88	41	73	116	54
NBPF3	267	530	259	620	373	629	241	551	287	465	338	655	291	402	92	202	638	261	193	551	420	396	495	349	453
PFN1P10	12	6	4	11	13	8	4	8	4	11	12	6	6	11	28	27	9	10	7	12	6	7	8	5	13
ALPL	5	5	13	103	23	13	9	42	6	47	8	12	38	63	22	5	15	49	35	12	103	4	27	159	114
RAP1GAP	3	2	6	15	7	8	6	7	56	4	6	22	4	8	5	4	5	21	10	5	7	5	28	6	8
USP48	1578	1819	2560	1840	2035	2400	2002	2303	2648	1588	2046	2672	2160	1813	802	602	2106	2049	1353	2012	1808	1990	1847	2186	1821
LDLRAD2	26	13	28	20	22	14	26	16	18	22	21	22	19	14	12	7	19	18	21	20	17	16	18	20	25
HSPG2	145	348	168	166	271	192	211	313	241	129	219	119	169	216	64	40	145	176	41	182	159	144	225	159	206
RP11-26H16.1	9	12	10	20	27	5	17	21	16	12	11	25	17	19	7	9	5	16	26	28	17	23	11	10	8
LINC00339	273	432	410	433	443	386	293	320	360	287	392	519	354	402	146	168	291	247	338	484	339	281	284	385	511
CDC42	7371	6536	9175	7051	8100	9444	7871	7327	9853	6554	7718	9402	7610	7192	3282	2013	7828	6542	6433	8854	6909	7838	6823	9233	7030
RP11-415K20.1	30	7	54	9	25	42	10	24	45	22	41	35	37	2	2	1	28	23	30	30	9	12	15	38	9
ZBTB40	3138	4572	4183	4335	4226	4049	3927	4669	4754	3224	4669	4628	4117	3826	1552	1434	3604	3524	2830	3167	3971	3503	3507	3540	2827
C1QA	379	69	200	242	105	71	116	210	130	123	119	83	85	109	32	65	190	127	218	341	231	109	138	416	202
C1QC	152	2	33	31	12	6	18	24	25	11	7	19	25	16	12	7	28	14	54	51	36	14	31	127	33
C1QB	250	25	131	175	57	20	46	59	76	36	47	41	25	46	27	36	101	49	123	180	120	48	115	287	108
EPHB2	432	55	177	141	181	93	196	144	173	102	225	175	159	173	86	19	145	209	83	161	119	127	150	462	112
KDM1A	1314	1510	1548	1423	1555	1519	1432	1564	1761	1106	1520	1669	1459	1360	553	384	1397	1269	1084	1839	1434	1248	1454	1327	1367
LUZP1	1004	862	1259	1027	886	1179	914	1176	1350	899	908	1370	936	830	373	148	1208	957	533	588	839	1145	1105	1101	882
RP5-1057J7.1	20	29	29	33	75	41	38	42	30	19	23	29	35	33	108	118	26	43	67	39	18	28	42	37	39
LINC01355	64	203	46	43	15	89	51	81	87	32	78	58	18	113	57	5	11	40	18	68	169	4	10	43	60
HNRNPR	3317	3446	4170	2999	3670	4171	3142	3343	3937	2830	3332	4072	3611	3225	1418	796	3845	2932	2250	4090	3348	3171	3333	3691	3381
ZNF436	234	300	238	268	190	232	203	240	324	183	260	239	270	179	144	47	227	239	140	235	225	188	175	255	253
TCEA3	267	322	231	306	426	378	153	358	178	230	280	138	305	320	55	56	162	339	132	487	183	166	360	171	330
ASAP3	56	51	20	32	60	45	36	37	38	37	49	34	31	38	14	9	25	29	20	30	31	33	54	50	51
E2F2	486	239	281	198	291	280	365	201	429	276	208	256	265	309	187	65	268	323	325	314	298	322	365	500	306
RP1-150O5.3	1	8	3	6	7	10	7	6	3	1	5	6	5	3	1	3	0	1	0	4	6	2	5	1	4
ID3	120	190	148	140	187	240	143	113	81	146	161	175	163	129	58	45	114	127	119	184	174	95	237	136	128
MDS2	90	185	143	158	130	185	103	177	125	104	144	54	147	144	24	28	77	155	42	187	77	31	143	67	87
RPL11	25462	31222	33183	34131	40813	30692	29704	33009	29570	24125	31058	33234	34807	29523	11544	14734	28358	28862	34111	49970	27330	28793	35618	28209	33932
TCEB3	1129	1351	1688	1096	1168	983	1270	1139	1283	781	1276	1332	1299	1076	603	313	1282	1237	958	976	1184	1402	1212	1536	997
PITHD1	702	745	883	687	811	869	711	757	869	597	723	837	684	679	305	419	821	621	854	1063	700	764	855	728	674
LYPLA2	1460	1471	1407	1193	1352	1274	1268	1386	1483	1185	1346	1560	1444	1235	575	692	1336	1174	1495	1772	1342	1062	1234	1643	1246
GALE	239	178	247	169	248	222	277	166	208	214	197	219	207	188	81	63	202	173	158	165	164	207	229	225	227
HMGCL	573	454	369	492	447	401	483	518	620	431	550	511	453	373	276	132	300	355	407	520	450	358	386	512	499
FUCA1	1499	689	801	574	595	562	1219	716	873	524	705	680	702	642	337	159	557	771	659	644	738	665	460	1628	825
CNR2	330	472	304	569	501	490	345	185	345	300	562	485	539	504	261	127	155	161	603	424	482	419	455	364	249
BTBD6P1	30	25	26	51	38	22	32	19	24	22	42	42	47	21	48	52	21	21	28	39	29	40	24	36	21
RP11-4M23.4	87	45	105	60	82	55	63	92	116	88	94	88	77	49	342	134	80	92	81	131	54	66	59	126	61
PNRC2	2136	1880	2668	1880	2180	3224	1956	2056	2618	1678	2238	2537	2224	1902	1094	525	2346	1744	1976	2318	2000	2114	1855	2135	1940
SRSF10	2041	2419	3343	2459	2715	3779	2349	2584	2665	1935	2472	2695	2868	2374	888	598	3266	2338	1796	2356	1889	2764	2720	2507	2066
RP11-4M23.7	11	10	4	9	16	5	8	11	7	7	5	8	10	11	41	97	12	15	10	18	10	8	10	13	9
IFNLR1	154	150	186	236	245	191	126	99	160	114	246	261	364	254	102	65	228	180	200	172	252	187	348	200	187
STPG1	82	110	91	86	88	99	57	87	75	72	94	117	87	68	30	27	62	77	46	88	70	51	83	73	125
NIPAL3	1174	1477	1129	1291	1286	1678	989	1390	1484	1074	1260	1432	1180	1205	557	283	1129	1022	687	1294	1248	1145	1166	1079	1662
RCAN3	2367	3931	2651	2868	3566	4867	1966	2922	2265	2246	3014	2064	2496	2783	743	395	1612	1998	1604	3710	2232	1936	3595	1673	3472
NCMAP	3	2	0	1	2	2	2	2	2	0	0	2	0	3	1	2	4	2	3	12	3	0	4	1	3
SRRM1	3219	3601	3801	3378	3723	3516	3105	3502	3769	2722	3419	4039	3748	3577	1483	983	3399	3014	2462	3440	3249	3215	3376	3328	3016
CLIC4	555	533	703	424	433	638	782	522	592	508	604	768	563	551	311	38	453	569	418	440	454	586	330	709	345
RUNX3	6817	6690	11490	7854	9984	8539	7870	6183	9069	6065	7383	12569	9640	6812	3408	6675	15694	5715	10114	9677	9909	8446	7727	8575	7982
RP4-799D16.1	2	4	6	2	0	0	0	1	0	2	2	2	6	5	2	9	4	5	26	7	3	2	0	1	4
RP4-781L3.1	32	8	11	10	30	19	19	21	10	16	15	12	10	12	107	54	13	15	16	27	11	12	18	22	21
SYF2	1218	1129	1864	1198	1413	1514	1357	1310	1638	1039	1274	1563	1378	1176	529	424	1344	1336	1195	1662	1128	1488	1342	1536	1195
RSRP1	2912	4662	4765	4306	3925	6147	4045	4602	4862	2620	4494	4504	3312	5030	2029	1246	3937	3934	2090	4620	3906	3390	2738	6657	2600
RP3-465N24.6	5	2	6	2	10	5	2	3	2	5	6	3	4	3	0	1	1	2	11	5	3	9	1	0	4
RHD	1	14	2	13	14	4	4	15	8	4	4	13	0	15	2	2	5	4	5	16	12	14	2	9	19
SDHDP6	72	47	89	57	72	72	61	90	111	63	73	78	68	64	110	34	77	72	50	92	54	44	56	87	77
TMEM50A	1990	1772	2554	1845	2138	2388	1912	2181	2647	1636	2038	2668	1696	1971	996	729	2176	1887	1935	2756	2020	2181	2000	2396	2205
RHCE	2	4	6	2	6	2	3	4	3	4	4	3	10	11	2	0	1	6	6	3	0	3	3	7	10
RP3-469D22.1	73	43	96	55	74	77	55	92	113	66	78	83	72	57	121	34	78	72	52	91	56	40	56	87	73
TMEM57	547	634	588	553	550	722	500	619	678	455	544	712	563	594	247	242	484	492	535	631	573	497	604	502	535
LDLRAP1	3701	7234	3727	5041	5129	4706	2320	3916	3256	2969	3380	4039	2667	4754	1120	1152	2447	3035	2435	4388	3473	2011	5092	2487	5706
RP11-70P17.1	25	18	17	17	14	21	17	20	23	32	19	18	13	11	3	8	23	14	18	27	11	17	21	14	16
MAN1C1	795	1193	681	678	754	838	648	981	582	622	709	513	571	595	243	107	501	702	372	882	341	397	740	591	840
SEPN1	1659	1710	1835	1266	1621	1356	1743	1921	1685	1310	1606	1614	1684	1513	625	268	1315	1707	1125	1122	1066	1381	1599	2182	1366
MTFR1L	964	1120	1197	910	1098	1049	1133	1125	1298	811	1111	1315	1130	1118	425	349	1042	1004	869	1086	1015	924	1092	1162	906
AUNIP	6	5	15	4	2	3	3	3	7	6	5	0	4	2	2	1	9	4	5	4	4	3	2	6	5
PAQR7	384	246	492	249	330	224	294	333	435	247	322	314	324	309	123	85	307	315	228	240	263	331	293	277	308
STMN1	459	511	559	567	551	651	574	529	605	464	461	605	444	529	182	217	784	406	589	675	477	392	518	387	565
PAFAH2	578	726	569	705	587	640	688	586	856	563	655	939	573	563	288	409	736	487	580	708	757	408	480	509	632
PDIK1L	135	178	313	147	136	263	116	157	196	104	141	158	109	100	76	36	195	140	55	125	154	205	143	132	202
ZNF593	98	100	87	92	111	100	99	78	114	106	91	90	73	84	37	68	111	42	139	126	81	85	135	136	78
CNKSR1	61	96	73	82	126	69	68	65	65	35	76	57	82	69	32	41	54	82	77	90	49	61	64	49	58
CEP85	858	833	819	843	749	812	892	828	1093	696	814	1078	797	745	312	253	764	697	516	533	734	563	930	897	776
SH3BGRL3	14237	11689	13781	12106	13548	11222	15408	14764	15890	12080	12756	17032	13866	12359	6486	9055	14626	13402	18778	13584	13564	12644	12887	18317	12051
UBXN11	4556	4821	5106	3557	3847	3356	6031	5604	5802	3682	5274	4657	4956	4632	2133	2042	4157	5700	4633	4601	3908	4252	3703	6656	2693
CD52	9203	8596	11407	10325	11018	10703	6505	9701	9270	7525	10970	14527	11115	8652	4287	4719	8646	8684	11689	12695	9749	11061	10631	11251	9990
AIM1L	55	24	31	44	36	45	25	40	41	32	41	73	25	35	22	44	62	30	19	31	40	27	50	54	39
RP11-569G9.7	16	19	16	26	32	18	11	14	12	13	19	17	21	19	49	92	12	25	23	41	13	27	27	19	20
ZNF683	647	134	1211	509	230	474	85	726	168	155	128	2396	346	229	318	384	1192	703	568	222	437	201	653	928	508
DHDDS	644	703	653	605	641	626	705	630	796	513	698	793	568	590	302	159	628	686	494	647	489	502	549	841	616
RP3-476K8.4	103	96	62	94	112	80	96	87	81	72	62	80	70	87	504	576	58	111	135	157	74	97	99	77	97
HMGN2	6092	5653	7014	5794	6557	7649	6005	5176	6526	4766	5800	7328	6812	5879	1984	1711	6168	5807	6779	7352	4962	5359	5497	5998	6194
RPS6KA1	5156	5292	5996	4943	5416	5434	6151	6204	7051	5089	6023	6516	5817	4868	2501	2044	5753	5081	4359	4503	5978	4817	4596	6422	4931
ARID1A	6760	7601	7772	6373	7387	7164	7015	7403	8299	5840	7560	9305	7822	6928	3571	1840	7007	6523	5481	5307	7448	6135	7647	7178	6563
PIGV	301	316	254	274	272	235	280	303	423	210	305	358	255	229	164	72	229	192	269	261	314	213	200	303	299
ZDHHC18	1787	1813	2472	1798	2098	2430	1813	1755	2274	1591	1818	2643	2124	1895	736	909	2135	1689	1920	2038	1931	1856	2210	2305	2447
SFN	5	1	7	1	6	8	6	8	4	10	3	5	12	7	4	12	8	8	14	13	8	10	11	10	4
GPN2	773	926	922	799	764	860	716	839	912	626	812	850	806	692	354	315	804	762	635	874	810	771	720	868	779
GPATCH3	445	442	325	341	321	309	349	366	484	320	339	408	338	334	211	169	296	301	357	411	371	353	316	361	345
NUDC	1400	1441	1345	1270	1407	1202	1343	1398	1554	1123	1357	1518	1354	1255	624	614	1192	1203	1406	1811	1385	1084	1247	1524	1317
KDF1	45	53	13	30	61	49	15	30	21	29	33	21	14	21	8	5	16	34	11	67	32	20	38	15	40
RP11-344H11.5	2	1	0	2	3	1	1	2	3	1	1	0	1	0	15	18	0	2	5	4	0	0	1	4	2
TRNP1	36	16	11	14	26	30	22	30	21	35	11	32	17	21	5	6	12	7	20	12	20	17	50	39	31
SLC9A1	1176	1044	1133	901	1084	909	1130	1271	1293	988	1045	1375	1014	1025	542	346	1073	1220	801	724	990	847	951	1357	997
RP11-40H20.5	67	60	55	72	97	57	57	71	38	51	50	43	45	73	278	345	40	66	94	102	57	58	64	80	69
CHCHD3P3	27	19	25	14	35	26	22	36	43	32	36	27	46	35	35	14	38	23	19	31	23	29	19	40	18
NPM1P39	185	208	258	186	266	306	138	217	278	190	258	266	251	214	213	111	240	248	204	437	135	132	193	214	211
WDTC1	2738	2950	3788	2790	3213	3121	3032	3202	3654	2423	3362	4545	3445	3044	1475	1262	3457	3066	2435	2639	3033	2855	3042	3686	2824
RP11-4K3__A.3	2	4	2	3	3	4	4	2	5	5	3	4	1	6	1	0	2	0	4	12	5	3	3	1	7
TMEM222	846	910	889	692	892	787	684	774	882	620	869	971	866	710	420	438	680	629	878	1016	913	637	746	796	755
ACTG1P20	121	97	109	93	125	106	101	124	148	136	116	127	113	96	340	181	103	150	147	130	76	86	111	200	117
SYTL1	3600	4367	3937	3161	4745	4230	3122	3236	3987	3236	3669	5150	4380	3735	1627	2292	3547	2681	3354	4531	3844	2839	3970	3745	3536
MAP3K6	459	290	349	262	242	200	201	257	342	246	316	563	286	172	137	135	128	290	209	301	289	296	243	730	244
WASF2	7338	7497	9307	7276	8167	8035	8819	8045	10428	6718	8868	8760	9500	8452	3317	1853	8328	8626	5816	5304	7433	9168	8266	9923	6986
AHDC1	660	785	708	542	777	758	547	567	752	566	550	653	755	617	278	245	778	610	440	697	697	487	813	658	593
FGR	20491	14935	17694	14677	16460	12917	20270	16734	24994	16131	19661	18795	18529	16172	9542	4696	15895	17519	14736	15229	14848	15985	13203	24618	11282
RP1-159A19.3	281	230	251	230	289	323	234	263	257	229	271	314	291	216	225	334	269	272	308	457	355	212	240	275	247
IFI6	4468	570	699	465	1593	638	925	674	782	764	591	560	617	418	1101	227	618	980	1398	955	488	681	844	1694	590
FAM76A	293	304	362	326	335	397	333	337	361	251	335	449	378	282	153	97	329	281	304	362	305	255	237	390	272
STX12	871	753	1009	761	651	1060	937	933	1125	777	911	908	857	725	436	196	853	779	607	834	706	818	757	1154	646
PPP1R8	986	974	875	934	833	1053	832	1026	1197	799	1024	1263	867	846	486	220	774	716	689	941	1008	702	717	901	1062
THEMIS2	7767	6920	6962	7014	6562	5235	9032	9558	10230	7322	7522	8534	8064	7230	3374	1310	7439	7275	5444	7033	5926	5908	5315	10749	5912
RPA2	1116	1373	1182	1438	1265	1767	1162	1314	1588	1015	1649	1673	1331	1148	603	309	1167	920	1261	1779	1420	941	1297	1087	1398
SMPDL3B	5	4	7	9	5	6	6	7	17	2	3	3	15	9	1	1	4	13	3	10	9	4	8	12	3
XKR8	465	503	552	471	545	411	571	624	638	470	569	590	491	549	254	204	645	523	437	509	421	456	402	785	390
EYA3	704	588	633	566	686	560	534	670	940	480	638	880	662	580	292	260	674	534	507	533	639	495	542	593	554
SPCS2P4	508	400	541	434	476	586	437	535	722	351	550	752	439	444	271	167	532	441	419	564	503	442	381	489	466
RP5-1053E7.3	11	9	8	7	8	9	8	8	13	14	5	10	5	8	35	6	11	13	4	6	4	4	8	13	4
PTAFR	2281	2817	2033	2445	1598	1307	2700	3739	4088	2570	3531	2704	2125	2027	1712	255	1851	2500	1319	1541	2457	1580	1233	3804	1816
DNAJC8	1788	1825	2122	1777	1821	1872	1810	1946	2426	1490	1820	2219	1829	1760	873	692	1890	1660	1836	2582	1832	1674	1781	2187	1756
ATPIF1	854	952	976	907	973	1230	939	1007	1125	703	906	1037	934	746	398	439	907	830	1036	1260	815	787	1255	1065	879
SESN2	322	294	576	306	321	424	312	388	294	249	333	585	371	287	219	273	684	341	519	332	495	361	487	442	364
MED18	231	223	107	180	140	156	158	168	313	129	161	175	113	137	137	46	127	127	135	177	297	99	110	167	243
PHACTR4	1119	1316	1045	1184	1019	1217	1107	1395	1484	1056	1291	1625	1105	1057	422	274	1103	1003	777	1097	1141	874	988	1270	1132
RP1-308E4.1	5	2	5	3	3	4	6	5	3	3	1	4	4	2	16	5	0	5	2	5	4	11	0	7	3
RCC1	407	559	511	491	599	483	576	599	629	433	492	881	423	413	241	168	479	409	365	555	564	453	550	597	538
TRNAU1AP	472	489	481	483	536	516	429	523	597	389	521	631	490	511	209	258	492	419	465	657	500	433	485	542	439
TAF12	494	386	490	412	424	450	447	487	556	394	504	543	425	444	212	147	386	432	414	512	399	355	430	541	515
RNU11	2	0	1	2	4	0	1	0	2	1	2	0	2	1	0	1	0	0	19	7	0	1	10	1	2
GMEB1	579	526	580	461	469	648	516	501	713	441	533	683	560	466	282	160	519	451	543	558	600	488	573	514	562
YTHDF2	1459	1658	1920	1355	1500	1532	1382	1487	1938	1092	1500	1695	1454	1249	781	387	1674	1242	1053	1303	1470	1544	1310	1644	1536
EPB41	5549	7394	7332	6855	7556	7909	5890	6730	7534	5294	6749	8617	7167	6761	2800	1690	6991	5633	4517	5006	7109	5724	6964	5326	7034
RP4-604A21.1	30	41	40	56	50	34	43	36	27	24	43	31	47	31	150	163	28	59	70	42	40	37	49	39	50
TMEM200B	4	2	2	10	4	4	0	5	2	4	1	2	0	6	0	3	4	0	1	4	4	4	1	2	3
SRSF4	2494	2847	2966	2259	2778	3105	2360	2589	3150	2087	2707	3431	2583	2741	1333	1407	2371	2074	2852	3260	2816	1946	2786	2529	2405
MECR	175	222	199	216	228	188	164	178	199	134	211	215	205	183	82	89	167	151	180	225	142	171	198	189	160
PTPRU	16	10	7	11	7	3	18	8	8	9	16	6	6	10	7	9	9	13	21	13	6	6	5	17	6
MATN1	6	4	13	8	9	11	6	7	2	6	3	4	14	15	2	4	11	8	13	3	7	22	16	7	3
LAPTM5	31596	29308	39315	32822	34082	32676	37573	35336	40557	26371	34425	37029	38216	33561	16626	8550	32270	34988	27383	28569	27807	33559	33009	39756	27851
SDC3	345	225	322	152	75	105	268	298	284	141	216	166	208	190	152	29	208	109	130	108	206	124	106	349	140
PUM1	3003	2969	3619	3088	3690	3530	3117	3358	3622	2688	3352	3516	3577	3063	1369	700	3267	2968	1720	2858	2765	3065	3250	3606	2843
RP11-490K7.1	4	3	1	2	2	4	4	2	2	3	0	2	2	2	5	10	0	6	2	6	1	0	6	7	2
SNRNP40	677	690	588	706	623	664	645	710	830	575	692	772	563	581	353	237	555	492	596	931	699	528	635	641	738
RP11-490K7.4	19	17	21	19	19	31	23	20	28	10	23	18	9	21	5	7	18	15	0	28	9	18	17	19	18
ZCCHC17	482	517	637	518	561	598	560	572	670	534	478	683	499	489	261	193	558	524	595	670	601	484	475	566	551
SERINC2	279	75	124	48	64	66	186	208	108	202	189	191	69	114	79	27	96	213	70	50	132	169	189	134	1
RP11-439L8.2	167	122	272	130	241	184	110	197	194	148	210	247	197	110	494	248	174	211	153	288	97	133	130	196	131
PEF1	959	1008	969	890	967	912	987	1066	1152	772	1063	1163	1008	858	517	420	876	904	951	1155	1061	764	855	1066	1019
ADGRB2	51	79	42	75	117	104	79	42	127	82	60	80	66	30	14	41	69	45	34	58	68	23	47	55	62
SPOCD1	45	73	64	27	112	30	75	111	91	25	19	112	58	40	24	19	86	75	137	76	40	52	51	47	16
PTP4A2	8301	7439	11276	7041	8399	10521	9377	7827	10075	6459	7644	10842	8821	8301	3813	2973	10785	8395	7859	9520	7722	9325	8042	9874	7413
KHDRBS1	2731	2968	3332	2807	3091	3595	2794	2630	3291	2478	2992	3581	3018	2797	1335	676	2859	2483	2281	3343	2551	2780	3080	3151	2935
TMEM39B	505	442	422	444	461	450	481	519	580	347	512	505	453	464	192	138	383	477	418	544	406	331	371	502	373
KPNA6	1339	1563	1794	1489	1591	1802	1464	1791	1838	1184	1513	1913	1628	1463	676	378	1664	1374	1288	1379	1565	1520	1625	1590	1508
TXLNA	1734	1765	1561	1791	1787	1555	1635	1843	2241	1384	1885	2264	1510	1506	861	480	1244	1293	1428	1572	1984	1126	1268	1743	1743
CCDC28B	91	126	92	94	98	136	116	107	140	111	113	116	110	92	53	69	115	86	145	193	122	58	75	106	132
IQCC	30	47	17	39	34	25	28	32	44	25	31	37	24	33	13	9	34	25	26	32	30	25	24	28	43
TMEM234	223	294	201	184	188	194	246	219	284	157	262	261	275	166	134	82	220	217	181	197	212	167	179	265	223
EIF3I	2162	2261	2880	2276	2598	2471	2669	2630	2766	1938	2532	2607	2695	2150	1064	751	2417	2281	2184	2841	2299	2355	2400	2733	2377
FAM167B	12	23	11	9	23	4	8	4	3	7	11	13	14	9	3	8	11	13	11	30	9	6	16	8	14
LCK	4893	6792	5307	5856	6122	6612	3963	5995	6016	4328	5478	7524	6206	5320	2318	2764	6098	4266	5609	6589	6543	4263	7062	4228	7490
HDAC1	3171	3794	3575	3472	3910	3997	3256	3645	3986	2885	3703	4331	3637	3399	1507	1183	3621	3102	2794	4208	3571	3254	3565	3492	3552
MARCKSL1	1293	1318	1263	976	1240	960	1324	953	958	975	1122	981	1001	997	425	422	830	865	1149	1380	934	1170	1067	1163	1030
TSSK3	5	12	7	13	11	13	8	9	11	9	13	7	13	8	4	4	10	7	3	10	8	8	6	13	13
FAM229A	405	589	622	461	733	550	378	525	530	380	527	729	515	535	203	315	544	479	499	593	504	420	482	540	299
BSDC1	1763	2249	1853	2001	2145	1922	1702	2106	2441	1640	2176	2271	2114	1604	908	482	1670	1743	1276	1645	2018	1652	1683	2031	2017
GAPDHP20	13	9	7	8	5	4	16	17	8	8	3	3	3	10	43	23	5	16	12	7	7	12	8	9	2
ZBTB8OS	448	443	460	409	455	457	449	433	519	369	396	552	455	423	196	160	426	361	413	586	349	412	377	506	390
RBBP4	2909	3150	3627	3119	3225	4082	3390	3627	4282	2674	3433	4078	3133	3386	1565	701	3333	2951	2297	3259	3182	2681	2712	3564	3013
SYNC	5	4	0	5	6	4	6	2	3	7	2	2	0	2	3	3	2	1	2	0	6	6	4	14	9
KIAA1522	218	147	146	113	108	55	122	254	179	140	82	187	145	186	58	23	109	176	50	117	144	182	121	342	97
YARS	1733	1914	2226	1680	1712	1911	1891	1804	2439	1454	1789	2226	2137	1817	923	847	2101	1799	2080	2083	1868	1874	2077	2093	1704
S100PBP	775	901	939	808	889	1197	771	722	1126	701	802	1285	1012	848	392	345	786	710	697	802	866	791	815	800	849
RNF19B	1532	1073	1831	1096	1211	1155	1427	1101	1659	1210	1319	1420	1639	1146	777	331	1448	1559	1232	1015	1110	1445	1267	1789	999
RP4-803A2.1	27	19	10	14	27	18	20	18	13	11	17	18	14	15	58	71	10	17	25	19	17	15	24	13	17
AK2	2285	2363	2674	2418	2450	2620	2538	2717	3271	2112	2601	2821	2533	2259	1120	673	2296	2344	1903	2539	2276	2133	2194	2866	2165
AZIN2	91	183	130	127	136	145	134	117	124	110	152	111	88	114	28	95	123	100	79	153	112	109	180	95	146
TRIM62	531	558	610	473	526	518	467	587	621	408	559	583	559	578	280	211	564	520	471	438	525	433	656	536	520
ZNF362	847	961	915	804	1000	832	855	873	942	704	884	1164	1012	884	404	515	899	815	1021	1094	894	719	812	957	695
RP11-415J8.7	7	8	10	6	0	7	3	9	11	5	11	4	6	9	3	1	7	8	0	4	5	14	2	12	6
PHC2	1760	1938	2468	2169	2676	1599	2398	2342	2460	1674	2543	2286	2449	2312	1075	814	2224	2057	2127	1978	1879	2142	1864	2686	1945
ZSCAN20	84	62	76	70	65	68	71	73	87	63	66	107	62	66	36	14	57	60	28	54	64	62	67	63	83
CSMD2	2	6	2	8	2	1	3	0	2	1	2	1	1	1	11	2	1	2	0	2	6	4	3	2	3
SMIM12	683	699	794	661	796	869	735	791	832	645	761	897	733	680	369	288	810	731	744	886	751	762	758	979	708
DLGAP3	41	25	42	51	176	37	46	34	36	31	29	36	54	38	23	26	23	55	53	51	46	34	28	77	34
ZMYM6	359	379	500	308	399	651	362	369	422	285	361	406	406	370	140	216	362	290	464	398	295	293	295	374	300
ZMYM1	166	223	238	152	185	346	130	186	208	130	172	296	171	145	88	51	185	123	146	152	145	121	124	152	200
EFCAB14P1	28	28	32	17	18	13	28	33	28	23	33	30	17	21	21	2	30	26	6	24	18	17	17	36	19
SFPQ	5575	6653	8300	5738	6562	7841	5612	7356	7599	5023	6288	6382	7615	6068	2647	2228	7209	5927	4948	6621	5094	7542	6501	6919	4700
ZMYM4	1107	1144	1158	1069	1068	1299	1053	1243	1427	891	1236	1351	1105	989	539	241	1019	859	929	892	1025	1029	928	1019	919
RPL5P4	924	1140	1485	1359	1481	1376	1237	1356	1354	862	1283	1456	1438	1155	564	670	1259	1214	1121	1863	1110	1414	1357	1032	1401
KIAA0319L	2526	2580	2553	2291	2464	2206	2602	3163	3085	2053	2844	3028	2824	2556	1316	806	2375	2451	1921	2241	2358	1899	2062	2849	2112
NCDN	706	857	683	701	751	657	678	808	804	581	823	838	724	659	350	196	553	647	473	525	751	560	778	892	705
TFAP2E	85	106	97	64	91	115	76	104	103	58	111	103	83	93	44	63	83	64	93	122	97	76	91	85	72
PSMB2	1570	1498	1982	1553	1676	1748	1737	1656	2048	1353	1653	1973	1629	1518	775	549	1761	1659	1594	1811	1605	1756	1645	2012	1633
C1orf216	339	296	382	328	285	358	327	343	437	273	393	480	320	286	194	206	410	316	360	512	393	301	283	522	358
CLSPN	31	30	41	18	24	37	33	30	61	29	32	38	35	33	32	4	86	42	24	24	36	29	34	52	43
AGO4	3525	2660	4002	2849	2820	2976	3468	3404	3922	2690	3762	4541	4088	3368	1783	663	3287	3406	2257	2305	3081	3282	2406	4788	2470
AGO1	2200	2313	2794	2273	2512	2644	2766	2573	2983	2094	2806	2957	2584	2359	1131	493	2696	2341	1705	1875	2244	2523	2183	2822	2047
AGO3	958	1147	1106	841	1013	1321	763	1107	1140	804	970	1154	977	887	346	223	1009	625	755	814	773	867	899	786	974
TEKT2	2	5	8	4	3	2	5	11	2	0	4	4	3	1	1	2	4	1	0	1	3	0	4	1	0
ADPRHL2	524	467	417	354	441	327	372	366	503	315	463	461	357	333	256	179	343	335	381	443	412	360	343	441	366
COL8A2	171	76	191	137	151	74	112	209	224	124	225	134	122	139	102	19	123	103	74	95	139	117	108	297	103
TRAPPC3	915	942	960	873	909	959	882	994	1171	767	892	1013	900	954	472	340	813	802	913	1107	879	804	859	1016	921
MAP7D1	3789	3789	3848	2878	3658	3228	3495	3420	3711	3268	3179	4033	3614	3229	1604	1708	3362	3422	3855	4631	3543	2986	4215	4426	3220
THRAP3	4327	4807	3887	4169	3970	4136	3865	4488	5528	3661	4615	5526	4026	3958	2273	1048	3539	3343	3279	4143	4640	3228	3620	4475	4642
SH3D21	36	40	43	52	59	32	40	36	53	33	44	40	40	39	18	16	44	35	14	36	29	42	43	31	43
EVA1B	66	76	94	44	125	46	85	65	90	91	74	59	60	62	26	62	70	68	98	104	71	36	93	102	65
STK40	3021	3087	2938	2496	2940	2656	3044	2924	3668	2653	2815	3283	2715	2550	1358	922	2444	2614	2575	2428	2897	2499	2822	3254	2609
LSM10	885	696	749	715	743	684	816	787	917	697	777	815	744	687	382	272	644	705	692	870	733	689	818	966	597
OSCP1	1	5	8	8	3	3	5	8	11	8	10	5	8	5	4	2	4	0	3	14	4	5	2	2	10
MRPS15	574	619	768	643	652	639	748	733	733	531	634	790	705	573	279	297	632	673	675	961	642	631	638	760	545
CSF3R	12307	12814	16139	11229	10889	8419	16089	22076	20710	12691	17780	15572	16997	16020	8756	3400	12007	19224	9541	7653	11795	13431	10024	22741	8352
GRIK3	6	2	1	8	3	4	2	7	2	12	15	4	5	12	8	6	8	0	1	3	7	2	8	15	3
ZC3H12A	603	528	1733	678	1428	1397	992	745	756	691	823	1323	2049	1007	286	776	1812	1394	879	994	634	1566	1614	1294	575
MEAF6	1176	1135	1393	1216	1352	1380	1103	1182	1527	949	1254	1494	1391	1093	525	417	1144	1085	1253	1504	1269	1041	1213	1436	1249
SNIP1	268	338	493	234	296	322	228	277	395	189	254	360	232	238	151	180	365	225	246	266	344	425	328	256	311
FTH1P1	64	34	94	33	70	51	52	64	62	36	62	71	65	38	48	53	78	90	48	73	22	46	34	99	36
RP3-423B22.5	1417	855	1551	901	2191	1684	635	1640	1436	1281	1640	1830	1972	814	1832	2906	1391	1504	2259	2960	684	682	979	1422	941
GNL2	994	1012	1176	999	1019	980	1150	1134	1386	880	1174	1232	1070	969	524	365	978	953	992	1114	996	1004	990	1094	913
C1orf109	266	299	184	263	217	211	171	216	288	147	249	279	196	229	106	58	231	194	156	265	219	168	194	175	221
CDCA8	45	34	50	44	55	47	37	49	68	40	35	52	38	43	17	17	60	47	69	41	62	35	34	42	66
EPHA10	2	6	5	7	3	4	6	1	3	2	5	3	4	10	5	6	2	0	0	5	5	9	3	4	5
ACTN4P2	4	1	2	3	3	1	2	5	3	4	3	4	5	6	12	1	2	3	2	4	1	0	2	5	5
MANEAL	49	62	53	65	39	42	43	51	54	28	73	135	70	37	27	20	79	41	80	52	82	59	40	51	94
YRDC	214	201	461	225	406	435	280	237	249	187	269	335	455	268	85	151	429	340	312	314	157	488	463	329	167
C1orf122	267	261	272	229	292	240	215	266	258	176	269	286	278	245	102	144	264	176	300	367	239	207	242	396	252
MTF1	1723	1455	1725	1364	1229	1426	1754	1834	2094	1274	1786	1926	1537	1394	832	229	1257	1783	999	952	1304	1554	1245	1940	1356
INPP5B	1129	971	1269	790	920	1111	1141	935	1428	916	1131	948	1538	1251	506	360	1071	871	948	816	1450	692	910	1064	1181
SF3A3	1978	2108	2251	1990	2310	2091	1966	2272	2488	1831	2033	2391	2286	2125	838	626	1809	1679	1780	2455	2031	1702	2169	2043	1953
FHL3	1178	642	675	600	797	528	815	1034	815	713	578	398	882	754	319	122	466	791	651	443	524	326	541	765	344
UTP11	257	229	255	230	222	222	228	296	364	192	267	286	216	224	129	53	219	194	244	282	242	185	207	248	263
POU3F1	4	1	1	3	4	6	2	1	2	2	3	5	2	11	2	3	1	1	0	0	1	3	3	4	0
RP11-334L9.1	186	96	293	134	214	199	145	220	334	142	205	289	207	123	226	202	263	216	150	244	131	205	154	241	144
RRAGC	203	178	326	191	235	415	217	203	294	181	206	305	259	209	123	101	250	185	299	277	235	253	199	246	206
MYCBP	262	208	335	255	233	390	246	294	359	268	259	356	210	266	143	109	270	261	249	351	279	268	204	321	291
EIF1P2	1	3	4	1	1	1	1	1	2	5	0	1	3	4	18	13	1	0	4	3	1	5	3	2	2
AKIRIN1	1420	1479	1942	1396	1566	2232	1460	1590	1808	1261	1500	1758	1506	1477	666	391	1556	1261	1153	1543	1469	1432	1459	1635	1600
NDUFS5	810	975	998	901	1128	941	1034	875	1087	880	939	1018	1062	806	345	473	810	915	1050	1647	886	769	1025	1110	898
MACF1	19556	20846	24556	20292	25707	23677	17895	22652	24246	18231	20218	27135	23144	17531	9779	5320	26826	16617	14760	11501	22600	18278	21965	19063	21817
HSPE1P8	5	0	2	2	2	4	2	4	0	1	3	1	2	4	16	9	4	2	0	2	3	2	3	2	0
BMP8A	19	24	25	20	27	14	16	10	17	13	20	23	14	12	13	10	13	13	27	12	28	8	14	12	20
PABPC4	3040	3887	4871	3863	5081	4252	4446	3557	4137	3049	4051	4557	4583	3959	1355	1081	4005	3952	3222	4798	3366	3953	4606	4940	4305
HEYL	8	4	11	7	8	5	9	8	8	7	7	9	6	9	8	5	11	8	5	7	7	3	1	17	7
HPCAL4	224	245	221	207	456	473	117	117	91	277	279	198	394	139	48	19	102	117	68	252	251	179	205	120	280
PPIE	1038	1259	1284	1778	870	842	752	1654	998	687	832	1499	1897	1711	538	363	750	1076	684	1484	845	697	743	1637	1178
RP1-144F13.4	2	6	8	2	6	5	3	5	4	4	0	7	10	3	7	8	4	7	3	1	2	3	3	3	9
BMP8B	106	86	111	67	130	92	164	65	125	100	100	154	85	53	33	49	118	105	147	84	182	66	52	89	107
OXCT2	7	9	15	4	14	9	13	5	5	8	9	18	7	4	6	9	17	15	17	5	18	6	13	7	12
TRIT1	373	396	438	420	379	452	423	542	506	358	445	521	399	436	197	111	353	395	408	463	356	328	396	459	383
MYCL	1397	1106	975	802	608	428	1314	1240	1592	1007	897	1054	878	993	571	83	692	1272	554	725	753	664	511	1439	472
MFSD2A	180	149	276	142	96	71	180	318	321	159	136	152	173	123	92	32	241	304	99	103	102	141	127	196	64
RP3-342P20.2	328	188	495	188	565	477	211	388	452	336	482	453	593	203	245	184	432	383	420	647	167	163	229	434	217
CAP1	16089	13515	16692	15461	13134	14476	15107	15659	21173	13369	15712	17362	15046	14415	7196	3144	14503	14421	11123	12047	14993	15101	13678	20278	14885
PPT1	6676	4981	8832	6402	3012	5074	7403	7558	9427	5818	4804	6222	5350	6434	3006	604	6041	5290	2654	4104	4517	6680	5396	9788	5528
RP11-115D7.3	20	5	14	8	20	8	17	17	9	13	11	12	10	9	39	33	10	18	30	25	10	8	14	16	6
RLF	603	637	1249	707	1086	1364	790	775	786	563	754	1256	1142	880	319	348	1055	720	865	810	652	1010	1069	696	755
ZMPSTE24	485	407	489	388	389	622	459	495	712	360	429	545	385	417	238	70	380	319	297	374	410	323	321	481	467
COL9A2	254	375	510	349	473	228	306	365	378	453	590	412	510	464	99	167	378	399	370	345	347	342	339	350	385
RP1-228H13.1	113	67	164	110	144	177	61	158	140	80	129	163	146	84	168	238	121	116	137	224	84	87	92	108	90
SMAP2	9679	10013	10101	12236	11355	8127	10550	9957	10244	7991	13141	13001	11019	11810	5305	2817	8127	8655	9204	7959	9387	10585	9871	12339	10549
RP1-228H13.2	25	22	12	17	29	13	18	23	17	13	10	10	15	18	73	90	9	13	28	26	16	18	26	25	18
ZFP69B	37	54	31	41	41	55	36	46	52	36	57	44	53	31	22	7	43	31	19	35	41	38	41	36	53
ZFP69	189	157	159	140	179	198	135	181	197	114	149	229	184	144	64	67	159	129	137	189	189	139	122	170	156
EXO5	190	248	179	176	263	213	143	235	307	140	204	223	195	201	123	82	174	125	158	190	210	126	162	157	179
ZNF684	74	55	100	72	108	94	71	55	91	49	74	114	86	84	33	28	65	48	63	110	79	60	54	67	71
RIMS3	172	183	167	207	147	153	192	184	191	166	196	267	172	164	62	56	131	117	107	116	164	170	132	169	213
NFYC	1673	1713	1522	1563	1676	1481	1674	1704	1900	1409	1690	1843	1816	1615	740	578	1305	1457	1447	1460	1578	1252	1562	1960	1369
KCNQ4	9	10	8	15	13	3	19	11	21	15	13	14	5	12	4	13	8	22	32	18	6	10	9	14	9
CITED4	213	108	145	135	247	133	124	138	97	158	138	139	212	171	30	83	140	161	179	289	58	169	283	175	75
CTPS1	293	405	365	392	368	467	301	352	534	289	391	360	232	302	197	101	325	311	347	351	305	338	437	360	348
SCMH1	473	485	576	496	700	568	400	491	526	369	488	660	510	508	200	175	424	431	396	295	446	451	469	379	499
RP11-399E6.2	5	3	6	6	11	5	5	7	6	7	0	7	6	5	41	31	8	7	9	8	3	4	3	7	4
FOXO6	14	2	5	1	1	5	5	1	1	3	3	5	2	3	7	1	2	2	3	6	1	3	7	4	3
HIVEP3	1116	748	1267	698	1110	912	762	784	1214	926	1036	1412	1088	716	586	326	1255	818	1038	567	1099	1263	1204	1305	1145
HNRNPFP1	2	3	3	7	1	4	1	2	1	1	3	4	2	3	21	5	1	4	5	3	5	2	6	5	3
FOXJ3	1578	1736	2204	1549	1892	2468	1601	1678	1879	1394	1781	2096	2013	1657	715	587	1915	1511	1241	1718	1517	1730	1883	1753	1708
RIMKLA	3	1	7	5	3	11	10	1	6	6	0	5	3	5	2	8	8	4	6	2	7	3	2	1	3
RP11-157D18.2	51	28	52	58	75	43	52	70	54	44	49	63	67	56	206	279	46	53	48	96	40	57	69	59	57
ZMYND12	12	9	8	5	2	9	15	8	19	18	15	16	15	10	4	1	4	4	12	11	19	6	15	21	8
PPCS	838	774	897	734	732	928	767	740	957	578	836	906	724	638	396	196	756	658	559	740	827	665	550	876	752
CCDC30	67	81	124	77	88	72	82	107	126	52	109	129	96	87	38	32	78	84	84	93	86	65	42	103	114
RP11-163G10.2	3	2	1	5	7	5	1	4	4	3	3	4	3	8	33	25	3	8	7	9	5	5	3	3	5
TMSB4XP1	2148	1449	1907	1622	1942	1704	1701	2097	2302	1621	2001	2385	1899	1566	3834	2939	1971	1859	1973	3051	1671	1664	1533	2268	1774
PPIH	416	487	474	513	470	465	402	478	498	364	495	488	520	418	177	242	473	401	558	784	450	404	468	451	453
RP5-994D16.3	7	6	5	5	4	0	3	3	3	4	4	4	7	2	1	2	8	4	5	12	3	0	3	0	2
YBX1	10195	9220	11451	9340	11017	9628	11925	10283	11419	8528	10348	11167	11051	10196	4040	3324	11414	9333	9854	10494	9348	9903	10274	13175	9486
P3H1	1069	971	979	899	1033	991	1079	1110	1313	805	1085	1047	1050	964	421	391	952	1042	780	1017	999	872	943	1245	869
C1orf50	18	21	29	27	19	19	14	25	21	13	33	32	28	17	4	11	20	19	7	20	11	21	16	14	22
RP5-994D16.11	11	8	15	6	16	17	10	10	12	12	11	7	16	12	0	11	13	8	6	24	10	13	20	7	12
SVBP	272	219	274	256	334	292	279	279	289	271	253	341	264	246	98	112	283	286	282	352	249	240	249	277	264
ERMAP	590	545	677	465	629	510	667	650	751	438	653	681	669	608	317	115	551	591	381	582	525	457	469	755	388
ZNF691	183	233	134	200	170	133	147	193	224	119	178	217	159	142	110	62	109	127	133	156	204	94	126	165	223
RP11-342M1.7	19	19	13	14	29	8	18	15	31	17	10	20	17	17	72	104	12	15	16	21	12	10	15	24	13
RP11-342M1.6	15	10	12	15	13	7	15	17	8	8	7	17	13	15	49	22	8	12	11	12	6	15	6	6	7
ATP6V1E1P1	27	10	25	7	12	17	8	15	17	16	24	17	13	9	66	11	18	17	19	31	7	12	14	26	12
SLC2A1	963	851	1368	1167	1084	1176	760	736	1080	671	950	1683	1147	852	591	556	1381	697	1013	834	1265	1182	1160	868	1099
SLC2A1-AS1	8	14	13	25	4	17	19	20	21	10	12	29	17	15	11	9	14	14	17	35	24	15	11	17	22
EBNA1BP2	517	524	495	546	544	458	498	443	607	425	540	539	482	441	241	151	405	421	451	616	488	369	457	519	447
CFAP57	6	6	4	6	13	5	6	3	3	6	3	3	7	6	0	4	5	4	3	6	3	7	9	8	9
TIE1	24	40	32	21	43	29	45	10	62	20	23	15	26	17	5	10	17	23	19	32	18	8	33	16	24
MPL	15	18	9	7	13	5	19	33	23	28	7	25	9	13	2	8	12	10	11	13	5	13	9	12	10
CDC20	9	23	10	18	52	29	69	27	48	27	14	31	27	36	13	12	50	35	25	15	37	7	16	32	39
ELOVL1	1664	1357	1683	1437	1488	1556	1681	1531	2115	1269	1557	1907	1623	1399	747	484	1553	1596	1421	1238	1405	1326	1373	2087	1340
MED8	675	597	503	573	473	497	583	627	815	512	640	708	484	495	378	104	426	484	499	515	642	459	432	666	645
SZT2	3376	3874	3546	3259	3928	3312	3029	3654	3895	2755	3818	4124	4157	3405	1606	840	3489	2995	2222	1908	3437	2948	3572	3435	3198
HYI	193	236	164	195	252	161	175	173	198	155	216	305	150	183	51	126	155	303	120	296	145	123	180	167	229
PTPRF	30	28	31	12	14	9	36	19	69	40	9	57	31	25	12	24	12	21	19	11	26	38	38	22	26
KDM4A	1264	1215	1261	1041	1217	1224	1308	1369	1684	988	1294	1556	1199	1169	647	399	1284	1088	943	1060	1321	1082	1190	1215	1199
ST3GAL3	155	295	207	173	242	219	193	194	208	166	179	245	239	195	89	110	170	155	270	263	182	163	192	132	216
IPO13	822	861	821	791	757	714	842	810	964	718	872	965	905	754	397	279	809	723	671	660	746	621	685	968	749
DPH2	612	741	579	692	680	611	607	680	712	492	690	652	620	554	343	186	495	501	615	698	607	457	621	573	568
ATP6V0B	2400	1998	2966	2150	2106	2375	2899	2696	3154	2170	2833	2882	2748	2352	1092	1129	2596	3137	2659	2577	1925	2816	2486	3755	2131
B4GALT2	44	32	58	36	72	72	43	40	47	48	34	93	65	41	28	40	90	45	93	57	62	50	35	89	53
CCDC24	53	105	68	67	89	70	86	53	88	58	52	86	53	48	28	24	55	49	48	81	74	52	69	102	53
SLC6A9	4	1	11	2	8	7	10	3	10	5	8	9	2	1	10	2	2	12	16	3	9	2	10	8	10
RP11-570P14.1	14	10	26	4	15	13	8	22	15	8	12	15	13	8	36	34	10	22	19	30	7	12	9	17	12
DMAP1	1357	1768	1687	1533	1766	1652	1410	1668	1877	1173	1833	2117	1863	1562	721	821	1613	1413	1316	1974	1604	1426	1377	1637	1540
ERI3	482	506	605	459	684	579	535	534	556	410	538	666	623	533	206	266	559	484	552	689	448	526	614	530	471
RNF220	2308	2365	2367	2140	2483	2155	2154	2274	2584	1902	2531	2852	2400	2246	1078	1123	2160	1974	2242	3045	2283	1949	2383	2616	2124
TMEM53	80	84	56	76	72	70	103	61	105	61	104	62	79	64	25	24	65	72	74	83	75	47	47	78	73
C1orf228	465	771	550	711	1007	777	692	814	778	479	869	581	815	768	251	249	506	778	600	1294	575	593	900	674	676
KIF2C	24	18	23	19	43	20	34	21	42	34	33	30	21	41	10	2	62	17	49	24	27	18	46	44	66
RPS8	20149	28391	27411	28710	33801	25434	25924	29070	24445	22181	26854	26952	30695	25116	10360	11881	21858	22680	30410	38608	21924	25782	30929	24874	32473
RPS15AP11	174	148	202	214	300	170	159	234	162	143	185	226	217	177	731	1023	170	207	273	359	152	167	231	223	241
BEST4	15	15	22	27	31	20	15	11	15	14	20	21	13	20	5	7	11	11	19	30	17	13	30	9	15
PLK3	621	687	1357	620	1246	1058	638	723	780	609	1126	750	1131	715	213	331	1055	790	721	943	447	1087	1181	819	726
TCTEX1D4	2	2	3	4	2	1	2	1	1	1	4	2	4	0	2	3	1	2	18	0	0	3	1	2	2
BTBD19	71	77	94	42	74	57	53	85	111	58	100	68	97	51	26	18	64	57	54	51	57	57	104	61	51
PTCH2	38	64	51	51	66	42	51	53	53	43	62	52	58	29	22	26	31	31	29	50	63	35	74	67	31
RP5-882O7.1	27	32	44	32	66	41	35	46	37	46	50	43	39	27	60	65	29	29	52	81	18	20	35	46	38
EIF2B3	290	273	233	257	236	248	295	267	381	198	282	312	231	218	113	80	224	220	165	308	274	188	219	257	210
HECTD3	1415	1417	1284	1284	1242	1284	1295	1371	1634	1087	1493	1808	1484	1394	746	547	1265	1233	1136	1198	1549	1055	1226	1612	1250
UROD	776	777	873	822	874	735	769	877	1004	762	875	1010	851	652	368	320	816	770	719	944	682	815	707	987	805
ZSWIM5	113	161	117	152	95	177	92	146	116	107	165	296	107	128	43	67	72	91	96	170	131	156	103	100	107
LINC01144	17	24	22	27	34	20	29	20	19	13	29	26	19	6	12	6	18	17	18	31	24	13	29	22	26
HPDL	5	3	8	10	4	7	15	3	8	10	7	4	8	2	9	1	13	8	12	11	10	7	9	8	10
MUTYH	495	534	482	466	607	544	471	537	578	368	575	642	565	472	218	262	397	398	472	609	513	375	500	493	493
TOE1	258	271	395	210	335	328	208	208	351	173	272	309	324	214	119	131	342	250	247	210	239	383	373	270	238
TESK2	293	299	402	246	350	299	285	274	302	244	327	359	392	391	158	102	311	340	227	284	215	363	416	379	249
RP11-291L19.1	13	2	22	5	10	13	4	12	18	5	11	16	12	1	1	0	7	9	9	16	2	4	5	15	3
CCDC163P	126	163	197	331	69	224	242	131	60	34	348	57	38	32	19	12	165	44	26	170	43	44	36	129	48
MMACHC	87	114	45	98	56	78	61	75	109	67	107	76	57	67	48	12	38	45	56	74	78	42	44	55	112
PRDX1	1626	1507	1509	1438	1504	1513	1668	1737	2010	1400	1520	1615	1254	1321	629	434	1328	1459	1482	1781	1567	1506	1493	2182	1550
AKR1A1	1624	1383	1610	1357	1445	1175	1690	1698	1846	1225	1550	1528	1576	1337	844	478	1398	1461	1352	1636	1370	1350	1214	2079	1137
NASP	1568	1576	1669	1543	1583	1814	1545	1722	1900	1334	1476	1793	1613	1608	759	453	1732	1381	1391	2098	1530	1247	1591	1575	1458
CCDC17	57	119	129	62	75	63	76	133	108	60	101	121	96	94	52	59	99	96	80	75	72	74	97	110	68
GPBP1L1	2873	2742	3032	2728	2989	3143	2680	3004	3480	2466	3136	3604	2763	2827	1432	826	2683	2543	2263	2654	2799	2618	2595	2990	2788
RPS15AP10	106	122	132	97	214	132	84	150	85	98	122	127	124	103	502	714	92	155	173	266	121	101	114	120	123
RP11-767N6.2	36	32	49	26	38	25	28	51	30	26	31	24	42	18	5	5	49	32	41	27	24	35	30	37	21
TMEM69	371	426	334	367	372	410	415	404	504	306	419	465	329	349	172	88	280	303	321	380	377	294	330	384	392
IPP	134	144	147	136	163	194	98	117	156	118	173	208	176	123	72	34	148	96	96	223	153	121	137	116	188
RP11-630I5.1	197	156	206	183	299	168	178	204	198	164	198	198	196	159	728	829	167	211	285	347	168	179	191	242	173
MAST2	555	529	578	429	541	375	513	482	762	427	503	677	576	477	273	175	520	470	393	310	569	426	451	747	401
POMGNT1	726	881	889	819	962	886	703	738	906	637	864	970	971	799	390	350	897	689	692	793	857	673	855	817	956
LURAP1	2	0	2	2	1	4	5	16	3	0	2	11	1	3	0	2	5	1	5	5	2	4	5	0	4
RAD54L	11	13	13	16	12	24	20	15	23	15	13	14	10	23	9	10	44	29	31	16	18	12	14	11	17
LRRC41	1235	1304	1299	1189	1198	1164	1189	1376	1542	1064	1338	1450	1262	1220	556	351	1102	1177	861	1142	1165	1035	1282	1494	1173
UQCRH	1257	1351	1534	1363	1626	1497	1376	1387	1453	1199	1274	1441	1410	1393	535	501	1359	1259	1461	2124	1174	1407	1560	1621	1296
NSUN4	408	431	457	443	390	354	425	470	474	364	459	527	377	340	227	87	316	437	361	340	373	305	320	483	424
FAAH	240	298	383	273	294	215	330	592	448	199	1202	311	305	320	155	133	193	354	260	313	262	256	275	403	300
MKNK1	1628	1430	1715	1361	1412	1514	1692	1764	1924	1205	1683	1839	1841	1436	697	622	1359	1583	1110	1428	1567	1544	1351	2328	1313
MOB3C	909	869	538	596	616	589	662	795	1023	660	734	842	610	573	485	227	472	603	697	528	744	532	678	644	712
ATPAF1	594	566	693	613	706	817	554	609	744	496	712	902	708	567	260	180	639	515	445	741	655	590	638	610	722
NENFP1	2	2	9	1	3	5	3	2	4	1	2	0	4	2	0	3	11	7	8	0	3	10	7	7	2
EFCAB14	4004	4112	4369	4091	3746	4377	4079	4485	5296	3570	4100	5937	3824	3685	2086	855	3938	3383	3190	3585	4200	3644	3675	4421	4481
RP11-8J9.5	2	2	1	1	5	4	3	2	1	3	2	5	2	2	12	14	5	3	2	6	2	1	2	3	1
RP11-346M5.1	24	16	13	12	15	6	13	17	17	16	10	13	12	16	75	45	13	17	20	12	14	18	12	27	10
RP11-184J23.2	26	16	15	12	15	6	15	17	19	16	10	13	13	16	76	47	14	19	22	12	16	18	14	28	9
PDZK1IP1	72	55	96	147	96	51	57	156	253	107	53	167	97	254	18	19	63	118	339	145	47	11	71	91	40
TAL1	107	354	190	136	169	123	189	193	416	171	80	267	174	204	84	68	190	188	281	159	152	115	112	157	87
STIL	35	43	70	42	37	71	51	39	43	48	52	44	41	52	24	12	50	32	21	32	39	39	40	35	38
CMPK1	1582	2024	2270	1967	2328	3430	1615	2008	2090	1654	1858	2528	1896	1962	788	657	2015	1598	1573	2604	1597	1789	2036	1854	1876
FOXD2	15	15	24	8	13	11	14	10	12	13	10	30	10	13	9	14	23	11	32	22	14	10	8	17	18
SLC5A9	17	5	4	11	2	8	11	15	13	7	11	4	3	7	4	2	0	7	1	3	6	14	7	9	3
SPATA6	131	130	217	144	134	213	223	159	222	128	136	175	122	158	42	21	125	170	115	116	75	152	85	224	144
RP11-329A14.1	61	58	66	120	83	72	55	85	111	68	83	90	64	80	72	21	61	104	46	80	68	86	87	70	57
BEND5	54	71	36	93	76	59	63	49	52	49	63	51	63	82	58	17	20	40	39	61	104	61	79	46	50
MTND2P29	11	10	15	9	11	19	10	14	13	12	8	13	6	9	37	123	8	9	24	6	10	15	5	12	12
RP11-183G22.1	51	45	82	35	94	73	53	68	57	57	73	84	108	32	69	77	64	64	105	133	33	29	46	83	50
HMGB1P45	4	4	2	2	4	4	5	2	2	0	1	3	0	2	19	13	3	3	2	10	2	4	2	3	1
FAF1	758	736	977	749	930	897	767	708	945	612	770	980	870	746	302	267	820	691	680	868	811	791	782	821	813
MRPS6P2	5	10	8	3	1	8	3	6	6	3	5	6	5	3	9	6	6	6	4	10	2	5	4	7	7
CDKN2C	92	98	164	95	114	134	120	117	128	137	108	151	146	109	48	65	158	133	99	155	107	116	95	175	86
CFL1P2	148	86	86	88	113	81	105	126	113	115	98	105	88	86	481	489	96	114	165	197	89	107	99	163	77
RNF11	827	1304	1158	873	1077	1324	854	1009	1281	1006	806	1644	894	1054	347	283	1111	870	1043	1217	815	959	810	882	846
RP11-296A18.5	361	208	491	264	548	449	205	390	480	361	472	473	566	241	607	680	452	408	508	774	193	216	262	409	261
TTC39A	13	13	14	20	4	9	41	5	23	3	3	12	16	16	6	4	2	12	11	9	10	8	3	10	6
EPS15	2174	1904	2280	2073	1876	2566	2011	2307	2650	1705	2216	3350	2146	2208	1246	449	2199	1835	1625	1780	2361	1988	1843	2289	2343
OSBPL9	1270	1173	1417	1262	1302	1598	1235	1383	1493	969	1276	1634	1334	1238	618	268	1227	1168	881	1265	1234	1181	1322	1254	1319
GAPDHP51	2	3	1	5	3	3	3	4	4	4	8	1	2	3	5	3	8	9	11	3	2	4	4	6	4
NRDC	3514	3546	4834	3442	3737	4259	4297	4393	5071	3411	3784	5560	4397	3887	1837	1115	4710	4143	3025	3718	4032	4162	3606	4760	3135
RP11-91A18.1	0	0	0	1	1	0	0	0	0	0	0	0	0	0	0	0	0	0	0	1	1	0	38	0	2
TXNDC12	1140	1064	1353	1072	1135	1261	1208	1288	1375	1013	1156	1294	1089	1099	512	353	1097	1080	1048	1387	1014	1082	1073	1288	1097
KTI12	196	111	305	193	333	265	253	199	220	194	208	229	298	190	80	128	241	268	226	285	122	297	289	298	118
BTF3L4	679	604	829	710	643	958	655	715	993	554	716	811	578	648	337	115	553	565	390	612	576	631	532	713	657
ZFYVE9	70	101	86	77	150	122	64	77	82	64	81	130	82	60	8	15	49	42	27	73	65	58	129	55	110
RP4-800M22.1	10	8	8	8	10	15	7	8	3	10	4	7	14	2	28	14	6	7	12	12	6	6	8	10	1
PDCL3P6	5	7	0	6	2	2	3	6	5	1	5	1	1	5	11	11	2	1	4	7	4	4	2	1	3
ANAPC10P1	8	3	7	9	9	11	7	6	4	2	8	12	3	2	10	2	7	5	18	5	5	6	7	8	4
CC2D1B	1507	1775	1375	1519	1986	1876	1381	1809	1748	1290	1652	1780	1592	1506	834	642	1446	1311	1482	1605	1510	1108	1825	1584	1674
PLA2G12AP1	10	12	16	9	22	21	6	26	16	7	17	15	12	6	11	5	10	6	8	29	20	15	15	13	3
ORC1	40	28	50	36	67	48	59	56	56	43	39	54	48	35	29	18	96	38	44	33	42	33	57	32	55
PRPF38A	1251	1407	1442	1378	1459	1583	1199	1564	1710	955	1417	1404	1208	1118	665	317	1254	1142	792	1459	1346	970	1059	1281	1506
ZCCHC11	1344	1779	1971	1475	2191	2543	1166	1713	1799	1135	1544	2206	1713	1525	772	623	1612	1108	1006	1287	1623	1340	1908	1160	2098
EEF1GP7	7	9	10	9	7	7	6	8	5	6	8	11	7	8	35	31	9	8	10	17	10	7	11	12	14
GPX7	169	205	147	196	240	309	148	209	172	158	256	253	215	173	72	70	151	149	205	224	186	142	195	152	201
FAM159A	292	447	213	365	412	367	272	402	298	300	382	316	408	256	122	92	254	222	220	336	279	230	299	330	397
COA7	141	115	133	127	113	98	133	139	192	94	158	148	95	94	70	19	130	90	72	119	125	106	101	170	106
NDUFS5P3	1	2	3	5	4	4	6	4	4	5	4	6	2	2	20	22	6	7	7	8	1	2	2	1	1
ZYG11B	534	592	820	480	621	867	645	711	685	519	510	736	510	602	239	87	620	566	296	411	479	687	541	694	561
RPS13P2	753	713	1014	723	1348	1221	755	1029	883	742	864	890	962	891	1024	1186	819	833	1144	1649	607	687	816	918	818
ZYG11A	0	3	4	2	13	8	5	2	3	3	5	12	1	1	1	4	2	3	3	4	4	8	5	0	2
ECHDC2	1111	1796	1113	1423	2538	1771	934	1555	1495	1124	1573	1692	1577	1299	405	887	1270	1047	938	2077	1441	930	1563	920	1684
RP4-631H13.6	38	36	27	21	53	42	13	29	27	30	28	32	37	22	90	116	26	24	36	44	43	19	23	35	25
SCP2	1346	1390	1693	1536	1686	1843	1466	1625	2122	1390	1627	1983	1847	1403	666	358	1792	1199	1077	1921	1467	1500	1344	1697	1464
RP11-334A14.2	39	20	43	34	32	37	28	30	30	23	40	59	37	26	32	25	39	29	19	27	50	31	35	17	33
PODN	56	62	107	62	80	79	48	44	32	48	26	118	124	48	33	75	205	62	70	89	111	20	13	48	47
SLC1A7	199	105	255	193	155	116	123	64	79	120	60	298	196	184	51	215	356	104	190	75	176	51	42	100	67
CPT2	544	420	372	400	312	321	422	412	619	334	428	468	269	287	213	62	264	309	244	289	428	324	273	412	486
C1orf123	870	987	860	680	880	798	856	842	1039	660	875	919	755	753	335	265	687	705	724	1024	666	635	787	939	729
MAGOH	435	414	566	428	471	539	421	497	529	346	446	529	415	405	220	122	485	389	491	573	405	500	431	508	459
LRP8	285	364	470	321	423	532	353	363	493	346	414	445	456	290	176	122	557	390	271	340	315	427	393	514	371
RP4-784A16.5	8	8	8	12	17	4	5	7	2	8	11	5	8	3	3	1	7	13	0	3	4	9	8	4	18
RP11-117D22.2	46	56	26	45	46	47	61	28	49	23	58	52	42	35	26	6	15	39	16	31	45	33	34	70	37
NDC1	326	340	447	322	336	496	370	337	463	259	327	426	267	302	144	105	293	231	275	313	315	230	264	270	355
RP4-654H19.2	14	7	4	14	21	3	10	13	4	10	3	11	12	8	49	72	8	8	18	24	6	8	10	15	11
YIPF1	554	474	568	538	488	525	647	619	750	454	588	636	530	490	270	186	488	548	569	637	492	526	431	699	502
HSPB11	264	341	402	301	319	534	335	306	402	250	344	436	370	331	148	109	419	327	289	353	298	313	236	344	321
LRRC42	149	153	218	151	164	157	189	156	207	117	214	185	216	139	78	50	195	147	165	179	166	141	148	198	184
HNRNPA3P12	31	42	45	30	47	53	28	31	47	30	42	23	33	33	124	39	35	36	27	51	30	30	23	53	33
TMEM59	2337	2165	2938	2272	2340	2846	2311	2601	3151	2035	2613	3099	2241	2202	1149	584	2556	2317	1753	2580	2282	2430	2055	2821	2314
TCEANC2	680	772	716	720	603	664	671	879	944	657	828	708	685	617	334	131	677	657	496	616	619	566	528	701	696
RP4-758J24.4	1	2	3	0	3	2	2	1	1	2	1	0	1	0	11	13	0	2	1	3	1	1	2	3	1
CYB5RL	204	254	195	242	255	206	201	239	251	136	221	233	227	238	101	33	180	162	111	216	188	153	210	187	204
MRPL37	735	661	715	826	749	631	816	781	862	657	762	778	781	660	365	237	738	731	786	851	731	641	658	888	754
SSBP3	1627	1788	3056	1384	2122	2396	1610	1801	2108	1291	1738	2962	2303	1729	873	1732	3376	1832	2136	2062	2362	1876	2156	2217	1559
HNRNPA1P63	50	18	54	20	37	67	20	34	48	22	50	49	55	35	81	53	55	50	45	64	19	29	31	39	25
ACOT11	36	32	55	46	33	25	56	50	54	44	45	66	35	40	18	14	32	34	19	30	31	30	18	78	32
TTC4	20	17	13	23	22	14	27	18	22	24	23	21	14	19	9	5	15	12	24	29	18	24	19	23	23
PARS2	72	83	24	64	33	35	36	41	93	46	65	65	33	33	45	6	19	20	47	34	63	22	24	49	59
TTC22	270	370	352	323	358	333	238	253	367	239	334	638	316	248	115	219	368	238	391	263	421	185	246	297	292
LEXM	27	29	42	45	51	33	19	27	38	43	25	70	40	30	18	25	73	27	26	31	53	16	12	47	34
DHCR24	250	253	205	273	257	179	189	266	293	212	362	381	188	208	91	100	258	188	339	234	288	210	107	297	298
USP24	3535	3783	4583	3724	4213	4635	3363	4055	4475	3109	3860	5163	4550	3686	1925	1298	4583	3183	3187	3080	4524	3671	3907	3371	3889
GYG1P3	5	2	4	4	4	1	5	10	10	4	5	8	6	3	22	8	5	8	9	2	9	3	4	6	1
RP11-90C4.1	3	12	0	5	1	2	7	3	2	11	2	3	1	6	2	2	3	3	8	11	5	5	5	2	0
PLPP3	11	13	6	16	13	23	17	13	21	8	11	18	18	30	6	3	8	11	2	14	9	10	18	34	15
RP11-377K22.2	126	69	172	66	182	119	79	147	119	112	134	155	148	66	460	517	135	106	171	272	55	70	89	114	83
DAB1	19	12	33	18	23	21	9	17	12	33	24	23	7	14	6	4	6	8	5	13	12	10	12	7	22
RPS20P5	37	14	36	36	44	44	26	27	28	26	17	26	30	30	104	135	31	31	43	68	29	37	36	26	41
RPS26P15	156	944	200	1953	2185	152	894	153	803	646	153	1092	1856	1705	45	61	1503	159	193	1542	879	183	2651	860	1120
OMA1	286	292	271	269	266	448	237	255	307	228	314	395	248	250	137	75	258	172	213	312	310	243	198	199	296
TACSTD2	0	48	4	3	3	7	2	7	20	29	1	10	42	14	27	15	3	7	2	29	8	23	5	186	3
RP4-592A1.2	272	232	277	268	315	249	297	312	358	246	255	339	307	241	185	67	255	281	149	260	252	231	260	339	241
MYSM1	1749	1880	2104	1893	1981	2357	1779	2189	2383	1639	2053	2129	2267	1653	776	324	2319	1709	1632	1394	1494	1722	1447	1804	1726
RP11-63G10.4	2	13	2	2	2	2	2	2	11	0	1	6	20	2	12	7	2	3	0	10	1	13	1	139	3
JUN	2195	859	3788	2378	4089	4103	1838	1042	1502	1739	4183	3519	8877	1439	562	1306	2494	2525	6438	2705	877	3753	6110	2062	1499
LINC01135	1	7	2	3	35	6	5	7	7	2	5	5	6	5	3	0	9	3	3	6	11	5	6	8	12
RP4-794H19.1	6	3	8	10	6	2	10	5	10	5	11	11	7	10	3	2	7	11	16	9	13	9	8	6	7
LINC01358	16	12	7	11	6	10	3	21	12	6	13	11	14	11	5	5	15	4	9	11	11	9	12	18	11
PHBP3	12	10	12	10	9	7	8	20	11	6	7	14	11	16	32	30	8	10	10	16	8	7	11	19	4
FGGY	54	43	64	38	62	81	78	61	88	43	63	78	73	61	33	21	71	81	44	56	64	64	120	69	66
HOOK1	155	218	135	218	194	313	133	188	182	145	183	205	137	172	50	18	109	114	73	207	148	130	173	78	201
CYP2J2	19	28	7	8	18	9	6	9	13	6	12	17	10	12	4	2	3	7	9	28	8	5	63	5	18
C1orf87	3	0	22	6	0	0	1	26	2	0	0	4	0	2	3	1	8	1	1	0	10	0	0	2	1
NFIA	87	67	97	75	92	89	84	132	113	64	104	157	100	93	55	27	84	76	119	70	68	88	76	103	105
TM2D1	333	373	463	337	345	520	349	460	497	288	433	511	403	463	165	100	417	349	240	464	370	323	328	465	310
PATJ	652	622	553	817	926	958	411	646	675	556	734	761	603	563	158	75	423	409	286	779	647	676	676	567	923
L1TD1	31	19	28	6	60	76	47	35	30	18	3	17	8	21	5	3	13	49	2	26	27	31	22	68	126
USP1	691	667	971	674	672	1286	665	757	937	589	753	1084	671	623	374	127	842	524	517	761	772	691	515	637	778
DOCK7	241	184	229	254	288	239	286	270	225	192	276	517	181	278	96	49	190	183	54	217	236	250	223	313	248
RP11-293K19.1	6	8	5	12	9	3	11	10	8	8	7	5	5	2	15	18	7	10	12	6	9	2	13	10	10
RP5-849H19.2	7	3	7	5	7	3	6	4	6	1	3	9	3	4	32	20	2	9	9	10	6	5	6	8	6
ATG4C	176	172	176	174	111	244	172	212	234	141	190	208	150	167	82	20	144	119	147	161	183	144	123	154	151
RP4-792G4.3	3	2	3	1	2	4	1	2	1	0	5	1	1	0	14	10	1	1	2	5	2	2	1	3	7
ALG6	170	221	211	203	250	473	177	253	269	191	175	227	179	228	90	65	207	177	159	196	168	185	139	180	231
ITGB3BP	121	108	268	178	138	220	115	189	195	106	170	144	188	161	60	53	179	84	151	272	119	135	100	148	107
EFCAB7	93	104	135	94	123	139	75	99	135	69	117	151	116	110	47	34	103	72	57	124	88	61	72	87	94
PGM1	591	687	807	786	700	730	860	762	896	591	628	921	621	686	368	175	732	731	497	766	713	536	496	969	713
ROR1	7	3	4	1	11	7	5	1	7	5	32	8	4	4	6	14	4	2	3	6	1	4	6	2	3
RP4-597J3.1	67	62	53	77	94	63	44	70	50	56	67	54	72	69	306	370	49	74	95	107	55	68	79	92	85
CFL1P3	32	18	12	18	19	17	9	21	15	11	9	17	17	18	81	52	9	19	16	21	9	11	23	25	17
CACHD1	41	26	7	85	17	24	20	24	16	18	17	25	19	55	21	15	22	14	30	25	20	15	72	13	23
RAVER2	90	81	121	63	82	80	57	99	104	69	98	155	53	63	22	39	72	66	55	59	68	68	62	58	85
JAK1	12301	13768	15734	13226	14446	16713	13708	11603	17576	10918	13161	16487	14128	12226	5607	2759	14641	10427	7050	11219	13055	12594	12647	11958	12838
SLC2A3P2	9	8	18	9	17	9	5	17	14	7	13	12	8	9	9	5	13	9	6	14	10	13	17	20	12
RP4-535B20.2	5	3	4	2	4	4	3	8	6	3	5	6	3	8	21	22	2	0	3	8	10	6	6	5	9
AK4	25	26	35	29	10	51	26	66	65	39	24	56	26	67	30	4	28	61	34	42	35	41	32	78	45
RP4-700A9.1	10	13	11	18	20	12	16	23	9	6	11	16	12	15	36	71	15	21	15	27	16	9	22	14	16
DNAJC6	47	40	48	35	59	38	27	47	61	33	30	72	29	25	10	12	44	27	28	31	35	27	28	35	39
LEPROT	1312	1053	1543	1065	1216	1356	1259	1261	1778	1001	1247	1451	1109	1138	618	283	1124	1298	1200	998	993	1082	935	1807	1002
LEPR	96	109	100	78	123	117	76	113	136	69	86	158	68	139	32	14	85	108	104	144	78	121	94	171	111
PDE4B	1001	1449	3225	1273	2204	3273	1605	1678	1706	1525	1488	2210	2282	1996	692	377	2643	2136	1088	1541	1280	2871	2719	1662	1458
TCTEX1D1	1	1	5	5	10	8	4	4	6	17	13	4	7	5	2	0	4	6	5	4	2	3	4	7	3
WDR78	8	14	11	19	23	19	7	14	18	12	11	18	13	12	7	3	9	5	18	17	7	2	10	5	16
MIER1	945	895	1513	911	1235	1583	889	1146	1120	868	1067	1336	1184	931	390	246	1248	891	924	946	748	1182	989	986	1063
SLC35D1	448	514	658	534	646	781	569	624	653	456	499	817	520	504	193	141	624	462	344	458	486	541	598	496	659
IL23R	12	2	15	6	7	11	12	8	26	6	12	4	7	3	1	0	7	3	0	3	8	8	7	4	4
RP11-131O15.2	11	2	8	5	8	10	6	7	15	10	6	7	7	8	34	11	10	9	8	15	4	9	7	12	6
IL12RB2	148	250	189	105	222	153	128	69	288	156	93	454	79	86	69	20	61	80	151	49	167	92	234	68	257
SERBP1	3677	3646	3494	3358	3499	3918	3488	3624	4394	3174	3495	3937	3255	3125	1790	848	3035	2931	2637	3753	3206	2773	3366	3801	3396
HNRNPCP9	8	4	5	5	5	2	6	8	8	6	2	4	6	6	12	7	3	6	6	9	3	3	8	7	10
GADD45A	142	90	203	128	214	198	152	136	174	180	121	179	166	177	43	80	184	159	205	141	90	223	232	177	83
WLS	299	288	270	308	219	254	479	734	586	326	547	436	467	411	190	33	259	513	131	311	285	251	308	677	250
CTBP2P8	25	12	22	13	19	19	16	31	37	22	21	23	17	9	36	21	23	17	19	22	15	6	9	38	12
RPS7P4	268	177	337	190	405	290	201	338	335	205	346	363	369	173	806	890	312	353	403	501	176	179	245	339	209
LRRC7	35	16	8	21	4	16	1	1	1	9	21	4	7	43	10	5	1	35	0	23	6	18	4	1	36
LRRC40	176	181	225	167	177	253	134	175	235	132	173	206	210	141	69	40	174	145	86	171	139	184	121	197	201
SRSF11	4522	6193	6706	4952	6796	8524	4876	6023	5802	4107	5698	6716	6172	5812	2239	2133	5736	4601	4840	5931	4437	4899	5491	4818	5033
ANKRD13C	471	510	600	483	578	591	421	500	577	386	450	641	555	451	257	136	558	398	412	541	489	511	489	428	534
HHLA3	61	62	57	59	84	56	35	57	73	53	76	74	60	53	12	19	48	35	50	121	38	68	58	29	53
CTH	24	16	24	29	14	26	17	27	18	8	35	35	5	9	4	3	20	14	5	11	7	18	9	4	16
RP11-42O15.2	2	1	5	1	3	7	6	3	3	2	2	2	6	1	19	0	1	3	4	4	2	1	3	1	2
PTGER3	2	2	34	13	10	6	4	2	14	7	4	11	20	13	5	2	7	13	4	7	4	20	21	35	11
ZRANB2	1786	2190	1882	2133	1919	2956	1754	2100	2169	1695	2040	1986	1972	2020	832	375	1862	1771	1293	2118	1431	1444	1417	2286	1603
NEGR1	10	12	46	49	11	16	30	25	24	25	16	39	35	33	16	7	4	15	19	14	14	28	10	29	8
GDI2P2	334	318	365	344	327	381	534	386	393	329	471	402	389	368	295	75	309	324	200	308	329	366	334	429	299
RPL31P12	30	15	25	17	35	31	8	31	32	20	30	26	29	14	45	56	19	22	39	51	13	12	18	35	10
LRRIQ3	15	14	10	27	16	27	8	6	8	20	17	24	2	9	8	5	10	16	1	12	26	5	13	2	39
FPGT	156	131	123	135	99	191	154	125	176	112	149	152	73	135	75	19	73	122	87	101	104	71	66	137	165
FPGT-TNNI3K	9	7	13	25	11	20	13	13	9	11	14	16	10	9	3	6	12	8	9	16	10	10	16	5	8
ERICH3	11	4	10	3	11	15	5	6	17	16	5	7	17	11	5	7	20	4	1	16	11	12	5	4	12
CRYZ	172	374	240	303	256	428	371	369	302	233	235	382	226	411	155	79	268	141	149	497	291	228	264	321	421
TYW3	318	393	409	379	396	524	362	429	494	311	384	469	337	322	191	79	275	311	317	483	331	385	448	352	454
SLC44A5	0	1	21	25	0	41	26	16	0	57	9	21	0	0	8	2	5	12	1	63	1	43	2	10	2
RP4-595K12.1	34	31	39	45	69	48	58	52	49	53	45	56	56	36	220	182	51	49	63	66	43	26	48	64	45
RP4-595K12.2	5	3	5	2	5	12	2	6	9	6	13	8	4	5	15	2	3	2	3	1	7	3	3	6	4
ACADM	502	533	479	519	453	617	442	454	671	423	595	677	492	552	287	90	293	428	305	568	542	409	474	519	540
RP4-682C21.2	39	30	47	22	35	39	28	45	36	25	49	50	41	37	76	39	33	35	35	31	32	25	26	49	26
RABGGTB	1185	1452	2236	1284	1566	2125	1559	1581	1556	1111	1385	1712	1895	1460	608	618	1886	1519	1216	1765	1066	1901	1483	1680	1209
MSH4	5	12	5	7	10	1	4	7	7	4	5	11	6	6	1	3	5	6	0	6	8	4	7	4	7
ST6GALNAC3	50	64	50	39	30	56	66	67	74	50	51	40	57	40	27	2	25	65	25	67	27	35	28	83	28
TPI1P1	575	376	673	430	505	500	512	529	706	526	613	605	514	410	523	276	630	581	578	644	414	439	406	789	394
PIGK	396	476	552	470	525	797	407	477	613	374	425	525	425	415	207	103	541	359	269	574	386	403	421	383	522
RP4-706A16.3	3761	3857	4958	4012	5958	4365	3551	4190	4290	3387	4430	4984	5054	3583	2652	3766	4239	4203	5793	7706	3370	3589	4577	3992	4643
AK5	240	436	288	248	351	350	281	406	490	250	180	99	263	225	54	31	172	234	102	525	152	134	150	124	159
ZZZ3	729	780	1057	801	1036	1154	727	856	1003	658	828	1047	922	765	307	204	950	635	615	821	736	733	921	658	803
USP33	1311	1394	1821	1326	1349	2187	1317	1683	1925	1126	1375	1922	1343	1342	657	249	1605	1189	845	1323	1337	1377	1223	1372	1457
ACTG1P21	27	25	13	27	26	13	29	17	19	21	10	17	8	25	108	30	15	18	18	28	13	23	19	39	23
FAM73A	309	396	501	373	401	524	325	443	451	311	392	513	402	416	140	55	431	328	191	389	291	323	341	326	346
RP11-181C21.4	209	180	235	169	248	343	208	179	258	147	198	265	207	194	111	24	219	163	132	161	172	223	193	201	188
NSRP1P1	22	10	20	12	18	10	11	15	13	9	15	13	15	12	29	24	17	10	16	19	10	13	15	16	14
NEXN	244	168	64	60	87	99	100	108	242	132	66	147	80	82	79	14	94	126	117	101	77	89	62	100	38
FUBP1	2782	3542	2965	2969	2673	3325	2806	3302	3301	2368	3189	3107	3031	3038	1557	483	2848	2977	1601	3089	2965	2062	2379	3623	2627
DNAJB4	69	58	104	41	69	131	49	80	68	55	70	73	55	66	40	49	94	35	30	104	79	58	58	50	78
RP11-386I14.3	7	2	3	5	4	4	4	3	4	2	4	3	3	3	15	3	2	4	3	0	5	1	4	2	7
PTGFR	8	4	0	2	1	0	9	8	14	13	1	6	6	1	6	2	1	10	5	1	1	0	1	4	3
IFI44L	9432	415	812	452	1951	769	1077	672	1042	895	496	431	663	243	1924	47	434	978	972	302	319	893	778	1506	447
IFI44	4791	605	935	517	1567	829	976	838	1024	839	710	673	744	490	1170	135	545	1053	754	602	485	856	918	1367	789
RP4-641G12.3	12	12	8	11	10	2	4	12	12	1	9	13	8	10	23	34	9	6	13	12	7	9	14	16	8
RP4-641G12.4	30	13	19	15	20	21	14	26	27	16	13	14	20	20	85	26	10	21	22	28	14	17	15	20	15
ADH5P2	8	6	7	6	5	8	4	3	10	5	6	2	7	2	25	12	2	6	5	6	8	4	6	8	6
RP5-887A10.1	24	52	10	87	55	79	38	10	13	12	35	100	22	33	2	12	24	24	38	41	27	38	38	14	25
RPL7P10	29	19	23	23	37	13	27	40	16	22	20	29	27	23	149	114	21	22	36	62	29	24	34	34	28
RP3-445O10.1	108	108	96	107	189	112	110	140	85	107	92	100	110	112	595	724	105	139	141	211	105	116	160	145	156
HNRNPA3P14	8	12	6	11	14	13	7	11	9	11	6	6	10	11	41	7	11	15	5	15	9	8	8	14	10
RP5-837I24.1	189	165	211	144	209	217	151	171	221	135	187	231	225	160	102	69	240	186	123	134	136	149	162	218	154
RP5-837I24.5	19	22	13	13	19	24	22	18	12	10	11	11	13	16	47	63	14	7	24	40	13	5	27	16	20
TTLL7	14	25	20	41	10	12	8	9	29	19	6	66	33	36	22	18	21	33	13	7	17	7	20	109	7
RP11-486G15.2	19	20	16	9	10	21	11	16	14	5	15	17	10	17	6	6	22	13	17	34	13	9	9	18	13
PRKACB	1479	1869	1549	1653	1796	2871	1304	1626	2087	1229	1655	2083	1478	1459	957	361	1588	919	1347	1687	1958	1117	1447	1115	2278
RP11-486G15.1	3	1	6	3	6	2	4	2	2	4	2	5	4	4	16	8	3	6	2	5	1	2	6	2	3
RP11-82H13.2	90	49	91	72	115	83	67	71	105	64	93	97	112	55	124	52	70	79	81	130	56	67	67	139	60
RPF1	495	524	780	526	488	593	513	510	689	348	561	648	438	432	223	161	638	437	309	626	545	629	431	531	482
GNG5	1144	958	1349	891	983	1309	1049	1091	1333	910	1034	1320	929	948	591	447	1032	964	1096	1116	820	914	884	1477	966
CTBS	507	542	638	426	533	645	529	515	626	438	456	595	444	477	245	51	550	426	319	422	341	515	362	701	471
SSX2IP	224	264	277	164	179	384	194	205	348	172	191	349	230	181	97	102	360	173	217	269	224	162	194	213	260
LPAR3	3	29	5	14	18	21	4	3	23	7	15	15	11	11	0	6	3	1	1	8	8	20	24	8	18
MCOLN2	219	341	505	375	426	546	234	393	266	167	321	706	864	278	213	330	702	318	527	442	533	576	454	466	599
WDR63	11	1	0	5	13	14	7	18	9	4	16	12	26	13	11	11	42	9	55	22	18	25	23	13	46
MCOLN3	28	20	13	39	63	102	23	36	14	35	27	8	61	31	19	4	9	17	26	69	37	113	33	31	86
SYDE2	57	70	43	69	84	68	25	53	35	42	41	41	43	30	11	5	24	44	25	53	25	38	41	27	59
C1orf52	414	400	437	384	393	488	368	401	461	309	389	471	505	354	193	111	457	368	297	415	312	454	368	447	390
BCL10	190	241	428	168	251	356	243	145	232	157	195	211	315	214	105	78	333	274	159	242	181	369	281	329	163
ZNHIT6	389	460	550	467	687	704	398	530	470	351	510	543	458	385	201	167	487	341	345	650	380	466	479	264	544
COL24A1	24	32	32	36	30	28	45	14	53	25	18	33	25	21	12	8	24	23	31	23	33	33	35	36	24
ODF2L	643	692	885	719	997	1378	582	795	754	634	810	1230	792	661	294	232	858	492	687	747	725	676	699	484	847
SH3GLB1	2139	1840	2587	1844	1846	2644	2052	2072	2913	1837	2040	2736	2120	1980	1057	495	2140	1808	1595	1771	2028	1992	1766	2510	1940
RP4-612B15.2	372	237	410	214	501	378	221	416	410	285	366	426	424	194	994	983	364	416	463	663	193	235	253	347	248
SEP15	2018	1785	2237	1910	1981	2779	1912	1910	2451	1592	2038	2539	1978	2060	1028	523	1929	1709	1677	2418	1825	1956	1903	2108	1981
HS2ST1	237	260	387	278	316	467	265	334	377	265	320	315	300	279	132	62	296	226	209	341	262	263	230	316	294
RP11-384B12.2	22	15	15	14	15	18	9	18	24	9	15	19	19	12	48	30	14	12	11	33	11	13	21	24	10
RP11-384B12.3	13	14	9	9	25	12	2	14	12	10	8	11	7	8	42	6	13	14	5	9	4	9	10	15	8
LINC01140	3	6	6	9	11	9	15	17	13	12	13	6	12	10	3	4	8	8	13	5	7	3	5	15	9
LMO4	661	610	740	553	522	743	873	659	972	596	716	845	590	643	348	199	619	555	655	495	651	570	531	671	575
RPL36AP10	4	5	1	1	8	0	0	4	2	4	3	0	1	2	13	19	0	0	2	6	2	3	3	5	1
PKN2	888	840	1292	907	859	1391	888	1096	1166	782	928	1024	1045	851	425	162	1129	867	753	645	645	997	672	1052	825
TCEB1P19	44	37	65	42	55	45	58	72	77	47	54	49	67	32	23	1	76	60	14	20	22	72	40	77	40
GTF2B	641	559	792	485	513	627	446	613	820	433	615	678	519	433	280	150	614	475	376	557	563	699	490	492	614
KYAT3	327	373	516	414	379	579	422	390	542	284	408	529	362	328	176	95	420	286	357	412	330	289	293	320	364
RBMXL1	628	703	966	582	746	998	633	578	774	590	761	827	829	677	609	272	802	738	486	755	575	798	679	719	566
GBP3	1035	1005	1086	1041	851	1082	991	720	1057	1058	952	1606	1088	809	1072	286	1196	1003	764	1059	662	661	743	823	858
GBP1	2922	2127	1756	1788	1478	1823	1786	2378	2621	2013	1881	1969	1629	1598	2982	333	2068	1930	2399	1932	2059	1211	1942	2066	1742
PTGES3P1	85	57	164	89	90	176	81	121	145	101	111	124	104	98	114	83	127	75	149	138	98	87	75	119	95
GBP2	5686	5088	6759	5164	5194	5695	5633	6411	7190	5050	5620	6126	5726	4825	4634	1690	6662	5903	6306	6212	5634	4696	5670	6276	5459
GBP7	46	22	24	15	6	24	30	6	7	35	23	17	21	24	73	4	46	15	9	19	10	16	4	4	2
GBP4	3679	2984	3275	2275	1990	3479	2607	3366	3575	2721	2372	3087	2807	2348	2546	481	3068	2469	2546	2588	3069	2076	3317	2446	2964
GBP5	6441	6637	9172	6268	4528	6280	4647	8640	8427	4420	4215	8004	5818	4165	5413	2006	10973	5888	6163	6298	5703	3624	7527	5508	7641
GBP6	5	5	18	3	7	7	10	9	9	4	5	10	5	6	26	6	9	5	7	10	17	6	7	8	14
LRRC8B	255	338	458	237	344	615	298	352	324	213	379	339	240	199	85	54	407	253	232	207	178	317	316	280	322
LRRC8C	1208	1287	1522	1095	1557	2375	976	1287	1360	1000	1288	1880	1271	1249	589	409	1064	956	1250	1312	1186	1238	1615	1043	1736
RP5-943J3.2	14	13	22	27	31	41	23	26	15	26	19	38	28	24	18	3	27	22	23	37	36	25	32	29	32
LRRC8D	1175	1109	1163	1098	1029	1661	1082	1107	1467	849	1227	1313	1112	1154	602	213	878	935	893	1147	1047	1191	1001	1205	1183
ZNF326	595	616	813	563	705	836	623	655	743	488	619	671	761	573	252	140	764	566	515	575	424	767	576	666	515
PHKA1P1	5	4	3	3	11	6	4	2	11	6	7	10	2	2	3	3	7	2	4	3	8	6	10	2	9
ZNF644	455	593	895	569	635	1025	401	605	700	416	578	817	597	559	264	89	622	444	399	523	574	593	522	443	625
RPL5P6	49	47	64	67	78	43	54	68	49	39	73	68	47	55	253	378	44	80	101	107	56	59	66	66	66
FEN1P1	4	3	2	3	5	1	2	1	0	1	2	3	1	1	11	8	1	2	4	1	1	0	0	3	2
CDC7	111	200	195	159	234	241	156	230	260	134	206	187	186	146	108	82	292	145	124	213	176	152	95	184	186
WDR82P2	17	9	17	13	18	24	12	16	23	13	22	13	15	9	36	8	31	20	11	8	9	9	2	17	14
RP11-91I11.1	31	17	15	35	27	23	28	29	18	27	20	15	21	17	209	203	22	21	27	56	22	29	31	31	35
HSP90B3P	55	38	49	50	64	46	46	57	54	34	33	43	36	46	177	98	47	43	23	63	36	47	34	54	36
TGFBR3	1224	1089	3208	1680	1719	2133	1492	1867	2218	1184	1549	4102	2168	1251	937	1142	4275	1503	1619	1720	2440	1764	1300	1702	1698
EPHX4	5	9	4	5	14	1	6	2	8	3	3	27	3	1	1	2	7	2	12	4	7	4	4	5	9
SETSIP	85	54	147	67	76	115	58	92	125	68	82	113	101	68	190	117	99	113	90	133	73	71	86	110	65
BTBD8	15	17	19	10	32	15	15	19	18	5	10	14	9	11	3	3	8	9	2	9	5	15	7	14	14
GAPDHP46	32	15	22	27	23	11	31	38	24	19	14	21	16	17	103	43	21	41	28	18	18	23	23	39	13
PRKAR1AP1	14	9	4	9	8	6	4	7	5	13	10	9	9	5	64	5	7	8	4	10	8	11	1	13	5
ACTBP12	47	33	25	35	29	22	24	23	24	50	14	17	22	25	164	78	23	28	33	45	34	26	25	50	32
GLMN	73	94	97	70	127	222	76	85	102	58	62	127	81	102	40	54	83	65	146	160	90	58	89	60	99
RPAP2	630	739	630	724	656	740	600	803	901	586	661	767	722	551	234	153	704	488	391	457	570	555	563	565	745
GFI1	484	419	624	607	607	783	306	487	761	359	469	1607	657	431	457	513	1160	500	753	613	1023	456	463	551	736
EVI5	396	282	444	234	260	332	407	445	507	271	345	374	335	389	159	24	306	317	198	284	278	324	261	546	247
RP11-330C7.4	3	1	1	2	3	3	1	1	1	1	1	1	1	2	10	1	2	2	0	2	2	0	2	1	3
RPL5	15190	21711	25527	23978	27124	25348	21191	23724	22242	17120	22155	24625	24164	21405	7229	8141	20438	20602	20416	32437	19546	21796	25643	18803	26045
FAM69A	143	163	223	183	157	369	140	155	193	159	147	246	156	144	79	57	146	94	155	179	178	188	172	120	201
MTF2	573	639	664	658	692	813	612	745	815	532	686	945	627	648	301	169	600	484	448	631	700	496	541	586	613
TMED5	1231	1145	1372	1184	1064	1627	1107	1370	1682	999	1075	1525	1025	1004	625	215	1113	926	880	1011	1001	1105	916	1354	1021
CCDC18	170	152	261	216	208	334	234	212	303	115	180	274	218	255	102	50	204	126	120	216	233	182	125	206	199
RP4-612C19.1	3	7	6	2	8	2	6	5	2	5	7	5	4	4	25	27	6	5	5	18	6	1	5	5	8
RP4-717I23.2	123	59	183	98	160	174	93	135	156	85	160	188	167	80	258	267	137	148	133	286	75	88	94	126	109
DR1	1469	1654	1807	1498	1635	1998	1491	1564	1989	1506	1605	1905	1629	1394	746	387	1974	1619	1365	1691	1571	1640	1549	1804	1667
FNBP1L	25	62	39	39	38	59	31	49	64	38	48	49	40	36	16	9	28	36	22	28	32	44	37	47	37
BCAR3	24	40	35	36	32	50	36	20	31	22	33	52	59	36	27	6	38	34	21	26	48	22	32	67	40
RP4-561L24.3	6	21	12	7	13	20	12	10	9	10	13	7	16	13	4	3	14	10	5	15	7	9	5	19	12
DNTTIP2	995	857	1715	927	1035	1274	1051	890	1319	632	1047	1345	1079	940	463	266	1430	1016	686	1122	1039	1463	945	1087	1063
GCLM	190	237	199	167	185	271	192	207	299	146	232	305	197	172	106	67	237	138	210	232	256	154	134	174	284
ARHGAP29	30	20	21	29	29	36	29	33	37	30	40	32	33	34	23	0	24	27	35	31	29	48	8	51	16
GAPDHP29	28	9	23	13	17	13	24	32	20	17	8	16	16	14	104	51	10	27	9	14	14	21	23	38	12
ABCD3	408	517	511	398	500	632	523	663	648	404	566	684	396	450	205	103	406	396	348	447	543	395	373	490	589
CNN3	29	57	19	25	14	30	24	40	25	43	41	18	26	42	8	2	13	9	9	32	30	26	46	16	37
ALG14	52	52	50	30	62	71	51	55	63	38	71	57	69	51	21	13	49	55	56	79	52	54	48	53	42
TMEM56	4	11	4	9	6	7	3	2	2	11	7	16	3	5	1	2	4	1	2	11	2	7	3	1	4
RWDD3	45	102	36	37	56	81	49	43	52	44	54	59	46	67	29	31	60	36	39	119	49	48	41	49	59
EEF1A1P11	30529	35188	48450	39985	52151	45318	37720	45095	43659	31907	43188	48297	46645	38689	21301	18538	40086	40860	40320	66391	35121	39494	42580	40231	44917
RPL7P9	6998	8700	12351	10903	11970	11481	9835	11125	11220	7330	11449	12654	11553	9247	4213	4952	10382	9953	9916	15476	8983	9733	10709	9119	11540
PTBP2	230	348	372	210	349	517	212	271	332	187	216	349	285	314	103	158	268	166	289	285	246	170	294	170	232
DPYD	3660	2973	3788	3369	2265	2461	3975	4161	5445	3649	3311	4143	2887	3258	2552	174	3159	4591	1273	2847	3106	3855	2796	5668	2008
SEC63P1	108	75	149	117	115	117	125	124	158	85	105	165	126	97	121	60	107	107	78	143	94	109	94	114	95
SNX7	14	3	3	2	55	8	1	15	6	34	3	7	0	1	1	3	1	0	9	14	0	2	2	3	6
RP11-234N17.1	37	40	38	48	73	38	40	50	41	31	48	45	41	34	165	276	33	45	50	85	26	43	55	38	44
PLPPR4	0	8	2	5	3	6	2	0	19	6	1	3	8	2	1	0	1	0	0	1	3	0	2	2	8
FRRS1	23	33	43	42	29	37	23	38	55	34	43	48	23	23	17	2	29	30	15	17	33	31	23	69	28
AGL	83	100	94	79	164	225	60	104	97	87	86	121	92	101	34	44	70	56	121	117	54	57	77	73	107
SLC35A3	371	546	533	350	497	709	331	477	489	358	430	540	430	443	214	123	490	300	367	457	354	334	326	436	390
MFSD14A	848	817	1509	939	1199	1332	883	966	1242	899	1004	1322	1034	1018	504	340	1362	943	746	1046	855	1312	1067	1113	1042
SASS6	104	94	104	121	112	154	80	106	137	78	85	148	100	84	46	40	97	85	86	97	89	88	115	86	129
TRMT13	409	556	384	436	465	626	370	555	556	385	497	470	372	379	208	86	345	287	283	422	381	269	306	391	494
LRRC39	14	17	33	25	27	39	24	36	29	26	20	31	32	28	9	23	31	21	20	54	20	27	28	16	17
DBT	360	453	272	346	312	396	283	303	412	258	314	350	276	236	135	58	298	229	254	236	283	261	224	258	369
BRI3P1	13	11	8	7	4	6	5	10	18	9	6	8	4	14	45	23	8	12	9	6	11	12	5	13	5
RTCA	547	455	508	475	618	610	486	448	573	370	480	681	548	447	240	193	513	427	442	535	456	478	518	568	564
RP5-837M10.1	9	5	8	4	2	5	1	6	17	3	3	13	9	3	18	9	8	9	5	15	7	9	6	15	4
CDC14A	760	889	1542	780	1447	1430	768	844	971	812	893	1532	1035	921	358	255	653	710	657	992	832	1088	947	813	1139
BCAS2P2	23	18	15	15	26	62	14	14	25	15	18	13	14	20	15	3	16	10	13	21	19	27	19	17	26
RP11-84O12.2	4	1	10	6	10	8	5	7	8	6	7	15	7	5	3	1	11	7	12	21	5	5	6	4	7
VCAM1	1	8	3	11	1	0	2	5	2	0	3	13	33	3	2	2	58	9	3	15	7	15	3	18	52
EXTL2	59	76	103	76	89	139	81	87	122	64	83	146	96	83	31	48	84	56	64	98	93	86	63	67	138
SLC30A7	550	558	576	462	526	924	435	571	646	486	508	561	550	446	246	94	586	391	343	449	366	534	358	512	462
DPH5	356	540	546	551	607	666	431	478	535	342	461	558	460	449	208	225	423	425	393	707	494	466	559	356	584
S1PR1	1951	2305	2218	2052	2923	4005	1886	2320	2490	1838	2465	4152	2089	1670	1163	612	1701	2145	1710	2373	2618	2176	3276	1687	3646
RP4-575N6.2	165	125	139	117	187	113	106	183	150	121	122	117	113	116	435	547	129	172	181	325	145	96	135	142	131
RP11-411H5.1	4	9	3	10	5	5	1	6	2	13	2	3	1	8	2	3	4	4	4	11	6	2	1	2	4
RPSAP19	2110	2307	3070	2595	3298	3087	1702	2451	2519	2075	2567	2962	3103	1923	1680	2321	2457	2328	3636	5468	1961	1853	2580	2419	2262
RNPC3	767	1081	1168	918	644	1259	902	1225	1176	775	976	1088	862	877	434	77	1118	912	416	702	787	758	469	1215	672
AMY2B	664	1050	1216	773	881	1330	702	1077	909	674	866	1165	917	875	376	456	802	808	597	1181	778	706	797	805	612
AMY2A	135	190	246	133	167	281	140	211	195	118	196	243	173	133	115	155	175	155	126	204	143	113	145	170	134
AMY1A	144	232	256	161	185	265	138	212	188	166	176	240	204	168	126	171	177	175	132	307	167	156	187	192	141
AMY1B	143	230	256	161	184	264	139	213	187	166	174	238	204	168	125	166	177	176	130	306	166	155	187	192	141
AMY1C	143	221	252	156	184	254	133	208	184	155	173	236	200	164	102	145	174	170	124	297	164	151	185	186	138
RP11-97C18.1	10	3	7	7	16	4	7	9	6	10	10	8	12	5	25	9	7	9	4	6	3	5	8	16	8
FTLP17	240	81	191	117	154	95	143	189	196	134	169	178	154	103	189	109	141	198	180	185	103	100	111	264	83
SEPT2P1	10	10	13	14	9	9	13	14	6	6	19	7	7	4	33	8	14	15	7	16	6	10	15	19	13
RP11-90H3.2	18	20	32	20	31	25	23	21	23	15	22	16	22	20	91	70	17	22	17	29	20	24	20	30	17
RP11-90H3.1	115	73	174	132	151	186	85	129	176	73	133	188	110	90	146	29	173	113	58	123	122	156	86	102	107
MTCO1P14	4	5	3	5	8	4	5	4	2	2	4	10	4	7	33	36	6	5	8	4	4	5	5	2	4
PRMT6	245	218	197	171	197	197	197	161	284	165	215	227	174	121	118	42	155	130	162	189	233	102	212	148	246
NTNG1	2	8	4	5	5	1	5	1	1	2	3	10	12	4	1	2	3	8	0	2	0	2	10	0	1
RP11-270C12.3	50	13	45	20	34	45	28	28	36	41	43	38	39	12	93	54	34	32	31	58	13	29	20	33	19
VAV3	808	862	1326	1000	1187	1195	1205	1046	1452	832	1072	1310	1239	1339	517	410	1112	834	1023	1024	1149	1167	792	1129	754
RP11-356N1.2	55	60	68	47	33	30	37	76	56	26	62	69	132	58	43	12	53	86	56	40	37	20	48	68	18
SLC25A24	797	679	704	658	567	766	613	701	1040	643	701	927	703	686	409	73	568	600	391	616	681	762	548	1169	582
NBPF4	12	3	3	3	6	16	20	10	13	1	7	3	2	3	6	2	1	6	1	2	2	4	4	2	8
RP11-483I13.2	8	3	2	3	3	11	13	1	6	0	8	1	2	2	10	1	0	0	0	1	2	1	3	3	7
NBPF6	12	2	3	3	9	17	20	11	12	1	6	2	2	3	6	2	1	5	0	2	2	4	4	2	8
RP11-131J3.1	8	3	2	3	3	11	13	1	6	0	8	1	2	2	10	1	0	0	0	1	2	1	3	3	7
FAM102B	590	658	1004	622	680	802	765	777	919	694	729	770	739	709	280	130	924	597	480	450	595	743	501	1077	775
HENMT1	367	433	568	498	566	600	512	474	684	376	523	551	513	462	236	299	651	391	580	706	553	431	376	506	550
PRPF38B	2502	3149	3176	2582	3358	3811	2684	3067	3464	2349	3107	3837	2925	2691	1360	1078	2925	2496	2665	3389	2610	2526	2761	2649	2707
STXBP3	863	990	1145	894	978	1302	991	1067	1368	821	1042	1365	937	1056	471	212	841	782	696	1220	847	759	735	1073	862
GPSM2	49	53	45	41	33	64	80	99	108	54	63	81	57	83	32	11	58	54	52	34	79	58	41	73	62
CLCC1	569	779	530	508	533	542	571	627	697	427	637	604	426	558	264	105	428	470	318	516	504	341	365	539	545
WDR47	336	338	551	362	383	399	351	403	458	285	357	497	410	373	157	120	473	327	323	280	319	379	340	382	353
RP11-20O24.4	6269	6739	8302	7060	9776	7524	6277	7217	7255	5612	7233	8268	8359	6161	3895	5299	7122	6901	8934	11748	6030	6428	7947	6582	8249
RP11-20O24.1	947	661	1161	794	1439	1022	559	999	910	734	1115	1181	1201	697	1937	3143	800	1017	1483	1951	672	646	876	913	906
RANP5	5	3	3	5	4	9	5	9	3	3	2	6	2	3	10	11	7	2	7	2	1	1	4	2	4
TAF13	82	71	156	57	93	121	78	74	116	84	66	78	74	73	38	30	134	78	67	102	59	124	87	87	75
TMEM167B	994	950	1829	1137	1184	1549	1257	1224	1465	853	1174	1447	1296	1193	551	312	1383	1253	905	1183	953	1408	1034	1517	1041
SCARNA2	5	8	2	0	7	3	4	4	2	6	1	4	3	3	0	0	2	7	14	5	3	3	7	6	5
RP5-1065J22.4	28	25	23	27	28	25	22	22	25	32	28	19	28	24	130	56	24	30	25	31	28	21	21	48	21
KIAA1324	251	417	396	407	689	504	242	270	411	316	405	460	322	349	84	74	232	269	141	331	254	284	383	385	474
SARS	2774	2779	2783	2760	2734	2831	2961	2764	3434	2383	2986	3364	2939	2546	1225	814	2601	2495	2087	3375	2734	2406	2741	3251	2835
CELSR2	353	393	348	276	415	377	355	413	310	236	254	374	312	301	171	131	484	394	223	333	409	342	379	376	307
PSRC1	197	148	132	130	161	88	179	197	196	126	178	194	185	150	110	50	139	223	173	138	116	130	140	266	106
SORT1	1701	1224	2030	1600	1292	1245	2152	1508	2543	1885	1908	1608	1481	1961	1125	161	1395	2558	1264	1268	1400	2258	1579	3564	1202
PSMA5	1425	1358	1442	1359	1446	1556	1417	1492	1751	1199	1382	1669	1315	1254	732	437	1457	1180	1460	1846	1383	1268	1364	1541	1372
ATXN7L2	245	362	263	238	359	283	258	309	307	217	268	332	292	314	141	151	269	240	293	328	335	203	308	263	283
CYB561D1	1117	1486	1268	1222	1397	1476	1110	1193	1412	1015	1317	1535	1396	1117	548	431	1165	1008	1023	1092	1258	1035	1198	1266	1295
AMIGO1	592	738	476	629	658	713	345	650	427	435	578	510	395	468	198	162	434	454	357	575	596	320	779	285	877
GNAI3	1691	1492	1719	1437	1285	1897	1567	1598	2227	1337	1601	1953	1332	1410	811	268	1558	1303	1106	1508	1413	1368	1270	1837	1395
AMPD2	4033	3527	4617	2875	3581	3506	4598	4351	5348	3166	3535	3646	3335	3401	1362	1076	4229	3772	2501	2369	2736	3769	3399	4378	2752
RPL7P8	56	38	127	45	102	115	31	84	127	70	119	114	116	31	18	26	78	91	105	164	40	42	36	61	43
GSTM4	825	695	486	565	734	394	113	659	630	214	472	348	427	398	221	217	93	686	541	140	421	255	323	733	590
GSTM2	1571	1622	1562	521	1478	1288	603	916	1656	467	1130	1652	1013	887	175	275	410	1610	722	669	785	335	690	856	1067
GSTM1	1505	840	982	164	1484	758	149	228	1032	117	842	1317	667	697	69	149	86	1275	709	211	564	72	179	842	717
GSTM5	55	38	41	9	72	45	5	34	47	10	36	38	32	28	21	12	6	53	33	9	16	7	13	41	21
GSTM3	184	366	211	174	278	230	67	150	185	144	217	117	15	166	25	48	50	98	126	20	106	55	226	65	260
RP11-195M16.3	5	11	2	4	4	3	2	3	8	2	2	10	2	3	1	0	1	2	1	1	7	4	5	9	1
CSF1	179	252	182	227	198	285	107	189	257	259	233	366	251	147	98	22	99	169	173	262	272	84	261	180	268
AHCYL1	1872	1936	2035	1814	1638	1811	2088	1962	2569	1644	2100	2401	1878	1774	894	278	1639	1638	1185	1434	1808	1685	1551	2284	1765
STRIP1	1499	1492	1404	1474	1465	1364	1273	1524	1911	1154	1662	1866	1587	1483	747	492	1430	1205	1146	1349	1473	1218	1336	1421	1352
KCNC4	261	326	283	428	340	282	198	430	305	309	293	261	297	298	74	39	269	284	161	170	268	224	198	340	292
RBM15	589	508	983	666	807	815	599	612	663	521	660	755	1009	578	287	157	1153	790	576	488	514	1040	806	965	512
SLC16A4	6	11	6	7	4	24	8	14	11	9	11	4	5	8	7	3	9	10	5	13	7	7	5	6	13
LAMTOR5	643	649	899	585	804	842	710	696	807	605	654	769	850	713	314	316	719	701	747	787	607	799	693	863	493
KCNA2	89	81	73	76	145	137	65	83	108	116	111	95	143	76	30	19	51	72	42	51	72	83	49	82	93
RP11-284N8.3	545	792	674	548	936	1297	367	650	569	483	620	956	592	573	215	187	586	337	836	813	499	433	527	373	751
KCNA3	885	1058	938	1008	1359	1191	695	1048	884	936	971	1338	1147	772	315	68	961	840	469	578	869	934	934	787	1126
NRBF2P3	59	49	34	35	25	37	31	41	54	36	47	52	29	31	64	12	42	41	29	65	35	27	22	52	55
CD53	10129	9313	9678	11009	11143	10407	10304	10028	14471	8974	11295	12646	9713	9296	5731	2796	9339	8851	8890	10665	10555	9601	9903	11221	11397
LRIF1	314	362	175	307	261	298	237	260	367	235	319	415	297	266	192	58	207	155	200	293	283	168	218	193	348
DRAM2	1005	912	1481	1075	1076	1417	1120	1159	1665	845	1241	1312	959	1327	467	263	1071	779	895	1050	926	1111	952	1184	886
CEPT1	677	661	887	695	664	1020	705	796	919	563	720	824	717	793	331	173	607	543	562	579	560	571	563	750	665
DENND2D	3286	5024	2406	4168	3612	3969	3003	3763	4962	2987	3815	3797	3548	3055	1789	940	3728	2616	3042	3620	3941	2309	2872	2103	4583
CHI3L2	204	596	395	605	408	503	318	310	251	227	289	651	385	251	264	54	499	334	264	744	307	215	235	127	227
PIFO	5	7	6	4	7	2	0	3	4	3	9	8	2	5	0	2	6	5	12	15	8	3	4	0	8
OVGP1	139	223	276	171	308	314	147	201	173	120	222	175	290	217	39	103	176	143	136	324	161	153	242	144	187
WDR77	514	572	491	560	556	563	496	479	549	386	562	609	508	522	239	114	454	461	370	606	471	433	457	424	512
ATP5F1	2259	2198	2714	2328	2133	2592	2646	2386	3130	1957	2279	2625	2165	2113	1000	553	2232	2039	1909	2920	2365	2194	2186	2644	2336
C1orf162	4002	3002	3761	3068	2744	3297	3832	3389	4188	2811	3132	3369	2550	2997	1448	635	2211	2410	2514	3106	2758	2761	2759	3569	2367
TMIGD3	23	9	18	13	22	9	11	15	17	6	7	14	9	11	6	4	15	14	4	10	19	12	7	18	20
ADORA3	15	21	4	18	10	3	22	22	30	22	8	28	7	16	7	1	8	8	4	14	20	12	7	25	20
RAP1A	2098	2040	2526	2044	2097	2510	2253	2130	2826	1918	2045	2802	2246	2123	981	589	2096	2077	1831	2609	1886	2254	1987	2709	2186
LINC01160	22	17	28	25	30	23	24	29	28	16	25	22	20	14	12	4	19	20	8	14	31	25	20	31	16
FAM212B	389	301	378	279	346	288	433	368	557	295	488	390	256	307	115	64	373	256	281	198	285	283	321	572	362
DDX20	372	423	622	445	475	517	362	406	518	284	390	560	358	317	172	92	496	364	267	393	396	473	398	412	446
KCND3	15	19	19	8	20	11	18	24	34	16	8	20	21	21	8	4	13	10	47	21	19	16	8	10	15
RP11-88H9.2	3	3	3	1	5	1	1	3	15	1	10	11	10	10	1	3	4	2	3	2	5	4	3	7	1
CTTNBP2NL	131	107	105	87	64	57	148	124	155	95	108	128	82	68	70	7	59	67	34	58	103	97	71	163	80
WNT2B	19	29	33	39	20	26	34	26	42	24	30	36	13	29	16	6	23	25	8	14	34	30	23	24	22
ST7L	172	173	223	146	247	202	187	177	226	76	203	224	182	206	98	71	153	127	163	196	179	138	163	178	165
CAPZA1	3504	3108	3454	3288	3227	4861	3386	3503	5155	2803	3652	4543	2799	3389	1835	905	2692	2549	3125	3589	3281	2870	2692	3799	3589
MOV10	2484	1833	1931	1632	2007	1919	1635	1933	1948	1466	1848	2190	1926	1655	1131	606	1747	1513	1147	1796	1828	1426	2100	1831	1865
RHOC	1289	702	1018	844	1373	875	1078	814	1279	805	895	948	786	843	264	640	964	440	835	1272	975	905	822	1128	1247
PPM1J	25	30	34	45	25	23	48	19	38	43	41	41	34	42	25	21	23	24	20	39	35	32	34	35	26
RP3-522D1.2	60	62	70	38	70	63	31	83	62	47	59	65	83	49	138	169	57	87	60	124	48	46	42	76	66
SLC16A1	130	189	187	202	153	179	205	292	367	179	187	269	133	170	95	36	190	160	162	180	165	159	159	217	270
LRIG2	654	803	883	627	788	917	572	739	853	517	737	905	762	710	289	341	701	549	592	742	677	622	691	596	679
RP11-389O22.4	63	65	56	87	100	54	62	63	50	57	67	57	54	64	347	561	31	60	125	151	69	75	77	73	78
RP11-389O22.5	130	102	94	84	188	105	71	128	97	118	103	107	113	97	400	547	101	121	189	231	89	62	95	130	86
MAGI3	54	70	64	55	67	71	40	81	67	51	67	87	47	40	9	14	23	35	9	38	29	36	46	30	68
RP11-512F24.1	225	165	314	183	227	310	156	245	324	215	252	302	267	192	329	133	290	246	146	286	158	151	165	307	145
PHTF1	247	275	358	271	327	419	321	303	457	283	306	402	317	311	164	129	353	256	229	275	317	277	296	387	338
RSBN1	661	773	970	852	1019	1417	659	809	912	748	820	1122	847	752	339	159	823	603	490	861	705	702	789	718	838
PTPN22	866	990	1777	1316	1069	1775	1162	1482	1652	891	1170	1851	1408	1338	769	438	1960	1117	1176	1097	1452	1104	991	1348	1363
BCL2L15	28	34	39	28	24	53	29	26	56	54	34	48	35	66	19	22	30	19	26	37	35	16	25	45	29
AP4B1	1076	1301	1344	1103	1249	1460	1141	1319	1520	861	1330	1687	1381	1215	576	655	1291	1074	1092	1507	1284	1030	1200	1211	1238
DCLRE1B	359	285	258	190	192	203	242	298	421	227	311	293	210	198	137	30	222	184	165	216	256	154	170	282	258
HIPK1	3668	4186	5198	3319	4416	4913	3866	4289	5413	3793	4079	4919	3931	3468	1867	855	4661	3501	2738	3076	4109	4177	4187	4358	4092
OLFML3	5	1	2	4	2	3	1	12	3	3	4	5	1	6	3	1	1	2	0	3	4	1	7	3	4
RP4-590F24.1	1	4	2	7	9	4	1	3	2	7	3	4	2	7	9	7	3	7	4	11	8	9	6	9	7
TRIM33	1303	1486	1676	1378	1488	1946	1348	1569	1705	1362	1413	1610	1753	1329	716	285	1755	1173	1272	1119	1168	1428	1206	1509	1369
RP4-591B8.2	37	16	28	42	57	19	36	43	34	18	27	23	31	25	236	341	27	50	70	72	38	46	42	34	47
PKMP1	69	57	65	61	67	45	79	102	91	59	84	65	60	55	350	100	59	112	66	84	52	68	58	133	44
BCAS2	292	313	509	304	347	536	295	316	377	231	338	412	388	261	133	83	463	236	230	359	336	480	333	300	369
DENND2C	19	49	71	29	38	34	25	27	45	17	15	45	29	10	9	4	27	17	25	22	11	11	24	15	27
NRAS	1136	1026	1418	1033	1131	1549	1092	1087	1264	885	1062	1225	1278	1078	643	301	1341	1047	958	1054	1040	1321	1130	1363	1113
CSDE1	10307	11210	13780	11729	13425	13079	12050	12443	14088	9243	12504	14452	12310	12052	5029	2447	11623	11162	8058	11196	11242	12424	11443	12661	11965
SIKE1	606	657	692	601	592	842	555	663	772	512	611	713	564	552	294	134	660	521	478	524	550	542	418	616	624
TSPAN2	137	144	324	167	303	347	116	180	242	206	150	419	199	184	67	80	384	137	163	125	327	177	140	290	246
VANGL1	143	174	154	155	290	221	188	215	259	177	165	306	199	133	132	58	243	145	179	224	227	152	190	129	293
SLC22A15	451	524	586	423	381	338	594	815	874	539	609	625	482	406	251	59	428	532	340	312	370	364	253	762	265
MAB21L3	2	8	4	2	1	7	6	2	3	1	10	5	3	6	2	1	5	7	1	5	2	6	1	8	3
ATP1A1	8934	9916	10539	9643	11756	10824	9883	10971	10572	8616	10967	11045	9965	9082	3697	2130	9637	9084	5951	10694	8905	8541	10121	10420	11096
RP4-655J12.4	8	2	7	2	1	3	1	6	10	9	4	10	7	4	5	1	8	4	10	2	3	2	3	9	8
RP5-1086K13.1	83	76	73	89	64	84	88	144	161	82	100	103	87	78	48	26	87	86	79	62	99	59	39	230	60
CD58	319	310	461	279	302	557	315	347	506	307	353	541	347	298	148	59	412	311	199	224	272	283	211	543	336
NAP1L4P1	33	28	50	42	42	28	20	63	48	47	41	31	60	22	67	40	59	47	16	28	29	58	34	63	32
IGSF3	6	4	19	12	19	8	13	43	14	11	18	14	9	8	9	3	5	8	1	7	6	8	17	18	61
GAPDHP64	52	21	33	35	35	27	48	62	40	34	29	35	36	27	240	111	32	74	48	41	37	44	49	94	35
CD2	2692	3405	2853	2762	3411	3359	1803	3223	3526	1868	3306	6152	2718	2655	1448	2130	3075	2111	3806	2432	3645	2019	3123	2145	4845
FTH1P22	43	108	104	62	77	67	49	93	110	41	115	366	66	64	47	151	141	60	80	60	104	51	57	56	126
PTGFRN	98	82	56	53	46	73	153	136	62	81	70	81	75	80	44	7	20	108	16	63	48	111	77	215	145
CD101	1298	784	1069	659	772	887	1576	1002	1398	838	1018	1267	896	565	498	60	379	841	665	476	588	1145	793	1840	1158
TTF2	482	615	518	499	510	512	519	601	742	445	595	582	550	492	304	117	603	494	363	457	540	515	485	697	713
TRIM45	12	12	15	16	17	9	16	13	18	14	13	23	14	11	5	5	13	6	11	11	17	7	19	17	10
RPS15AP9	4	3	3	3	5	2	4	9	3	2	4	5	3	1	14	18	4	5	7	9	3	3	2	11	3
MAN1A2	1174	1280	1283	1301	1244	1547	1089	1508	1681	1304	1189	1484	1163	1198	516	220	1303	1057	836	963	1171	1150	1090	1353	1414
FAM46C	581	771	3657	1321	2334	3030	1644	1275	1414	1057	1119	3474	2376	1827	411	849	3696	1610	1349	1893	1282	3064	2774	1791	1154
VDAC2P3	1	2	1	4	5	1	1	2	1	2	2	0	1	2	12	8	1	2	2	6	0	4	2	3	1
PNRC2P1	196	139	185	123	145	192	131	164	206	110	178	167	152	155	128	45	152	141	123	162	154	140	119	167	110
GDAP2	436	410	550	355	367	507	412	500	666	361	460	493	404	388	216	46	475	427	304	278	311	440	370	554	398
WDR3	634	720	499	653	448	667	514	639	774	474	613	691	523	466	275	71	449	446	333	553	598	486	521	478	711
SPAG17	1	8	11	13	5	9	22	3	11	14	20	18	16	16	8	1	9	7	15	12	4	7	7	20	3
PSMC1P12	8	2	11	15	5	4	4	8	9	6	8	6	7	3	23	27	7	7	8	14	2	9	6	9	9
WARS2	125	136	155	113	134	187	107	121	130	84	142	127	96	92	67	24	90	96	70	67	124	88	97	118	107
RBMX2P3	3	3	4	4	4	5	4	5	6	3	2	6	3	1	8	9	4	4	11	10	3	5	4	4	0
RPS3AP12	36	47	36	41	72	52	42	43	35	32	21	38	33	54	154	195	25	55	57	111	38	32	55	42	43
RPL6P2	31	41	38	30	55	34	31	37	35	33	25	21	38	43	191	258	31	50	63	69	35	35	44	42	40
GAPDHP58	31	14	16	22	20	15	35	35	20	16	24	18	16	18	143	76	25	34	46	26	19	18	18	36	15
GAPDHP32	14	9	11	9	7	3	10	15	18	8	5	5	10	10	21	9	11	10	9	10	11	9	6	16	10
GAPDHP27	9	6	4	3	7	2	4	5	7	5	5	6	6	7	17	12	8	7	7	4	5	6	6	14	5
GAPDHP33	4	5	5	4	5	4	4	3	7	3	1	1	5	4	16	1	5	7	7	3	3	2	2	7	3
ZNF697	76	102	152	65	91	74	102	224	198	94	125	130	112	78	79	8	84	164	65	67	61	114	81	204	69
PHGDH	43	181	32	74	107	60	70	55	128	47	45	95	84	73	45	27	113	92	109	107	60	93	153	30	109
REG4	9	18	5	16	6	10	7	19	9	8	11	1	9	17	9	7	40	8	41	36	22	27	38	8	16
PFN1P9	10	14	9	12	14	9	11	19	5	18	11	12	4	14	44	57	13	11	18	21	11	8	13	10	18
NOTCH2	14109	13057	17322	11626	11296	11631	17458	15849	19021	12411	15274	15361	15101	12543	7970	1126	14662	16249	6124	6168	11291	15124	11054	19128	10188
SEC22B	1738	1843	1589	1732	1507	2049	1539	1836	2213	1408	1865	2132	1425	1666	826	367	1478	1343	1209	1750	1468	1147	1307	1807	2009
NBPF26	7218	8922	7805	5169	6385	8349	9354	5959	9609	3568	8586	5817	7052	7927	2933	1326	5563	5219	2220	7264	5340	9260	5407	4272	3024
PPIAL4A	6	12	4	1	3	7	5	4	6	4	7	7	1	4	3	3	6	3	12	5	12	7	3	4	10
AC241377.1	394	482	336	383	545	354	304	234	291	324	423	393	359	366	170	159	301	331	332	732	338	272	465	279	275
LINC00623	1129	1333	1179	989	1229	1440	1066	837	1334	663	1263	1677	1126	946	563	608	1108	847	1110	2122	967	875	1085	673	731
FCGR1B	604	179	422	336	264	234	472	400	578	407	232	271	245	288	632	31	288	907	505	436	358	290	338	804	252
RP11-439A17.5	22	18	22	33	24	24	15	30	25	16	28	19	21	28	55	67	17	23	40	42	17	21	36	27	35
FAM72B	61	77	66	54	49	62	85	78	91	54	39	52	70	75	37	10	83	78	55	41	47	51	35	122	48
SRGAP2C	1222	1004	1686	1080	1224	1195	1425	1495	1546	990	1163	1469	1418	1142	610	195	1455	1273	766	748	993	1192	1123	1961	1048
CH17-219N22.1	18	8	18	14	15	7	17	10	11	4	13	13	11	18	8	0	15	17	7	13	5	6	13	10	15
CH17-437K3.1	2	2	3	1	12	10	2	5	2	7	2	3	2	1	1	0	2	1	5	3	3	5	3	1	0
RP11-344P13.6	17	6	13	22	27	20	13	19	14	8	18	22	20	10	6	10	9	10	24	20	8	18	12	12	26
PFN1P12	9	8	5	13	10	3	8	2	9	6	9	5	8	8	17	10	6	9	10	9	3	8	4	8	6
RP11-403I13.5	65	53	97	58	56	87	59	63	92	53	73	108	80	51	64	67	60	50	84	116	56	30	47	49	49
RP11-403I13.10	26	22	10	17	12	10	11	22	35	11	16	18	26	16	10	5	23	7	4	15	16	7	7	12	12
RP11-403I13.7	930	1310	1266	953	1435	1421	981	981	1271	657	1139	2177	1210	998	573	595	1107	949	1151	1287	1065	805	1356	881	1234
RPL22P5	22	18	22	33	24	24	15	30	25	16	28	19	21	28	55	67	17	22	40	42	17	21	36	27	35
FAM72C	53	63	59	38	51	60	81	69	84	40	28	48	58	53	35	8	71	66	44	37	37	45	35	108	41
RP11-14N7.2	418	242	330	216	404	283	333	414	389	369	338	377	506	221	247	170	334	377	334	566	301	304	313	564	276
PPIAL4E	10	14	4	4	10	12	4	8	8	7	10	10	3	3	4	13	10	2	32	8	17	5	3	3	13
RP11-763B22.4	62	70	28	50	54	53	34	36	31	30	50	87	50	54	17	31	28	30	31	96	57	38	55	37	63
RP11-763B22.3	2	10	6	3	6	5	6	3	4	1	1	3	8	0	3	4	5	3	8	4	4	1	3	6	8
NBPF15	6068	8009	7840	5850	7796	8719	7041	6341	6929	4486	6912	7142	6563	7861	2066	1790	5371	5576	3337	8131	5704	6498	6932	5301	4367
PFN1P6	1	8	3	8	7	3	7	7	2	3	7	3	2	9	15	19	3	6	5	11	10	4	3	6	5
PPIAL4F	6	12	4	4	9	8	3	6	7	6	8	10	3	2	4	13	9	2	27	6	16	4	3	3	12
SRGAP2B	1282	1021	1816	1133	1366	1255	1591	1573	1678	948	1263	1460	1464	1103	672	185	1487	1402	801	839	1033	1266	1226	2052	1062
RP3-365I19.2	20	9	20	16	15	7	19	11	13	7	17	15	12	22	8	0	16	21	7	17	5	7	16	13	21
FAM72D	55	57	58	39	47	61	78	62	84	39	29	45	59	54	35	8	69	63	46	35	42	46	33	102	45
AC241585.1	423	585	400	464	671	423	355	280	323	389	475	455	413	433	177	183	349	373	425	861	389	320	555	318	338
RP11-289I10.2	361	333	375	316	454	350	290	293	344	319	391	419	405	312	179	106	353	330	184	371	373	301	315	464	295
PPIAL4D	5	9	3	4	8	6	2	4	6	6	4	6	3	1	4	11	7	2	26	6	10	1	2	2	10
CH17-373J23.1	9	6	4	2	1	2	7	4	0	1	10	8	31	5	1	10	2	1	158	3	4	22	19	6	6
RP11-89F3.2	48	54	24	37	39	41	30	26	23	23	40	76	46	37	12	22	23	23	21	69	41	25	47	30	51
NBPF20	5295	6564	7443	4573	6501	7513	6637	6611	6438	3692	6585	6375	6711	6722	1971	1631	4615	4980	3542	6953	5115	5553	5725	5312	3986
PFN1P3	7	8	5	9	14	12	10	10	2	9	14	12	4	11	17	20	7	8	7	16	13	6	6	12	15
GPR89A	492	662	665	615	641	899	645	639	727	472	782	768	665	565	291	296	712	511	497	698	601	588	522	508	596
PDZK1	8	6	11	15	9	15	13	11	20	8	8	12	12	6	5	9	7	5	20	6	9	3	3	13	8
CD160	340	260	227	436	719	610	224	113	579	367	232	226	450	159	268	195	288	247	520	529	312	317	202	193	331
RNF115	941	1079	1492	1007	1092	1410	1103	1222	1228	857	1027	1437	1324	1091	504	507	1484	1033	1056	1194	1095	1139	1005	1215	950
POLR3C	714	741	572	698	610	611	753	738	909	588	705	797	639	671	362	141	556	579	454	726	641	559	597	731	696
NUDT17	98	90	110	113	115	115	84	98	111	88	94	131	125	143	35	37	102	87	95	132	118	102	107	126	95
PIAS3	763	856	871	702	770	792	710	862	986	646	792	1131	827	776	355	306	814	682	701	597	783	653	738	893	755
ANKRD35	33	9	22	25	11	16	21	28	20	12	12	27	30	20	10	10	21	19	16	33	10	11	15	37	14
ITGA10	94	160	74	104	93	119	83	137	131	71	87	197	108	83	53	35	79	85	102	83	110	61	79	127	60
PEX11B	442	481	477	393	454	482	374	416	561	318	460	548	399	388	223	170	360	353	426	506	461	313	358	429	439
RBM8A	2110	2094	2079	2068	1913	2417	1916	2049	2590	1770	2114	2345	2029	1927	856	655	1825	1726	1950	2415	1948	1828	1899	2237	1985
LIX1L	1170	1464	1191	1151	950	1519	936	1233	1397	943	1176	1532	1012	1072	481	481	883	739	996	1320	1217	943	968	977	1385
ANKRD34A	39	46	38	38	49	35	28	42	32	34	33	74	32	46	24	22	27	43	20	26	71	36	34	47	43
POLR3GL	383	471	627	473	586	566	404	496	529	348	524	625	461	409	189	298	457	400	528	684	454	486	439	456	506
TXNIP	76818	73581	105475	113150	157974	109140	85517	60323	94413	81841	99677	138520	137380	132888	41317	32081	90030	82839	72102	131124	93448	95000	72991	109034	132206
RP11-458D21.1	30	35	46	27	76	51	22	19	25	20	34	33	29	33	15	11	20	18	38	31	35	21	66	23	37
NBPF10	10804	10034	14190	9457	9534	10516	12248	10106	12777	8426	10432	12699	10925	13443	4560	1727	11347	10225	6427	8755	8993	12200	8542	11434	6949
RP11-458D21.5	104	91	59	55	41	58	89	80	82	51	66	63	103	87	33	4	71	74	21	44	41	48	53	103	34
NOTCH2NL	817	717	951	606	563	944	804	846	868	541	683	624	814	741	377	96	865	696	199	328	403	629	583	942	455
CH17-353B19.1	15	20	10	19	11	7	20	7	19	28	12	9	17	14	7	1	7	11	13	12	10	6	3	7	11
NUDT4P2	217	268	260	211	281	209	223	201	252	165	217	213	270	231	163	23	240	253	148	186	214	245	289	334	210
AC243756.1	10	15	8	7	12	11	5	10	9	4	10	16	1	5	3	12	6	1	28	13	14	7	6	2	23
NBPF12	6488	8838	8170	6444	9923	8912	7450	6184	7850	5050	7551	8336	8320	8018	2485	1938	7046	6105	3719	7029	6439	7067	7473	6565	5266
PFN1P8	30	29	28	33	28	25	31	40	34	27	32	52	32	23	111	180	32	31	50	51	47	39	28	48	32
RP4-704D21.2	7	3	2	2	18	14	3	2	0	4	7	4	7	4	5	0	1	0	1	4	3	2	3	4	4
RP11-325P15.2	14	6	6	8	11	14	10	8	20	10	8	15	8	11	28	13	11	12	11	12	7	9	6	6	12
PRKAB2	653	854	928	763	707	1052	627	830	993	635	803	834	812	736	278	177	826	796	596	558	656	770	533	888	642
FMO5	295	270	299	221	213	233	338	353	341	242	292	275	324	253	167	32	230	375	214	186	232	262	173	463	145
PDIA3P1	819	613	977	654	737	939	602	846	1199	592	846	1069	811	592	800	416	1067	768	652	1089	590	666	555	980	632
CCT8P1	107	68	105	70	89	112	103	144	151	81	128	148	100	88	251	124	100	129	71	183	75	71	85	130	105
RPL7AP15	6	5	3	3	4	1	2	6	7	0	6	0	6	0	11	12	4	3	4	4	4	5	3	9	9
CHD1L	922	1110	1380	1087	1048	1347	1142	1041	1389	762	1238	1205	1037	1203	480	431	1089	1012	949	1408	1063	1120	1120	1128	831
BCL9	516	645	455	543	661	598	408	539	491	410	562	459	446	453	156	114	335	424	203	469	421	385	560	423	858
ACP6	249	485	283	342	308	326	291	445	351	309	387	480	382	262	113	117	243	264	173	296	263	157	365	300	392
GPR89B	516	749	679	681	662	991	660	703	777	497	806	832	702	598	323	294	730	533	516	754	607	631	571	535	646
XXyac-YX155B6.7	4	4	11	8	3	6	6	7	7	5	11	9	2	3	1	13	5	4	0	12	5	4	8	6	14
RP11-94I2.4	5	5	12	2	11	8	5	14	7	3	10	7	9	20	6	8	12	6	21	11	4	3	20	3	7
NBPF11	5311	7182	6900	5253	7184	7509	6476	5337	6528	3972	6353	6750	6060	6879	1927	1680	5035	4823	3077	6199	5115	5936	6177	4795	3624
PFN1P4	4	10	7	10	12	10	10	11	3	10	12	13	9	9	17	21	7	9	5	21	12	4	4	9	13
RP6-74O6.6	1	4	2	0	3	2	0	2	3	0	0	0	1	1	3	1	1	2	1	2	4	1	44	2	2
LINC01138	377	512	539	455	437	537	381	436	557	332	520	726	519	425	223	256	609	418	389	673	463	291	502	413	376
RP11-495P10.1	70	105	47	103	125	77	69	75	66	33	64	61	77	56	36	9	40	53	45	93	57	32	110	58	80
RP11-495P10.10	32	6	26	22	22	25	20	24	34	14	27	29	33	16	58	5	31	23	6	9	17	23	17	34	19
AC245100.1	407	504	375	404	653	416	313	277	292	355	430	397	394	359	185	186	324	341	409	765	351	299	484	265	344
PPIAL4G	74	48	110	30	81	92	28	67	106	56	89	109	93	29	18	20	84	49	126	100	49	31	36	54	54
NBPF14	16567	14804	21745	12231	15475	15400	18706	16651	18326	12596	16471	16457	17056	18083	5822	2096	13982	16189	7596	11248	13935	17752	13079	18467	11362
NUDT4P1	217	268	259	211	281	209	223	201	252	165	217	213	270	230	163	23	240	253	148	186	214	245	289	332	210
PDE4DIP	1650	2145	1723	2100	2798	2368	1945	2531	2226	1919	2180	2488	1979	2106	727	241	1775	1752	1033	1664	1901	1591	1756	1807	1810
RP4-791M13.3	29	32	46	24	60	52	20	19	37	25	29	49	25	37	11	11	23	19	40	30	41	22	49	20	45
NBPF9	6165	8065	7838	5697	8075	8735	7440	6275	7297	4581	7018	6743	6896	8060	2376	1916	5275	5305	3600	7685	5343	6510	6906	5509	4069
CH17-189H20.1	239	335	411	248	266	382	268	239	313	175	316	489	394	249	130	115	346	208	271	431	259	203	309	190	236
RP11-326G21.1	7	18	20	4	16	35	10	9	15	11	15	28	12	18	8	10	9	6	24	38	10	13	6	4	9
NBPF19	12467	12528	15202	9843	12544	13748	12488	11798	13662	8729	11358	13484	12300	16109	4430	2635	12580	10675	5195	10614	9999	8639	12797	12827	7720
PPIAL4C	67	44	109	30	83	87	28	65	100	52	91	107	91	27	12	19	85	44	127	90	47	27	36	49	42
LINC00869	1255	1669	1606	1409	1678	1958	1310	1151	1702	965	1701	2144	1528	1244	771	854	1582	1110	1556	2893	1286	1084	1329	865	991
RP11-353N4.6	23	62	20	33	18	28	29	45	35	41	27	12	19	16	20	5	33	11	15	15	28	9	28	32	16
FAM231D	669	995	986	733	1068	1078	728	723	930	501	841	1592	928	805	385	527	819	778	934	1102	796	625	1029	634	906
FCGR1A	786	257	594	483	397	330	653	524	798	548	262	405	368	445	857	42	463	1450	671	669	534	380	524	1153	332
HIST2H2BF	77	46	72	53	60	49	30	45	99	50	58	70	87	31	64	15	51	51	99	29	57	41	55	80	68
HIST2H4A	267	205	218	168	145	221	197	163	303	183	219	188	187	149	137	58	188	144	218	258	180	132	201	245	141
HIST2H2AA3	458	246	342	303	343	224	247	244	462	344	263	245	385	215	173	111	312	312	714	348	206	299	363	478	190
HIST2H2BD	85	57	91	65	88	77	100	66	80	85	82	56	144	75	60	14	98	111	57	68	100	62	65	132	65
RP11-196G18.24	34	56	35	27	28	54	30	35	40	32	37	39	43	44	17	6	23	34	16	63	49	19	23	53	25
HIST2H2BC	89	56	93	69	85	79	102	72	83	86	83	60	140	76	61	14	103	116	56	69	100	56	66	133	60
HIST2H2AA4	458	246	342	303	344	223	247	244	462	345	264	245	387	216	173	111	312	312	714	348	208	299	364	478	190
HIST2H4B	265	201	217	165	139	219	196	161	300	184	217	188	187	147	136	56	188	144	215	257	178	131	199	243	141
HIST2H2BE	680	552	702	491	485	243	351	305	986	455	412	563	571	410	235	194	538	404	859	538	364	376	477	565	351
HIST2H2AC	95	63	82	60	83	44	46	50	87	77	57	75	92	51	47	34	76	65	158	75	41	50	86	119	37
HIST2H2AB	3	2	0	1	1	2	3	1	3	5	5	0	5	0	11	5	2	3	5	0	2	1	6	6	0
BOLA1	154	164	106	113	155	121	113	129	148	117	155	161	151	117	59	73	94	94	177	149	146	65	117	127	176
SV2A	133	109	90	89	120	122	66	93	100	89	122	214	92	109	45	55	66	82	90	109	96	109	96	65	238
SF3B4	1714	1506	2023	1388	1621	1552	1868	1679	2077	1370	1669	1888	1725	1668	785	680	1782	1688	1629	1492	1500	1713	1671	2278	1361
MTMR11	1167	734	895	563	401	476	1105	849	1281	729	848	772	753	718	428	69	582	900	645	639	564	579	536	1219	378
OTUD7B	172	200	256	192	242	295	145	163	240	151	188	301	232	153	95	110	272	163	184	186	223	191	239	210	289
RP11-458I7.1	8	11	10	18	24	6	10	20	15	16	8	6	11	8	61	80	6	16	11	16	10	10	13	12	12
VPS45	855	884	1013	772	901	1275	990	1013	1046	716	1024	1110	978	793	449	272	871	837	758	1068	785	816	677	1128	756
PLEKHO1	4858	4031	4474	3163	4312	3664	4868	4498	5169	4000	4145	4484	4127	4094	2517	1468	3852	4153	4226	4762	3682	3757	3484	5698	2533
ANP32E	958	982	1053	827	1226	1599	872	926	1129	929	932	1290	1008	975	413	265	1184	826	948	1334	944	926	1049	1013	1106
APH1A	3411	3118	4052	3228	3642	3092	3517	3589	3729	2928	3515	4098	4024	3280	1562	1282	3494	3428	3672	4196	3281	3608	3494	3960	3207
C1orf54	54	49	96	57	74	63	60	110	62	50	56	85	66	56	32	26	51	85	59	99	64	74	61	67	62
CIART	2	8	16	11	22	10	7	9	6	15	18	11	5	8	2	4	1	7	7	12	7	9	16	5	16
MRPS21	1014	1060	1173	1006	1325	1041	1050	996	1138	832	1121	1241	1107	966	438	432	1010	934	1215	1414	996	982	1028	1041	1115
PRPF3	1919	2320	2126	1993	2134	2229	1712	2192	2291	1524	2140	2558	2322	1966	911	926	1795	1701	1706	2638	1865	1601	1936	1822	1796
RPRD2	1878	2058	2822	1925	2705	2638	1738	2001	2333	1665	2165	2537	2269	1954	918	442	2467	2003	1411	1517	2028	2269	2492	2051	2131
TARS2	729	714	650	678	794	662	674	656	717	514	766	816	759	639	324	239	570	488	603	828	700	491	695	706	787
ECM1	21	21	29	14	29	8	22	27	29	28	59	34	20	25	18	10	11	12	25	15	25	19	25	37	21
FALEC	2	7	2	5	3	4	1	2	3	2	8	3	4	3	1	1	2	1	0	5	1	1	5	10	5
ADAMTSL4	2405	1249	1896	1064	1218	901	1666	1943	1958	1303	1625	1481	1617	1307	923	326	931	1499	1175	1017	1078	977	1144	2677	1101
MCL1	15509	16420	24620	16571	21045	23577	16892	17308	20096	16285	24078	19897	21123	15920	9089	4478	24862	18530	14795	15018	12834	21939	19369	21548	17294
ENSA	2378	2318	2698	2252	2586	2661	2435	2540	2726	2192	2526	2855	2594	2300	1080	947	2625	2234	3032	3396	2382	2339	2583	2864	2319
GOLPH3L	284	348	284	292	246	352	302	340	382	274	292	403	285	262	157	47	202	244	225	271	334	192	212	318	326
HORMAD1	18	19	35	12	12	33	29	32	25	12	22	36	36	22	19	2	18	27	12	16	14	34	10	59	11
CTSS	47747	36258	54773	37085	30939	30321	57900	50994	56845	41935	45479	45542	40715	43086	22141	2811	36177	52959	20088	35078	29369	48428	30384	71797	23688
CTSK	214	304	424	210	280	386	323	351	294	230	245	433	449	366	116	187	273	352	241	359	222	401	324	406	125
ARNT	1706	1894	1921	1603	1522	1808	1955	2220	2541	1636	1845	2106	1917	1676	940	266	1461	1845	964	1077	1761	1583	1512	2271	1598
RP11-235D19.2	47	22	42	46	71	37	27	44	32	38	49	50	38	28	80	157	31	52	68	103	23	25	39	39	42
CYCSP51	6	3	4	1	2	1	1	0	3	2	1	3	1	3	15	8	3	1	4	4	4	1	4	5	0
SETDB1	2111	2039	2028	1933	1822	1709	2079	2151	2516	1570	2242	2260	2170	1925	1005	584	1784	1816	1391	1800	2018	1565	1649	2275	1628
CERS2	3082	2959	3764	3184	2990	3164	3232	3437	4070	2689	3358	4421	3222	3054	1446	783	2838	2965	2786	2864	2972	3092	3124	3790	3160
ANXA9	8	6	18	16	12	11	19	20	24	25	22	15	9	18	4	6	10	12	5	15	12	5	10	15	11
FAM63A	899	1375	909	938	765	938	914	1348	1258	893	1140	877	824	872	304	109	615	971	402	1132	774	654	738	1107	999
PRUNE1	669	863	752	790	670	763	552	781	969	596	681	991	664	623	294	216	578	585	706	800	771	546	618	600	680
BNIPL	22	54	22	40	25	23	12	21	21	20	24	21	28	14	13	15	19	18	15	27	25	12	27	13	17
C1orf56	24	51	15	37	24	36	26	25	43	33	51	36	42	54	28	16	29	41	58	51	53	30	50	37	47
CDC42SE1	14148	17016	18582	16197	18330	17698	13985	14744	18574	12613	18349	19577	19004	15741	7188	5425	17450	14521	12502	14459	15246	14481	15472	17401	16612
MLLT11	127	163	136	146	209	207	117	103	166	133	160	150	136	135	54	65	146	133	150	197	155	76	165	107	179
GABPB2	812	1136	1176	969	1060	1300	758	884	1057	843	1081	1256	1153	980	380	348	1312	749	870	1037	886	901	1075	862	1085
SEMA6C	80	127	107	89	144	113	85	107	143	103	107	110	82	80	17	46	72	91	27	110	97	74	148	90	101
TNFAIP8L2	965	841	372	667	387	491	742	907	1131	715	822	748	518	614	532	148	311	487	648	730	866	371	431	877	695
SCNM1	818	727	788	702	784	603	936	916	1013	668	859	885	928	799	391	361	748	773	880	939	759	847	680	1026	682
LYSMD1	19	23	14	29	23	21	32	26	13	32	22	23	23	14	15	5	18	13	39	34	34	9	38	20	33
VPS72	706	714	628	675	724	643	640	732	866	596	712	848	740	628	310	217	530	562	739	816	687	505	675	721	769
PIP5K1A	1230	1217	1126	1035	1164	1242	1044	1108	1382	928	1172	1408	1090	1021	572	392	1008	841	877	876	1119	981	1116	988	1223
PSMD4	2377	2188	2464	2183	2289	2119	2331	2248	2669	1924	2515	2614	2494	2154	1051	918	2113	2138	2144	3397	2195	2245	2246	2928	2143
ZNF687	1310	1222	1723	1207	1436	1338	1313	1201	1399	1116	1343	1483	1654	1267	617	389	1582	1260	880	976	1260	1500	1553	1539	1223
PI4KB	2849	2860	3103	2686	3028	2799	2835	3047	3254	2371	3016	3460	3449	2876	1445	902	2824	2614	2469	2559	2763	2701	2956	3153	2574
RFX5	2379	2258	2495	2436	2363	2329	2501	2075	2939	2051	2546	3158	2662	2181	1403	442	2180	1994	1921	1803	2589	2210	2286	2505	2220
SELENBP1	7	8	54	69	47	24	26	9	282	48	25	210	21	156	38	5	34	149	8	2	58	28	83	60	29
PSMB4	3070	2873	4217	3292	3634	3840	3396	3494	3774	2733	3426	3919	3871	3192	1515	1565	3796	3449	3592	4642	3118	3582	3746	4015	2934
POGZ	2428	3246	3126	2698	3099	3147	2405	2901	3268	2416	2994	4039	2963	2863	1470	836	2311	2257	2175	2572	2978	1999	2827	2524	2855
CGN	16	14	7	19	13	9	14	17	18	5	12	10	9	18	7	7	9	9	7	11	11	6	20	7	6
TUFT1	70	70	63	64	71	68	63	45	89	41	84	57	51	45	13	6	62	45	28	55	49	48	47	92	62
RP11-74C1.2	137	121	125	114	243	144	80	153	120	125	134	136	149	103	405	515	87	163	190	317	88	103	128	128	136
SNX27	1694	2001	1763	1481	1380	1443	1935	2108	2193	1432	1889	2045	1567	1576	905	405	1301	1517	1598	1323	1582	1158	1321	1854	1420
CELF3	3	2	2	1	2	0	2	2	2	1	1	0	1	1	4	12	1	3	1	3	1	1	1	1	1
MRPL9	635	703	947	725	887	834	735	725	733	543	719	943	909	675	328	405	826	681	731	1074	706	798	835	800	723
OAZ3	6	6	5	11	4	6	3	5	2	2	5	7	6	5	1	4	5	2	0	6	8	6	2	10	7
TDRKH	219	241	210	228	213	213	190	171	304	160	205	395	247	214	91	63	143	125	149	278	226	173	257	166	292
LINGO4	11	5	6	1	2	5	6	3	22	6	5	1	7	4	3	3	6	1	2	2	7	1	8	4	2
RORC	393	141	255	140	166	129	212	81	431	255	211	268	131	129	23	18	69	51	29	53	187	103	116	61	168
C2CD4D	7	4	7	4	5	3	2	1	3	8	4	16	4	2	2	5	3	4	3	4	6	4	5	6	11
THEM5	1	8	1	2	12	2	3	3	15	3	4	5	2	2	0	3	3	8	25	10	7	7	8	12	5
THEM4	700	1034	1095	1048	964	1080	735	969	985	822	1015	994	894	945	127	303	687	764	650	1040	713	825	915	510	1094
S100A10	4072	3479	4102	2818	4006	3688	3903	4535	4431	3599	4138	5484	3917	3027	1578	1475	3888	3243	3849	4326	3684	4019	3520	6764	3686
S100A11	6668	4344	4875	4370	4318	4120	6117	5980	7434	4973	5880	5769	4097	4233	2782	1376	3771	5122	5431	4339	4357	4934	3986	8737	5208
SPTLC1P4	6	4	3	2	5	9	2	3	11	4	5	11	12	2	4	1	8	13	2	9	5	4	3	9	2
FLG	0	0	4	3	0	0	0	0	0	0	0	0	0	0	5	17	0	0	0	1	0	5	1	0	2
HMGN3P1	3	2	11	4	4	5	7	6	9	3	5	5	5	6	31	28	6	8	6	4	5	2	3	6	3
RP1-140J1.4	42	39	49	40	58	29	42	42	34	32	31	37	26	39	161	173	26	53	67	81	35	38	40	32	56
S100A9	37680	30547	33510	41849	30900	26803	37305	65364	55123	43085	53277	39956	41160	38152	24396	3741	31760	60273	46185	30569	29480	45547	31871	102105	18550
S100A12	1486	1600	1512	2435	1413	1426	2426	2313	2477	1836	2615	2144	2758	1835	1203	299	1226	3754	2701	1477	1442	2289	1444	5474	732
S100A8	12551	10280	11235	15665	10238	10841	14416	25156	19981	16299	18772	15305	14868	16291	9072	2066	10817	21976	18223	12700	10287	17207	11671	36633	7132
S100A6	9595	7164	9636	7580	7818	7104	8569	10457	10122	8138	8976	10059	8067	7719	4201	3853	8268	8867	9893	8287	7400	8526	6943	13964	6280
S100A5	9	7	17	9	21	17	8	8	20	8	13	20	15	6	6	5	18	5	21	16	19	10	12	22	5
S100A4	15453	9780	15212	10887	11210	11036	12489	14927	16031	11786	13486	16152	10992	10749	5422	6809	13049	11627	15161	13585	12216	13311	9982	20695	11845
S100A13	25	68	39	38	38	55	56	51	57	35	50	58	45	44	23	41	58	37	63	63	25	26	24	46	34
CHTOP	2147	2374	1935	1994	1898	2274	1785	2098	2507	1610	2172	2497	1844	1665	1079	641	1649	1498	1793	1997	2038	1588	1741	1848	2050
SNAPIN	496	442	376	397	357	392	448	477	551	362	455	443	397	368	215	79	308	374	347	395	412	310	552	515	448
ILF2	1903	1880	2575	1802	1957	2170	1959	1981	2295	1546	1996	2212	2283	1730	909	665	2135	1810	1557	2615	1904	2296	2241	2246	1828
INTS3	2995	3171	3367	2642	2926	2771	2924	3471	3655	2252	3154	3883	3245	3127	1390	970	2791	2919	2109	2145	2742	2639	2713	3589	2278
AL513523.2	4	8	3	5	5	5	2	2	7	3	1	3	2	10	1	6	6	3	2	5	7	5	2	3	4
SLC27A3	1825	1038	1357	1025	983	1091	1385	1145	1675	1074	1571	1520	1345	1216	742	616	1144	1519	1133	1221	1172	1060	1050	1968	882
GATAD2B	1473	1739	2064	1453	1927	2181	1589	1600	1812	1205	1641	2147	2055	1695	693	694	1905	1519	1581	1771	1597	1735	2038	1596	1601
RP11-216N14.7	10	7	19	12	6	16	12	10	7	11	10	13	13	10	25	11	7	12	11	9	16	9	22	14	10
RP11-759F5.1	3	4	3	1	5	4	2	1	1	3	1	1	2	4	9	11	3	3	5	2	2	1	1	2	3
DENND4B	6932	7094	7451	5894	6946	6663	7472	6691	9264	5062	7448	8398	7581	6787	3836	3139	6799	6222	5137	5380	6621	5987	6792	7804	5506
CRTC2	2743	2810	3471	2318	3376	2860	2619	2703	2955	2121	2768	3395	3368	2880	1187	1452	3048	2807	2644	2788	2597	2981	3514	3173	2434
SLC39A1	1190	988	873	938	814	881	1225	1090	1372	883	1089	1192	916	931	566	242	802	932	737	1033	964	777	871	1340	884
CREB3L4	142	132	144	133	185	137	242	120	185	112	170	190	172	126	68	53	127	107	119	187	178	109	177	133	142
JTB	1970	1832	2148	1783	2132	2119	1948	1983	2398	1664	2076	2421	2155	1975	861	1106	1919	1855	2422	2661	1863	1815	1986	2276	1789
RP11-422P24.11	23	24	26	32	23	23	32	19	45	20	24	26	37	18	17	10	17	22	38	32	32	16	14	22	30
RAB13	85	70	109	87	73	70	129	139	148	89	68	98	93	126	52	19	98	113	96	83	107	92	80	165	92
RPS27	37340	47749	46973	51542	64795	45552	39766	47643	39063	35224	46456	53975	52942	43488	15043	26663	38455	40593	60742	75175	43204	42808	58540	38972	55403
NUP210L	0	4	5	11	5	7	3	5	12	1	5	3	7	5	9	3	8	2	11	12	3	2	3	1	2
RP11-422P24.9	20	31	19	33	32	20	34	24	7	18	14	17	9	21	44	76	20	17	39	69	19	22	28	31	36
TPM3	13679	11980	15331	12159	13838	13464	13767	13106	16068	11404	13242	16006	13983	12624	6039	4093	13737	12464	11914	15798	11937	13388	13109	16993	11952
C1orf43	2297	1987	2110	2174	2025	1946	2416	2264	3070	1868	2333	2379	2033	1987	1066	543	1823	2059	2002	2081	1958	1853	2087	2615	2041
UBAP2L	3874	3890	3860	3573	3795	3567	3645	3888	4359	3060	4067	4089	4214	3717	1849	916	3603	3496	2690	2831	3568	3388	3639	4119	3430
HAX1	1190	1109	1218	1146	1338	1178	1092	1133	1247	926	1191	1290	1114	951	453	510	909	844	1110	1420	1123	1028	1164	1058	1183
AQP10	7	48	56	22	32	37	102	93	45	38	9	88	16	65	20	11	25	35	155	191	48	58	48	53	44
ATP8B2	4434	6420	4661	5227	7543	6865	3713	5485	5252	4639	6038	7169	5280	5443	1908	1522	4017	3648	3343	4653	5661	4279	6779	3925	7377
RPSAP17	292	194	440	216	478	406	165	347	378	288	367	450	448	166	421	500	370	316	521	816	161	164	194	348	240
IL6R	3916	4916	3746	4056	4074	4269	3845	4983	5502	3745	4726	4109	3167	3498	1859	404	2346	4167	2256	3244	3136	2776	3316	4210	3897
PSMD8P1	5	6	6	7	10	10	10	12	10	8	7	4	6	12	39	13	5	13	11	3	9	9	15	8	13
SHE	4	4	7	5	4	5	7	0	5	3	1	7	4	4	0	1	4	1	1	2	4	1	12	4	6
UBE2Q1	1835	1870	2239	1858	2134	2066	2019	1935	2402	1577	2067	2523	1971	1876	872	789	2226	1759	2063	2469	1971	1896	1913	2196	2011
ADAR	19108	13154	13429	12949	14254	12971	13283	13859	16304	11633	13570	15445	13372	11967	7940	2824	12583	12686	9551	10001	12748	11193	12564	14974	12722
KCNN3	17	9	9	10	30	12	8	5	14	6	14	10	10	11	4	3	7	10	20	10	6	19	16	8	24
PMVK	470	430	432	400	407	446	430	417	522	413	425	467	416	346	280	208	364	328	408	588	349	336	367	488	417
PBXIP1	6942	9601	8215	7204	11606	10457	6226	7969	7819	7317	8084	11529	7697	6854	2889	3324	6261	5502	5926	9864	8364	5836	8872	6385	10004
PYGO2	1555	1780	1059	1397	1368	1464	1208	1501	1698	1220	1548	1786	1241	1174	668	452	962	1047	1260	1600	1666	822	1094	1218	1765
SHC1	1820	1741	1768	1567	1963	1712	1678	1797	2198	1419	1738	2011	1784	1609	817	672	1626	1565	1376	1225	1693	1428	1582	1903	1703
CKS1B	149	135	155	153	148	187	167	146	164	115	131	124	116	126	48	47	170	108	163	233	154	132	139	130	177
FLAD1	864	847	834	770	833	808	769	743	904	623	865	990	893	767	384	331	727	685	756	899	825	669	748	874	741
ZBTB7B	4718	3729	3929	3011	3347	3379	4074	3802	4772	3520	3942	4155	3812	3429	1863	835	3233	4231	3209	3753	3357	3319	3510	6047	3004
DCST2	36	28	30	29	50	20	27	38	37	20	29	39	36	32	15	9	25	29	9	32	33	22	28	29	44
ADAM15	2476	1991	2808	1673	2176	1855	2423	2549	2625	1622	2122	2767	2138	2241	1018	653	2343	1925	1610	1727	2205	2399	1790	3717	1626
EFNA4	108	65	88	66	70	85	76	91	132	83	83	90	81	70	49	21	45	61	81	82	77	64	74	91	91
EFNA3	7	19	13	16	7	17	15	16	31	11	15	14	12	6	8	9	7	8	16	8	25	8	6	13	13
EFNA1	14	15	7	4	7	16	6	11	8	12	3	2	4	6	4	3	5	4	10	5	6	4	14	1	17
SLC50A1	568	523	608	489	548	594	582	505	619	474	546	586	615	570	295	228	466	481	543	676	525	472	500	605	487
DPM3	163	187	178	155	203	161	166	147	159	171	177	215	177	190	86	109	180	146	231	336	154	143	179	254	163
HMGN2P18	13	1	9	7	8	5	7	7	7	6	14	7	5	4	3	3	12	11	13	10	7	7	5	6	8
KRTCAP2	101	129	133	104	108	150	102	114	156	75	141	134	117	107	66	40	128	113	75	104	94	99	97	123	88
TRIM46	175	179	174	163	216	208	90	196	168	160	143	252	198	106	68	80	132	102	117	147	191	129	174	182	268
MUC1	49	38	39	30	79	53	22	40	28	27	35	23	57	26	15	19	31	42	33	40	28	48	55	84	31
THBS3	446	693	576	468	680	567	518	541	590	478	757	749	721	519	174	284	541	679	393	604	508	543	560	692	521
MTX1	586	599	576	526	619	559	639	668	711	567	710	679	661	516	293	241	625	547	598	666	585	565	543	839	492
GBA	1483	1215	1328	1352	1285	1243	1444	1669	1836	1233	1478	1674	1386	1393	815	338	1200	1317	1042	1187	1321	1125	1178	1915	1206
FAM189B	382	399	473	412	452	316	386	481	384	323	430	549	419	430	179	135	354	425	424	364	368	340	370	506	389
SCAMP3	1193	1195	1055	1098	1216	1162	1101	1171	1303	1024	1217	1304	1112	1024	511	463	1008	908	1280	1613	1178	871	1126	1151	1118
CLK2	1651	2232	1868	1838	1977	1962	1860	1993	2261	1529	2071	2467	2116	1880	1059	818	1635	1638	1774	1862	1900	1431	1705	1879	1833
HCN3	72	96	89	90	99	76	75	88	90	55	86	137	97	76	42	46	75	80	71	57	100	62	73	104	76
FDPS	1296	1360	1554	1349	1378	1293	1336	1470	1587	1124	1518	1686	1472	1318	637	588	1464	1272	1162	1617	1377	1250	1314	1663	1279
RUSC1	463	467	460	372	492	507	438	466	572	365	424	556	434	402	202	223	368	431	415	413	438	350	427	607	413
ASH1L	2944	3590	4284	3503	3514	3813	2936	3850	3806	2822	3559	3948	4015	3118	1420	484	3978	3541	1928	1957	3005	3823	3539	3460	3285
MSTO1	773	1066	900	922	1043	907	863	812	950	624	1062	1128	1027	888	413	415	760	679	746	889	853	716	961	773	836
YY1AP1	2076	1922	2202	1995	2184	1905	1991	2101	2417	1558	2020	2544	2361	2103	1026	676	1868	1783	1723	1745	2024	1672	1824	2079	1734
DAP3	1981	2173	2629	2237	2496	2349	2302	2466	2502	1644	2333	2568	2538	2278	951	846	2172	2017	2164	3173	2004	2083	2389	2247	2326
GON4L	3777	3955	4233	3537	4088	3673	3569	3908	4210	2985	4058	4848	4778	3560	1908	1372	3739	3394	2828	3242	3698	3225	3997	3769	3644
SYT11	873	783	1257	961	1222	1347	798	1112	1403	822	1037	1855	1262	954	516	442	1375	805	1124	1143	1431	1025	947	1393	1697
RIT1	812	727	1265	745	785	952	958	990	1190	633	848	1057	923	814	460	176	1224	864	575	735	789	1127	873	958	640
KIAA0907	1174	1933	1449	1375	1132	1560	1174	1600	1585	961	1529	1496	1177	1453	712	313	1180	1334	549	1436	1465	659	708	1724	992
ARHGEF2	5120	4850	4969	4190	4560	4606	4665	4890	5990	4084	5119	5583	4853	4444	2609	1263	3873	4746	3812	4387	4507	3933	4815	5856	4176
SSR2	4071	4590	5279	4897	5723	4437	4861	5274	5750	3814	4984	5830	5249	4502	2084	2183	4806	4866	5456	6719	4255	4667	4994	5329	5372
UBQLN4	1069	1231	1445	1118	1090	1121	1010	1214	1489	990	1217	1687	1069	1153	508	417	1160	1037	1073	1190	1243	1090	1194	1262	1161
LAMTOR2	649	522	480	469	594	501	597	631	628	504	627	566	516	499	321	296	516	491	635	746	529	500	457	834	493
RAB25	12	16	15	6	21	25	14	19	13	7	9	12	12	8	3	4	10	10	6	12	6	9	6	5	8
MEX3A	2	3	6	1	1	5	7	1	2	2	3	6	4	8	9	4	3	2	4	4	14	3	4	6	2
LMNA	706	593	644	285	1561	815	1104	472	473	642	603	770	932	352	125	194	1158	406	590	524	629	862	1387	1402	1090
SEMA4A	3180	2262	3272	2324	2241	1847	3972	3507	4244	2566	3490	3247	3146	2438	1253	439	2828	3866	1952	1330	2622	3278	1921	5761	1950
SLC25A44	998	1029	1008	1016	869	931	1012	1106	1180	827	1108	1120	906	887	542	305	921	753	907	852	1120	768	803	1143	1060
PMF1	349	352	461	376	488	366	416	392	410	328	347	436	442	397	176	317	424	377	496	547	407	391	483	427	319
BGLAP	15	19	12	5	10	8	5	5	6	11	15	7	15	5	4	7	5	4	11	10	11	7	3	5	6
PAQR6	103	122	59	74	115	119	107	120	121	62	74	88	143	86	20	54	100	153	49	55	99	91	74	116	57
SMG5	2636	2709	2087	2338	2790	2564	2848	3275	3774	2481	2490	3093	3162	2391	1154	741	2342	3028	2054	1913	2872	2117	2468	2831	2365
TMEM79	270	337	205	296	294	277	297	344	350	232	297	330	280	267	145	125	191	273	198	288	302	149	227	298	267
GLMP	767	660	459	701	852	738	1062	1039	1115	761	527	783	894	613	266	224	600	1017	669	455	826	538	652	1059	739
CCT3	2549	3026	2750	2817	3218	3049	3026	3118	3524	2473	2878	3291	2974	2681	1244	859	2641	2477	2460	3482	3197	2397	3392	3084	3162
C1orf61	13	16	19	5	12	11	12	19	21	11	25	51	23	14	15	15	28	21	41	19	31	22	25	11	13
MEF2D	2758	2856	4749	2444	3173	3124	3076	3127	3654	2233	2867	3775	4061	3060	1403	1329	5380	3494	2542	2726	2896	3832	3544	3733	2563
IQGAP3	8	13	13	6	11	14	9	17	31	27	6	11	13	20	10	3	6	11	9	6	12	7	9	18	15
TTC24	105	147	91	145	407	133	73	109	112	66	88	89	213	224	88	39	250	78	145	100	165	127	983	69	244
NAXE	557	519	691	508	578	615	599	618	643	469	576	736	590	576	246	335	636	482	625	832	590	540	634	657	621
GPATCH4	471	541	416	534	428	454	476	494	546	389	544	524	449	404	207	170	363	304	549	610	487	362	550	395	518
AL365181.1	9	18	10	22	15	13	6	11	17	16	18	18	25	18	4	6	13	25	11	16	10	8	15	18	24
CRABP2	21	17	29	7	28	36	13	15	25	15	18	30	27	19	11	43	24	25	20	29	12	17	27	20	25
ISG20L2	1076	1094	1046	907	915	880	977	1024	1311	843	1106	1270	957	853	479	243	991	716	792	781	1001	849	854	1058	1061
RRNAD1	627	681	592	556	623	586	680	573	740	484	686	724	759	685	299	189	556	562	588	698	634	548	507	750	471
MRPL24	473	454	470	435	515	427	420	463	529	338	482	498	459	406	200	218	380	394	495	622	415	351	477	474	458
HDGF	3321	3223	4118	2896	3126	3158	3881	3814	4231	3289	3281	4054	3418	3641	1500	1342	3565	3778	3286	4328	3187	3548	3413	4544	2673
PRCC	1108	1172	1094	1123	1280	1124	1223	1225	1332	976	1248	1448	1179	1181	497	487	1103	1047	1315	1350	1142	892	1209	1178	1110
SH2D2A	624	1073	908	694	898	858	863	979	997	647	775	1458	1034	718	573	760	1680	491	1437	1226	1130	492	689	726	1120
NTRK1	16	31	38	52	16	12	10	9	17	35	17	36	96	22	38	17	14	30	17	13	24	24	40	90	14
PEAR1	98	294	190	95	160	74	245	216	282	131	56	271	154	174	39	62	182	175	170	141	133	185	137	163	114
ARHGEF11	2618	2393	2308	1910	1968	1691	2543	2930	2994	2101	2641	2159	2244	2429	1293	242	1803	2986	1409	1226	1847	2200	1969	3868	1567
RP11-110J1.2	88	72	91	70	82	71	72	114	120	61	109	95	62	70	116	38	85	84	40	76	71	54	78	87	65
ETV3L	26	30	49	23	32	32	17	45	33	22	19	27	38	25	26	5	50	35	8	15	25	55	30	43	21
ETV3	748	787	1407	654	789	928	749	766	984	626	794	930	918	608	415	201	1133	1026	610	582	715	1183	810	969	703
RP11-71G12.1	12	15	8	19	6	4	31	13	14	19	15	5	18	11	4	0	4	11	8	15	12	10	9	16	9
FCRL5	640	908	938	1577	859	1693	416	373	727	344	803	730	3213	2692	924	129	326	632	450	758	553	1338	2346	802	538
FCRL3	2358	2861	1810	3514	2124	3074	2537	2008	2059	1889	2183	3327	4459	3536	1338	776	2830	1326	2809	2851	2085	2890	3256	2366	2455
RP11-367J7.4	6	5	12	7	9	11	8	10	8	6	8	6	8	5	32	8	7	14	9	12	8	5	6	6	7
FCRL2	700	660	720	846	1178	1215	716	408	505	517	906	908	1305	1531	718	232	205	266	842	624	1276	704	921	602	325
FCRL1	2205	1959	1889	3247	2903	2573	1936	1157	1433	2250	2803	2600	5550	4157	2581	353	799	989	2629	1212	3872	3519	2887	1507	836
ELL2P1	16	21	15	19	20	26	25	33	19	16	16	26	21	11	18	7	15	16	3	14	9	23	10	39	12
CD1D	1519	1516	1746	1455	1586	1160	1899	2096	2211	1428	1810	2175	1840	1814	1037	298	1574	1622	1180	1279	1277	1408	1046	1922	928
RP11-404O13.4	10	17	7	21	16	9	9	16	13	18	6	18	7	16	23	34	4	10	12	18	12	5	7	14	16
CD1A	49	69	66	68	50	27	74	65	100	75	68	37	76	66	64	14	48	77	76	89	102	52	49	71	44
CD1C	217	477	672	724	510	497	599	614	663	379	522	758	626	611	267	117	318	379	374	526	460	430	381	550	560
CD1B	7	21	26	16	8	9	22	28	20	8	17	31	28	17	18	6	5	13	10	14	16	19	10	15	14
CD1E	10	30	46	57	30	7	37	80	51	26	28	68	34	25	25	8	24	19	19	23	12	23	22	22	63
EI24P2	9	4	3	0	9	5	2	4	4	6	7	11	4	5	2	3	4	7	11	0	4	4	3	4	2
RP11-144L1.8	169	113	200	106	135	159	114	159	187	120	152	178	177	125	271	168	160	149	168	261	131	150	137	172	78
SPTA1	20	8	14	25	6	8	20	4	21	12	9	19	11	32	25	4	7	18	19	7	11	10	33	25	16
MNDA	7439	4933	5076	5619	3043	4897	6975	9225	10392	6763	7349	7367	4781	6150	4094	312	3446	6800	3843	5083	4739	4765	3892	9835	3800
PYHIN1	902	1235	1515	1076	1333	1928	1030	1107	1509	1004	1027	1674	1462	957	672	760	2180	809	1258	1535	1259	772	702	1037	1154
IFI16	7580	4918	6070	5369	5841	6030	5900	6179	7528	4877	5679	7011	5675	5151	3679	1509	5489	4741	4585	5644	5774	4435	4835	6519	5420
AIM2	264	157	235	240	205	282	188	147	218	194	324	344	155	239	167	29	192	129	161	120	199	130	160	272	171
FCER1A	484	759	1416	1806	325	611	515	687	1110	1132	688	1363	1355	1045	633	78	597	881	273	694	833	787	929	1536	928
RP11-419N10.5	9	15	15	23	19	16	18	11	19	6	19	10	24	7	8	17	13	22	24	19	12	17	15	5	15
DUSP23	219	259	263	190	218	193	237	222	230	257	214	257	213	171	94	124	227	198	324	358	252	152	204	351	216
FCRL6	950	1054	2351	1792	1832	1626	1009	1843	1843	1351	1203	4659	2882	1359	943	1431	3833	1371	3023	2122	3226	1392	864	1745	1707
SLAMF8	122	159	172	218	69	68	157	206	215	203	118	251	127	132	189	48	139	159	201	117	213	77	124	195	113
C1orf204	39	73	52	43	65	48	37	38	44	33	57	85	29	45	20	24	74	53	50	72	54	22	69	43	64
CFAP45	14	20	61	20	61	32	20	18	33	20	21	21	32	14	8	20	78	16	12	30	21	41	29	39	19
TAGLN2	11357	11623	14279	8362	13653	11744	11441	9773	12008	11334	11648	15895	12338	8665	4611	4846	13899	8899	12104	13709	12147	10978	10037	17121	11566
IGSF9	5	4	5	6	11	2	4	6	3	9	0	7	7	12	6	4	6	6	5	7	7	3	15	7	6
KCNJ10	9	20	2	6	2	2	15	4	2	3	9	4	5	9	10	0	28	6	9	10	10	3	1	12	0
RP11-226L15.1	23	25	19	32	26	30	27	43	24	18	42	33	15	22	78	170	32	35	47	36	16	28	27	42	31
PIGM	228	292	161	245	171	244	207	257	332	186	289	242	180	183	131	28	171	177	136	192	193	120	155	285	216
IGSF8	1132	1236	802	990	1274	1133	829	964	954	805	1149	1088	1077	889	369	477	827	807	940	1203	963	793	1255	1020	1039
ATP1A2	1	10	10	10	7	3	7	6	5	3	5	6	8	8	9	7	3	8	2	3	6	2	1	3	5
ATP1A4	1	4	109	0	3	1	71	53	8	49	72	75	1	95	9	3	23	196	7	66	3	1	4	117	4
CASQ1	0	0	63	0	0	1	46	29	1	25	38	32	1	55	4	1	13	86	0	69	0	0	3	42	1
PEA15	2755	2331	3291	2325	1767	1601	3045	2608	2507	2479	2462	3145	2482	2736	1129	503	2441	3198	1914	2286	2286	2699	1869	4142	1697
DCAF8	1938	2554	2673	2248	2563	2829	2377	2583	2669	1863	2497	2823	2670	2427	1041	1031	2306	2270	2084	2380	2138	2248	2038	2465	1960
RPSAP18	740	1133	1111	1279	1245	1127	923	982	895	832	941	1146	1132	790	523	511	835	808	1124	1811	949	751	1205	923	991
PEX19	797	884	1000	784	885	1073	781	867	1025	659	892	1086	925	796	348	264	897	794	712	887	804	932	897	878	907
COPA	4724	4935	5055	4417	4208	4492	5868	6051	6549	3949	5168	5920	4618	4725	2485	850	4318	4749	2982	3523	4772	4423	4183	6112	4825
SUMO1P3	126	84	108	96	107	96	99	132	136	86	106	113	119	80	84	37	115	110	86	115	93	105	92	111	90
NCSTN	3270	2994	3825	3107	3184	2839	3996	3768	4378	3003	3541	3978	3688	3296	1824	759	3128	4116	2297	2629	2846	3389	2735	4783	2866
NHLH1	18	8	10	12	8	7	8	16	10	11	17	18	8	13	7	3	10	8	17	5	16	11	6	14	10
VANGL2	6	3	4	5	6	4	8	7	11	8	4	11	5	10	5	6	4	3	11	2	1	5	6	9	7
SLAMF6	1601	2043	1898	2198	2299	2758	1552	1926	2474	1448	2322	3713	2391	2175	1256	927	2372	1217	2294	1893	3034	1544	1892	1568	2969
CD84	2187	2033	1895	2394	2738	3240	2290	3175	2571	2272	2854	3020	3274	2086	1528	342	3238	2138	1761	1197	2374	2820	1825	2998	3475
SLAMF1	741	765	939	747	950	1281	495	1284	927	724	824	1764	1038	868	297	361	636	575	736	754	861	803	892	598	975
CD48	8904	8265	9456	8899	10503	8806	9673	9369	10670	7382	9433	10941	8048	8419	4024	3176	8101	8867	7898	12182	7690	7885	9556	9101	10143
SLAMF7	2272	1862	1997	1828	1751	2063	1853	1546	3078	1587	1902	4048	2382	1707	1619	1136	3347	1479	2863	2413	3427	1744	1572	2018	3025
LY9	1797	2091	1574	1909	2168	2042	1387	1815	1520	1473	1897	2386	1814	1725	759	630	1277	1296	1514	2169	1867	1487	2279	1298	2233
CD244	1568	1449	2279	1696	1429	1966	2458	1745	2649	1643	1871	2443	2023	1809	749	743	2373	1433	1647	1911	1830	1582	1370	1702	1628
ITLN1	15	16	13	14	28	23	38	21	39	11	19	17	11	25	3	4	25	17	4	13	24	13	14	22	46
RP11-312J18.5	112	96	119	81	93	108	115	120	124	100	144	145	116	112	85	47	96	107	78	124	91	85	82	176	90
RP11-312J18.7	4	5	4	1	2	5	3	4	5	3	2	4	3	5	10	13	5	1	2	6	1	0	2	3	4
F11R	641	624	717	459	400	799	625	934	989	508	661	831	537	546	296	188	617	562	486	634	567	573	430	642	533
RP11-544M22.13	7	6	2	2	2	9	3	13	11	5	12	5	4	5	1	4	10	6	0	5	8	5	6	3	6
TSTD1	478	448	424	446	434	547	309	390	326	418	553	522	549	325	178	249	441	311	423	771	439	343	466	378	462
USF1	2240	2281	2991	2148	2235	2259	2828	2415	2782	1938	2550	2686	2543	2420	1230	1010	2310	2535	1974	2454	2237	2258	1980	2986	1527
ARHGAP30	16206	15657	14466	14352	15065	14180	15635	15240	18381	13107	16087	18443	16550	13769	7601	4915	14245	13478	13683	14956	15616	12010	14225	17569	14491
KLHDC9	8	1	3	8	3	11	11	8	2	4	7	9	8	2	5	2	4	4	5	11	6	2	10	6	10
PFDN2	392	391	404	358	396	307	396	371	460	300	356	403	386	369	187	221	361	335	423	544	314	314	375	441	372
NIT1	749	801	724	705	669	735	753	862	915	699	844	835	754	697	388	236	599	648	587	688	740	567	537	915	621
DEDD	1064	962	1164	839	1041	1040	934	1091	1226	794	1038	1156	1049	925	482	403	952	973	837	1113	880	900	964	1171	889
UFC1	1303	1402	1821	1651	1809	1565	1691	1638	1820	1295	1734	1812	1726	1411	672	771	1611	1450	1695	2019	1639	1581	1763	1861	1609
USP21	948	1111	1032	953	1005	997	887	1058	1135	813	1061	1231	1134	949	463	348	920	895	822	1061	1090	745	868	1032	928
PPOX	547	645	638	481	667	717	562	561	566	409	588	773	701	563	254	354	537	509	476	655	603	441	542	571	562
B4GALT3	1195	1246	1191	1139	1353	1328	1074	1025	1393	908	1389	1760	1457	1101	635	689	1207	1120	1198	1649	1434	1067	1393	1219	1295
ADAMTS4	37	43	23	27	43	35	28	22	31	15	28	16	45	47	15	10	22	33	32	47	37	24	40	29	32
NDUFS2	1848	1691	1676	1695	1866	1672	1853	1943	2197	1478	1858	2045	1934	1680	814	572	1676	1783	1511	2243	1871	1695	1662	2270	1641
FCER1G	7453	4780	5302	4055	4336	4495	6993	5319	8947	4955	5429	5485	3822	5560	2565	975	4886	5779	4441	5827	5127	6066	3874	8077	4856
TOMM40L	369	415	412	338	406	424	441	419	495	454	420	449	356	319	210	166	422	332	364	500	347	387	474	365	353
MPZ	64	109	71	73	85	66	79	92	77	68	73	96	80	94	40	23	58	87	59	76	99	56	60	118	69
SDHC	1646	1775	1731	1747	1462	1775	1700	1964	2082	1389	1777	1877	1632	1550	747	399	1550	1655	1301	1938	1562	1504	1457	1972	1487
RP11-122G18.12	21	48	14	19	32	22	32	26	28	34	43	50	18	27	19	7	23	23	31	31	33	13	28	27	45
RP11-122G18.7	197	170	196	158	276	181	150	220	192	185	207	191	242	151	685	812	201	235	278	385	146	155	156	208	188
FCGR2A	3170	3873	4934	2778	2348	2846	5814	3591	6048	3402	4352	4528	2627	4292	3064	261	3524	4761	2889	2455	2906	3597	2141	6365	2115
HSPA6	1764	1250	1286	573	770	957	1569	674	1634	998	1164	1390	542	1199	1139	261	656	1116	916	795	1047	561	524	2163	384
FCGR3A	13442	9255	13982	8172	10200	11415	16511	6515	17029	9930	8645	7466	6042	9293	2701	3205	13950	3674	8509	12186	13538	8454	7359	12071	11338
FCGR3B	2929	1631	3274	2476	2119	2072	3262	1420	3329	2284	1853	1659	1350	2073	1195	1133	3223	1208	2115	2702	3138	1468	1516	3278	2734
FCGR2B	1280	1514	1918	1511	1165	1275	1942	902	1781	1461	1569	1781	1381	1651	1335	188	963	1495	762	656	1364	1537	1022	2794	1037
FCRLA	706	603	472	1117	996	965	593	430	589	612	816	820	1022	865	627	151	215	237	581	736	1068	755	807	648	372
FCRLB	35	32	38	51	39	56	31	29	44	52	41	86	53	29	26	29	47	19	48	44	56	21	33	36	38
DUSP12	320	345	478	360	418	435	396	335	342	285	356	475	356	342	169	166	486	361	281	482	313	437	389	444	315
ATF6	1642	1542	1832	1373	1540	1711	1571	1610	2066	1352	1608	1674	1512	1432	731	229	1491	1559	922	1171	1406	1598	1327	2001	1414
OLFML2B	101	20	27	47	23	19	64	63	69	29	22	28	16	47	18	3	13	35	21	15	24	22	11	50	26
NOS1AP	3	1	4	6	2	9	0	1	6	4	2	8	3	4	2	2	1	4	5	3	3	6	2	15	2
C1orf226	3	5	2	4	8	7	3	5	8	14	8	14	19	5	2	3	0	2	5	2	1	10	0	19	2
SH2D1B	706	999	1348	715	1569	2026	1530	274	2268	1273	719	437	688	531	155	437	583	158	334	1183	878	438	328	627	902
UHMK1	2549	2780	2898	2784	2589	4614	2246	2700	3423	2557	2416	3498	2541	2409	1406	464	3100	1958	2084	1750	2391	2641	2046	2739	3017
UAP1	259	255	404	323	323	446	299	238	385	223	269	459	376	272	129	139	532	256	319	337	290	268	216	275	333
DDR2	12	33	29	27	29	42	18	24	44	21	31	32	36	37	10	19	58	25	33	25	22	15	19	19	11
HSD17B7	297	300	293	289	261	336	202	320	406	174	277	382	327	295	155	113	313	169	244	351	336	181	208	259	300
RP11-331H2.3	0	0	1	3	2	0	2	2	3	1	5	1	2	2	29	9	0	3	4	3	4	1	1	2	1
RGS5	73	54	45	54	77	84	60	55	53	59	63	72	50	40	12	12	60	35	49	59	36	50	61	48	52
NUF2	22	23	30	31	30	41	31	19	44	12	22	27	24	38	5	14	41	20	12	58	28	15	14	30	24
PBX1	79	142	68	58	46	48	69	73	171	76	30	111	54	71	20	33	41	50	86	78	42	57	36	68	44
RP11-403P14.1	19	18	13	16	28	18	19	14	10	13	12	14	16	16	67	79	11	15	17	20	5	16	22	23	19
MGST3	680	660	712	652	654	777	592	779	622	497	557	971	705	633	277	223	676	570	538	732	474	516	527	873	671
ALDH9A1	997	1066	965	1307	1239	1155	1206	1070	1449	920	1191	1314	1088	931	513	295	1105	1023	741	1431	962	986	990	1119	1121
RP11-466F5.3	2	4	4	8	16	4	6	7	2	3	4	5	7	11	24	25	5	6	4	13	2	5	10	5	15
TMCO1	898	866	840	837	734	1121	771	993	1189	732	895	1115	724	716	427	231	770	745	778	1004	885	672	654	918	898
RP11-466F5.9	93	104	95	130	158	59	109	145	79	70	98	98	111	105	560	740	64	144	174	241	111	99	119	152	140
UCK2	182	224	287	266	197	227	295	244	421	260	225	341	261	236	114	116	275	251	266	234	247	204	198	268	252
RP11-7G12.1	15	18	33	19	43	42	13	24	29	12	27	36	26	30	48	68	35	36	36	57	23	21	27	23	36
FAM78B	9	6	4	12	31	14	4	7	3	4	11	3	8	7	2	7	2	1	0	20	4	5	13	4	6
RP11-9L18.2	387	248	301	284	301	270	258	288	362	252	292	283	350	239	490	195	269	324	138	331	281	236	261	346	253
RPL4P2	285	270	322	320	477	276	333	395	326	296	324	314	344	308	1037	1187	277	384	444	659	272	289	364	353	374
CNN2P10	4	8	8	6	3	8	6	7	4	4	6	6	4	5	34	10	7	9	7	12	8	6	4	5	5
POGK	1845	1944	1987	1771	1671	1916	1768	1950	2246	1585	1864	2121	1607	1629	771	289	1649	1716	1035	1337	1591	1747	1559	2304	1695
TADA1	244	263	340	227	303	306	217	216	262	174	318	287	249	195	124	54	239	161	191	291	256	283	229	227	271
DUTP6	16	17	18	7	21	22	9	3	13	12	9	7	16	6	3	8	23	2	15	10	12	9	13	8	7
ILDR2	11	23	4	19	13	24	22	18	15	14	13	22	8	10	4	12	11	15	11	3	11	6	11	11	15
GPA33	306	336	226	409	512	385	225	281	158	211	394	310	295	317	93	67	254	326	272	343	175	174	256	155	271
RP11-277B15.1	64	69	40	60	86	50	47	78	40	49	30	39	39	53	313	441	41	64	81	103	52	44	71	66	64
RP11-277B15.3	7	12	22	6	12	13	2	6	15	12	9	17	17	7	9	7	13	3	8	14	10	8	10	9	10
POU2F1	722	878	930	603	960	1085	619	619	646	527	669	889	801	819	307	270	667	533	702	686	723	658	892	506	769
CD247	4053	6118	7090	4927	6856	8250	4597	5086	6886	4846	5090	5896	5780	3767	1452	3295	6750	3299	4763	8442	7553	3324	4646	3438	5974
RP11-104L21.3	7	26	11	8	10	11	4	14	6	14	7	3	15	5	0	4	18	6	0	5	3	6	11	4	8
AKR1D1P1	8	21	13	4	27	26	6	13	9	15	9	6	22	9	3	3	18	14	7	12	10	8	22	12	14
CREG1	1229	955	1402	976	879	1230	1350	1724	1660	1052	1171	1153	1523	1158	568	93	1219	1266	905	1020	905	1198	1123	1812	672
RP3-455J7.3	20	29	26	35	50	20	28	37	14	24	34	27	26	37	136	170	20	32	32	59	29	27	39	38	33
RCSD1	6379	6299	6220	5466	6262	6087	6663	6778	7907	5770	7022	7107	6556	6428	3452	1412	5268	5422	4611	5529	6265	5569	5949	7665	4948
MPZL1	431	440	542	448	489	383	609	765	714	423	537	590	412	515	209	91	407	438	398	325	460	454	355	706	484
MPC2	315	395	453	298	440	502	373	388	448	329	314	454	431	306	149	127	468	338	339	490	359	409	348	466	382
DCAF6	692	633	810	628	710	785	708	685	883	554	682	953	719	689	312	253	630	672	631	873	641	624	688	712	683
GCSHP5	22	13	22	17	21	20	12	21	21	14	19	22	11	22	3	4	30	10	17	21	18	26	8	17	18
GPR161	7	18	23	11	2	7	6	12	21	9	11	24	6	14	7	5	25	31	8	7	10	17	8	22	6
TIPRL	417	457	527	489	468	707	453	442	655	384	493	595	430	426	235	123	476	336	408	525	452	396	329	419	554
RPL34P1	51	40	38	47	56	45	43	63	44	33	50	46	51	48	144	202	43	47	64	124	37	45	54	35	74
SFT2D2	1955	2013	3201	1798	2276	2856	1992	1999	2753	1724	2020	2704	2300	1893	1067	772	2449	1918	2085	1837	1921	2590	1978	2485	2002
TBX19	217	190	209	160	210	158	205	189	250	125	195	270	198	181	80	101	218	170	163	169	195	129	160	179	114
XCL2	126	188	96	133	192	184	19	56	276	102	181	148	126	54	99	161	62	50	338	247	125	76	101	113	149
RP4-738P11.3	13	8	19	16	21	6	13	20	17	11	17	12	19	11	98	107	11	20	17	31	10	15	20	27	31
XCL1	103	111	64	41	168	90	100	19	96	38	86	71	45	19	42	113	33	31	155	132	84	33	126	44	131
RP4-738P11.4	12	10	21	17	23	8	14	18	14	7	21	11	20	12	95	110	11	21	21	34	11	14	18	27	30
RPL29P7	18	18	27	17	37	30	30	34	26	24	11	33	27	19	116	81	24	25	34	29	26	15	23	34	28
ATP1B1	98	62	127	67	105	61	64	83	64	58	67	161	57	59	51	20	66	119	31	77	124	68	55	85	62
NME7	63	73	76	64	95	99	39	77	67	50	62	124	90	45	34	31	56	58	50	110	88	72	72	70	85
BLZF1	370	335	305	308	318	363	291	318	458	262	318	382	282	234	171	59	313	233	197	206	303	313	232	368	346
SLC19A2	81	84	115	71	102	122	75	74	141	61	106	91	60	76	33	21	115	64	26	54	55	79	57	79	55
RP1-206D15.5	11	14	15	17	12	8	14	7	10	17	12	17	7	7	47	82	14	15	13	6	8	12	9	10	13
F5	1093	1113	1156	1614	1593	1189	2234	2734	2482	1572	2757	1856	1807	1566	1022	41	862	2470	598	1426	969	1673	956	4124	1252
SELP	103	380	183	157	296	156	201	346	347	171	120	308	162	173	54	42	199	201	162	330	138	239	130	202	182
C1orf112	199	208	196	197	227	284	194	261	266	194	205	184	216	184	102	32	255	166	137	127	167	171	185	190	213
SELL	11393	15675	12709	16490	19820	19720	14008	17138	22557	12850	20072	13807	14696	14953	8879	2225	13345	14774	8868	17413	11352	14246	15553	15973	17535
METTL18	61	137	85	91	89	98	72	99	124	37	105	176	49	78	31	30	102	61	57	113	122	71	96	56	112
SCYL3	608	602	578	645	741	738	583	632	756	525	654	789	581	581	294	169	512	501	500	662	627	445	546	566	767
KIFAP3	304	337	375	304	292	515	254	320	480	270	295	445	307	270	128	104	366	200	262	387	356	258	289	267	418
GORAB	232	330	213	288	365	254	284	290	358	211	260	339	253	262	129	122	238	229	257	381	288	267	243	276	261
HMGB1P11	34	23	36	31	52	32	16	39	33	32	36	43	60	20	108	75	30	33	21	54	29	28	16	38	24
FMO4	106	103	59	78	90	107	66	53	92	54	102	113	75	81	39	19	59	63	41	72	83	85	65	85	102
RP4-798A17.5	0	5	10	4	7	8	5	6	7	7	8	15	5	13	2	7	6	2	5	13	11	4	8	5	3
PRRC2C	9548	10470	12217	9536	11029	11059	9457	11574	13003	8177	11047	12650	11294	9552	4799	1668	10799	9802	5634	5991	9683	10671	10857	9595	10710
PFN1P1	1059	760	1060	733	1068	992	800	977	1259	890	1075	1132	1162	670	1120	1328	1114	990	1290	1521	768	728	756	1328	789
RPL4P3	468	368	572	472	729	589	447	608	543	440	590	530	636	374	993	1085	518	633	620	920	340	356	430	570	498
VAMP4	513	618	636	523	700	1156	555	660	791	559	594	762	674	622	288	196	557	515	577	653	446	492	425	625	536
METTL13	850	897	437	754	623	642	625	854	1050	642	849	898	532	562	418	117	426	481	622	600	902	355	571	709	801
RP4-612B18.1	17	13	16	18	43	14	15	27	14	16	15	13	17	14	52	83	16	20	31	41	21	12	15	20	22
DNM3	89	160	62	52	87	70	68	133	206	93	39	130	71	65	29	23	65	56	90	120	56	57	49	64	54
PIGC	512	559	625	529	569	734	494	611	666	421	575	691	480	488	211	156	547	451	452	705	544	503	451	529	567
SUCO	720	760	1149	764	1018	1268	789	928	1030	633	837	1222	897	830	317	246	1026	711	647	804	695	890	877	771	749
FASLG	144	176	120	171	103	178	157	119	409	155	148	276	89	84	117	36	137	51	105	148	331	57	69	79	224
SLC25A38P1	7	5	10	10	6	12	10	6	13	8	9	10	8	6	35	15	8	10	4	13	12	9	13	5	8
TNFSF4	107	195	78	74	133	111	78	149	252	92	50	133	75	74	34	27	98	81	105	108	106	84	50	70	68
RP11-296O14.1	60	25	52	68	72	41	58	59	41	41	46	39	49	44	162	307	51	63	93	113	60	55	69	71	54
RP11-296O14.2	9	1	1	1	7	8	2	3	3	2	3	5	1	6	13	6	3	7	5	11	7	3	4	1	5
PRDX6	1673	1973	2348	2124	2345	2034	1910	1996	2310	1800	1969	2416	2094	1911	748	772	2116	1835	1962	2523	1608	2010	1985	2210	1761
KLHL20	374	422	533	426	453	468	358	434	487	368	418	499	446	372	183	102	496	359	255	338	340	490	453	391	451
RP11-360D2.2	559	338	694	434	818	591	278	612	550	420	627	651	644	372	890	1506	447	556	859	1134	342	365	503	525	521
CENPL	73	96	82	78	71	99	52	66	86	58	81	88	77	60	36	10	60	51	48	53	68	48	86	70	68
DARS2	354	352	233	276	239	251	291	331	456	234	336	403	202	264	188	27	234	203	137	180	368	204	236	290	348
ZBTB37	1212	1159	1388	1480	1205	1817	1019	1723	1427	1271	1373	1341	1706	1052	479	271	1721	1176	1045	868	1029	1248	866	1428	1100
SERPINC1	0	3	1	1	0	7	4	4	5	3	2	3	3	0	0	2	3	1	2	6	1	10	3	1	8
RC3H1	1259	1279	1615	1172	1419	1797	1277	1416	1537	1098	1263	1585	1423	1308	531	347	1397	1067	1294	839	1060	1234	1276	1408	1236
RPL30P1	1	7	6	9	8	8	8	5	6	3	4	7	10	6	10	19	4	8	7	8	11	6	7	8	3
RP11-160H22.5	3	7	6	7	7	6	4	3	8	4	9	11	7	8	1	2	8	6	2	7	4	4	7	10	1
RABGAP1L	2021	2129	2446	1804	2569	2698	2117	1864	2910	2009	2014	2797	2265	1833	978	685	2311	1379	1579	2139	2278	2075	1818	2016	2296
CACYBP	736	725	955	656	826	1014	775	841	1087	565	779	941	659	745	297	192	827	580	542	881	665	675	726	755	700
MRPS14	347	444	341	385	338	397	346	377	483	291	424	452	273	324	180	72	306	288	295	450	429	259	263	431	452
SDCCAG3P2	16	11	13	6	9	16	7	9	7	3	9	12	4	3	19	20	10	6	16	12	4	6	11	10	8
KIAA0040	2590	2431	2042	2617	2574	2652	2167	2508	3096	2379	3332	3289	2947	2748	1710	496	1610	1980	2054	1851	2990	1877	2964	3029	2885
TNR	16	19	6	31	29	13	12	12	26	10	20	20	13	18	8	6	4	8	1	4	8	9	21	4	9
RP11-318C24.2	5	6	15	3	9	3	6	5	14	2	10	9	3	6	1	6	8	12	1	10	8	14	8	5	2
RP11-318C24.1	46	64	38	70	79	36	51	81	41	40	34	43	52	61	213	382	39	67	77	114	58	48	79	47	76
RFWD2	919	866	986	754	787	1019	974	976	1201	788	920	1214	865	787	462	198	789	795	594	868	929	841	746	982	834
RP11-195C7.2	13	6	7	12	9	9	11	11	4	11	6	9	6	16	21	35	7	11	14	20	7	4	11	10	15
RASAL2	39	37	38	15	13	36	57	44	61	50	29	45	41	34	29	2	32	41	21	12	34	48	32	70	30
RP4-765C7.2	679	187	178	216	224	1133	193	1923	157	762	180	168	999	686	839	1492	154	204	1097	1866	141	185	1013	172	1127
LINC00083	5	6	4	7	4	6	10	1	1	2	10	6	19	20	12	2	6	7	5	4	17	9	6	5	2
C1orf220	54	62	15	53	22	36	37	32	34	31	60	28	30	40	50	8	15	9	17	27	53	14	19	71	28
RALGPS2	950	940	931	1511	1419	1931	978	787	738	893	1147	1582	1689	1406	838	130	550	513	1219	812	1198	1202	1000	1050	674
PTPN2P1	49	29	50	35	51	47	41	40	56	30	47	47	41	26	61	36	33	33	43	49	27	25	33	36	29
FAM20B	865	903	1008	885	964	1297	860	981	1111	807	838	1114	817	834	444	225	868	684	680	925	903	766	886	931	1019
RP11-177A2.5	0	0	0	1	1	0	0	0	0	0	0	1	0	0	1	0	0	0	0	0	0	0	37	0	0
TOR3A	1021	923	1200	891	1059	1230	1174	995	1219	1198	1199	1326	1163	1024	490	457	1168	1129	1033	1208	885	1348	980	1332	718
ABL2	603	672	718	661	735	691	458	704	678	492	594	704	566	559	232	178	591	497	416	458	531	567	667	478	656
SETP10	1	7	6	7	7	2	4	9	9	1	1	4	1	4	33	16	4	6	3	6	3	6	3	6	0
EIF4A1P11	11	8	11	10	14	8	7	15	8	6	4	10	11	13	36	64	9	16	21	10	4	8	10	9	14
SOAT1	1120	1186	1547	1119	1120	1497	1331	1495	1863	904	1338	1465	1108	1135	626	258	1277	1063	864	1155	1161	1113	927	1363	1159
AXDND1	2	1	3	1	5	0	2	2	1	2	2	0	1	4	5	10	0	1	0	5	2	6	0	2	1
HNRNPA1P54	364	434	573	375	486	523	419	441	516	374	421	492	511	406	119	95	463	396	365	638	308	417	424	394	426
TOR1AIP2	653	678	948	799	943	940	793	737	867	536	677	879	834	670	325	279	920	628	654	655	643	958	751	934	679
RP11-533E19.7	23	35	26	26	24	28	15	12	18	4	32	24	23	13	18	10	14	15	17	19	21	7	14	38	15
TOR1AIP1	1787	1615	1475	1499	1322	1800	1591	1725	2429	1383	1653	2007	1323	1439	850	249	1290	1254	918	1453	1547	1531	1336	1662	1740
CEP350	2590	2717	2952	2389	2376	3116	2160	2860	3345	1984	2240	3397	2308	2224	1298	357	2411	1871	1325	1592	2835	2297	2350	2195	3074
RPSAP16	8	7	8	2	9	9	6	3	4	3	12	3	13	6	4	4	12	5	6	10	7	8	5	11	2
RP11-52I18.1	8	11	12	21	14	10	13	19	5	6	11	9	11	11	39	75	17	8	15	18	8	14	10	12	15
QSOX1	2131	2208	2472	1993	2200	1753	2721	2987	3069	2282	2504	2448	2317	2481	1012	502	2076	2983	1786	2308	1839	2301	2025	4206	1578
ACBD6	836	1027	1056	934	1226	1086	948	993	936	751	1027	1087	1152	917	357	366	937	849	798	1171	840	863	864	1212	822
VDAC1P4	11	10	8	10	3	5	5	5	6	2	9	5	1	3	21	9	3	6	2	4	5	3	4	10	4
XPR1	592	579	639	579	593	747	555	602	788	439	579	716	498	574	217	124	564	468	420	474	503	513	480	655	645
KIAA1614	12	9	7	5	5	6	4	6	13	3	8	5	12	5	9	6	12	14	9	5	5	5	16	5	7
STX6	693	815	807	660	720	853	826	1003	1006	672	769	871	710	773	406	171	767	742	619	778	751	711	638	959	620
MR1	1677	1677	1619	1546	1319	1732	1590	1589	2491	1302	1719	1612	1467	1242	1017	284	1484	1452	1169	1029	1567	1415	1276	1989	1573
IER5	2786	1559	3069	1579	2594	2026	2927	1675	2299	2293	2206	2503	3000	2086	694	508	2186	2440	1733	2428	1471	2195	2159	3168	1334
RP11-540K16.1	5	1	4	6	15	7	5	2	9	2	4	2	2	6	1	0	3	1	0	4	6	5	7	9	7
CACNA1E	1	4	5	4	3	6	6	6	4	17	9	7	10	2	5	9	2	9	2	6	2	8	6	9	6
EIF1P3	222	89	320	121	295	240	148	204	252	187	274	253	312	139	220	216	279	240	244	251	92	153	169	262	129
GLUL	8467	5146	8966	6776	5605	6611	8129	9024	10245	6794	8002	8504	6522	6548	4326	1590	7746	8692	7162	4809	4817	9025	6003	10562	5562
RNASEL	817	800	530	829	663	764	618	881	979	653	780	914	614	617	420	84	480	504	471	533	640	392	529	688	700
RGS16	5	9	5	16	16	15	16	5	9	21	19	7	8	4	5	2	4	9	0	11	4	6	22	10	17
RP11-317P15.4	3	2	5	5	3	5	8	2	7	1	2	4	8	4	1	1	1	6	3	11	2	7	3	1	9
NPL	953	662	801	812	626	666	1057	1145	1168	658	984	841	721	944	498	109	650	1086	540	806	743	799	620	1576	510
DHX9	4687	4917	5564	5209	5126	6094	4902	5707	6575	4195	5236	6664	4736	4841	2284	1119	4998	4385	2808	5324	5091	4685	4923	5158	4937
HMGN1P4	95	74	82	62	75	76	80	79	98	63	85	95	115	83	101	62	90	81	66	145	72	90	62	72	58
LAMC1	134	150	130	205	215	215	335	480	222	167	232	362	321	326	153	39	134	214	128	174	213	310	266	255	120
NMNAT2	9	13	6	7	3	2	12	19	11	10	7	8	5	10	4	1	4	6	3	4	3	7	5	14	3
SMG7	2843	2804	3535	2864	3093	3096	2965	3077	3407	2439	3013	3622	3368	2917	1478	834	3360	2922	2371	2493	2602	2846	2883	3333	2530
NCF2	11354	8021	10516	8296	6918	6175	11812	12113	13239	8668	11077	9849	9993	9765	5754	860	8233	13049	6181	7613	7459	9765	7100	17161	5593
ARPC5	3820	3668	4058	3472	3232	5210	4191	4008	5055	3725	3754	5251	3112	4065	2120	858	3821	3746	2786	4831	3553	3454	3189	5058	3526
RGL1	225	117	127	136	134	103	208	104	109	118	117	99	112	99	78	12	80	135	100	135	135	133	95	191	153
COLGALT2	55	48	142	73	33	192	117	102	170	121	76	280	36	80	78	93	459	70	132	36	202	119	58	184	137
TSEN15	267	406	465	325	408	735	315	276	450	329	347	533	354	306	173	131	429	273	347	435	338	313	361	327	430
RP11-382D12.2	2	3	1	3	0	2	2	1	2	2	2	5	5	3	2	2	10	2	1	10	4	1	1	1	4
C1orf21	401	451	871	609	498	717	595	628	857	427	513	1296	921	451	372	599	1572	583	1275	825	996	556	386	591	587
EDEM3	1166	1203	1418	1107	1184	1743	1296	1602	1842	1093	1204	1488	1100	1037	555	111	1147	1130	806	948	983	987	868	1278	1265
FAM129A	2099	1467	2200	2156	1768	1681	1441	2006	2238	2024	2065	3949	2487	1845	1270	553	2416	2240	1938	1485	2387	2502	1957	3777	2907
RNF2	325	316	327	330	274	362	317	309	394	257	262	381	265	272	160	51	205	233	170	250	302	216	240	288	397
TRMT1L	323	366	299	310	249	416	266	277	437	218	338	396	262	248	194	67	192	161	250	288	299	202	226	241	397
SWT1	119	84	183	117	126	204	109	113	148	93	96	154	79	98	47	30	126	109	71	90	105	107	120	117	107
CTA-253N17.1	5	5	1	5	7	4	3	6	3	4	5	2	1	3	8	9	2	0	5	15	5	4	8	2	4
RPL5P5	119	113	165	120	175	158	119	184	137	102	194	176	169	106	424	621	130	181	208	292	100	116	145	152	155
RP4-635A23.4	7	12	9	7	8	7	5	14	3	9	2	7	12	2	4	1	6	9	3	8	6	17	9	8	6
IVNS1ABP	2522	3641	4085	3510	3752	5018	4039	4516	5459	3475	3517	4525	3550	3191	1493	1068	4126	3471	2577	4709	3897	3010	3007	3069	3602
GS1-279B7.2	2	1	5	3	6	0	3	2	5	2	8	7	4	9	0	0	7	5	22	3	1	1	2	3	1
HMCN1	3	19	19	8	21	4	15	8	8	4	6	12	11	13	10	5	4	10	12	10	17	10	5	2	10
PRG4	21	37	17	22	15	23	17	11	27	21	18	7	15	9	17	2	3	8	24	11	18	8	12	30	25
TPR	5736	6210	6235	5714	6218	7145	5478	6168	6889	4863	5897	7236	5947	5579	2705	1314	5685	5304	3801	5446	5762	5526	5455	5873	6215
C1orf27	281	332	440	340	364	465	313	443	519	288	377	511	387	336	140	113	387	320	311	323	271	256	291	319	319
OCLM	20	29	20	17	22	18	11	27	26	10	17	17	22	21	7	1	24	21	23	7	11	16	15	30	9
PTGS2	96	67	355	228	101	353	91	127	359	186	314	100	168	232	114	20	209	227	805	72	52	809	835	137	560
PACERR	0	0	0	2	1	1	3	4	4	1	5	2	6	1	1	0	1	4	12	2	2	7	7	0	1
PLA2G4A	125	95	94	81	49	80	103	134	214	94	108	94	79	90	71	11	72	100	48	65	100	92	60	144	66
FDPSP1	6	9	8	8	10	5	7	7	4	6	5	6	4	8	26	25	9	8	8	11	10	5	9	10	10
GAPDHP75	11	4	2	2	7	3	2	1	4	4	3	4	2	7	18	13	6	3	5	5	4	4	5	10	3
RGS18	1458	1547	953	882	663	882	981	1298	2334	1296	861	1686	684	872	506	170	784	754	1649	1392	874	787	509	1023	658
RP11-142L4.3	43	45	56	72	32	73	41	42	58	37	65	65	45	63	44	8	58	44	35	49	41	41	38	31	54
RP11-142L4.2	1	11	6	6	7	33	7	11	10	5	5	7	1	4	8	0	8	2	3	7	4	6	6	5	4
RGS1	66	75	287	194	303	494	109	231	244	171	392	442	454	180	48	122	539	137	649	179	131	551	661	152	379
RGS13	3	1	3	3	5	9	1	1	7	3	10	6	4	4	5	1	2	2	1	4	3	1	2	3	6
RP11-92K2.2	653	520	829	747	1015	844	484	810	644	612	819	923	794	563	1463	2475	657	782	953	1576	557	548	684	720	686
RGS2	3073	3831	7984	5134	4335	7111	3851	7966	9473	4114	10368	6981	3964	3059	2737	1573	3618	6819	7425	3038	2287	10166	7073	3450	3804
ZNF101P2	8	7	16	11	5	9	5	9	4	3	5	4	5	8	8	14	5	10	5	8	10	6	6	2	4
UCHL5	387	398	627	445	447	719	401	442	625	383	419	535	409	345	188	101	574	337	326	497	431	403	363	390	459
TROVE2	564	560	730	562	553	829	469	619	754	464	523	689	597	489	249	118	697	438	525	497	483	582	412	597	531
GLRX2	67	30	54	47	55	53	34	56	70	40	44	58	40	30	11	9	41	37	53	44	32	51	39	53	43
CDC73	651	598	803	605	653	832	595	677	899	606	694	787	624	594	299	71	655	563	447	587	632	735	643	760	687
B3GALT2	38	13	9	13	3	12	9	4	41	17	12	11	5	4	2	1	2	1	0	0	17	4	9	9	24
EEF1A1P14	2738	1665	4535	1916	4329	4040	1640	3850	4149	2697	3934	4202	4282	2062	3845	2780	3451	3759	3552	5701	1602	1792	1993	3720	2026
CFH	228	103	420	241	280	217	168	98	477	219	269	1349	111	108	35	206	86	83	147	61	58	98	153	123	156
CFHR1	17	3	34	14	25	15	8	9	22	12	26	107	8	8	4	44	6	7	2	7	4	10	8	10	17
ASPM	15	22	17	22	51	69	37	37	43	39	25	35	23	34	21	4	76	30	30	11	31	27	18	29	36
ZBTB41	141	215	253	167	239	413	161	230	218	154	178	235	220	169	98	44	280	147	212	184	156	182	184	176	231
RP11-332L8.1	12	9	34	15	8	18	17	28	37	9	31	26	12	11	45	4	27	21	11	23	12	19	10	22	14
MRPS21P3	5	2	1	2	3	3	2	2	3	3	8	3	4	3	14	7	3	3	8	3	2	1	2	4	4
DENND1B	289	289	425	321	412	624	267	390	442	316	300	382	387	295	170	93	458	269	247	310	273	373	320	323	448
RP11-448G4.2	133	83	130	107	180	116	75	135	127	89	120	135	127	92	499	809	84	128	168	294	90	93	91	124	114
FAM204BP	6	8	1	6	3	5	6	4	5	2	5	5	11	3	26	18	4	9	7	12	10	8	4	7	3
C1orf53	2	3	5	7	5	2	5	3	8	4	6	2	4	4	3	3	3	6	4	10	0	4	6	10	1
NEK7	952	969	1106	893	1153	1623	906	1016	1340	830	927	1508	996	947	572	233	1025	684	973	1118	802	781	722	926	1295
PRR13P1	20	15	13	16	13	10	16	11	15	17	22	18	16	11	63	36	11	21	14	21	12	12	12	36	10
PTPRC	37901	39067	44727	34626	39098	44404	38530	40839	49837	32304	38793	47675	38537	35643	20323	7195	39194	33445	26134	37576	37903	35722	36738	39492	39880
PEBP1P3	3	7	2	2	4	0	3	4	5	0	0	4	5	2	7	13	3	2	5	1	5	4	3	3	3
MIR181A1HG	2	0	12	4	5	3	0	4	2	3	3	2	8	3	1	2	3	8	1	3	0	10	5	13	4
RP11-16L9.1	17	11	24	20	24	21	20	19	17	16	21	23	18	12	116	175	13	23	24	41	11	11	18	23	20
RPL23AP16	8	1	4	5	10	1	1	3	1	7	6	5	9	2	30	56	3	7	7	13	6	5	6	2	8
RP11-104D3.2	195	143	213	199	245	228	158	272	207	150	199	225	215	155	499	437	195	220	232	389	162	172	157	249	196
NR5A2	2	1	0	1	2	0	2	4	2	1	2	1	6	0	0	0	3	3	8	1	10	2	3	1	0
RP11-532L16.1	6	8	7	4	7	3	5	9	6	7	9	12	10	3	35	38	3	4	7	12	7	6	7	4	5
ZNF281	401	444	1043	407	707	779	490	609	614	361	616	599	749	517	219	109	868	660	359	392	368	963	683	694	509
KIF14	8	6	11	21	11	26	9	9	16	11	13	9	6	7	8	4	14	12	5	12	10	4	11	13	13
DDX59	533	444	598	580	580	592	528	573	639	430	663	626	562	438	261	134	544	426	409	564	540	558	506	460	475
CAMSAP2	125	206	225	154	148	215	189	259	208	137	121	197	109	155	45	10	141	181	15	104	95	111	148	236	144
RPL34P6	65	53	53	67	87	70	43	67	44	55	54	53	52	61	148	245	52	49	64	133	46	55	50	73	75
GPR25	11	15	24	17	11	22	15	27	17	16	20	16	25	24	4	7	21	16	10	13	40	1	6	15	8
C1orf106	1	1	8	6	4	7	3	5	8	10	4	7	5	22	3	5	6	9	4	1	7	5	2	8	6
KIF21B	4935	6022	9381	5240	5991	6607	4624	5282	6268	4286	5587	8098	7130	5455	2556	2370	6980	4994	4493	4408	6384	4963	6097	5268	5925
TMEM9	374	433	285	399	472	417	369	406	461	279	367	415	403	371	178	128	278	386	408	509	319	344	371	458	391
PHLDA3	8	2	4	12	17	11	6	8	8	11	7	18	11	5	6	14	11	9	2	20	21	3	3	20	12
CSRP1	1680	1544	1626	1486	1645	1386	1454	1579	1753	1298	1710	1735	1551	1301	640	499	1672	1421	1408	1457	1514	1513	1354	2387	1536
RP11-134G8.5	42	78	57	72	72	76	53	52	59	55	70	73	51	68	17	9	48	45	32	59	83	34	37	59	59
NAV1	269	309	445	345	347	304	268	301	294	310	313	271	271	340	101	75	386	260	172	187	354	263	287	331	300
IPO9	1621	2025	1920	1927	1859	2116	1727	2012	2279	1559	1948	2126	2058	1785	796	446	1887	1649	1362	1563	1741	1583	1885	1897	1744
SHISA4	37	28	30	20	31	27	24	14	44	16	18	20	17	63	7	5	34	29	17	20	17	29	14	32	37
TIMM17A	371	396	549	366	360	608	361	433	538	287	448	439	416	415	180	154	498	349	390	424	370	444	353	432	365
RP11-465N4.2	130	81	160	102	202	134	80	151	128	93	154	141	142	85	324	331	122	172	169	237	79	86	109	117	110
RNPEP	2265	1626	2857	1479	1895	1732	2276	2138	2772	1777	2214	2357	2180	2438	1053	750	1663	1755	1138	1827	2388	2341	1720	3308	1800
ELF3	36	37	61	17	36	32	52	37	48	21	43	40	40	57	12	32	44	35	15	37	35	27	37	46	18
ARL8A	1070	998	1440	990	1181	1141	1104	1020	1276	941	1156	1320	1314	1076	537	621	1291	1067	1142	1312	1046	1213	1192	1487	891
PTPN7	1280	1730	1394	1578	1582	1723	1121	1640	1979	1182	1571	2460	1523	1365	804	841	1860	1072	1895	1727	2340	1074	1595	1081	2201
LGR6	349	313	582	324	493	602	394	372	526	437	444	750	1073	447	187	569	565	269	694	905	641	334	287	372	539
UBE2T	22	27	30	27	24	38	39	24	46	26	33	37	27	34	6	12	37	19	36	36	41	23	30	18	44
PPP1R12B	777	863	1036	799	909	956	793	999	1183	644	951	1135	944	829	411	229	877	842	486	626	871	801	852	963	853
RP11-175B9.3	5866	5815	6396	6201	9650	6958	4813	6812	5416	5311	6929	7790	8145	5453	3576	5547	5562	6166	9097	11490	4811	4656	7202	6040	6452
KDM5B	695	720	1114	658	931	983	716	688	907	652	786	934	852	781	337	234	895	681	556	775	668	894	984	849	803
RP11-480I12.2	61	45	78	34	91	72	47	84	78	67	65	80	60	55	122	128	70	66	90	101	41	43	45	92	52
RABIF	401	357	342	348	269	398	388	371	576	287	438	445	314	326	195	96	313	292	279	345	375	233	278	431	332
KLHL12	888	938	1022	962	948	917	995	966	1298	790	1024	1269	967	925	498	207	900	817	725	976	989	866	800	1115	938
HNRNPA1P59	10	5	3	4	7	4	8	5	3	3	7	4	3	10	17	29	3	6	4	5	4	3	5	11	14
ADIPOR1	2218	2177	3132	3399	2420	2281	2513	2722	3626	2177	2371	3388	2745	3199	1136	769	3276	3476	2185	1962	2382	2724	2418	3048	2042
CYB5R1	791	937	855	743	797	800	718	927	990	623	956	956	860	734	327	256	634	802	624	1041	749	694	769	890	781
TMEM183A	1589	1591	2344	1644	2028	1982	1793	1877	1985	1451	1782	1895	2104	1727	684	714	2252	1814	1757	1958	1560	2027	1729	2127	1457
PPFIA4	53	68	152	159	90	231	44	347	92	229	130	104	181	120	17	12	120	53	48	62	90	49	61	185	23
ADORA1	17	11	8	37	1	16	2	12	37	8	16	10	8	12	4	6	13	9	1	7	5	2	3	15	8
MYBPH	6	1	3	19	3	3	4	0	4	3	10	1	8	2	4	1	5	3	5	2	5	2	2	9	2
CHI3L1	11	13	47	226	21	73	3	51	228	463	13	139	163	462	37	7	14	73	9	9	104	24	62	175	71
CHIT1	27	22	17	67	22	28	8	18	113	97	21	43	49	83	31	3	19	70	3	21	32	14	28	52	15
NPM1P40	77	101	61	62	37	101	50	56	76	45	27	52	32	138	71	44	60	92	46	174	39	35	58	34	75
LINC01353	7	10	7	20	16	6	10	10	14	13	26	7	19	5	5	2	12	10	30	12	5	26	9	5	6
LINC01136	22	0	2	4	0	2	2	8	8	1	2	1	7	0	1	1	0	17	5	5	1	9	13	3	4
BTG2	7962	4234	14369	7713	9911	12709	6592	6935	11333	7866	17846	12491	9250	4911	2120	2674	7536	10916	14080	6638	3739	14228	18416	6522	6492
FMOD	0	0	10	0	0	0	0	1	0	29	92	6	0	1	0	1	0	1	0	1	0	1	2	1	0
RP11-435P24.2	32	12	18	23	26	20	16	31	20	26	21	27	12	18	46	72	17	22	44	48	13	23	18	40	19
ATP2B4	5690	6154	7802	6121	7446	7411	5687	7234	9635	6231	6470	12301	7537	5121	3001	2021	9436	5664	4782	4484	8263	5560	5577	7247	7661
RP11-90O23.1	47	38	48	41	29	43	31	44	42	27	36	26	27	43	65	63	35	36	32	84	23	33	43	41	45
LAX1	558	673	522	667	683	682	477	549	748	448	639	961	627	473	252	100	562	340	388	372	768	327	446	436	748
ZC3H11A	4994	5811	6194	5554	6089	7004	5121	6411	6676	4807	5846	7403	5720	5631	2744	1800	5567	4992	5331	6341	5649	5080	5695	5298	5470
ZBED6	273	337	332	336	272	317	347	500	379	340	329	378	346	273	148	9	359	410	170	113	249	292	300	326	268
RP11-397P13.6	5	2	4	3	3	2	6	1	2	3	3	1	3	3	21	8	1	3	3	5	2	6	2	3	7
RP11-397P13.7	7	4	7	4	2	6	4	5	3	0	3	4	5	3	18	12	4	4	11	8	3	3	4	0	3
SNRPE	297	340	448	336	355	590	346	363	462	310	420	451	341	317	122	135	386	290	407	482	278	384	329	333	330
HSPE1P6	5	8	2	3	4	2	3	8	5	1	8	8	2	8	26	21	8	3	4	7	4	5	7	6	3
SOX13	151	230	417	248	196	249	166	251	424	182	284	995	295	210	110	441	476	220	357	241	413	245	195	233	277
ETNK2	49	42	33	33	57	45	23	28	18	26	32	74	39	26	14	19	50	22	38	44	53	26	31	15	39
PLEKHA6	27	50	26	33	48	24	18	32	45	31	54	32	33	20	33	30	23	23	15	17	31	25	45	19	33
RP11-203F10.6	2087	1784	3432	2568	3054	3319	1936	3118	2903	1732	2973	3486	2851	2189	665	834	2893	2487	2555	4276	2090	2340	2313	1974	2788
PPP1R15B	1987	1896	3464	1789	2356	2832	2112	1975	2348	1767	2208	2413	2878	1962	1012	465	2831	2351	1600	1784	1683	3171	2830	2581	1765
PIK3C2B	891	1074	968	1013	1315	1254	818	829	1054	922	1068	1286	1481	1248	852	249	700	698	968	902	1631	1215	1311	730	1025
MDM4	2738	3134	4066	2901	3282	4650	2968	3452	3371	2388	3504	3171	4221	3116	1287	924	3526	2939	2952	2838	2511	3541	3451	3175	2533
RP11-430C7.2	7	1	6	4	4	5	6	5	12	2	5	4	9	9	16	13	2	6	8	3	4	1	3	7	8
RP11-430C7.5	148	243	282	212	233	239	139	255	183	112	176	210	240	281	89	110	130	196	185	270	220	90	320	107	116
NFASC	6	4	0	4	10	1	2	2	1	6	3	7	3	5	6	7	2	2	8	0	3	4	10	10	4
RP11-494K3.2	18	17	15	23	25	15	11	29	9	21	18	14	8	18	118	129	12	14	25	34	19	21	28	27	26
CNTN2	4	7	7	3	6	6	9	5	5	4	3	10	2	10	36	67	2	6	11	6	7	7	6	5	2
TMEM81	45	51	42	52	43	43	33	61	66	41	39	78	35	36	18	42	45	35	63	59	34	23	43	36	51
RBBP5	617	702	439	546	540	632	446	613	727	445	553	726	430	476	300	79	398	385	258	497	583	330	430	445	635
DSTYK	685	716	999	721	852	899	670	815	881	636	835	937	879	638	278	250	830	738	482	627	635	725	817	793	687
RP11-383G10.3	99	117	84	94	132	84	106	113	102	94	64	81	90	91	508	511	70	123	150	187	84	107	107	91	126
TMCC2	80	168	140	94	121	58	53	111	262	95	72	319	112	114	40	74	96	125	103	127	122	54	254	103	109
NUAK2	1087	1367	1972	1069	1247	1291	1482	1379	1633	1024	1283	1414	1656	1254	605	394	1158	1860	841	1030	1097	1328	1366	1970	992
SNRPGP10	47	40	35	37	32	51	35	42	56	31	34	38	30	34	32	26	46	33	63	53	39	48	46	37	53
CDK18	179	125	147	107	77	105	138	240	157	108	133	138	105	117	88	37	97	101	119	85	121	119	166	110	102
MFSD4A	18	39	35	39	20	33	20	20	30	16	24	19	30	33	9	10	26	14	27	40	36	28	36	14	25
ELK4	1621	1790	2116	1773	1699	2740	1447	2082	1913	1457	1614	1883	1731	1540	738	402	1855	1364	1590	1630	1381	1676	1532	1477	1683
RP11-6B6.3	68	36	43	51	53	40	51	65	65	41	60	41	55	38	270	116	48	86	60	75	49	40	43	103	32
SLC45A3	200	502	396	657	156	243	149	167	314	407	253	439	828	328	237	65	194	324	194	167	341	228	329	644	143
NUCKS1	2034	2013	2347	2336	2267	3086	1848	2038	2238	1730	2056	2933	1981	2001	857	712	2210	1490	1862	2357	2196	1709	1942	1657	2301
RAB29	1412	1764	1967	1712	1836	2118	1475	1658	2623	1463	1750	2628	1924	1561	945	640	2101	1167	1739	1955	2349	1530	1567	1639	2024
SLC41A1	638	920	917	800	917	1052	611	863	923	703	776	1209	1061	884	358	326	923	697	843	874	917	863	914	675	925
PM20D1	25	4	17	31	52	0	35	19	16	10	23	48	1	0	1	9	13	0	0	1	23	0	46	13	21
SLC26A9	2	1	0	3	2	0	1	0	1	2	3	1	0	0	14	11	3	1	3	3	3	2	2	5	2
RAB7B	6	8	15	13	13	9	10	30	21	7	7	17	17	21	7	7	4	5	13	12	25	15	6	14	25
C1orf186	114	172	159	358	93	159	236	113	218	151	168	181	160	164	61	40	80	149	48	117	164	95	84	244	94
RP11-38J22.2	22	18	22	32	24	24	15	30	25	16	28	19	21	28	55	67	17	23	40	42	18	21	36	27	35
FAM72A	97	95	89	80	85	90	126	124	132	83	68	80	92	104	57	15	110	105	95	64	66	66	49	166	74
SRGAP2	2860	2166	2965	2308	2396	2047	2769	2860	3252	1994	2661	2880	2868	2209	1362	559	2612	2538	1820	1568	2211	2286	2183	3942	2037
IKBKE	1488	1822	1258	1346	1580	1670	1417	1899	1877	1418	1442	1549	1517	1412	747	382	1513	1438	1002	1425	1711	1483	1861	1588	1601
RP11-534L20.5	44	11	33	27	27	60	6	29	48	8	14	52	13	24	17	9	26	6	43	52	4	25	16	14	37
RASSF5	8197	9344	8990	8084	8876	9397	8777	8355	10339	7114	8360	9159	8361	7937	3567	2412	9093	7526	6764	9118	7881	7414	8567	8750	9081
RP11-534L20.4	192	103	308	130	254	276	92	214	265	144	273	305	314	110	259	173	229	255	244	347	104	107	128	233	125
EIF2D	1135	1534	1418	1490	1502	1432	1346	1439	1476	1064	1486	1489	1557	1405	536	419	1222	1265	1020	1649	1167	1293	1418	1396	1340
DYRK3	5	2	2	6	4	3	6	5	7	7	2	13	5	3	4	6	2	5	0	2	5	6	7	2	4
MAPKAPK2	3012	3148	4293	3028	3564	3257	3774	2988	4195	2934	3193	4862	3928	3517	1521	1815	4352	2980	3580	3817	3555	3560	3372	3534	3093
RP11-343H5.4	631	264	620	326	450	954	228	1189	577	544	654	646	964	479	335	544	525	485	1067	1140	245	240	653	431	805
IL10	14	4	12	9	7	28	8	10	15	1	12	6	6	9	0	1	8	10	3	6	1	29	30	14	12
IL24	3	6	1	11	7	4	0	4	4	4	2	2	2	20	1	2	3	2	1	5	6	6	3	0	4
FCMR	5353	6519	4401	7191	8205	7003	4418	5344	5107	4242	6804	6254	6431	6852	2658	1429	4564	3815	4735	5943	6373	3956	7695	3370	6096
RP11-564A8.4	269	233	301	263	456	243	177	303	232	236	267	317	310	207	986	1252	229	271	441	575	172	230	306	311	256
PIGR	5	1	11	8	6	3	2	1	0	9	23	7	5	0	2	1	0	2	2	0	1	2	10	5	2
C1orf116	10	37	30	16	19	17	22	25	35	22	2	26	17	12	3	6	22	17	47	15	16	20	14	13	12
PFKFB2	331	370	568	621	335	373	576	443	582	453	468	389	532	427	225	82	424	363	260	319	329	553	349	507	303
YOD1	276	249	897	503	537	824	509	606	496	493	459	440	663	404	159	100	989	730	414	361	208	913	465	874	257
C4BPB	8	18	9	14	4	9	7	7	3	8	14	5	11	4	7	4	3	8	4	15	9	7	23	6	7
C4BPA	0	2	0	4	4	0	2	8	1	1	2	0	0	18	3	1	3	0	0	0	0	6	0	0	2
CD55	1780	1956	2473	2128	2027	1960	2012	2635	2570	1726	2334	1985	1791	2045	1026	260	2307	2065	1409	1893	1400	2359	1914	2488	2092
CR2	273	278	234	496	472	435	262	215	253	311	380	314	645	540	450	39	170	194	327	235	534	379	332	177	192
CR1	4345	3652	4406	4856	3965	3375	5998	4968	6396	4403	4555	4687	6496	5964	3965	78	4247	10495	1163	2394	3593	5957	3908	10021	2411
CR1L	123	92	134	156	93	91	148	128	175	93	111	182	171	154	257	8	97	267	28	63	99	140	126	198	53
CD46	3768	3714	4706	3795	3789	5535	3758	4357	5188	3580	4425	4915	3840	3939	1990	560	4522	3843	2500	3246	3223	3825	3186	4656	3352
C1orf132	453	560	557	514	589	618	494	731	641	366	661	561	634	335	207	106	457	439	221	273	355	618	556	651	413
CD34	17	29	68	24	27	23	89	25	73	22	18	42	6	41	23	15	19	37	27	14	16	38	28	17	19
PLXNA2	226	203	174	114	115	121	205	224	225	139	168	195	137	174	96	39	141	194	75	76	122	180	234	325	142
RPS26P13	8	14	14	22	106	14	10	6	41	28	16	64	105	19	1	0	61	10	10	69	15	3	27	36	17
RP11-385M4.2	28	52	16	34	38	43	17	39	52	28	41	33	38	29	19	14	17	40	23	36	30	13	26	17	34
RP11-385M4.3	5	7	2	3	5	3	3	4	3	8	3	0	4	2	18	7	4	5	5	6	8	3	2	7	2
ATP5G2P1	17	13	14	15	21	15	20	14	19	17	8	12	15	10	47	38	9	15	19	29	8	4	19	19	15
LAMB3	21	26	20	24	19	22	15	37	33	26	16	27	21	29	18	13	14	21	25	22	19	24	26	32	20
G0S2	82	53	1554	295	967	818	192	148	266	303	305	418	1371	232	138	367	633	1822	466	258	64	2479	1858	734	448
HSD11B1	3	2	5	3	7	6	2	1	9	11	5	5	7	4	3	0	2	7	0	1	3	1	3	5	4
TRAF3IP3	8849	10859	8379	9168	9122	11648	8302	10099	11412	7313	10734	11569	9568	8398	4215	2857	7400	8183	6796	11293	9921	5495	8064	8558	8890
C1orf74	36	61	17	49	31	45	35	40	41	33	34	35	41	57	20	20	37	35	16	40	52	29	24	26	58
IRF6	26	74	11	33	29	75	44	38	16	28	6	55	34	16	11	6	32	27	7	23	12	8	31	8	19
DIEXF	577	522	464	629	535	391	366	519	717	446	616	543	435	463	296	85	364	290	364	385	505	459	404	464	620
ST13P19	188	209	217	232	249	178	187	237	240	189	208	255	218	175	198	148	192	192	185	305	177	113	192	190	166
HHAT	93	119	136	105	172	120	94	99	136	87	139	230	118	115	31	32	64	93	62	123	142	118	118	116	154
IPO8P1	46	33	66	34	36	43	36	73	59	38	41	59	52	39	60	11	47	27	17	43	38	30	35	54	49
RP11-543B16.1	1775	1840	2507	1992	2443	2395	1621	2174	2068	1662	2121	2399	2244	1774	999	1491	1937	1836	2431	3757	1453	1687	2136	1746	2202
RP11-543B16.2	96	40	58	38	51	36	59	44	49	65	29	38	55	44	209	137	51	51	84	76	32	29	29	70	24
RCOR3	1064	1149	1460	816	1233	1579	1098	1119	1363	844	1107	1479	1272	1189	458	321	1110	868	938	992	992	1003	1130	941	1001
TRAF5	1533	1885	1624	2008	2309	2650	1475	1531	1949	1355	1981	2279	2191	1909	803	556	1620	1115	1368	1696	1823	1682	1725	1196	1791
LINC00467	58	70	38	60	50	65	59	41	56	40	60	49	65	43	19	18	44	42	39	65	61	50	52	38	57
ARPC3P2	77	33	60	32	57	48	53	51	67	50	46	63	57	43	158	92	52	49	67	85	31	36	33	88	29
SLC30A1	498	364	910	402	435	629	650	537	613	452	460	471	657	475	229	85	801	751	358	425	275	605	372	935	243
NEK2	6	5	4	7	17	18	5	8	12	9	7	7	12	6	3	2	12	8	15	11	13	10	6	10	10
FDPSP8	6	4	4	1	2	2	4	7	3	3	1	5	5	2	21	20	3	3	8	5	4	6	6	1	5
LPGAT1	1979	2004	2768	2085	1928	2910	2518	2714	2890	2273	2290	2809	2370	2294	1097	436	2599	2296	1599	1680	2050	2363	1762	2976	1708
INTS7	318	337	356	287	275	399	298	328	477	267	297	350	299	296	164	98	391	258	243	237	349	274	295	302	295
DTL	23	26	20	21	23	40	45	31	44	30	16	30	23	44	22	3	94	28	33	28	36	22	35	26	35
RPL21P28	2314	2097	3509	2425	3945	3444	1959	3196	2940	2296	3187	3532	3320	2305	738	928	2934	2602	3336	5407	1954	2113	2553	2465	2623
PPP2R5A	1422	1483	2209	1431	1936	2456	1603	1713	2132	1334	1742	2314	1686	1528	730	635	1904	1432	1529	1970	1516	1336	1322	1920	1398
RPL23AP18	270	172	311	215	408	311	201	280	296	203	310	365	293	189	759	1095	273	292	324	482	177	185	218	252	227
TMEM206	362	302	365	278	275	338	355	410	452	292	327	371	337	359	165	132	297	298	300	353	302	329	301	401	263
NENF	308	300	357	312	366	289	312	353	321	247	292	379	304	319	120	225	309	282	397	467	278	294	328	384	387
RP11-61J19.5	23	29	26	22	34	27	13	18	19	19	41	51	22	18	13	13	20	21	55	26	20	25	23	33	15
ATF3	98	61	273	40	161	169	150	84	112	109	179	97	184	81	61	41	197	114	271	80	46	433	665	153	136
RP11-338C15.3	9	4	11	8	11	10	8	4	8	10	4	3	10	8	0	0	11	4	10	1	7	6	14	12	14
BATF3	155	114	145	92	91	120	145	88	99	103	96	124	84	96	37	27	65	48	49	84	92	81	80	118	118
NSL1	505	491	500	467	426	506	438	495	663	390	536	477	452	472	197	127	400	358	309	498	463	374	403	526	479
TATDN3	407	274	362	295	357	306	373	283	420	269	345	411	432	327	166	62	296	243	357	344	328	308	262	375	314
RP11-348H3.2	48	50	46	44	47	41	29	55	37	32	39	32	54	38	153	126	36	38	49	72	22	30	46	35	32
FLVCR1-AS1	49	101	49	65	34	62	57	49	52	11	38	12	16	54	34	27	16	24	1	99	71	44	19	104	32
FLVCR1	161	227	234	169	209	284	124	207	207	189	236	232	173	264	81	71	188	137	218	209	187	143	178	179	213
ANGEL2	676	825	908	653	842	1101	727	785	844	617	798	907	751	785	381	215	761	568	714	608	636	639	739	653	745
RPS6KC1	589	524	664	564	525	582	614	577	862	476	588	807	574	555	318	121	536	472	379	497	540	543	476	744	544
PROX1	3	3	2	3	1	11	4	3	0	4	4	4	2	2	2	1	0	1	1	0	4	2	3	5	4
SMYD2	727	766	838	745	874	907	706	894	980	711	808	980	850	725	364	196	770	685	654	750	763	654	686	767	865
RP11-365D23.4	34	17	31	15	29	35	22	30	38	11	25	32	24	25	24	13	35	24	13	48	17	23	16	29	17
CENPF	83	144	93	104	171	236	176	153	209	121	123	94	101	118	67	33	243	132	137	106	136	74	126	86	200
GAPDHP24	7	6	10	8	5	3	9	10	9	4	5	5	3	7	58	34	4	16	6	1	7	5	11	19	4
KCTD3	201	198	284	152	232	202	252	228	265	152	199	210	260	256	112	37	197	262	121	187	120	210	173	329	148
GPATCH2	233	198	301	200	264	309	204	235	287	203	229	269	301	189	113	64	265	204	198	192	210	263	230	242	227
UBBP2	38	39	27	42	39	30	43	37	34	28	34	47	28	32	225	166	29	42	54	57	36	33	23	43	39
RRP15	246	292	223	293	264	332	217	234	280	245	242	269	239	222	96	58	182	187	226	333	213	213	228	193	235
LYPLAL1	150	176	223	142	174	340	113	170	201	131	133	234	136	176	47	46	133	68	129	178	119	140	142	131	159
RP11-392O17.2	15	15	21	17	28	29	11	12	22	10	19	35	21	37	8	3	14	18	16	29	17	10	16	9	20
ZC3H11B	782	804	930	792	921	1119	642	917	972	692	819	1073	814	807	690	404	839	656	791	961	740	663	757	783	705
EPRS	2408	2569	2606	2785	2612	2953	2589	2923	3475	2074	2769	3376	2684	2421	1212	493	2565	2359	1370	2596	2620	2290	2853	2642	3104
BPNT1	376	407	314	433	379	445	377	383	437	340	404	474	395	364	186	99	325	256	359	526	400	258	362	329	404
IARS2	1614	1566	2163	1681	1830	2160	1639	1776	2119	1437	1776	2281	1693	1541	760	394	1663	1545	1088	2169	1675	1649	1665	1803	1785
RPS15AP12	406	246	596	326	625	537	269	499	512	295	562	670	562	276	760	1046	528	495	565	898	240	275	338	459	366
RAB3GAP2	1095	1240	1327	1145	1156	1375	981	1176	1459	930	1195	1458	1323	1092	549	252	1243	1058	764	916	1050	1218	1032	1182	1216
MORF4L1P1	955	803	1030	761	922	968	769	884	1176	752	925	1056	945	725	576	303	901	765	697	1033	667	824	713	955	740
XRCC6P3	19	8	9	19	10	7	15	14	12	15	17	10	7	15	79	52	6	17	14	26	13	15	11	19	23
RP11-302I18.1	153	105	143	140	175	115	111	156	109	104	121	121	118	140	579	600	112	151	173	259	123	139	155	153	165
MARK1	6	2	3	0	12	1	2	0	0	1	0	5	3	4	2	2	1	1	3	1	2	4	2	0	0
C1orf115	103	69	66	31	68	74	53	107	62	54	69	62	82	74	34	23	31	80	33	118	72	47	75	87	69
MARC2	10	13	6	6	12	5	9	37	14	13	16	29	20	21	4	5	14	20	3	9	17	18	16	13	10
MARC1	430	343	355	412	349	368	479	854	829	421	537	418	312	474	239	73	338	718	353	366	303	363	318	972	232
HLX	228	245	345	309	285	154	301	486	313	359	544	419	461	369	164	108	231	450	445	272	187	454	505	608	140
DUSP10	183	188	446	176	251	179	201	216	303	172	218	205	412	179	129	64	415	257	124	212	208	372	251	343	226
RP11-815M8.1	8	2	17	6	7	1	13	2	16	16	14	8	20	8	1	0	10	12	3	4	9	2	9	6	7
RP11-378J18.9	197	235	330	205	170	234	193	225	302	184	298	247	298	304	88	30	230	275	153	79	220	219	168	294	159
HHIPL2	5	5	12	9	16	9	10	16	4	11	9	8	7	8	14	3	3	4	3	7	17	11	7	9	8
TAF1A	108	96	90	135	144	143	103	121	173	103	127	154	140	108	72	21	81	64	71	97	92	84	77	108	97
MIA3	2475	2433	2820	2392	2494	2824	2412	2769	2932	2018	2613	3091	2576	2343	1224	535	2249	2089	1695	2188	2332	2311	2414	2529	2349
RP11-378J18.6	4	8	7	2	11	1	9	5	3	3	3	4	8	9	32	36	1	6	5	9	1	3	5	3	1
AIDA	1188	1131	1256	1223	1375	2016	1122	1153	1368	1044	1201	1587	1266	1216	611	341	1153	885	1162	1189	1146	1238	1213	1137	1284
BROX	600	782	884	572	712	953	794	700	877	529	707	850	855	609	334	180	711	580	474	647	648	641	596	860	592
FAM177B	40	52	39	89	70	51	31	42	31	20	53	91	46	70	47	12	20	33	91	30	91	59	9	46	54
RP11-452F19.3	46	59	72	53	76	67	50	43	37	37	58	43	61	65	18	46	36	43	49	74	42	58	57	37	42
DISP1	88	97	168	136	160	164	124	108	155	105	127	187	138	160	54	51	155	102	132	124	146	129	150	101	136
TLR5	576	480	534	536	385	454	669	766	1007	531	708	719	572	539	406	43	467	564	251	272	463	536	320	800	459
SUSD4	133	225	90	104	259	355	36	109	121	104	77	39	190	75	55	43	96	102	75	222	97	262	200	159	443
CAPN8	18	15	8	28	8	25	13	18	11	16	18	12	28	12	11	10	14	18	8	13	20	17	2	13	5
CAPN2	10020	7320	10756	7681	9342	8388	8444	8802	10233	7513	9439	12525	10206	7918	4427	2396	10847	8713	6085	7587	9137	9217	7870	13269	8286
TP53BP2	1017	1091	1428	1026	1095	1123	1124	1142	1342	915	1136	1556	1245	1037	502	289	1258	1147	893	1017	1128	1182	1109	1162	991
PHBP11	5	6	10	6	7	5	2	11	11	3	6	8	4	10	19	27	7	9	13	10	6	10	8	8	11
ACTBP11	281	171	198	166	222	154	198	252	246	239	185	207	172	169	947	289	145	225	201	244	159	176	154	376	159
RP11-504P24.9	23	21	15	14	8	24	18	30	19	14	12	15	26	8	7	0	31	24	18	12	7	28	13	30	17
FBXO28	498	446	622	472	519	762	414	512	609	442	534	625	505	428	242	98	461	332	359	438	402	506	407	454	560
RP11-365O16.1	24	13	19	9	17	25	21	32	24	20	19	27	25	19	67	45	22	28	22	26	20	6	31	19	15
DEGS1	1117	756	1139	706	788	1125	764	1036	1069	740	1207	1279	810	779	351	156	779	649	505	754	817	904	814	834	853
NVL	574	561	595	553	653	605	547	577	697	425	620	737	602	503	282	201	515	380	372	736	584	427	519	543	618
CNIH4	591	592	712	519	472	791	536	783	957	642	677	1023	551	527	327	280	395	608	1004	814	803	464	427	518	593
WDR26	3285	3587	5102	3519	4078	5490	3682	4336	5499	3053	3863	5104	4300	3931	1792	1062	4600	3701	3214	3518	3610	4028	3727	4215	3732
CNIH3	10	15	11	24	11	17	10	18	22	15	15	21	12	22	12	13	11	16	25	28	17	12	14	8	9
AKR1B1P1	3	5	4	6	7	5	7	6	12	6	13	7	4	3	32	22	9	7	7	13	9	7	4	9	6
LBR	1956	2426	2293	2254	2079	3315	2005	2638	3011	1927	2317	2811	2191	2134	1295	380	2244	1820	1426	2220	2335	1893	1949	2280	2383
ENAH	4	11	6	8	4	12	8	4	11	22	9	11	18	19	18	7	6	11	22	8	23	18	18	16	9
SRP9	1322	1537	1635	1288	1361	2563	1230	1361	1671	1222	1363	1525	1271	1509	682	376	1268	1001	1134	1791	1146	1099	1085	1491	1317
EPHX1	128	196	193	187	209	132	233	275	244	174	260	198	172	220	80	31	159	223	130	165	181	183	141	298	133
TMEM63A	5274	7482	4492	5832	6448	5756	4546	5965	5905	4512	6203	6580	5783	5688	1853	1044	3765	4326	2709	4298	5167	3730	6072	4094	6140
LEFTY1	3	5	5	0	5	3	3	5	11	3	2	5	2	2	1	0	2	7	4	17	2	3	1	6	0
PYCR2	991	1259	862	973	1072	1074	848	1006	1245	772	1121	1238	1195	926	579	531	781	768	1070	1540	1148	712	1101	907	1094
SDE2	445	535	1107	381	517	663	448	382	606	329	456	459	646	508	240	172	981	639	284	671	454	875	674	800	476
H3F3A	11163	11308	13326	10838	11278	12744	12625	12603	14897	10997	12086	13802	11707	11717	5466	2362	11846	11935	10500	14194	10259	11786	10602	15928	10512
RP11-396C23.2	0	2	1	2	2	1	3	3	1	0	6	2	4	1	0	0	0	0	1	10	4	0	2	3	1
ACBD3	821	806	761	777	734	778	685	716	899	613	846	930	737	700	432	94	612	569	543	594	696	656	650	813	667
RP11-275I14.2	9	19	15	22	31	16	9	20	5	16	20	9	19	17	95	166	15	10	20	49	17	8	22	23	20
LIN9	51	58	85	70	60	91	62	46	86	54	55	70	57	73	21	8	60	53	27	67	64	42	62	32	52
PARP1	3549	3962	3559	4132	4532	4263	3615	3630	4267	3336	4192	4704	3893	3508	1893	729	3378	2989	2657	3962	4466	3420	4018	3736	4406
RP11-118H4.1	273	277	403	296	478	322	231	392	302	254	294	337	320	283	1059	1481	293	391	433	757	205	250	306	329	321
STUM	0	0	1	3	6	2	0	0	2	2	15	0	3	3	3	3	2	0	1	0	2	1	0	2	4
ITPKB	4626	5871	5785	5455	8088	6964	4726	4918	4681	4571	5589	5457	6050	5041	1652	1765	5704	4354	3682	6715	4901	4357	6579	4673	5682
RPS27P5	3	3	0	1	1	0	1	0	0	1	2	1	0	0	6	12	1	5	2	2	0	1	2	1	1
PSEN2	202	168	210	189	201	139	192	219	264	207	201	265	205	195	116	49	224	154	104	164	221	190	182	272	167
ADCK3	1481	1712	1847	1536	1770	1630	1619	1910	1899	1424	1779	1989	1950	2062	847	837	1570	1836	1647	1828	1747	1196	1847	1862	1726
CDC42BPA	19	47	48	74	42	38	45	113	40	43	34	66	49	62	31	3	39	50	53	57	35	59	55	94	36
CTD-2090I13.1	11	15	17	18	39	21	17	14	6	12	25	26	26	17	38	73	18	23	29	35	8	19	13	22	21
NUCKS1P1	7	6	8	11	11	4	4	6	2	7	5	6	7	5	40	16	6	2	1	6	8	5	3	8	4
BTF3P9	42	31	64	34	62	58	50	73	57	39	49	55	62	40	187	201	42	63	56	90	43	37	45	56	51
ZNF678	178	157	265	210	253	315	165	241	212	187	185	245	234	177	92	61	268	164	213	146	149	206	160	195	163
RP4-566D2.1	7	20	17	5	11	23	11	11	12	9	6	13	5	6	8	4	8	10	3	10	7	15	10	4	3
SNAP47	419	476	502	470	523	512	457	510	562	451	527	637	475	458	223	180	506	410	446	512	533	403	463	452	534
JMJD4	272	348	250	272	300	311	267	287	323	244	359	398	335	300	133	118	279	209	305	358	298	221	385	292	275
WNT9A	2	5	2	2	12	7	1	2	4	9	8	14	8	7	3	3	3	7	0	1	9	5	2	6	9
RP5-881P19.7	0	8	3	3	1	1	0	4	1	1	0	3	3	0	0	1	3	3	10	6	1	2	1	2	7
ARF1	7872	7198	9741	7172	8913	8190	8754	8589	9799	7153	8170	9877	8940	8124	3538	3382	8858	8845	8275	8467	7150	8505	8260	10986	7084
C1orf35	301	407	318	258	406	324	239	312	273	224	276	349	328	287	153	250	265	277	323	455	277	223	283	343	267
MRPL55	398	431	564	447	646	531	496	482	445	325	491	610	593	519	194	353	560	539	426	754	399	429	477	516	331
FAM96AP2	14	5	7	11	7	7	6	10	8	6	12	11	8	8	14	13	9	14	7	9	4	9	13	12	5
GUK1	2438	2663	3254	2662	3149	2686	2612	2619	3042	2252	2610	3643	3780	3358	1477	2121	3673	2866	3208	3670	2686	2935	3400	3219	2534
GJC2	8	4	5	6	10	7	5	6	7	6	6	3	5	6	4	2	8	7	8	2	14	3	12	3	11
IBA57-AS1	8	1	11	2	8	3	6	3	5	3	5	4	9	6	3	6	4	8	4	3	10	4	9	3	5
IBA57	255	319	345	327	337	313	229	321	348	219	299	327	335	226	105	97	332	259	227	220	270	317	333	269	278
C1orf145	44	42	25	44	65	47	27	54	42	38	27	43	51	53	11	12	38	28	14	42	27	23	40	17	44
OBSCN	2305	4676	2287	2644	3592	2634	1849	3278	1448	2114	2273	2034	2944	2285	701	341	1655	2244	899	2080	1496	1148	3118	1716	2749
TRIM11	925	976	1220	711	1074	911	823	846	1075	757	922	1083	1125	825	459	623	1215	952	913	1018	958	925	986	1136	774
TRIM17	28	26	19	23	42	39	22	8	19	15	27	28	31	21	10	26	22	7	15	31	16	23	25	31	31
HIST3H2A	69	64	76	70	142	82	63	51	49	67	80	101	98	67	36	67	86	60	78	123	52	84	114	114	92
HIST3H2BB	8	16	3	5	14	5	3	4	7	6	7	6	7	3	10	5	6	5	6	4	5	8	6	14	7
RNF187	1559	1595	1900	1253	1910	1370	1554	1419	1777	1364	1615	2048	1753	1593	748	790	1661	1461	1774	2110	1476	1426	1790	1774	1752
FTH1P2	1999	1186	2818	1214	2186	1827	1683	2117	2322	1573	1939	2421	1942	1474	1801	1502	2444	2306	2050	1945	1078	1918	1356	2672	1277
RHOU	483	445	659	429	349	429	473	1032	786	582	498	909	476	403	280	99	589	703	357	392	440	553	392	782	419
RP5-1061H20.4	1	1	0	0	1	3	0	1	2	4	2	4	3	8	2	0	3	2	0	10	2	0	1	7	3
RAB4A	451	471	542	418	551	483	503	515	569	426	500	581	496	491	228	145	427	458	388	496	442	493	502	544	384
CCSAP	487	529	736	305	563	856	605	488	491	419	544	643	358	418	228	155	399	407	323	331	506	485	468	447	253
ACTA1	298	222	230	229	208	185	226	315	287	259	231	240	209	190	1375	358	187	301	246	326	188	202	179	396	186
NUP133	880	982	1088	975	1000	1175	908	1072	1311	738	1077	1281	928	889	508	243	1030	855	655	960	975	882	904	911	1077
ABCB10	577	577	667	529	708	682	554	673	745	466	616	799	631	635	299	155	597	504	410	605	566	523	627	664	617
HMGN2P19	21	4	26	10	25	13	9	17	8	19	23	16	30	8	9	3	19	14	20	17	8	8	8	17	13
TAF5L	729	643	827	658	715	745	676	611	745	554	715	918	739	661	387	173	792	646	712	650	686	715	643	741	642
URB2	292	391	365	377	342	324	294	347	406	304	355	363	348	281	170	78	280	236	234	211	297	264	372	313	336
HMGB1P26	5	4	6	6	9	3	5	3	3	3	6	5	3	5	21	19	9	4	4	10	6	7	2	5	1
RP11-552D4.1	8	12	5	9	7	8	8	16	14	11	9	8	5	11	5	1	3	7	10	8	5	5	13	15	0
GALNT2	1468	1635	1903	1463	1686	1405	1844	1928	2208	1558	1726	1805	1774	1736	872	426	1678	1812	1246	1675	1674	1722	1565	2335	1481
PGBD5	7	20	27	3	14	9	41	13	34	35	5	13	13	21	4	6	8	9	26	15	9	12	12	18	17
RP11-543E8.2	39	25	50	48	55	38	37	46	28	37	30	26	29	34	247	331	40	44	50	59	39	51	31	33	47
COG2	1008	959	1084	963	994	1068	1068	1106	1288	824	1042	1122	1080	985	426	274	959	862	832	1037	937	909	897	999	968
C1orf198	148	198	158	116	146	99	136	219	184	106	118	208	158	119	60	42	125	170	170	156	133	118	126	135	119
TTC13	1232	1544	1689	1456	1593	1823	1427	1639	1865	1252	1524	1954	1714	1410	668	685	1731	1370	1367	1699	1452	1372	1510	1592	1333
ARV1	182	200	167	179	196	290	143	189	243	169	199	216	178	223	126	42	119	135	170	241	195	131	136	174	215
FAM89A	23	66	57	68	82	51	54	37	33	35	40	52	43	39	18	14	33	69	59	87	45	37	60	40	57
RP11-423F24.3	9	10	6	2	11	5	4	10	10	6	12	7	4	2	26	9	7	6	5	6	6	4	8	10	7
RP5-1097F14.1	6	2	2	4	4	5	0	1	6	3	3	1	0	1	13	15	0	1	3	5	0	3	3	2	0
C1orf131	279	390	172	287	237	226	221	250	374	213	285	324	206	187	137	71	182	156	268	268	313	165	166	176	324
GNPAT	915	851	1009	983	985	1136	936	1189	1307	749	997	1150	888	888	507	326	922	793	899	1025	1111	816	860	1022	986
EXOC8	534	610	984	532	727	944	542	626	708	527	714	671	840	522	298	117	900	745	458	554	512	964	669	869	544
SPRTN	186	181	194	166	155	200	142	184	235	150	185	197	148	146	92	35	196	137	92	125	201	192	166	154	175
EGLN1	791	714	933	727	912	1156	760	777	844	735	810	1108	829	767	337	158	777	665	622	813	724	696	706	1023	761
TSNAX	488	614	539	504	537	652	502	533	611	485	592	623	515	498	261	106	377	457	423	662	496	451	415	587	536
DISC1	373	366	414	328	285	298	212	363	464	290	346	477	303	310	175	49	317	233	300	217	334	352	259	326	272
SIPA1L2	324	160	291	280	241	157	347	190	277	179	217	426	183	180	81	49	220	265	145	99	154	295	245	409	180
MAP10	67	70	48	67	39	43	68	33	82	40	95	72	60	35	39	6	36	37	15	42	77	44	49	53	95
NTPCR	376	356	502	385	616	494	489	404	460	336	363	437	569	331	164	197	327	439	315	610	337	262	532	567	492
PCNX2	1055	1200	1312	1048	1653	1408	829	1285	1146	863	1224	1728	1386	1096	359	457	1104	1038	945	978	1138	1024	1213	881	1257
RPS7P3	181	153	223	126	287	199	148	185	168	138	199	230	187	140	466	610	186	224	275	320	153	152	170	229	155
RP5-862P8.2	125	92	75	62	60	67	45	86	96	80	71	184	100	68	37	8	52	62	37	35	49	56	51	100	64
RP11-301G21.1	6	5	1	3	3	4	1	5	2	1	2	3	4	5	13	7	4	2	6	3	4	1	1	4	1
SLC35F3	19	42	8	21	17	9	36	45	45	7	19	10	9	17	0	2	12	20	17	16	18	1	7	18	14
RP4-799P18.5	2	5	1	6	6	0	3	1	5	5	3	2	3	3	15	22	2	2	3	5	1	2	2	3	2
RP5-827C21.1	321	183	244	212	422	228	140	292	246	252	251	244	295	197	668	869	216	320	380	492	159	143	228	313	188
COA6	155	138	109	101	109	161	124	140	151	131	126	148	101	104	95	31	105	128	129	174	95	52	101	124	117
TARBP1	1057	1308	1375	1433	1384	1476	1174	1148	1329	976	1367	1203	1507	1342	512	448	1326	1144	803	1352	1114	1197	1462	899	1000
IRF2BP2	4004	3700	5584	3440	4843	4749	4788	4209	4365	3991	4411	5067	5630	4253	1831	1490	4680	5008	3926	4375	3327	4699	5057	6054	3175
LINC01132	7	4	2	4	7	4	5	7	7	4	6	4	5	5	3	1	2	5	2	11	3	4	2	5	4
RP11-443B7.1	16	19	22	19	11	19	39	28	25	25	26	28	30	32	18	9	25	32	18	11	22	24	22	48	29
RP11-443B7.3	15	13	12	9	6	3	19	16	8	19	12	13	20	7	7	0	1	11	19	4	5	13	19	10	11
TOMM20	2027	2134	3126	2431	2881	3161	2516	2414	2678	1813	2371	2711	2597	2360	979	687	2572	2244	1859	2818	2060	2528	2361	2386	2545
RBM34	22	32	50	30	31	32	18	25	28	30	24	37	43	25	8	16	35	17	19	37	26	35	28	30	24
ARID4B	1748	1977	2395	1629	2300	2595	1623	1934	2161	1518	1961	2469	2039	1787	909	330	2027	1527	1120	1660	1915	1854	1883	1586	2150
GGPS1	505	530	360	450	323	541	413	480	626	363	544	544	406	410	255	107	293	273	473	491	518	287	349	400	448
TBCE	275	290	419	298	342	345	301	327	379	250	355	386	337	327	125	144	361	281	255	367	315	267	318	344	316
B3GALNT2	212	229	222	216	158	176	137	246	172	147	174	327	171	244	123	12	131	195	98	174	147	113	215	234	230
MTND5P19	9	4	5	12	15	6	6	11	9	6	8	11	4	3	26	40	6	6	18	2	6	7	4	7	9
MTND4LP21	5	2	3	2	3	2	0	5	1	4	2	3	2	3	22	68	3	2	6	3	3	6	2	9	3
LYST	6917	6179	7321	5020	5088	6856	6212	5922	9312	5557	5798	6533	5930	5506	3757	673	6030	5372	4250	3134	5553	7008	5219	6204	5692
LDHAP2	37	21	34	29	33	38	31	31	28	28	19	31	28	28	93	43	27	38	25	36	18	23	29	45	20
NID1	1516	531	1033	1192	509	432	954	753	1030	872	772	715	924	776	268	26	657	1034	422	425	433	1113	818	1713	512
RP4-764D2.1	29	17	11	8	21	20	9	16	19	29	20	22	16	15	81	28	13	18	17	21	14	23	15	26	13
GPR137B	308	246	319	311	263	282	368	397	402	208	339	377	264	237	137	121	397	240	209	292	268	352	272	413	358
ERO1B	218	316	374	261	307	445	223	322	382	207	250	400	312	350	134	108	345	210	238	317	250	225	271	320	270
EDARADD	47	40	33	33	65	62	21	56	46	52	44	95	46	34	36	59	64	30	40	51	78	43	44	34	54
LGALS8	3262	3372	4100	3401	2876	4353	3767	4075	4846	3199	2904	3822	3755	2371	1548	563	3091	3678	2179	2240	2971	3718	2817	4059	2926
HEATR1	1113	1170	1216	1233	1171	1462	1047	1226	1444	957	1152	1357	1183	996	545	246	1123	900	715	791	1064	1103	1005	935	1284
ACTN2	3	1	0	4	4	5	2	7	9	2	2	4	3	4	14	2	0	5	2	7	4	3	1	2	7
MTR	1599	1924	1723	1771	1749	1804	1360	1736	1761	1261	1727	1943	1797	1463	721	393	1575	1225	1142	1342	1551	1350	1577	1401	1875
RPL35P1	404	231	421	276	592	424	192	441	430	352	486	510	544	248	658	920	403	417	510	702	217	194	302	409	321
RYR2	6	8	4	5	7	7	6	6	23	7	8	37	4	3	9	3	3	3	7	6	11	1	4	4	5
RP11-193H5.9	45	27	57	60	70	53	67	50	54	34	42	65	55	41	160	192	31	49	52	40	54	60	36	72	53
RP11-193H5.8	3	3	8	4	3	3	5	2	1	6	2	5	7	3	6	13	2	3	6	10	3	8	1	3	2
RP11-193H5.7	3	4	5	9	9	7	7	8	11	8	9	6	2	11	18	30	7	7	16	11	6	6	3	9	5
MTRNR2L11	32	30	41	49	38	30	34	47	48	31	28	33	28	29	295	354	16	32	78	43	36	27	26	55	34
RP11-307O1.1	131	106	146	95	153	153	71	172	138	108	139	134	165	104	273	370	130	178	144	257	100	92	95	141	123
RPS7P5	13	9	7	10	15	9	21	11	6	6	8	10	4	14	39	44	14	14	12	17	8	11	19	9	9
RP11-567G24.1	63	39	54	36	68	39	31	51	65	60	77	53	39	32	190	103	56	61	49	65	49	44	51	88	43
ADH5P3	6	3	7	8	5	5	2	3	9	6	1	7	3	4	27	18	5	3	6	8	7	3	7	9	4
GREM2	20	10	43	20	49	45	27	10	14	56	39	16	33	5	3	10	15	47	14	65	15	23	58	39	19
RP11-467I20.3	35	27	42	45	68	37	37	50	37	36	42	37	30	55	157	176	28	50	72	70	43	42	47	57	59
THAP12P8	8	4	5	6	5	8	4	7	5	2	3	3	4	7	15	7	5	4	7	6	4	2	4	5	5
RGS7	4	13	4	30	1	7	16	4	4	7	13	10	1	12	4	0	5	1	4	4	6	3	1	5	2
RP11-435F13.2	345	353	369	371	498	305	333	490	342	315	371	382	389	303	1403	1875	315	445	500	807	351	273	401	381	391
[truncated: 17,862 more rows]

## Sheet: VST_counts
	VN065	VN067	VN070	VN077	VN085	VN088	VN005	VN007	VN043	VN053	VN066	VN083	VP007	VP012	VP029	VP040	VP041	VP052	VP021	VP027	VP028	VP031	VP032	VP034	VP059
RP11-34P13.7	6.91404	6.72178	7.01444	6.61851	6.42198	7.15384	7.1031	6.68115	6.88429	7.09823	6.98139	7.01123	7.0195	6.88495	7.18764	6.3081	7.02808	6.79601	5.83487	6.68075	6.78771	6.74483	6.40374	7.38674	6.6581
RP11-34P13.15	9.72545	9.52744	9.93165	9.37582	9.63762	9.22307	9.68079	9.68446	9.67902	10.0916	9.79627	9.77977	9.70185	10.0523	9.15309	10.3483	9.77279	9.88765	10.1637	9.49984	9.70766	9.65042	9.64549	9.94676	8.83289
RP11-34P13.16	8.85978	8.48635	9.03922	8.25469	8.13483	8.08504	8.27314	8.67365	8.9373	9.24166	8.81781	8.73506	8.46292	9.05166	8.42781	8.95128	8.53537	8.7195	9.05072	7.99877	8.67074	8.93475	8.58414	9.25054	7.48783
FO538757.2	7.90029	7.05018	7.4837	7.36025	6.06399	6.86367	7.19575	6.65462	7.94055	7.41797	6.02886	7.59294	6.10565	7.00471	6.94095	6.49332	7.18419	7.05037	7.5233	6.99717	6.82781	7.23762	5.60402	7.05919	5.70611
FO538757.1	11.8175	11.2594	11.829	11.7277	11.5453	11.4565	11.5195	11.5736	11.3266	11.3533	11.594	11.9486	12.1426	11.3862	11.9752	13.0966	11.7122	11.6964	11.8385	11.8222	11.7912	11.693	11.7848	11.8053	11.2479
AP006222.2	7.1249	6.70841	7.17185	8.10197	7.87831	7.23263	7.57631	7.05615	7.52576	7.15694	7.50911	7.15531	7.28541	6.72546	7.00695	7.15528	7.69648	7.37866	6.43006	6.74307	6.95341	7.38459	7.50343	8.48627	7.43907
RPL23AP24	5.88244	6.09953	5.45778	6.14212	6.35833	5.81319	5.64213	5.9058	5.77368	6.02836	5.65647	6.071	5.8764	5.60596	5.70835	5.32775	5.63119	5.73797	5.38592	5.4635	5.92799	5.31959	6.04943	6.30653	6.18166
RP5-857K21.15	4.80473	4.50762	4.90135	5.64018	5.69456	4.90463	5.23602	4.79222	4.77405	5.05585	4.79321	4.77345	4.7913	5.17403	5.32061	4.50762	5.22879	5.11811	4.82234	4.90379	4.80886	4.50762	5.64067	5.99022	5.637
RP4-669L17.10	10.012	10.3583	10.6072	9.98835	9.76397	10.1468	10.3085	10.4396	10.4468	10.2338	10.3871	10.2986	10.4453	10.928	10.0412	8.87582	10.6659	10.7948	10.1583	8.32607	10.403	10.399	10.2047	10.2047	9.24288
RP5-857K21.4	5.47647	5.57349	5.41865	5.97342	6.66163	6.11317	5.97587	5.58636	5.5519	6.13477	5.6238	5.61002	5.79701	5.8671	6.07671	4.50762	5.85363	5.83556	5.48597	5.78369	5.29621	5.60236	5.94772	6.66625	6.55078
RP11-206L10.9	7.40319	7.87887	7.96405	6.98857	7.32693	7.82075	7.4579	7.0462	7.2075	6.94604	7.50911	7.58116	7.42791	7.59997	7.52037	8.11746	7.48368	7.67386	7.50588	7.93863	7.26307	7.43031	7.1525	7.74376	7.11436
LINC00115	6.45986	6.77394	6.23406	6.18612	6.1447	6.22879	6.44168	6.00135	6.12928	6.30055	6.72646	6.08962	6.47734	6.44252	6.28132	6.76413	6.31505	6.30885	5.98684	6.4432	6.2789	6.26309	6.64949	6.87152	5.88874
FAM41C	5.28564	5.08651	5.59853	5.17252	5.06426	5.78625	5.48555	5.13996	5.64121	4.95613	5.20161	5.74593	5.43401	5.44205	5.08624	4.98534	5.51742	5.18893	5.48597	5.29272	5.23898	5.56126	5.10363	5.46921	4.92912
NOC2L	10.7459	10.8048	10.7238	10.6405	10.8239	10.5661	10.9052	10.6679	10.6864	10.6948	10.6714	10.7857	10.7854	10.6967	10.5116	10.6422	10.6434	10.7435	10.793	10.841	10.7502	10.7216	10.8835	10.9039	10.7326
KLHL17	8.7696	8.73044	8.54022	8.20719	8.29389	8.43669	8.4554	8.51752	8.41434	8.3059	8.53341	8.5137	8.47734	8.6578	8.34758	9.24902	8.48934	8.66527	8.80939	8.53266	8.65296	8.3631	8.43968	8.76157	8.11538
PLEKHN1	6.38993	5.64361	6.19755	5.92018	6.23835	5.93842	5.97587	5.93048	6.29623	6.10908	6.02886	5.58033	6.04166	6.05205	6.60994	6.83222	6.01263	5.98047	6.1699	6.04774	5.92799	6.24113	6.58843	6.57139	5.637
RP11-54O7.17	6.60437	4.79852	5.63053	5.23473	4.50762	5.24466	4.80761	5.35076	5.25391	5.21261	4.91085	4.50762	4.90817	5.23637	5.70835	5.32775	5.6662	5.0373	5.38592	5.13112	5.10687	4.81798	5.56586	5.54321	5.10163
HES4	7.19504	6.74811	6.17887	5.56541	6.93905	6.26497	6.6064	5.51485	6.57444	6.0559	5.6238	5.84271	5.64915	6.07614	5.57302	6.44952	5.73264	5.50745	6.24035	6.60182	5.48947	6.26309	6.36704	6.49909	6.59787
ISG15	11.0539	8.85741	9.0762	8.69027	9.8997	8.32752	9.26494	8.95304	9.1222	9.36574	8.63461	8.60581	8.96252	8.52818	10.357	7.77694	9.01263	9.54022	9.83836	9.45969	8.87468	9.18356	8.02832	9.75717	8.83908
RP11-54O7.10	5.47647	5.26968	5.23866	5.29164	5.29009	5.53921	5.10443	5.30376	5.1557	5.58544	5.30647	5.33793	5.3481	5.34623	6.0311	6.49332	5.22879	5.46258	5.53186	5.63719	5.23898	5.47287	5.394	5.42964	5.39107
AGRN	9.73204	8.1259	7.86641	7.60214	8.53732	7.36248	8.03162	7.86622	7.70002	7.94359	7.59966	7.62199	7.73717	7.97688	8.89049	7.23155	8.35881	8.50974	8.17655	7.43313	7.80306	7.7143	7.97811	8.57853	7.58799
RNF223	5.1674	4.50762	4.50762	4.93036	4.90243	4.9931	5.17371	5.47678	4.96779	4.8254	4.91085	4.88303	5.19704	4.93133	6.16285	6.79861	4.92686	5.0373	4.95183	4.99207	5.02751	4.9457	4.80721	4.99504	4.80619
C1orf159	8.6972	8.86607	8.38634	8.28702	8.55062	8.4074	8.39294	8.2564	8.35703	8.43218	8.42451	8.36506	8.52322	8.63279	8.38826	9.45989	8.68235	8.4765	8.84401	8.38714	8.45362	8.3953	8.7322	8.48274	8.14578
LINC01342	5.22914	5.08651	5.12732	5.39361	5.06426	5.06733	5.10443	4.50762	4.77405	5.05585	5.30647	5.20512	5.07229	5.10472	5.70835	5.32775	5.02019	4.50762	5.38592	5.06615	5.53141	5.31959	5.44038	4.78992	4.92912
TTLL10	5.09876	5.57349	4.90135	5.34435	4.90243	5.24466	4.80761	4.79222	5.3792	5.05585	5.20161	4.96676	5.39223	5.23637	4.91813	5.32775	5.02019	4.9409	4.50762	5.38278	4.50762	4.81798	4.93055	5.13492	5.34195
TNFRSF18	7.06178	7.31439	6.60415	7.24078	7.46877	7.36248	6.89644	6.52803	7.29051	7.77696	6.96011	6.53247	7.53643	6.96988	6.38925	8.11746	7.78233	6.38822	6.80085	7.95896	7.05724	6.56989	6.80406	7.55294	7.58053
TNFRSF4	7.64913	7.77156	6.85855	7.25985	8.22075	7.78682	7.38171	6.71996	7.17603	8.3945	7.47267	7.00227	7.73717	7.06083	6.69403	7.50043	7.23251	7.351	6.66171	7.62467	7.25348	6.84513	7.6612	7.70761	8.24267
SDF4	11.36	11.4572	11.2433	11.2845	11.4437	11.2016	11.397	11.2712	11.3641	11.5269	11.2649	11.283	11.3476	11.2972	11.2608	11.5154	11.4422	11.3858	11.4122	11.4148	11.3312	11.2854	11.4338	11.5627	11.2664
B3GALT6	8.70057	8.66578	8.14998	8.64832	8.66814	8.41478	8.70525	8.54532	8.67633	8.91663	8.52991	8.36165	8.52322	8.71676	8.5185	8.98039	8.57264	8.48906	9.09161	9.0439	8.63133	8.10358	8.35506	8.53826	8.75319
FAM132A	5.79552	5.49749	5.77625	5.56541	5.29009	5.50313	5.4416	5.35076	5.52005	5.39425	5.25604	5.58033	5.76914	5.95019	5.57302	6.2571	5.96215	5.62979	5.6569	5.72767	5.48947	5.78481	5.52602	5.42964	5.43731
RP5-902P8.12	5.51791	5.57349	5.53097	5.43997	5.5682	5.60727	5.56724	5.47678	5.45262	5.54146	5.48004	5.58033	5.39223	5.48602	5.21397	6.02795	5.76426	5.46258	4.50762	5.50108	5.02751	5.31959	5.29199	5.06957	5.43731
UBE2J2	9.77096	10.0374	9.70717	9.74699	10.0485	9.83511	9.86016	9.89301	9.83841	9.96767	9.74904	9.90516	9.81648	9.88585	9.57086	10.1579	9.71082	9.78991	10.1651	10.0789	9.93016	9.77755	9.89724	10.0007	9.67989
RP5-902P8.10	5.96282	6.1426	5.80301	5.67545	6.0429	5.86507	5.74446	5.82815	5.84553	5.49518	6.02886	5.84271	5.95028	6.05205	5.70835	5.81934	5.55696	6.00728	5.20592	5.86236	5.81232	5.75092	6.1868	5.87018	5.88874
SCNN1D	7.64206	7.98396	7.53174	7.56462	7.82424	7.46692	7.43297	7.69555	7.21526	7.41797	7.63298	7.63344	7.79626	7.82021	7.36395	8.89123	7.69648	7.61342	7.60729	7.60536	7.70208	7.27836	8.00623	7.33992	7.51942
ACAP3	10.6308	10.8085	10.5402	10.2497	10.6094	10.3955	10.4918	10.7235	10.6237	10.5908	10.5552	10.6024	10.6619	10.8162	10.6345	11.2461	10.5281	10.8756	10.8228	10.4804	10.7181	10.5981	10.8932	11.0165	10.2646
PUSL1	7.87048	8.13552	7.72672	7.88314	7.89937	7.76955	7.91747	7.80967	7.85996	7.98236	8.02696	7.68384	7.61099	7.86412	7.95048	8.25537	7.71676	7.84101	7.76155	7.918	7.91543	7.89344	8.11858	8.01369	7.82677
CPSF3L	10.9504	11.1094	10.927	10.9009	11.1223	10.9656	11.0344	10.9208	10.8333	10.78	10.9379	10.9262	11.0137	11.1164	10.8455	11.4584	10.9397	11.0227	11.0327	10.9362	10.9716	10.8909	11.1442	11.0244	11.0162
CPTP	8.37704	8.86894	8.29486	8.55297	8.86447	8.78274	8.798	8.56243	8.52862	8.78476	8.55078	8.55603	8.48806	8.55125	8.59686	8.556	8.15237	8.4807	8.94312	8.65859	8.62769	8.00539	8.89658	8.50729	8.8173
TAS1R3	6.31585	6.40714	6.19755	6.49026	6.51178	6.64577	6.66681	5.88054	5.86842	6.18454	6.05113	6.24504	6.38212	6.29316	5.57302	6.14812	6.7334	5.98047	6.0422	6.1301	6.08136	6.14902	6.73604	6.2533	6.5347
DVL1	9.63341	9.66419	9.58589	9.44675	9.86562	9.53799	9.47787	9.39933	9.43632	9.65093	9.51141	9.58969	9.52984	9.73667	9.22648	10.1579	9.43628	9.6296	9.55311	9.6076	9.51878	9.46636	9.92381	9.796	9.62373
MXRA8	5.79552	5.49749	5.66147	5.70947	5.75203	5.53921	5.10443	4.90946	5.91278	5.44626	5.48004	5.20512	5.19704	5.29341	5.49705	6.20385	5.33756	5.25261	5.89825	5.72767	5.53141	5.37408	6.27023	5.9198	5.99507
AURKAIP1	9.71218	9.66419	9.51868	9.47497	9.85096	9.47606	9.53279	9.60436	9.51213	9.78754	9.4518	9.50756	9.60211	9.52254	9.39906	10.3371	9.62323	9.79831	10.1108	10.1409	9.44233	9.56032	9.78895	9.82411	9.35498
CCNL2	11.9767	12.322	12.0717	12.1351	12.1728	12.2547	12.0092	12.0971	11.9933	11.8769	12.1519	12.1611	12.1133	12.2615	11.7867	12.6287	11.8599	12.0672	12.1868	12.0041	12.0967	11.757	12.2392	11.8548	11.9313
MRPL20	9.94269	9.85853	9.79705	9.85826	9.74391	9.82687	9.73364	9.88354	9.74071	9.73782	9.86986	9.73061	9.66937	9.67867	9.60907	10.129	9.53749	9.7454	10.0529	10.0846	9.56316	9.61193	10.0268	9.796	9.82701
RP4-758J18.13	6.61947	6.66746	6.77908	6.7352	6.67443	6.78314	6.65197	6.59988	6.34212	6.66301	6.80096	6.64318	6.71393	6.69691	6.48856	6.3081	6.45901	6.70919	6.41036	6.89256	6.82781	6.72986	6.79073	6.826	6.04464
ANKRD65	4.92707	5.26968	5.23866	5.29164	4.99042	4.78879	4.93112	6.54272	4.96779	5.05585	4.91085	4.96676	4.99741	5.17403	5.41368	5.45055	5.09847	5.0373	4.50762	5.18959	4.80886	5.1964	4.80721	4.99504	5.1706
ATAD3C	7.31651	7.27078	7.10003	6.69265	7.29513	7.04119	7.30111	6.86471	6.83403	7.11018	7.06328	7.32177	7.13585	6.8076	7.42864	7.87396	6.98324	7.06191	7.23594	7.15834	6.85389	6.6035	7.14222	7.03958	7.16569
ATAD3B	9.88473	10.1885	9.88947	9.8765	10.0046	9.85956	9.88147	9.82961	9.68994	9.81621	9.86986	9.99992	10.0874	10.0455	9.68908	10.6354	9.96526	9.92497	9.86888	10.1353	9.95498	8.98687	10.1319	9.81153	9.78603
ATAD3A	9.07749	9.27395	9.03687	8.99352	8.96709	8.95932	9.13652	8.84269	9.08542	9.19325	9.16046	9.01383	9.09669	9.07568	9.16247	9.83495	9.20016	9.08961	9.27261	9.23401	9.05052	8.89035	9.10992	9.27927	8.97171
TMEM240	5.38687	4.91832	4.9891	4.93036	5.06426	4.50762	5.52735	5.35076	4.96779	5.39425	4.50762	5.09873	4.7913	4.93133	5.08624	5.32775	4.80459	5.36478	4.82234	4.78819	5.17642	4.9457	5.02468	4.78992	4.80619
SSU72	11.024	11.0738	11.1917	11.0171	11.3181	11.1856	11.0493	10.8928	10.8775	11.0661	10.9743	11.0071	11.1788	11.074	10.8941	11.3775	11.2579	11.1826	11.5457	11.4262	11.1183	11.1281	11.36	11.1033	11.0605
RP5-832C2.5	5.63172	5.93455	5.85453	5.67545	6.18305	5.91452	5.60544	5.43692	5.61239	5.6274	5.85906	5.58033	5.9969	5.8379	6.12058	5.1802	5.93602	5.80405	6.1699	5.50108	5.29621	6.51777	6.40374	5.70542	5.43731
FNDC10	7.58421	7.81427	7.39727	7.51035	7.64837	6.96055	7.37299	7.1611	7.34085	7.63768	7.5376	7.25608	7.20826	7.43406	6.82321	7.92008	7.37666	7.5822	7.89395	7.77032	7.2341	7.53429	7.01237	8.10875	7.3538
MIB2	9.39672	9.70489	8.84654	9.1618	9.66226	8.99167	9.24862	9.44789	9.11411	9.27563	9.14913	9.21179	9.05654	9.39693	8.99926	9.44432	9.15675	9.41024	9.3636	9.6028	9.40677	9.09975	9.78574	9.45679	9.1289
MMP23B	7.40319	7.56514	7.46966	7.18195	7.79078	7.3232	7.4824	7.00564	7.22297	7.70904	7.3492	7.42478	7.61099	7.37407	7.11027	9.43384	8.14247	7.31323	7.88059	7.85968	7.93332	7.0962	7.02368	7.11639	7.13512
CDK11B	11.4496	11.6922	11.3523	11.4076	11.6065	11.0769	11.4453	11.0814	11.002	11.4812	11.6787	11.4533	11.4251	11.4152	11.372	12.0434	11.9575	11.3627	11.509	11.3552	11.4672	11.4558	11.6343	11.3704	11.312
SLC35E2B	12.0884	12.4567	12.2715	12.3687	12.395	12.4401	12.3175	12.109	12.1037	12.1959	12.4887	12.4923	12.3389	12.3678	12.1139	12.1049	12.1668	12.4684	12.3632	11.7993	12.5786	12.3605	12.3554	12.1493	12.3367
CDK11A	7.91788	8.17801	8.10572	7.69525	7.96574	7.79253	7.81266	7.38913	7.2534	7.79162	8.26928	7.92127	8.11148	7.98258	8.34758	8.77138	8.49323	7.91147	8.05717	7.38843	7.87896	7.98126	8.06084	7.90651	7.80782
SLC35E2	9.53696	9.9908	9.59865	9.60832	9.48362	9.52105	9.59309	9.38214	9.21781	9.80015	9.90933	9.58678	9.80656	9.75495	9.75872	8.74616	9.70414	9.68867	9.01777	8.49505	9.79921	9.55627	9.38343	9.83105	9.64328
NADK	12.6008	12.2205	12.1756	12.0967	11.9925	11.8882	12.6389	12.2679	12.5228	12.3833	12.353	12.1479	12.1891	12.2375	12.5775	11.8405	12.0857	12.4104	12.2448	11.9999	12.2075	12.2247	11.8907	12.6714	11.8006
GNB1	13.1068	12.8867	13.2182	13.0419	13.0654	13.1551	13.2409	12.9741	13.0834	13.1129	13.0786	13.1867	13.1667	13.1589	12.9388	12.7417	13.2174	13.2401	13.0352	12.9586	13.1434	13.3589	13.1462	13.3561	13.0171
CALML6	5.66675	5.60921	5.41865	5.67545	5.9995	5.57388	5.77635	4.99898	5.25391	5.54146	5.74832	5.3773	5.71097	5.39559	5.98357	6.6549	5.51742	5.83556	5.0506	6.00422	5.57145	5.47287	5.92076	5.46921	5.34195
PRKCZ	8.36005	8.4901	8.12359	8.45082	8.5638	8.27978	8.08013	7.93123	8.21235	8.10443	8.24383	8.41853	8.29391	8.20319	8.10532	8.89887	8.22924	8.10947	8.65412	8.41306	8.30188	8.25689	8.38525	7.92756	8.60843
FAAP20	9.39879	9.61548	9.2662	9.25545	9.5838	9.32029	9.2603	9.27853	9.12422	9.3462	9.18287	9.28894	9.56222	9.50889	9.08565	10.0002	9.34686	9.56013	9.86215	9.92719	9.4004	9.34016	9.44389	9.43142	9.05379
SKI	11.0953	11.4008	11.1123	11.1423	11.5139	11.3589	10.9193	11.1263	10.7921	11.1669	11.0788	11.2654	11.1319	11.243	10.6429	10.7992	11.1582	11.1001	10.8219	11.2786	11.2708	10.7765	11.4526	11.1361	11.4923
MORN1	6.96124	7.24394	6.5634	7.20184	7.15115	7.12654	7.26372	7.12386	6.87439	7.03688	7.26605	6.89946	7.39748	7.22634	6.91822	6.72872	7.06076	7.02699	6.94006	6.73084	6.81458	6.95122	7.37873	7.05919	6.89943
RER1	11.2171	11.2934	11.1843	11.2833	11.1487	11.2248	11.2521	11.2872	11.3418	11.0927	11.2924	11.3548	11.2501	11.3006	11.1743	11.3679	11.0907	11.1076	11.392	11.3303	11.3794	10.9812	11.1616	11.2273	11.1729
PEX10	8.07233	7.9185	8.09671	8.23588	8.28993	7.82632	8.24037	7.79225	7.97694	8.06889	8.22227	8.04158	8.05475	8.14863	7.99345	8.33666	7.88129	8.1203	8.10956	8.00855	7.95099	7.99338	8.02283	8.0186	8.11025
PLCH2	9.97221	9.78907	9.61601	9.5696	10.3337	9.89153	9.36996	9.33127	9.46203	9.51538	10.0117	9.61985	10.5226	9.735	9.12457	10.6077	10.156	9.53218	9.52143	9.56382	9.6318	9.98295	10.6157	9.37552	10.302
PANK4	9.55566	9.72402	9.30954	9.60103	9.45393	9.54972	9.39559	9.50549	9.64154	9.56058	9.44995	9.54846	9.4501	9.48718	9.62611	9.5353	9.54312	9.5342	9.67138	9.18986	9.60067	9.4292	9.74491	9.41673	9.77318
RP3-395M20.12	7.83385	7.67545	7.61682	7.39503	7.73905	7.59064	7.41609	7.1611	7.16805	7.8205	7.28309	7.54519	7.76703	7.48351	7.11027	8.16917	7.61951	7.50097	8.53192	8.19122	7.36441	7.45704	7.62521	7.89587	7.43907
TNFRSF14	12.3048	12.4719	12.2255	12.0009	12.3143	12.1944	12.1714	12.2831	12.0594	12.1261	12.2367	12.2975	12.5404	12.4329	12.4807	12.8191	12.4307	12.4862	12.5692	12.205	12.1873	12.1559	12.4499	12.2876	12.2156
RP3-395M20.9	6.06164	6.31912	6.06005	5.92018	6.1447	6.07194	5.83729	6.15124	5.69637	5.97117	5.95928	6.16123	6.06339	6.29316	5.41368	6.61636	5.85363	5.89588	6.01486	6.66792	6.0073	5.88027	6.29022	5.79111	6.37991
FAM213B	9.26198	9.18231	8.9721	8.9073	9.04656	9.02573	8.97579	8.95563	9.05826	9.20956	8.6858	8.88713	8.70866	9.17783	8.78501	9.20039	8.66176	8.83859	9.27768	9.10634	8.91996	8.92535	9.38981	8.94197	9.16381
MMEL1	7.19504	5.70888	6.17887	5.97342	5.88292	5.67066	6.12213	6.57162	6.01637	6.52278	5.71865	6.01325	5.71097	6.54391	5.88191	5.5574	5.59483	5.36478	6.24035	6.20702	6.29896	5.88027	5.94772	6.30653	5.91631
TTC34	6.74801	7.05018	7.35196	7.09937	8.23733	7.20687	7.29185	6.95317	6.74943	6.89125	7.38111	7.26354	8.12531	7.40867	6.60994	7.69068	7.8572	7.68857	7.17055	7.14937	6.6744	7.55912	7.75067	6.98927	7.07185
PRDM16	4.92707	5.45684	5.18544	4.80707	5.37987	5.29436	5.39517	4.79222	5.20666	5.2784	5.35362	5.25227	5.19704	5.23637	5.49705	5.5574	5.51742	4.9409	5.13339	5.18959	5.02751	5.12483	5.10363	5.54321	5.10163
ARHGEF16	5.1674	5.15377	4.9891	5.02445	4.50762	4.78879	4.50762	4.79222	5.10005	4.95613	5.07605	4.96676	4.90817	5.02563	5.82723	5.65283	4.80459	4.9409	4.50762	5.06615	4.80886	5.04315	4.93055	4.50762	5.1706
MEGF6	9.74024	10.4607	9.79982	10.1102	10.3347	9.64347	9.61507	9.87264	9.311	9.88888	9.8972	9.84808	10.0142	10.0985	9.06578	9.3416	9.32742	9.96433	9.36121	9.61874	9.7128	9.39334	10.2179	9.24014	9.38486
TPRG1L	10.1683	10.3491	10.3516	10.2167	10.4048	10.3396	10.2778	10.1783	10.1623	10.1491	10.2822	10.4308	10.3558	10.2952	9.98423	10.4813	10.5215	10.2196	10.4233	10.4513	10.3621	10.3774	10.3446	10.1613	10.4353
WRAP73	9.81041	9.84111	9.89852	9.79093	9.73668	9.82135	9.81816	9.94075	9.87355	9.55421	9.842	9.74501	9.89082	9.93622	9.85724	10.2232	9.89074	9.86383	9.7187	9.65165	9.81525	9.74057	9.83946	9.84346	9.67817
TP73	5.28564	5.00978	5.72053	5.67545	5.93105	5.42604	5.23602	5.13996	4.96779	5.21261	5.14214	5.63879	5.51171	5.77694	5.93393	5.45055	5.47601	5.50745	5.43748	5.38278	5.53141	5.64171	6.165	5.578	5.23263
SMIM1	5.66675	5.53631	5.23866	5.94712	5.88292	5.19103	5.56724	5.30376	5.52005	5.66757	5.30647	5.51786	5.43401	6.90977	5.57302	5.1802	5.51742	5.46258	5.33074	5.50108	5.39874	4.81798	5.80561	5.76335	5.43731
LRRC47	10.1574	10.247	9.94669	10.2202	10.0438	10.02	10.2628	10.0584	10.0321	10.2138	10.1072	10.1755	9.96405	10.0723	9.96828	10.2473	9.86701	9.99828	10.1008	10.2533	10.2463	9.94631	10.2059	10.2478	10.1224
CEP104	10.0547	10.1596	9.79012	9.91818	9.66532	9.94582	9.82603	10.0317	10.0723	9.97881	10.062	10.2004	9.9818	9.79243	9.74319	9.32468	9.94982	9.95083	9.90696	9.45969	9.88225	9.85702	9.84256	9.776	9.89382
DFFB	8.72064	8.96872	8.70893	8.93371	8.9167	9.0892	8.78512	8.73224	8.7592	8.87968	8.82639	8.86808	8.6399	8.70995	8.74181	8.86805	8.55785	8.62036	8.56969	8.39459	8.914	8.57865	8.70856	8.53826	8.8047
C1orf174	9.52373	9.88002	9.77756	9.15683	9.90228	9.27856	9.62593	9.30108	9.67902	9.33136	9.67358	9.86975	9.55207	9.90085	9.31325	9.79869	10.1024	9.77976	9.66559	9.63451	9.77317	9.71901	9.78895	9.25261	9.34849
LINC01134	5.73321	5.45684	5.45778	5.29164	5.66452	5.34084	5.52735	5.74425	5.74857	5.91086	5.65647	5.88793	5.51171	5.44205	5.88191	5.45055	5.33756	5.36478	5.76741	5.38278	5.64661	5.31959	5.52602	5.64385	5.73891
EEF1DP6	6.01331	5.88251	5.49516	6.16433	6.16403	5.81319	5.74446	5.9058	5.69637	5.94143	5.74832	5.69383	5.97384	5.74504	7.72643	8.9365	5.79492	6.30885	6.14546	6.36395	5.7493	5.81761	5.77473	5.99022	6.15991
AJAP1	5.1674	5.79936	5.37752	5.80506	5.29009	5.73013	5.86647	5.30376	6.1646	5.84699	5.65647	5.3773	5.82415	6.16777	5.41368	5.81934	5.33756	5.77155	5.57546	6.08965	5.34921	5.56126	5.86475	4.99504	5.83138
RP11-154H17.1	5.09876	5.70888	5.28797	5.34435	5.77957	5.73013	5.23602	5.39501	5.29811	5.44626	5.30647	5.95238	5.25113	5.10472	4.91813	5.73956	4.92686	5.11811	5.20592	5.60503	5.17642	4.81798	5.74288	5.06957	5.28938
NPHP4	8.64565	8.74616	9.24607	8.73772	8.64353	8.57808	9.04766	9.18243	9.04555	8.93638	9.05507	8.87047	8.95483	8.92809	8.5185	8.21906	8.74567	9.0136	8.65802	8.58892	9.09329	8.77646	8.65302	9.19777	8.56424
KCNAB2	12.8916	12.9136	12.8571	12.8706	12.8592	12.6861	13.0464	12.8868	12.8819	12.8529	12.7751	12.9706	13.1593	13.1827	12.8176	13.4116	13.0972	13.6595	13.075	13.1616	12.949	13.0025	13.0514	13.3304	13.0637
CHD5	5.51791	6.09953	5.59853	5.99912	5.85802	6.02917	6.25203	5.85467	6.56189	5.91086	5.885	5.51786	5.61667	5.8379	6.28132	6.44952	5.90925	5.70323	5.6569	5.5371	5.57145	5.9956	6.81725	6.09857	7.0055
RPL22	12.9851	13.3841	13.3921	13.5199	13.5484	13.5285	13.3708	13.4146	13.0678	13.2078	13.3139	13.1997	13.363	13.4035	12.8835	13.6338	13.312	13.3419	13.6292	13.9076	13.2142	13.4376	13.6274	13.0794	13.5717
RNF207	7.45272	7.05018	6.86952	7.21168	7.70348	7.08926	6.68148	6.8182	7.36188	7.25669	7.3732	8.01135	6.78815	7.42565	6.94095	6.72872	7.26071	6.51603	6.69393	5.95895	7.55507	7.54262	6.83031	7.52542	7.83927
ICMT	9.65611	9.62569	9.57625	9.56773	9.1764	9.74612	9.63492	9.58779	9.75378	9.7821	9.69243	9.78865	8.92627	9.52448	9.58835	9.44953	9.83985	9.55419	9.48904	9.28087	9.75166	9.50258	9.08393	9.73957	9.69359
GPR153	6.74801	7.34832	7.65442	7.46209	7.75071	7.58405	7.59884	7.37347	7.23827	7.23514	6.83669	7.62199	7.18156	7.43406	6.58065	8.42423	8.53159	7.01514	7.70946	7.65628	8.03064	7.14129	7.63248	7.41711	7.80144
ACOT7	7.38628	7.77774	7.88228	7.54933	8.07606	7.6612	7.69248	7.40462	7.42312	7.46476	7.43525	7.71108	7.61099	7.46722	7.53509	8.35906	8.48934	7.3695	7.74686	7.71745	7.90337	7.0962	7.82852	7.53235	7.60278
ESPN	5.73321	5.49749	5.37752	6.0488	6.37455	5.57388	5.48555	5.19924	5.52005	5.44626	5.30647	5.61002	5.64915	6.49422	6.0311	6.20385	5.55696	5.66721	5.0506	5.69844	5.64661	5.64171	5.8356	5.46921	5.60046
TNFRSF25	10.6759	11.3256	10.6507	10.609	11.0801	11.1936	10.5192	10.6828	10.4076	10.8169	10.8194	10.6002	10.7189	10.8273	9.6396	10.7389	10.2541	10.4631	9.95042	11.2821	10.8922	10.3308	11.1917	10.0251	10.7743
PLEKHG5	7.72461	7.75286	6.88041	7.68132	6.49725	7.9641	6.73859	7.17935	7.34085	7.25669	7.64609	7.30744	7.65645	6.9932	6.48856	6.0896	6.67725	7.22428	7.11357	6.39626	7.53949	7.50048	7.29817	7.15323	6.58237
NOL9	9.49882	9.95346	9.61601	9.51435	9.4272	9.82273	9.3807	9.39553	9.45405	9.20415	9.4792	9.58969	9.62003	9.54181	9.08565	9.90105	9.55059	9.22804	9.57797	9.53218	9.54788	9.71175	9.72992	9.16736	9.38063
RP11-58A11.2	6.37182	6.37268	5.95064	6.36631	6.63565	6.39981	6.18886	6.24764	5.95539	6.57717	5.85906	6.03283	5.95028	6.2528	8.45103	9.41799	6.08434	6.24575	6.61183	6.95629	5.95506	6.14902	6.54066	6.32377	6.32375
ZBTB48	9.85184	10.1607	9.76771	9.8242	9.74102	9.50564	9.94645	9.86166	9.77829	9.72085	9.89041	9.83835	9.97801	9.98629	9.83982	10.2915	9.7712	9.83144	9.79663	9.85369	9.78136	9.753	9.71985	9.91576	9.64681
KLHL21	9.96383	10.2894	10.4188	10.147	10.0367	9.95467	9.88147	10.1413	10.2386	10.0739	10.2476	10.2581	10.1526	10.0072	10.0564	10.3287	10.2598	10.3315	10.1291	9.30077	10.1772	10.3728	10.2083	10.1613	10.2132
PHF13	8.12869	8.04142	8.47925	8.06509	8.46889	8.43306	8.38011	8.03829	8.06405	8.02628	8.32292	8.2917	8.66214	8.49286	8.06565	9.07112	8.87347	8.54624	8.47112	8.54944	8.30644	8.66786	8.50787	8.45776	8.29779
THAP3	8.33853	8.19649	8.09217	8.21682	8.36347	7.95904	8.28237	8.18291	8.14213	8.2699	8.24383	8.24433	8.09751	8.12827	8.29719	8.75462	7.99048	8.15758	8.46222	8.41672	8.51007	7.97517	8.00623	8.20218	8.32458
DNAJC11	10.2149	10.3263	10.0879	10.162	10.1412	9.97719	10.1023	10.1661	10.1124	10.0378	10.1847	10.0899	10.156	10.2183	10.1131	10.2827	10.0793	10.1253	10.05	10.1164	10.2639	10.0876	10.2369	10.2364	9.89678
CAMTA1	8.38546	8.10157	8.24683	8.27326	8.28595	8.44752	8.04797	8.04319	8.16985	8.3558	8.18261	8.29885	8.14807	7.95967	8.07567	8.30239	8.11739	8.05405	8.80237	8.45998	8.0251	8.44009	8.31976	8.18048	8.09475
RP11-312B8.2	5.55746	5.57349	5.41865	5.80506	5.72371	5.24466	5.67745	5.65267	5.41675	5.58544	5.55481	5.25227	5.39223	5.77694	7.56408	8.54628	5.43246	5.62979	5.89825	5.95895	5.64661	5.67949	5.80561	5.61151	5.60046
VAMP3	10.5352	10.2034	10.6537	10.2368	10.164	10.5183	10.6285	10.3918	10.5811	10.4298	10.4308	10.296	10.3606	10.5011	10.3793	10.0387	10.6452	10.6584	10.1962	10.3774	10.3088	10.7359	10.0404	10.7307	10.1033
PER3	7.85837	8.00513	8.20133	7.93672	8.17844	8.2304	7.83803	7.62499	8.03847	8.23831	7.86336	8.40535	7.80204	8.01627	7.60646	7.74307	7.78872	8.32125	7.73202	7.29447	7.98567	8.16903	7.74399	7.59323	7.98683
UTS2	5.28564	5.60921	5.63053	5.70947	5.88292	5.75858	6.18886	5.65267	6.05526	5.77899	6.25307	5.41477	5.82415	5.48602	5.21397	6.0896	6.06093	5.25261	5.83487	5.72767	5.64661	5.67949	5.99973	5.42964	5.96943
TNFRSF9	6.47675	6.77394	6.70695	6.7352	6.95976	6.85246	7.27316	7.28402	7.42976	6.64629	7.50911	6.66655	7.11714	7.30218	7.38041	7.10198	7.6828	7.17226	6.91335	6.99717	7.55507	7.26829	6.45684	6.88266	7.78861
PARK7	10.7155	10.7669	10.8478	10.9591	10.9163	10.8846	10.9477	10.884	10.9576	10.897	10.7832	10.8854	10.9137	10.8568	10.8087	10.9665	11.0386	10.9194	11.2904	10.9413	10.8732	11.0162	11.0204	10.9091	10.9783
ERRFI1	5.70055	6.00824	6.91254	5.97342	6.89664	6.28265	5.52735	5.85467	6.1646	5.66757	5.93508	6.59515	6.22398	6.33222	5.76953	7.07452	7.04995	5.98047	5.9581	6.06889	5.81232	7.04958	6.07349	5.99022	5.39107
CTA-215D11.4	6.58909	6.1426	6.85855	6.20752	6.7121	6.82975	5.92255	6.70715	6.88429	6.80461	6.81298	6.70084	7.0195	6.02744	5.41368	5.1802	6.88883	6.69414	7.02959	7.01715	5.92799	6.17273	6.29022	6.70487	6.37991
SLC45A1	5.70055	5.82781	5.82909	6.0488	5.9995	5.73013	5.74446	5.97823	5.91278	5.70612	5.74832	5.95238	5.64915	5.71209	5.76953	5.96274	5.98767	5.66721	5.86703	6.1498	6.0073	5.60236	5.60402	5.89528	5.80147
RERE	11.7925	11.8492	11.7711	11.4386	12.067	11.6369	11.4721	11.5593	11.5675	11.6613	11.5173	11.5615	11.9054	11.9391	11.6293	11.3076	11.5624	11.8355	11.4385	11.1844	11.6721	11.6768	12.1009	11.596	11.4696
RPL7P11	6.21644	5.85552	6.2519	6.0488	6.46768	6.15298	6.27237	6.48289	5.69637	6.32248	6.11545	6.30812	6.08472	5.8671	8.36399	8.39202	5.96215	6.4073	6.61183	6.80257	6.37608	6.07488	6.24991	6.39041	6.18166
RPL7P7	6.19553	5.82781	5.99569	5.99912	6.2202	6.17239	5.89487	6.24764	6.12928	6.25548	6.13612	5.95238	6.0195	5.678	7.88348	8.80433	5.96215	6.15611	6.1699	6.50319	5.92799	5.88027	6.04943	6.07771	6.06863
RPL23AP19	5.4329	5.53631	5.59853	5.56541	5.90726	5.57388	5.56724	5.82815	5.20666	5.54146	5.39802	5.54965	5.71097	5.74504	8.11507	9.1942	5.63119	5.59081	5.9581	5.88733	5.71625	5.60236	5.77473	5.61151	5.60046
ENO1	13.6282	13.4208	13.741	13.7075	13.4942	13.46	13.934	13.8433	13.7966	13.7376	13.8043	13.5316	13.6029	13.6591	13.5708	13.1971	13.6783	13.856	13.7247	13.7408	13.6724	14.0005	13.7212	14.1913	13.5321
HMGN2P17	6.03773	5.21429	5.82909	5.43997	5.66452	6.11317	5.56724	5.51485	5.74857	5.8794	5.85906	5.6667	6.0195	5.56774	6.55069	6.44952	5.8818	5.77155	6.21732	5.83679	5.48947	5.64171	5.394	6.159	5.48108
RP3-477M7.5	6.06164	6.33723	5.37752	6.50701	6.02141	5.42604	6.09902	5.51485	6.21567	6.23229	5.51823	5.48488	6.18584	6.68239	6.20366	6.61636	5.93602	5.92481	6.01486	6.60182	6.17325	6.38713	7.65407	6.1392	6.5184
RP3-477M7.6	4.92707	4.79852	4.90135	5.10336	4.90243	4.9931	5.02538	5.19924	4.77405	4.8254	4.79321	4.50762	4.7913	5.10472	5.70835	6.14812	4.50762	4.9409	5.13339	4.99207	4.50762	5.04315	4.80721	4.90623	4.92912
CA6	5.79552	5.53631	5.06273	5.56541	5.33633	5.3846	5.48555	5.35076	5.66918	5.66757	5.48004	5.03706	5.39223	5.80787	5.98357	5.1802	5.22879	5.25261	5.92858	5.75607	5.23898	6.07488	6.22924	5.38804	6.6581
SLC2A5	6.45986	6.76109	6.50697	7.18195	6.66163	6.86367	6.72454	7.27559	7.10246	7.73205	6.50414	7.04653	7.38201	7.71439	7.1687	6.44952	6.23622	6.5503	7.21449	6.04774	7.40813	7.0962	6.70782	6.66625	6.58237
GPR157	7.46081	7.79002	7.07209	8.05438	7.63583	7.24112	7.53014	7.50846	7.32665	7.70129	7.42764	7.48311	7.33456	7.42565	7.2961	7.07452	7.16437	7.36028	7.14804	7.38843	7.93332	7.17416	7.49545	7.19794	7.72261
MIR34A	5.76484	5.67679	5.18544	5.64018	5.66452	5.50313	5.60544	5.55132	5.72281	5.81354	5.98296	5.81936	5.47375	5.39559	5.70835	5.5574	5.16708	5.83556	5.76741	6.20702	6.12821	5.37408	5.64067	6.42243	6.13775
H6PD	11.8105	11.4023	11.4509	11.7011	11.5609	11.383	11.5676	11.5096	11.3148	11.638	11.5186	11.428	11.3989	11.7025	11.5864	10.9827	11.5615	11.7828	11.105	10.9382	11.5728	11.6047	11.568	11.681	11.2555
SPSB1	6.73433	6.91914	6.47779	6.61851	7.15115	6.93962	6.77984	6.51316	6.84423	6.98572	6.70066	6.93776	7.21705	6.49422	6.9853	6.35705	7.34201	6.80995	7.54051	6.5744	7.04609	6.92548	6.76367	6.79081	7.45551
SLC25A33	7.25243	7.33992	7.51818	7.17189	7.23765	7.40068	7.62101	7.1611	7.38259	7.03688	7.20472	7.13096	6.92518	7.04979	6.7209	6.95881	7.49159	6.79601	7.27788	7.21098	7.05724	7.4919	7.31649	7.12569	6.98264
RP13-15M17.1	6.87751	6.6949	6.70695	7.01146	7.03958	6.98117	6.73859	6.84166	6.69366	6.52278	6.77659	6.39703	6.64872	6.76717	8.91846	9.45989	6.97179	7.07336	7.07821	7.61183	6.51733	7.10761	6.72201	6.55726	7.11436
TMEM201	7.60619	7.89599	7.97395	7.93086	8.0668	7.82632	7.65004	7.77462	7.73242	7.97597	7.7887	7.6448	8.00569	7.78798	7.60646	8.30239	8.10214	7.91771	7.83278	7.68107	7.67388	8.03498	8.19861	7.80202	7.75599
PIK3CD	13.0982	13.275	13.0046	12.9532	12.9766	12.9891	12.9931	13.0369	13.1323	13.0949	13.0365	13.0015	13.0842	13.1295	13.0477	12.8376	12.9684	13.1529	12.7803	12.6026	13.1364	12.9669	13.4003	12.9171	12.9851
CLSTN1	11.974	12.1586	12.1198	12.0797	12.1335	12.0459	11.9774	12.1252	11.9137	12.0759	12.0745	12.2746	12.251	12.1925	12.0421	12.2896	12.3941	12.2344	12.0456	12.0047	12.28	12.1093	12.4139	12.1673	12.2321
CTNNBIP1	9.18236	9.08443	9.25214	9.04287	9.13955	9.07301	9.20095	9.16465	9.22346	9.09711	9.1308	9.18128	9.12209	9.22631	8.86196	9.41799	9.18824	9.48088	9.23663	9.27886	8.98388	9.08857	9.09698	9.4369	8.87265
LZIC	8.95594	8.97407	8.74674	8.9308	8.77957	9.07534	8.97579	8.92953	8.95554	8.95587	8.90133	8.98319	8.82862	8.94847	8.83872	7.99376	8.72267	8.82876	8.43518	8.79134	9.02589	8.84454	8.94359	8.88432	9.04579
NMNAT1	7.9581	8.0363	7.685	8.02174	7.56476	7.76955	8.06415	8.12866	8.24992	7.64579	8.08076	7.86433	7.68805	7.56221	7.93953	6.95881	7.37666	7.82781	7.41538	7.50459	7.8851	7.79981	7.57323	8.13608	7.83304
RBP7	8.42273	8.10157	8.84386	9.01016	8.22492	8.09888	9.06375	9.57103	9.0792	8.80282	8.91479	8.80185	8.83142	9.01625	8.85618	8.46608	8.40089	9.12749	9.20239	8.58241	8.40339	9.03134	8.87854	9.73514	7.47982
UBE4B	10.4785	10.5983	10.5534	10.4927	10.3725	10.4573	10.6824	10.632	10.6094	10.4355	10.5223	10.649	10.5449	10.5226	10.3953	10.0421	10.3715	10.6305	10.1472	10.0766	10.6438	10.5833	10.5966	10.6732	10.4556
PGAM1P11	5.02044	5.49749	5.12732	5.10336	4.99042	5.06733	5.10443	4.79222	4.77405	4.8254	5.20161	5.03706	4.50762	5.02563	5.08624	5.1802	4.80459	4.81457	4.82234	4.99207	4.50762	4.50762	5.23505	4.50762	5.02295
KIF1B	9.89064	9.69199	9.9554	9.87044	9.52789	9.67443	10.0347	10.1639	9.93908	9.89057	9.79772	10.0857	9.8935	9.87981	9.95216	9.01596	10.0441	10.0666	9.28776	8.98849	9.73152	9.89115	9.88226	9.99699	9.98716
PGD	12.054	11.9279	12.1228	12.2802	11.8192	11.5983	12.6661	12.5411	12.3359	12.2816	12.4029	12.0585	12.2542	12.3228	12.4023	11.0494	12.1143	12.675	12.098	11.8518	12.0616	12.3826	12.0659	12.9135	11.539
DFFA	9.5426	9.60003	9.38698	9.62281	9.30726	9.38351	9.48783	9.70765	9.66109	9.57114	9.53598	9.46071	9.34232	9.54944	9.2354	8.99472	9.34686	9.32435	9.51715	9.51865	9.70594	9.42477	9.65961	9.49051	9.72061
PEX14	8.80134	8.97939	8.70893	8.76086	8.85379	8.72465	8.75568	8.78562	8.6625	8.81355	8.69832	8.6842	8.80313	8.69967	8.60378	9.05753	8.87645	8.69445	8.87447	8.93086	8.78289	8.82108	8.9835	8.98249	8.6895
CASZ1	8.27196	8.35699	8.74961	8.28245	8.55392	8.41478	8.38868	8.38523	8.52862	8.44606	8.42451	8.67326	8.87284	8.47286	8.86196	9.0438	9.30329	8.34909	8.97157	8.2376	8.7565	8.73759	8.87248	8.83537	8.28875
C1orf127	6.01331	5.88251	6.17887	5.92018	5.60143	5.78625	6.29237	6.43609	6.35705	6.10908	6.1764	6.08962	6.0195	6.33222	5.93393	6.02795	5.69999	6.44459	6.06889	5.72767	6.17325	6.07488	5.86475	6.46899	5.96943
CFL1P6	5.4329	5.26968	4.9891	5.39361	5.12901	5.06733	5.29303	5.30376	5.1557	5.05585	5.00068	5.15426	5.07229	5.23637	6.48856	6.53566	4.92686	5.18893	5.20592	5.38278	5.23898	5.04315	5.48427	5.29747	4.92912
TARDBP	10.5897	10.8461	10.7996	10.7326	10.4121	10.9959	10.5875	10.7609	10.7113	10.537	10.6721	10.6052	10.5458	10.8925	10.7258	10.5288	10.8097	10.684	10.5226	10.9222	10.6966	10.4952	10.4448	10.9078	10.6384
SRM	9.54072	9.54009	9.36661	9.42211	9.72063	9.2926	9.56702	9.36473	9.38514	9.41346	9.38382	9.34851	9.54527	9.35831	9.32583	10.1863	9.46028	9.4704	10.0049	9.6028	9.51486	9.49836	9.69605	9.56403	9.57644
EXOSC10	11.0571	11.0657	11.0044	10.9915	10.9342	11.025	11.066	10.9529	10.9598	10.8579	11.0895	10.9681	11.1583	11.0249	10.9247	11.1342	11.0518	10.9973	10.6914	10.5691	11.1691	11.0125	11.0642	10.9479	10.8603
MTOR	11.4876	11.485	11.3765	11.417	11.5198	11.2491	11.5301	11.3524	11.4404	11.441	11.4996	11.3793	11.5209	11.4498	11.393	10.667	11.4641	11.4302	11.1028	10.7701	11.6078	11.5038	11.4597	11.3579	11.4691
ANGPTL7	4.80473	5.08651	4.90135	4.50762	4.78723	4.90463	5.02538	5.19924	5.10005	5.05585	4.79321	4.96676	4.50762	4.93133	6.0311	4.50762	5.02019	4.9409	4.82234	5.06615	5.10687	4.50762	4.80721	5.38804	4.80619
RPL39P6	6.63439	6.20437	5.95064	6.78988	6.42198	6.33423	6.44168	6.70715	6.03598	6.61219	6.15643	5.97304	6.18584	6.56005	9.09057	9.55477	6.25641	6.72406	6.75608	7.07539	6.2789	6.32668	6.67898	6.74239	6.75725
UBIAD1	9.48132	9.65258	9.22152	9.67932	9.41093	9.39099	9.32398	9.4088	9.3425	9.48667	9.52023	9.17935	9.35988	9.17783	9.19483	8.50674	9.07358	9.02512	9.25473	8.9562	9.51682	9.28739	9.37275	9.17393	9.66257
DISP3	5.33797	5.93455	5.49516	5.77419	5.72371	5.53921	5.67745	5.68416	5.64121	5.44626	5.74832	5.33793	6.3487	5.29341	5.6431	6.02795	5.43246	5.70323	5.48597	5.38278	5.92799	5.42498	5.80561	5.61151	5.88874
FBXO2	7.22403	7.42968	6.82507	6.76282	7.66081	6.90759	6.49337	6.86471	6.78179	7.20217	6.67434	6.50652	6.53704	6.95807	6.69403	7.61764	6.61857	6.67892	6.74082	7.38843	7.04609	6.36731	6.88133	6.46899	6.94761
FBXO44	9.68187	9.9602	9.66534	9.81635	10.019	9.7821	9.46582	9.51779	9.65693	9.56693	9.71103	9.59259	9.92659	9.80524	9.60907	10.658	9.85349	9.90954	9.60441	10.195	9.9004	9.75123	9.91059	9.55902	9.67817
FBXO6	9.37582	8.74928	8.9721	8.70057	8.67422	8.31967	9.04766	8.56243	8.99355	9.03435	8.86573	8.5738	8.97017	8.84352	9.36291	8.78795	9.14198	9.0049	9.05958	8.93341	9.05863	8.85778	8.94648	9.28333	8.47154
MAD2L2	9.0301	8.93896	9.17114	8.98793	9.28758	8.94158	9.20095	8.86765	9.05404	9.19871	9.04532	8.87763	9.11291	8.93102	8.9295	9.70602	9.33176	9.25762	9.40587	9.48774	9.14755	9.32358	9.25433	9.32918	8.88167
DRAXIN	7.17536	6.48937	7.38982	7.24078	7.99047	7.77533	6.84588	6.61379	7.64997	7.70129	7.75287	6.59515	6.89222	7.25527	6.31836	7.81003	7.84499	6.61621	6.78609	8.1119	7.65957	6.55275	6.32923	6.159	7.6745
AGTRAP	11.2247	10.9295	11.0865	11.0088	10.8912	10.5979	11.4711	11.3136	11.2952	11.1131	11.2955	10.9819	11.1793	11.0527	11.2663	11.2491	11.1123	11.5843	11.4609	10.5029	11.0318	11.2192	10.9402	11.7077	10.5185
C1orf167	4.80473	5.08651	5.06273	4.50762	4.78723	4.78879	4.93112	5.25349	4.77405	5.05585	5.00068	4.88303	4.90817	5.23637	5.21397	5.65283	4.92686	5.18893	5.43748	5.38278	5.23898	5.12483	4.50762	5.06957	5.02295
MTHFR	11.1718	11.2736	11.0711	11.1208	10.8589	10.7711	11.3508	11.2049	11.3564	10.9911	11.2077	11.1512	11.2943	11.4984	10.9972	10.7132	11.3901	11.2601	11.0579	10.502	11.4082	11.2787	10.9823	11.1862	10.8381
CLCN6	10.0025	9.85853	10.0314	9.86284	9.47669	9.51764	10.1023	10.0512	10.0523	9.79836	9.89313	9.88639	10.2043	10.1559	9.96293	9.44953	10.2357	9.91881	9.62642	8.94864	9.94918	10.1943	9.79376	10.0263	9.36143
RP5-934G17.6	5.70055	5.32098	5.23866	5.43997	5.46033	5.34084	5.10443	5.43692	5.10005	5.6274	5.14214	5.25227	5.58302	5.44205	6.55069	7.70836	5.28526	5.50745	5.53186	5.5717	5.23898	5.12483	5.394	5.06957	5.1706
KIAA2013	10.8735	10.5429	10.5953	10.6035	10.4872	10.2995	10.8584	10.6166	10.6216	10.7945	10.6721	10.7057	10.6953	10.6681	10.7509	10.7911	10.6948	10.8123	11.055	10.6558	10.8945	10.5532	10.487	11.0189	10.5404
PLOD1	10.7653	10.3501	10.9483	10.4085	10.3125	10.0224	11.0825	10.7182	10.7523	10.6646	10.4567	10.2609	10.4462	10.7357	10.6312	10.5115	10.8283	11.0376	10.5406	9.91434	10.8839	10.4544	10.2752	11.1986	9.98298
MFN2	11.3218	11.2897	11.3751	11.2673	11.2537	11.1021	11.4721	11.0503	11.1698	11.4768	11.1436	11.1746	11.1522	11.2529	11.3196	10.8824	11.2424	11.4952	11.0871	10.8363	11.4292	11.1267	11.3033	11.4015	11.2038
MIIP	10.1888	9.82938	9.85534	9.81162	9.96305	9.67136	10.0854	9.88082	9.90083	9.81799	9.9698	9.71339	9.77201	9.96219	9.95486	10.3759	9.80905	9.99828	10.2082	10.0892	9.86232	9.84047	10.0417	10.3275	9.46697
TNFRSF8	9.45964	8.97407	8.4896	8.5867	8.50351	8.39252	9.28337	8.90563	9.23657	9.1488	8.96481	8.55006	7.93402	8.7031	8.75428	7.90487	8.15237	8.5015	8.48437	8.25819	8.68131	8.61812	8.08211	9.00479	9.09054
TNFRSF1B	14.3315	13.7796	14.1315	13.7047	13.832	13.5322	14.5209	13.9327	14.1558	14.0206	13.994	13.8273	13.8049	14.0506	13.8476	13.5994	14.1996	14.2552	13.8937	13.7595	13.7669	14.2386	13.7245	14.4196	13.8619
VPS13D	12.0622	12.0714	11.9955	12.1684	12.0569	12.074	11.9194	12.0603	12.0012	11.9739	12.024	12.1388	12.1133	11.9546	11.8995	11.0112	12.0854	11.9261	11.524	11.2503	12.1166	12.1302	12.1703	11.9576	12.1692
RP5-888M10.2	5.38687	5.73995	5.37752	5.52558	5.4978	5.29436	5.60544	5.71466	5.25391	5.2784	5.48004	5.15426	5.19704	5.64267	5.08624	5.1802	5.22879	5.41517	4.50762	5.60503	5.17642	5.31959	5.02468	5.507	5.60046
DHRS3	8.83546	9.14015	9.00845	8.59039	9.59344	9.33199	8.93264	8.77978	8.92115	9.11455	8.89862	8.48893	8.9131	8.84973	8.26258	9.47529	8.88239	8.81555	8.80589	9.79459	8.90503	9.10808	9.35982	8.19786	9.17851
HNRNPCL1	6.86512	6.16355	6.82507	6.43863	6.95976	6.52147	6.63696	6.9953	6.90388	6.57717	6.94935	6.98415	6.82375	6.38859	7.80109	7.70836	6.97179	6.72406	6.80085	7.22809	6.78771	6.81724	6.54066	6.95817	6.74354
HNRNPCL2	5.51791	5.21429	5.49516	5.52558	5.4978	5.29436	5.17371	5.47678	5.487	5.49518	5.85906	5.72023	5.68055	5.39559	6.35431	6.20385	5.55696	5.31085	5.13339	5.88733	5.44535	5.60236	5.394	5.34412	5.67217
PRDM2	11.2142	11.3749	11.6151	11.3215	11.2848	11.523	11.21	11.2429	11.3099	11.2114	11.3415	11.4009	11.4585	11.3615	11.1824	10.8513	11.5021	11.1877	11.0609	10.7765	11.5132	11.5625	11.4892	11.3081	11.2964
KAZN	5.09876	5.41409	5.41865	5.34435	5.06426	4.9931	5.29303	5.13996	5.1557	5.21261	5.71865	4.96676	5.30124	5.48602	5.21397	5.5574	5.28526	5.18893	5.53186	5.42415	4.93287	5.47287	5.10363	5.13492	5.43731
TBCAP2	5.02044	4.91832	4.9891	4.93036	4.90243	4.9931	4.93112	5.19924	4.77405	4.8254	4.50762	4.96676	4.99741	4.50762	5.76953	5.45055	4.80459	5.0373	5.0506	4.90379	4.80886	4.81798	4.80721	4.90623	5.10163
TMEM51	6.57363	5.70888	6.74351	6.60316	5.37987	6.35096	6.59085	6.068	5.86842	6.15992	6.92756	6.45296	6.06339	6.49422	6.77305	6.02795	6.31505	6.66353	6.52418	5.69844	6.55032	6.34716	5.64067	7.23268	6.37991
FHAD1	5.55746	5.49749	5.99569	5.97342	5.80638	5.29436	5.64213	5.51485	6.01637	5.74321	5.71865	6.01325	5.74047	6.27315	6.38925	6.3081	5.47601	6.00728	6.0422	5.18959	6.76028	5.93946	5.64067	6.74239	5.80147
RP3-467K16.4	5.85425	6.2631	6.26949	6.55599	6.0429	6.4621	6.6064	6.068	6.45679	6.27822	6.07298	6.64318	6.26094	5.97654	5.88191	7.07452	6.42455	5.46258	6.19385	6.02619	6.86675	5.78481	5.60402	6.159	5.48108
EFHD2	13.0757	12.8289	13.2642	12.7366	12.8774	12.7918	13.1637	12.7812	12.9799	13.1425	12.9155	13.2791	13.0823	12.9177	12.924	14.074	13.437	13.2336	13.5935	13.3065	13.1921	13.0689	12.7781	13.2709	12.5858
CTRC	5.73321	5.67679	5.45778	5.60355	5.4211	5.57388	5.52735	5.6201	5.41675	5.2784	5.58996	5.45056	5.43401	5.34623	5.6431	6.57664	5.79492	5.31085	5.73193	5.5717	5.7493	5.12483	5.44038	5.24758	5.02295
CASP9	8.79505	9.0213	8.66098	8.69715	8.59623	8.58136	8.8076	8.76804	9.03701	8.62336	8.6795	8.67051	8.55074	8.58144	8.59686	8.16917	8.73913	8.62036	8.65021	8.59216	8.76975	8.72319	8.49607	8.8326	8.57912
DNAJC16	9.1133	9.17768	8.91963	9.22253	8.98432	9.30057	9.10578	9.07469	9.2514	9.06158	9.25443	9.21932	9.1106	8.94268	9.16247	8.19433	8.95181	9.04505	8.75585	8.63678	9.16269	9.20182	8.98631	8.80461	9.29553
AGMAT	7.1249	7.54346	6.79073	7.52607	7.67925	7.78682	7.24464	7.31722	6.84423	7.03688	7.17758	6.86004	7.27705	7.36528	7.33044	6.49332	7.07148	7.14008	7.34833	7.57257	7.44215	7.11893	7.47125	6.74239	7.77565
CHCHD2P6	7.70442	6.78666	7.51818	6.7352	7.70348	7.42311	6.92103	7.72035	7.2534	7.94359	7.48003	7.52069	7.79047	6.62266	8.96212	8.87582	7.68965	7.71035	7.81882	7.76454	6.62925	6.68389	6.80406	7.81339	6.83668
DDI2	10.0948	10.1596	10.117	10.1154	10.108	10.2885	10.0682	10.2358	10.1336	9.97086	10.1813	10.0878	10.1814	10.1819	10.1323	9.66184	10.0986	9.87341	9.79663	9.61557	10.2212	10.0521	10.0336	9.9365	10.0814
PLEKHM2	11.4861	11.2902	11.3419	11.2793	11.5207	11.1084	11.5497	11.2011	11.1887	11.3817	11.2612	11.26	11.4634	11.489	11.2444	11.2082	11.3781	11.4623	11.3505	11.019	11.3538	11.6023	11.641	11.5631	11.1251
SLC25A34	6.74801	6.78666	6.70695	6.38479	6.59567	6.24701	6.07543	6.28413	6.48389	6.44645	6.2715	6.66655	6.80012	6.49422	6.52	6.69233	6.50901	6.66353	6.64529	6.39626	6.19514	6.74483	6.84325	6.40652	6.28482
RPL12P14	7.31651	6.40714	7.24009	6.69265	7.43282	7.19817	6.75248	6.98489	7.31231	7.22424	7.45034	7.14724	7.62413	6.83388	8.40421	9.00184	7.56824	7.33224	7.90059	7.52533	6.51733	6.56989	7.01237	7.2067	6.83668
UQCRHL	8.06709	7.55795	7.99839	7.58726	8.13925	8.16177	7.69944	8.0578	8.10157	8.25945	8.05655	8.07952	8.15258	7.65118	8.69726	8.78795	8.13249	8.13105	8.2353	8.67701	7.44215	7.54262	7.63248	8.30195	7.53495
RP11-169K16.8	7.77707	7.60055	7.69704	7.9827	8.30179	7.75791	7.65004	8.02844	7.48815	8.13338	7.66553	7.39805	7.91286	7.65118	10.6629	11.4751	7.51503	8.0709	8.62653	8.84118	7.68805	7.88695	8.07151	7.90651	7.99243
SPEN	12.4681	12.4589	12.7937	12.4136	12.523	12.4905	12.5796	12.5256	12.4947	12.5245	12.4797	12.4534	12.7602	12.5773	12.3293	11.582	12.7277	12.6759	12.1606	11.6131	12.5012	12.778	12.762	12.6494	12.3484
ZBTB17	9.71385	9.69845	9.59547	9.52403	9.65767	9.38351	9.57264	9.53863	9.54409	9.56904	9.62861	9.67287	9.64571	9.69425	9.54958	10.0558	9.70247	9.57782	9.81938	9.41109	9.77481	9.48777	9.91501	9.70372	9.60028
EPHA2	6.03773	6.35508	5.87937	6.78988	5.5337	5.78625	6.84588	5.77299	6.61137	6.42663	5.85906	5.90984	6.1663	6.49422	6.45632	5.73956	5.93602	6.22397	5.69514	6.29669	6.19514	6.14902	5.80561	6.19762	5.88874
ARHGEF19	7.75763	7.9185	7.80108	7.90122	8.27395	7.91791	7.76713	7.86067	7.67243	7.95663	7.55163	7.86917	8.04021	8.03829	8.16283	8.556	7.8572	7.80104	7.92683	8.29851	7.99705	7.93175	7.84732	7.9889	7.83304
RSG1	6.80133	6.96425	6.41733	6.72117	7.02985	6.67184	6.68148	6.42009	6.38637	6.5948	6.71362	6.73425	6.83541	6.79426	6.60994	5.96274	6.66282	6.36885	6.67792	6.51775	6.97718	6.48181	6.22924	6.63985	6.82377
MT1XP1	5.63172	5.36894	5.72053	5.39361	5.37987	5.67066	5.23602	5.39501	5.1557	5.13941	5.07605	5.61002	5.54808	5.23637	6.38925	7.20659	5.51742	5.77155	5.53186	5.38278	5.10687	5.88027	5.34472	5.46921	5.02295
FBXO42	9.80885	9.8542	10.3096	9.95727	9.88669	10.0569	9.94211	10.0244	9.96965	9.90231	10.08	9.88521	9.88409	9.97642	9.75872	9.57873	10.2299	10.1465	9.82976	9.67927	9.88377	10.3093	10.3058	10.0586	9.85319
SZRD1	11.6753	11.6615	11.7544	11.5779	11.612	11.614	11.7499	11.546	11.6467	11.6299	11.6036	11.5991	11.6485	11.6404	11.6427	11.6378	11.811	11.745	11.9018	11.67	11.7736	11.8051	11.7015	11.7862	11.6428
RP11-430L17.1	6.92599	6.56659	7.2149	6.76282	7.0965	7.18061	6.59085	6.90967	6.98867	6.78961	7.04327	6.89946	7.30199	6.65287	8.56177	9.10454	7.04995	7.19331	6.97916	7.50459	6.53393	6.66821	6.80406	6.98927	6.61319
SPATA21	4.50762	5.00978	5.23866	5.02445	5.06426	4.9931	4.50762	5.0741	5.10005	4.95613	5.14214	4.96676	5.13795	5.48602	4.91813	5.65283	4.80459	5.41517	5.13339	4.99207	5.34921	5.31959	4.80721	5.24758	5.1706
NECAP2	11.6671	11.5377	11.2745	11.5436	11.4437	11.3811	11.4841	11.4217	11.4861	11.5628	11.6119	11.3976	11.488	11.5406	11.5022	11.0094	11.1884	11.4313	11.5133	11.6573	11.5239	11.5463	11.5377	11.4532	11.5621
RP4-798A10.2	6.81434	7.3896	6.93355	6.72117	6.7607	6.95013	6.5267	7.10486	6.67068	6.77443	6.62006	6.45296	6.73914	7.36528	5.76953	6.53566	7.15436	6.46283	6.48736	6.68075	6.37608	7.17416	7.03489	7.3944	6.37991
RP4-798A10.7	5.66675	5.60921	5.28797	5.29164	5.5337	5.60727	5.23602	5.51485	5.20666	5.21261	5.20161	5.61002	5.30124	5.39559	5.57302	5.45055	5.38645	5.36478	5.83487	5.69844	5.39874	6.02265	5.394	5.13492	5.10163
RP4-798A10.4	6.40778	6.59622	6.77908	6.18612	6.73662	6.72247	6.66681	6.42009	6.69366	6.62935	5.83246	6.58285	6.7266	6.40683	7.31338	7.41645	6.06093	6.42608	6.24035	7.17611	6.68911	5.91027	6.40374	6.66625	6.24461
RP5-875O13.1	4.50762	4.50762	4.78646	4.50762	4.50762	4.50762	4.50762	4.50762	4.77405	4.50762	4.91085	4.50762	4.7913	4.50762	4.91813	4.98534	4.50762	4.81457	4.95183	4.78819	4.80886	4.50762	5.99973	4.50762	4.92912
NBPF1	11.5002	11.4948	11.2524	11.0774	11.5307	11.5878	11.3049	10.8103	11.4007	11.0238	11.4208	11.4393	10.9572	11.7665	10.8657	10.7325	11.2771	11.3097	10.6195	11.1293	10.9879	11.3908	11.4521	11.0388	10.7126
FAM231A	5.02044	4.91832	4.90135	4.50762	5.12901	4.90463	4.93112	4.99898	5.20666	4.95613	5.00068	5.15426	4.99741	5.10472	5.88191	6.20385	5.16708	5.11811	5.0506	4.90379	4.93287	4.81798	4.93055	4.50762	4.92912
EIF1AXP1	7.51614	7.29711	7.44833	7.39503	7.04923	7.44519	7.3103	7.39689	7.49449	7.59641	7.55859	7.32888	7.37422	7.16659	7.59247	6.79861	7.39367	7.32277	7.13665	7.50459	7.41672	7.46584	7.51924	7.3557	7.2816
FAM231C	5.02044	4.91832	4.90135	4.50762	5.12901	4.90463	4.93112	4.99898	5.20666	4.95613	5.00068	5.15426	4.99741	5.10472	5.88191	6.20385	5.16708	5.11811	5.0506	4.90379	4.93287	4.81798	4.93055	4.50762	4.92912
CROCC	10.7435	10.8735	10.2733	10.421	10.9373	10.7689	10.2582	10.4359	10.3927	11.023	10.641	10.5422	10.7317	10.962	10.4189	11.3104	10.5033	10.462	10.6829	11.0303	10.4612	10.0607	11.0087	10.5922	10.5843
RP11-108M9.2	4.80473	4.50762	4.50762	5.02445	5.83252	4.90463	4.50762	4.50762	4.88387	4.50762	4.50762	4.96676	4.90817	4.50762	5.21397	5.1802	4.80459	4.9409	4.50762	4.90379	4.93287	4.50762	6.165	4.90623	4.50762
RP11-108M9.3	4.50762	4.50762	4.78646	4.50762	4.78723	4.50762	4.50762	4.50762	4.88387	4.50762	4.79321	4.50762	4.7913	4.50762	4.91813	5.1802	4.50762	4.50762	4.95183	4.78819	4.80886	4.50762	6.09705	4.50762	4.92912
RP11-108M9.4	7.28941	7.42176	7.84496	7.26928	7.62317	7.75206	7.85676	7.48685	7.35491	7.74718	6.59205	7.52685	7.79047	7.33859	7.88348	8.20675	6.85164	7.42359	7.11357	8.12094	7.93923	7.13016	7.49545	7.46145	7.15558
ATP13A2	10.5057	10.5284	10.4428	10.3346	10.5529	10.2592	10.6022	10.4761	10.538	10.4401	10.4289	10.5821	10.4444	10.4912	10.3992	10.5604	10.5129	10.3971	10.3399	10.1747	10.7435	10.352	10.528	10.6584	10.4586
SDHB	10.3279	9.88993	10.1988	10.1038	9.91002	9.94455	10.3006	10.2808	10.2726	10.122	10.0216	10.0461	10.008	10.0496	9.99476	9.33034	10.2241	10.2627	10.1417	10.3793	10.0637	10.3045	10.0842	10.4021	9.98019
PADI2	9.99704	9.10406	10.1103	9.25778	10.0058	9.53462	11.1124	10.2558	10.3486	10.3487	9.60227	10.3611	10.3253	10.4212	11.2019	8.3139	9.05267	11.0248	10.0079	9.5389	10.4376	10.8319	9.65257	11.1153	9.53326
PADI4	10.4448	10.1276	10.0731	10.5258	10.1357	9.53967	10.4496	10.8124	10.7053	10.9195	10.5196	10.1223	10.6969	10.4459	10.0104	9.02298	10.2644	10.8057	10.0966	9.02487	10.2498	10.0143	9.91648	11.7584	9.42855
PADI6	5.98835	4.50762	6.08072	5.80506	5.4211	6.09274	5.52735	6.15124	4.50762	4.8254	5.71865	4.50762	4.90817	5.9232	5.08624	7.37249	5.02019	6.44459	5.83487	4.90379	5.87173	5.81761	5.60402	6.66625	5.48108
RCC2	11.4601	11.5636	11.542	11.1922	11.2339	11.3174	11.6083	11.4495	11.5686	11.4638	11.4469	11.3864	11.3125	11.6292	11.589	11.8166	11.4695	11.5702	11.703	11.4289	11.6192	11.3914	11.6095	11.6783	11.2298
ARHGEF10L	10.863	10.2337	10.2512	9.71693	9.65461	9.68814	10.526	10.4433	10.3225	10.5098	10.3823	10.0151	10.2437	10.2514	10.4969	9.11113	10.0572	10.5817	9.76452	9.62349	10.0201	10.1085	9.55767	11.1175	9.47493
KLHDC7A	5.22914	5.32098	5.37752	5.56541	5.33633	5.24466	5.34583	5.13996	4.96779	5.2784	4.91085	5.09873	5.95028	5.02563	6.28132	5.89344	4.92686	5.36478	5.20592	5.24312	5.23898	5.04315	5.394	5.64385	5.23263
DYNLL1P3	5.09876	4.91832	4.90135	5.02445	5.18729	4.90463	4.80761	5.19924	5.03824	5.21261	4.91085	4.88303	4.90817	4.93133	5.82723	5.65283	4.50762	5.11811	5.0506	5.24312	5.02751	5.04315	5.17282	5.06957	5.10163
ALDH4A1	6.93784	6.93056	6.82507	6.69265	6.55441	6.67184	6.93316	6.82998	7.39623	7.03688	7.30825	6.92829	6.7266	6.79426	6.79837	7.0179	7.11355	7.05037	7.4247	7.14034	7.0683	7.10761	6.91835	7.14411	6.62834
IFFO2	9.97776	9.96824	10.2124	10.0579	10.2499	10.3569	9.66156	9.79684	10.0083	9.98356	10.1902	10.498	9.90417	9.89487	9.52798	10.4427	10.11	9.72615	10.1431	9.68836	10.4724	9.74057	10.0698	9.89073	10.4013
UBR4	13.1458	13.2734	13.0492	13.1935	13.0105	13.0665	13.3052	13.2711	13.3446	13.1496	13.1931	13.2277	13.1366	13.1138	13.0934	11.8719	13.2326	13.206	12.4596	12.0002	13.2667	13.1922	13.227	13.1726	13.3096
EMC1	10.3474	10.5545	10.2812	10.3607	10.2879	10.3094	10.4094	10.5046	10.364	10.3934	10.318	10.3922	10.3519	10.2502	10.1394	9.70602	10.3331	10.482	9.80015	10.2975	10.1896	10.2985	10.1545	10.195	10.2772
MRTO4	8.64915	8.63233	8.21388	8.6412	8.48631	8.4547	8.62791	8.59937	8.54681	8.61929	8.71072	8.47638	8.4225	8.62919	8.33931	8.60362	8.27978	8.30712	8.78821	8.88144	8.63133	8.41339	8.6208	8.42498	8.66531
AKR7A3	6.31585	6.31912	6.14059	5.60355	6.59567	6.17239	6.09902	6.24764	6.19889	6.15992	6.00615	6.01325	6.12622	6.09973	6.52	6.79861	6.25641	5.83556	6.28511	6.39626	5.7813	5.91027	6.34828	6.03481	5.91631
AKR7A2	9.33959	9.20747	9.05088	9.23909	9.90616	8.9818	9.20821	9.34711	9.22909	9.44135	9.12618	9.1928	9.26984	9.30289	9.05575	9.09792	9.20016	9.2866	9.28776	9.35508	9.25737	9.33544	9.26824	9.34285	9.22411
PQLC2	8.05656	7.89599	7.95408	7.56462	7.96574	7.57742	8.04254	7.9206	7.83038	7.72442	7.92359	8.0026	7.66917	7.97688	7.96135	8.19433	7.82026	7.96061	7.79047	7.8045	8.01395	8.05244	7.7771	8.16731	7.63191
CAPZB	12.6044	12.499	12.6477	12.5897	12.6352	12.4627	12.7364	12.5052	12.6949	12.6868	12.623	12.6049	12.5746	12.6875	12.4797	12.6218	12.6947	12.617	12.8218	12.8171	12.7292	12.7577	12.7722	12.8984	12.6283
MINOS1	7.6908	8.01037	7.63575	7.7227	7.86231	8.26351	7.24464	7.66392	7.53193	7.56249	7.63955	7.68384	7.50831	7.65118	7.6476	7.85824	7.74335	7.48414	7.63153	7.83787	7.72286	7.17416	7.54263	7.79056	7.6745
RP5-1056L3.3	8.28102	8.26375	8.22633	8.46701	8.76539	8.30385	8.21166	8.82581	8.04705	8.4598	8.22661	8.16431	8.36936	8.11797	10.9466	11.9846	8.33295	8.59736	9.07714	9.26677	8.10082	8.19544	8.45602	8.35708	8.5492
NBL1	5.55746	5.26968	6.039	5.80506	6.0429	5.57388	5.39517	5.58636	5.10005	5.66757	5.51823	5.51786	5.76914	5.678	5.32061	6.2571	5.33756	5.41517	5.73193	6.33078	5.71625	5.71586	6.43939	5.89528	5.83138
[truncated: 19,619 more rows]
