# Supplementary material for: Molecular characterization of atherosclerosis in HIV positive persons
Source: Sci Rep. 2021 Feb 5;11:3232. doi: 10.1038/s41598-021-82429-4 (PMC7865026; doi:10.1038/s41598-021-82429-4)
Supplement: Supplementary file 1 — Supplementary Information. [file 41598_2021_82429_MOESM1_ESM.zip › 41598_2021_82429_MOESM1_ESM.zip/supplemental_11162020/Supplemental Table 4- smallRNA-Seq- raw and VST-transformed counts.xlsx]

## Sheet: raw_counts
mature miRNA name	VP007	VP012	VP029	VP040	VP041	VP052	VP021	VP027	VP028	VP031	VP032	VP034
hsa-let-7a-3p	77	86	120	151	68	133	118	62	126	141	115	110
hsa-let-7a-5p/7c-5p	733419	225338	541970	479594	545376	526811	552548	364256	673414	414470	532709	639833
hsa-let-7b-3p	108	85	150	162	88	101	115	94	147	144	138	141
hsa-let-7b-5p	35282	17888	27589	28843	29761	28654	37943	23292	39185	34778	30450	32809
hsa-let-7d-3p	1072	1248	1504	1795	1115	2014	2239	1005	1467	1597	1076	1906
hsa-let-7d-5p	22979	17609	18865	16040	19854	22101	25383	14175	20609	23286	18098	23797
hsa-let-7e-3p	0	12	12	0	3	5	17	5	0	9	8	0
hsa-let-7e-5p	3318	1365	3362	2733	2869	2639	4032	1709	3117	2372	3304	2114
hsa-let-7f-1-3p	88	82	167	206	83	181	155	95	134	175	133	174
hsa-let-7f-2-3p	32	55	81	82	38	90	61	0	88	75	63	112
hsa-let-7f-5p	424464	269377	413738	455245	391434	443952	447861	291244	522247	323065	432634	439347
hsa-let-7g-3p	96	115	140	191	80	169	151	160	125	144	180	141
hsa-let-7g-5p	284725	176736	275724	273554	231206	276179	252335	246222	342563	298608	396255	264145
hsa-let-7i-3p	517	542	975	793	368	701	1082	627	1006	798	785	531
hsa-let-7i-5p	94228	78399	111318	112108	76604	104912	124446	75568	117515	109660	106539	100126
hsa-miR-1-3p	15	0	19	16	10	3	24	12	17	2	5	4
hsa-miR-100-5p	467	1253	1970	910	647	826	201	161	412	387	2677	738
hsa-miR-101-3p	49701	58252	68357	57363	36727	81826	57187	67072	55184	57263	88896	50127
hsa-miR-101-5p	136	154	208	154	114	213	141	146	162	158	256	154
hsa-miR-103a-2-5p	5	15	23	23	15	20	50	25	16	19	26	30
hsa-miR-106b-3p	6583	8188	8765	9626	8076	8547	9190	4680	8370	6152	6999	6611
hsa-miR-106b-5p	1129	1191	2236	2144	1148	1803	1899	907	1592	1372	1421	1589
hsa-miR-107/103a-3p/103b	94693	107392	145694	127843	116389	155284	165246	104148	142181	146531	107681	144388
hsa-miR-10a-3p	6	12	17	9	7	39	32	11	14	24	11	17
hsa-miR-10a-5p	50084	59837	65338	95489	44221	88166	77498	62542	45105	81352	55007	60842
hsa-miR-10b-5p	876	961	1354	3205	1128	844	1298	993	2040	1288	1269	2252
hsa-miR-1179	7	5	20	20	12	9	16	15	11	14	13	14
hsa-miR-1180-3p	43	43	29	48	74	51	38	27	41	32	47	55
hsa-miR-1185-1-3p	10	12	20	26	31	12	24	16	0	33	11	13
hsa-miR-1185-2-3p	6	0	0	0	7	0	13	9	0	9	0	0
hsa-miR-1197	0	5	5	4	9	3	11	5	0	9	3	5
hsa-miR-1226-3p	34	25	25	16	28	31	32	18	16	23	19	25
hsa-miR-1228-3p	0	0	4	2	0	4	4	0	11	0	0	7
hsa-miR-1229-3p	16	26	10	21	18	15	44	20	0	15	16	11
hsa-miR-1233-3p	0	6	0	12	0	0	0	9	14	12	0	0
hsa-miR-124-3p	0	0	11	5	0	0	70	3	49	44	41	128
hsa-miR-1249-3p	251	248	340	251	198	421	442	205	356	195	211	328
hsa-miR-1249-5p	26	7	17	5	8	28	10	5	18	13	7	29
hsa-miR-1254	19	28	9	6	25	15	25	13	20	22	20	21
hsa-miR-1255a	60	79	76	67	19	3	23	13	71	2	63	76
hsa-miR-125a-3p	22	24	22	35	11	43	13	24	35	32	57	24
hsa-miR-125a-5p	8948	13537	5785	12270	5027	11367	5518	7609	9916	11327	11272	6130
hsa-miR-125b-2-3p	113	72	99	66	111	202	52	91	63	130	79	61
hsa-miR-125b-5p	355	370	334	211	336	392	173	261	124	241	355	188
hsa-miR-126-3p	3154	6080	5232	4426	5381	7255	14843	6875	5288	5831	4617	4733
hsa-miR-126-5p	31543	52069	54143	38931	51216	71032	117652	72366	52844	69624	51436	46693
hsa-miR-1260b	24	94	64	152	89	85	52	62	87	96	64	67
hsa-miR-1262	0	9	20	16	6	15	8	5	13	6	6	12
hsa-miR-1268b	21	30	82	44	33	48	32	32	64	49	71	45
hsa-miR-127-3p	5427	5665	3584	5984	11577	3310	12869	6607	752	7327	3429	3543
hsa-miR-127-5p	24	19	21	32	49	15	51	26	0	25	14	9
hsa-miR-1270	17	37	15	37	39	25	39	21	30	20	18	38
hsa-miR-1271-5p	82	145	170	249	71	132	179	186	382	200	270	146
hsa-miR-1273d	2	2	0	8	4	0	4	3	2	10	4	6
hsa-miR-1273g-3p	4	2	8	5	0	6	0	4	8	9	14	4
hsa-miR-1273h-3p	958	669	1095	1150	875	861	1267	721	1041	991	976	1036
hsa-miR-1273h-5p	46	44	39	86	58	68	94	40	50	59	50	102
hsa-miR-1275	124	345	321	686	184	441	314	327	594	361	535	207
hsa-miR-1276	0	6	17	11	7	6	13	3	2	5	12	5
hsa-miR-1277-5p	32	33	74	33	24	38	59	59	19	55	39	46
hsa-miR-1278	6	8	12	9	3	10	12	6	10	9	12	4
hsa-miR-128-1-5p	425	364	642	494	377	426	489	350	628	497	438	546
hsa-miR-128-3p	1830	1745	2570	2858	1777	2235	3070	1998	2859	2017	2523	2393
hsa-miR-1284	4	4	3	7	0	4	5	2	5	11	4	13
hsa-miR-1285-3p	358	344	581	519	377	575	591	317	601	452	558	501
hsa-miR-1286	5	3	7	13	5	4	2	3	7	4	12	0
hsa-miR-1287-5p	41	26	73	111	64	64	106	53	60	55	61	44
hsa-miR-1288-3p	0	0	0	10	0	0	0	0	0	0	0	0
hsa-miR-1291	14	10	19	22	12	11	25	18	16	19	9	6
hsa-miR-1292-5p	9	6	9	9	0	11	4	8	9	5	6	10
hsa-miR-1294	21	16	22	41	28	30	42	9	40	28	19	27
hsa-miR-1295a	3	5	2	10	0	0	0	3	0	0	0	0
hsa-miR-1296-5p	30	47	35	30	21	44	54	21	36	46	22	58
hsa-miR-1298-5p	19	15	21	19	10	16	14	18	43	48	29	22
hsa-miR-1299	0	0	0	0	30	0	17	4	0	0	0	28
hsa-miR-1301-3p	325	292	323	386	328	403	650	432	516	461	431	437
hsa-miR-1303	25	18	65	29	38	36	47	12	37	31	28	58
hsa-miR-1304-3p	0	864	0	0	0	0	7	0	0	0	1981	0
hsa-miR-1304-5p	10	0	2	0	0	7	3	4	3	7	71	6
hsa-miR-1306-3p	0	0	3	5	6	4	5	8	18	0	0	5
hsa-miR-1306-5p	16	24	44	45	20	48	45	25	48	29	25	35
hsa-miR-1307-3p	999	1581	2505	1884	1489	2313	3378	1418	2275	1469	1791	2372
hsa-miR-1307-5p	647	1426	3197	1891	884	3882	3141	1181	2446	1388	2399	2195
hsa-miR-130a-3p	1912	3956	2670	2213	2408	3162	5707	3604	2006	3348	2271	2619
hsa-miR-130b-3p	910	1040	1515	1125	917	1421	1712	972	1097	1149	1150	1346
hsa-miR-130b-5p	254	312	305	327	222	332	445	256	331	300	250	334
hsa-miR-132-3p	357	329	394	697	344	274	994	309	573	525	424	409
hsa-miR-132-5p	21	16	25	30	14	13	43	18	44	19	24	16
hsa-miR-133a-3p	231	23	199	116	178	121	466	219	174	61	102	24
hsa-miR-134-5p	115	118	81	109	231	71	266	98	18	220	55	57
hsa-miR-1343-3p	9	6	0	12	10	16	16	6	13	15	13	22
hsa-miR-136-3p	133	131	126	189	271	124	266	192	15	262	135	97
hsa-miR-136-5p	12	11	6	16	26	0	32	6	0	9	6	8
hsa-miR-138-5p	10	45	36	55	17	13	23	15	40	46	43	44
hsa-miR-139-3p	12	7	4	8	15	8	43	17	12	14	16	18
hsa-miR-139-5p	111	173	148	113	273	248	972	220	231	258	279	248
hsa-miR-140-3p	41065	42036	57939	55129	44116	58828	61282	42594	62900	55383	54683	57208
hsa-miR-140-5p	586	563	985	945	690	951	838	543	944	761	770	927
hsa-miR-141-3p	1640	1553	2822	1801	1302	1860	2334	1769	2535	2470	3335	1579
hsa-miR-141-5p	6	9	18	11	12	10	12	12	10	26	24	23
hsa-miR-142-3p	19745	20739	35433	26208	18110	27648	23735	21132	17913	23231	28513	25190
hsa-miR-142-5p	392942	410336	677082	671535	367839	505337	526917	382123	681428	578262	718239	479531
hsa-miR-143-3p	12532	12758	20120	14147	16117	30614	25707	9606	42004	10268	15162	25257
hsa-miR-143-5p	8	0	4	0	0	12	0	0	14	3	3	6
hsa-miR-144-3p	834	1682	754	704	771	1423	306	114	442	84	350	663
hsa-miR-144-5p	4786	8343	2942	3819	5617	8313	1489	563	2564	559	1313	2934
hsa-miR-145-3p	8	14	30	16	20	41	48	22	50	17	19	18
hsa-miR-145-5p	119	150	168	104	168	228	487	158	361	103	92	147
hsa-miR-1468-5p	296	343	367	469	342	300	335	260	400	299	402	200
hsa-miR-146a-3p	0	10	19	4	0	25	25	0	0	23	8	10
hsa-miR-146a-5p	81521	71230	83767	67073	99150	58361	95440	77905	150762	126944	112355	110940
hsa-miR-146b-3p	7514	3364	7204	6323	4901	7552	5570	8527	7258	8612	11158	7985
hsa-miR-146b-5p	287105	93496	237019	227605	207186	247228	167756	293516	272108	373153	324960	406160
hsa-miR-147b	6	2	10	18	9	8	13	4	8	16	11	7
hsa-miR-148a-3p	104064	60354	98666	88311	54453	107272	149219	88292	62641	115583	81421	124737
hsa-miR-148a-5p	1554	992	1478	1392	1088	1838	2797	1501	1099	1872	1281	1916
hsa-miR-148b-3p	21545	20887	27916	20285	21078	28477	40011	25911	26662	31673	20084	34120
hsa-miR-148b-5p	577	560	751	580	565	739	962	628	626	770	486	865
hsa-miR-149-5p	11	2	5	6	7	9	7	5	12	13	0	0
hsa-miR-150-3p	1304	965	1573	1607	1162	1327	1665	1427	2182	1522	2116	1083
hsa-miR-150-5p	121852	144535	125685	207355	109711	150343	152319	149351	187437	119133	250708	81175
hsa-miR-151a-3p	72063	68146	83125	56862	67656	90686	146437	91607	87409	91783	85556	74166
hsa-miR-151b/151a-5p	20325	17465	24985	15426	20949	27037	40830	23941	27317	28157	27006	23663
hsa-miR-152-3p	700	664	1113	1922	1091	833	975	783	1983	783	871	1025
hsa-miR-152-5p	34	51	78	48	38	74	46	53	66	55	53	71
hsa-miR-153-3p	35	34	32	12	21	70	21	48	17	33	94	36
hsa-miR-1537-3p	7	10	27	8	12	13	19	9	6	18	10	17
hsa-miR-1537-5p	0	17	22	8	24	17	18	4	12	15	11	19
hsa-miR-1538	13	8	15	12	21	22	19	7	9	26	14	24
hsa-miR-154-5p	5	2	10	6	9	3	24	11	0	13	5	6
hsa-miR-155-5p	27963	22677	42668	40410	24617	26733	27297	13847	38342	29893	29112	30021
hsa-miR-15a-3p	0	0	9	9	4	7	11	4	11	13	7	0
hsa-miR-15a-5p	12990	13879	27393	17135	12034	16417	20566	9581	23383	15680	19641	15946
hsa-miR-15b-3p	239	264	434	335	340	690	443	202	428	434	227	443
hsa-miR-15b-5p	5822	5450	8211	9995	6303	7378	9154	4732	8579	6643	5702	8072
hsa-miR-16-1-3p	9	8	25	4	6	12	14	8	10	10	13	15
hsa-miR-16-2-3p	1278	1833	1640	1611	1299	1676	1532	853	1527	1143	1418	1502
hsa-miR-16-5p	320071	345439	529498	359636	311055	415862	376561	230970	465199	365525	346433	433771
hsa-miR-17-3p	392	466	683	443	383	549	629	405	540	484	605	431
hsa-miR-17-5p/106a-5p	4661	4907	7393	5438	5470	7219	7788	5318	6109	6356	5636	6852
hsa-miR-181a-2-3p	13316	10350	16177	24035	12081	7919	8678	14807	14957	7693	7339	7142
hsa-miR-181a-3p	6728	6435	12524	7264	7133	9962	7659	5904	9360	8761	11008	8700
hsa-miR-181a-5p	1576533	1286786	2046290	1669116	1276440	1084021	1168643	1326338	1905273	1424915	2014041	1240256
hsa-miR-181b-2-3p	32	33	50	73	34	30	34	46	48	32	21	20
hsa-miR-181b-3p	111	113	224	98	110	206	143	77	143	183	201	141
hsa-miR-181b-5p	51709	37204	64879	56756	37538	39398	40796	49718	51540	40137	51585	38192
hsa-miR-181c-3p	791	1029	1553	1399	1075	1336	1945	843	1583	1667	1347	1350
hsa-miR-181c-5p	7888	6959	13184	10948	7396	10317	13260	5074	12710	15042	11643	10144
hsa-miR-181d-5p	911	908	1233	1059	877	1097	1752	911	1360	1373	1400	1038
hsa-miR-182-5p	29227	73378	16139	16091	27501	50830	17681	11953	22890	6622	12237	16378
hsa-miR-183-3p	11	22	0	5	4	16	8	0	6	5	5	0
hsa-miR-183-5p	1013	3320	564	563	1011	1919	446	265	1082	237	401	567
hsa-miR-185-3p	158	237	288	202	217	302	411	198	225	263	205	324
hsa-miR-185-5p	1896	2112	2919	2280	2036	2261	5171	2280	2305	2554	1533	2439
hsa-miR-186-3p	3	10	8	5	13	13	12	4	0	4	9	5
hsa-miR-186-5p	68505	59197	95659	92468	64982	83591	90404	67421	90586	89931	88497	81495
hsa-miR-187-3p	10	2	11	10	13	24	9	16	27	5	0	6
hsa-miR-188-3p	13	11	25	12	22	16	9	4	30	22	10	23
hsa-miR-188-5p	67	51	114	73	56	117	97	50	69	88	73	100
hsa-miR-18a-3p	65	72	83	100	92	110	109	37	72	73	51	86
hsa-miR-18a-5p	326	327	501	435	382	642	822	318	380	457	308	512
hsa-miR-18b-5p	7	17	19	25	12	14	27	11	12	23	14	30
hsa-miR-1908-5p	42	80	36	84	34	73	192	83	134	63	36	101
hsa-miR-190a-5p	178	195	115	62	271	250	171	93	103	71	129	107
hsa-miR-190b	136	130	164	165	66	156	173	74	132	149	144	146
hsa-miR-191-3p	76	112	154	103	100	148	256	102	151	152	101	159
hsa-miR-191-5p	608823	510755	740192	653130	595715	690915	801774	510467	779139	890655	480437	1071744
hsa-miR-1910-5p	21	30	27	45	7	33	30	11	29	24	15	49
hsa-miR-192-3p	4	3	12	13	6	6	7	0	14	0	0	7
hsa-miR-193a-3p	28	80	148	62	40	85	63	30	37	63	51	98
hsa-miR-193a-5p	466	458	861	409	488	466	594	442	643	713	636	1006
hsa-miR-193b-3p	112	77	150	89	51	223	72	90	107	64	220	80
hsa-miR-193b-5p	12	6	9	7	0	12	3	9	9	7	21	3
hsa-miR-194-3p	10	12	0	12	0	15	12	13	11	9	13	9
hsa-miR-194-5p	867	928	1082	1320	938	1337	1189	973	1454	1151	1633	931
hsa-miR-195-3p	13	8	15	24	13	13	36	17	24	23	13	17
hsa-miR-195-5p	99	107	149	185	64	97	193	88	190	161	124	62
hsa-miR-196a-5p	388	73	458	434	327	197	366	167	272	240	92	208
hsa-miR-196b-5p	172	231	222	250	213	268	259	122	227	202	158	221
hsa-miR-197-3p	2183	2255	3071	3956	2245	3394	3440	2152	3464	2703	2154	2962
hsa-miR-197-5p	27	8	15	0	9	19	12	7	12	8	19	13
hsa-miR-1972	0	3	0	3	0	10	0	5	9	7	4	3
hsa-miR-1976	89	120	137	141	125	141	137	92	161	121	115	169
hsa-miR-199a-3p	3503	4700	5458	3775	4675	6247	13382	5542	5129	7593	4618	4791
hsa-miR-199a-5p	620	829	904	556	871	1017	2730	1262	974	1531	726	871
hsa-miR-199b-3p	475	652	653	473	571	752	1565	696	617	849	633	543
hsa-miR-199b-5p	689	574	943	552	459	881	582	397	509	826	584	1068
hsa-miR-19a-3p	728	650	948	542	470	966	785	552	408	782	848	831
hsa-miR-19a-5p	2	6	5	5	4	10	2	3	2	6	8	3
hsa-miR-19b-1-5p	6	3	0	5	3	14	11	0	4	6	5	5
hsa-miR-19b-3p	4431	4627	6745	3834	3098	6884	4767	4396	3453	5022	6331	5248
hsa-miR-200a-3p	57	46	115	95	40	65	85	51	133	99	116	68
hsa-miR-200a-5p	4	3	12	11	4	6	3	6	10	7	4	8
hsa-miR-200b-3p	83	90	167	147	91	104	115	82	153	153	119	160
hsa-miR-200c-3p	242	263	472	403	365	514	443	294	523	419	478	396
hsa-miR-203a-3p	14	8	25	14	8	24	11	22	10	16	29	21
hsa-miR-204-5p	55	40	12	14	16	112	179	82	24	364	56	50
hsa-miR-20a-3p	19	21	30	14	14	26	23	29	18	19	23	19
hsa-miR-20a-5p	9915	6975	14250	7912	10561	13310	13537	10909	12116	12333	12078	12442
hsa-miR-20b-3p	7	0	11	0	0	9	0	14	2	0	11	10
hsa-miR-20b-5p	891	890	1270	811	1044	1022	724	981	1163	1037	1232	1364
hsa-miR-21-3p	27324	26639	59226	36813	28609	53418	54728	28137	33310	41553	41198	61079
hsa-miR-21-5p	405131	398631	776226	557948	419327	722103	627452	440708	551128	579535	569114	791380
hsa-miR-210-3p	352	328	384	400	422	486	558	388	474	301	290	340
hsa-miR-210-5p	10	17	9	14	6	8	15	18	15	4	7	8
hsa-miR-211-5p	4	0	0	0	0	0	16	7	2	0	6	0
hsa-miR-2110	72	86	94	123	99	97	109	86	96	91	67	129
hsa-miR-2114-3p	6	5	9	11	11	7	12	4	9	4	10	5
hsa-miR-2115-3p	27	24	32	13	13	50	14	11	22	30	13	38
hsa-miR-2116-3p	4	5	9	12	5	8	6	10	8	6	6	16
hsa-miR-212-3p	53	29	58	67	49	30	121	42	62	67	60	61
hsa-miR-212-5p	9	5	9	23	15	8	36	11	47	20	16	31
hsa-miR-215-5p/192-5p	71883	60835	76671	100408	73777	90517	77768	71232	111128	81446	121746	67484
hsa-miR-219a-1-3p	25	28	25	32	20	23	31	22	30	25	16	24
hsa-miR-219a-5p	17	8	23	19	14	26	21	22	23	21	19	31
hsa-miR-219b-3p	0	4	4	4	2	6	9	3	11	9	2	14
hsa-miR-22-3p	110780	122813	203162	182341	161040	193541	241657	130165	183917	183732	147024	207769
hsa-miR-22-5p	139	177	334	457	285	291	507	231	374	330	218	288
hsa-miR-221-3p	17846	17283	28495	23575	18732	22489	33611	19615	31181	24700	20093	21025
hsa-miR-221-5p	199	315	328	277	210	302	326	336	415	416	284	342
hsa-miR-222-3p	8732	8230	12605	10820	8554	11179	14070	9138	14413	12024	9074	12285
hsa-miR-222-5p	28	13	19	25	6	10	16	10	17	25	11	18
hsa-miR-223-3p	20908	21916	45044	28775	18500	44033	37589	17514	27377	31858	19451	41953
hsa-miR-223-5p	1054	1106	1683	1046	990	1555	1611	831	1227	1378	875	1842
hsa-miR-224-5p	95	48	179	200	101	103	400	196	80	146	56	106
hsa-miR-2277-3p	8	8	12	16	8	10	28	10	14	16	25	12
hsa-miR-2277-5p	39	25	36	36	20	36	44	23	32	27	29	32
hsa-miR-2355-3p	16	19	28	17	27	32	39	20	27	31	20	13
hsa-miR-2355-5p	90	98	234	124	138	185	209	123	148	268	135	154
hsa-miR-23a-3p	8468	8349	14704	20107	10332	13355	18738	8758	16063	16230	10759	16555
hsa-miR-23a-5p	703	73	505	275	690	518	425	337	533	776	521	756
hsa-miR-23b-3p	1952	2293	2937	5172	2516	2586	5834	2437	3692	3687	2788	2593
hsa-miR-24-1-5p	7	10	8	9	6	6	5	6	5	5	8	5
hsa-miR-24-2-5p	604	584	934	787	712	945	1042	642	892	1063	806	1180
hsa-miR-24-3p	2477	2302	4504	6272	3295	3640	5361	2671	5417	5117	3491	5599
hsa-miR-2467-5p	113	80	167	75	84	134	136	74	91	110	72	222
hsa-miR-25-3p	90439	103216	147017	147005	120819	148340	142561	94423	135471	112557	112321	124079
hsa-miR-25-5p	70	81	137	97	113	101	93	79	129	106	104	94
hsa-miR-26a-1-3p	2	4	11	5	5	8	20	10	11	8	10	7
hsa-miR-26a-2-3p	131	132	318	158	85	225	173	168	240	211	163	140
hsa-miR-26a-5p	734230	716059	967078	831338	691371	877479	1041715	886376	1030587	982551	972611	853273
hsa-miR-26b-3p	737	1056	1121	1365	933	1365	1025	747	1216	1004	1109	1419
hsa-miR-26b-5p	149672	136565	264870	259212	170365	191742	276821	165505	249610	212906	147680	216510
hsa-miR-27a-3p/27b-3p	65995	73529	123689	130893	81249	97870	142441	76503	126019	116387	109827	106543
hsa-miR-27a-5p	1131	569	982	1184	1441	1359	704	742	1097	1586	1510	1858
hsa-miR-27b-5p	89	114	115	108	88	133	157	94	120	164	127	129
hsa-miR-28-3p	121041	104746	148363	127851	102119	108191	137960	109545	159462	121719	136232	119369
hsa-miR-28-5p	6228	4977	8628	9444	6822	7272	8525	5908	10462	7879	7704	7181
hsa-miR-296-3p	8	13	7	7	9	13	13	6	20	12	14	12
hsa-miR-296-5p	37	34	51	45	19	67	32	25	63	31	46	28
hsa-miR-299-3p	22	18	11	21	24	14	39	19	0	23	9	14
hsa-miR-29a-3p	35104	33088	51461	56838	26836	45512	52910	40927	65114	47426	61009	36012
hsa-miR-29a-5p	33	46	58	66	36	34	55	41	39	40	56	28
hsa-miR-29b-1-5p	92	78	114	106	84	98	99	51	125	96	72	130
hsa-miR-29b-2-5p	45	36	50	71	37	51	63	56	77	55	52	43
hsa-miR-29b-3p	1642	1500	2291	3517	1113	2134	3056	2406	2697	2360	2756	1821
hsa-miR-29c-3p	9108	8896	11288	12413	6070	13107	11327	10856	14349	10621	19294	8697
hsa-miR-29c-5p	371	305	554	579	387	539	612	498	664	521	715	456
hsa-miR-301a-3p	1481	1769	2876	1407	1369	2650	2179	1359	1215	2396	1447	3039
hsa-miR-301a-5p	4	7	12	9	9	13	15	2	12	16	5	8
hsa-miR-301b-3p	251	275	367	203	192	366	377	229	228	330	188	447
hsa-miR-3064-5p	2	0	2	7	0	3	3	9	7	4	6	10
hsa-miR-30a-3p	83	60	139	80	90	104	132	130	104	106	138	89
hsa-miR-30a-5p	2521	2110	4785	1756	1933	3447	3058	4108	2488	3356	3015	2255
hsa-miR-30b-3p	81	82	154	81	107	114	112	107	131	129	97	162
hsa-miR-30b-5p/30c-5p	41512	43758	66457	52636	43004	65759	60208	46795	59849	59283	54940	56977
hsa-miR-30c-1-3p	302	331	395	274	240	398	246	239	370	323	276	514
hsa-miR-30d-3p	567	667	1178	782	568	943	792	739	1030	980	1013	891
hsa-miR-30d-5p	112440	141749	166320	144325	127441	175198	178858	143572	174978	172058	173047	176159
hsa-miR-30e-3p	25336	22350	39699	31694	25223	33468	36878	23211	35316	31952	28632	36327
hsa-miR-30e-5p	85993	79018	136569	84671	78087	120326	101562	83692	88013	106611	105687	124142
hsa-miR-31-3p	5	10	7	12	8	18	7	11	21	9	21	5
hsa-miR-31-5p	975	1313	1188	1298	1030	1392	980	1613	2951	1391	2458	1118
hsa-miR-3116	4	10	18	7	4	2	2	5	4	10	8	6
hsa-miR-3120-3p	11	17	6	20	11	26	35	21	15	22	17	13
hsa-miR-3127-5p	22	23	24	29	27	28	38	19	28	16	18	30
hsa-miR-3128	4	2	2	4	0	5	7	0	4	9	3	10
hsa-miR-3130-3p	4	14	6	3	0	10	13	0	10	8	13	0
hsa-miR-3130-5p	8	0	14	7	8	15	16	8	24	4	13	9
hsa-miR-3136-5p	29	16	22	22	17	18	36	7	22	27	22	10
hsa-miR-3138	0	0	11	4	0	8	17	14	9	10	0	0
hsa-miR-3140-3p	10	4	8	4	14	10	10	2	6	6	3	15
hsa-miR-3141	3	0	6	9	8	10	8	0	5	0	0	2
hsa-miR-3143	12	7	14	12	11	16	15	20	11	10	10	10
hsa-miR-3150a-3p	0	14	15	4	0	6	9	5	14	0	0	0
hsa-miR-3150b-3p	150	91	229	90	45	57	135	65	242	84	107	126
hsa-miR-3154	7	0	5	0	0	12	6	0	10	0	0	6
hsa-miR-3155a	15	7	25	12	4	14	8	9	10	13	22	30
hsa-miR-3155b	22	22	20	23	12	28	19	19	16	22	17	30
hsa-miR-3157-3p	9	20	27	38	25	15	34	20	27	30	25	34
hsa-miR-3157-5p	17	4	12	29	13	21	18	16	30	13	13	14
hsa-miR-3158-3p	194	240	218	213	209	305	179	134	234	154	175	222
hsa-miR-3159	43	0	25	34	19	60	46	33	45	62	39	84
hsa-miR-3161	34	0	37	0	0	0	0	30	25	27	0	34
hsa-miR-3173-5p	12	10	15	13	7	11	14	12	9	6	6	2
hsa-miR-3174	27	37	37	22	35	58	58	19	38	84	28	74
hsa-miR-3176	95	109	186	173	61	170	233	85	80	123	59	198
hsa-miR-3177-3p	26	23	47	31	27	37	34	11	36	32	27	18
hsa-miR-3188	15	6	31	16	11	15	21	0	21	29	6	0
hsa-miR-3194-3p	15	9	35	27	19	10	32	16	26	15	18	11
hsa-miR-3194-5p	13	10	16	28	16	25	31	12	19	22	26	12
hsa-miR-3199	6	5	15	3	6	3	14	16	7	7	15	6
hsa-miR-32-3p	84	80	180	143	104	128	159	74	106	134	104	162
hsa-miR-32-5p	822	778	1623	1587	766	1467	1426	888	1445	1187	1795	861
hsa-miR-3200-3p	11	23	9	14	32	12	16	4	9	4	9	11
hsa-miR-3202	13	30	25	28	25	26	21	22	26	38	57	27
hsa-miR-320a/b/c/d	13685	11407	15434	14360	11656	13420	20002	13878	16803	15553	14576	13152
hsa-miR-323a-3p	8	34	31	27	59	12	60	36	5	26	15	26
hsa-miR-323b-3p	114	65	105	80	247	115	380	155	45	186	76	77
hsa-miR-324-3p	107	187	184	213	144	205	274	138	224	165	157	205
hsa-miR-324-5p	132	161	235	584	190	204	494	176	233	215	155	206
hsa-miR-326	796	1172	1521	1160	949	2050	3221	1350	1586	1689	1276	1501
hsa-miR-328-3p	1146	1095	1059	1211	926	1014	1509	1464	1291	842	1227	1166
hsa-miR-329-3p	6	10	3	9	13	8	17	11	0	7	6	4
hsa-miR-330-3p	113	87	101	119	98	119	161	124	170	172	115	111
hsa-miR-330-5p	216	229	381	460	250	396	457	275	434	405	214	463
hsa-miR-331-3p	616	709	1408	1183	791	1659	1940	1045	1231	1133	769	913
hsa-miR-331-5p	44	45	53	48	49	80	58	40	77	62	44	50
hsa-miR-335-3p	509	870	1024	719	720	1055	2037	866	990	1136	1223	959
hsa-miR-335-5p	296	434	620	476	252	540	887	346	463	540	603	339
hsa-miR-337-3p	14	18	23	57	32	8	63	22	0	23	10	16
hsa-miR-337-5p	7	3	9	6	22	12	16	13	0	17	7	5
hsa-miR-338-3p	354	314	600	346	349	711	545	462	504	428	527	638
hsa-miR-338-5p	52	74	125	82	69	256	118	75	145	47	84	167
hsa-miR-339-3p	4574	4831	4647	6361	4082	6040	7247	4272	7080	5098	6672	4501
hsa-miR-339-5p	563	590	759	916	642	1006	1330	583	794	822	624	832
hsa-miR-33a-3p	32	24	43	77	32	67	93	40	55	59	39	48
hsa-miR-33a-5p	21	40	73	35	38	51	65	45	34	51	51	76
hsa-miR-33b-3p	8	7	12	15	9	18	20	5	17	7	23	20
hsa-miR-33b-5p	42	67	117	94	51	130	70	56	76	54	165	56
hsa-miR-340-3p	687	629	886	805	622	945	1023	598	864	886	702	1212
hsa-miR-340-5p	11694	12822	23759	16550	10389	26875	19259	11089	14992	18668	14733	23131
hsa-miR-342-3p	42627	38540	42722	64750	41633	43712	53027	50158	71378	57725	67214	43440
hsa-miR-342-5p	998	1136	1111	1712	1012	1144	1478	1355	1664	1165	1449	883
hsa-miR-345-5p	1886	1913	2419	2502	1980	4116	2967	1681	2601	3315	2302	3821
hsa-miR-34a-5p	81	71	165	162	87	266	176	286	409	225	206	488
hsa-miR-34c-5p	24	33	67	33	31	72	42	20	29	56	13	85
hsa-miR-3605-3p	35	67	44	36	60	41	47	51	57	56	41	63
hsa-miR-3605-5p	20	36	32	32	23	32	33	22	30	42	18	48
hsa-miR-3607-3p	68	90	266	191	82	211	197	126	120	126	208	75
hsa-miR-3609	83	150	201	90	92	178	122	113	191	211	206	106
hsa-miR-361-3p	7139	7087	10491	8856	5363	8263	10202	7876	10841	8608	10999	6349
hsa-miR-361-5p	3250	2648	4786	5121	3164	3803	5380	3566	4993	4207	3994	4480
hsa-miR-3613-3p	44	61	147	101	53	105	111	39	98	77	41	96
hsa-miR-3613-5p	106	112	264	345	89	182	251	145	181	130	111	160
hsa-miR-3614-3p	5	2	8	4	5	6	8	7	0	8	6	21
hsa-miR-3614-5p	106	145	390	52	121	176	96	82	198	221	221	439
hsa-miR-3615	2115	1457	2789	2984	1903	2073	1878	1513	2647	2111	1038	2299
hsa-miR-3617-5p	0	0	8	10	0	8	12	3	6	0	6	3
hsa-miR-362-3p	15	20	28	20	13	28	37	16	27	14	24	11
hsa-miR-362-5p	698	515	1013	619	799	961	883	638	868	959	614	1405
hsa-miR-3620-3p	8	6	10	3	6	10	10	5	10	0	8	19
hsa-miR-363-3p	4438	5999	7483	5716	3896	4321	3802	6683	6661	4184	8916	4804
hsa-miR-3651	3	10	13	19	14	17	14	6	13	15	11	14
hsa-miR-3653-3p	0	3	3	13	3	9	13	9	16	7	10	8
hsa-miR-3653-5p	5	5	7	15	2	3	5	4	7	4	10	7
hsa-miR-3656	0	3	3	5	16	10	11	7	7	4	0	5
hsa-miR-365a-3p	26	25	20	19	9	27	23	17	24	16	31	32
hsa-miR-365b-3p	44	59	85	86	29	81	40	49	41	57	58	97
hsa-miR-3661	6	6	6	5	5	8	11	9	6	8	7	7
hsa-miR-3667-3p	0	6	5	13	6	27	4	22	0	2	21	11
hsa-miR-3667-5p	8	12	0	0	16	22	0	18	0	4	27	13
hsa-miR-3677-3p	42	29	49	35	44	47	80	29	26	48	35	48
hsa-miR-3678-3p	2	0	5	7	4	4	5	0	5	7	11	3
hsa-miR-3679-5p	12	10	9	11	15	22	16	17	32	14	23	0
hsa-miR-3681-5p	27	6	21	4	8	11	13	0	31	6	19	32
hsa-miR-3684	4	7	7	2	0	13	12	5	3	8	8	5
hsa-miR-3688-3p	33	59	32	34	24	40	44	22	37	18	30	23
hsa-miR-369-3p	54	41	63	101	119	71	207	41	15	119	48	41
hsa-miR-369-5p	84	104	87	142	214	90	219	111	20	158	74	63
hsa-miR-3690	31	61	270	214	169	323	35	138	123	109	64	208
hsa-miR-3691-5p	12	16	21	24	5	21	19	15	20	19	15	31
hsa-miR-370-3p	82	98	68	118	228	61	165	105	13	129	43	65
hsa-miR-370-5p	0	6	0	7	15	6	8	8	0	8	9	2
hsa-miR-371b-3p	8	5	31	17	9	17	13	5	24	14	13	26
hsa-miR-371b-5p	182	175	331	178	145	377	250	120	278	280	213	409
hsa-miR-374a-3p	1442	1350	2363	1630	1130	2058	1809	1711	1237	1750	1612	1514
hsa-miR-374a-5p	761	689	1399	1044	613	1108	1255	782	796	1040	1059	952
hsa-miR-374b-3p	158	154	271	266	151	304	262	185	180	252	256	237
hsa-miR-374b-5p	695	742	1384	1403	789	1364	1813	907	1061	1014	837	921
hsa-miR-375	7	3	21	8	6	9	22	9	8	7	20	6
hsa-miR-376a-3p	3	0	0	6	8	2	11	10	0	3	4	0
hsa-miR-376a-5p	6	8	7	8	13	7	16	4	0	8	8	4
hsa-miR-376b-3p	3	5	3	6	3	0	11	9	0	7	2	4
hsa-miR-376c-3p	31	15	11	38	28	19	59	23	3	33	15	11
hsa-miR-377-3p	0	3	2	6	21	3	9	5	0	12	0	4
hsa-miR-377-5p	35	16	17	19	59	15	55	55	5	49	8	15
hsa-miR-378a-3p/378c/378d/378e	31114	33037	49029	35560	31538	57637	35984	23499	48312	46847	40552	64708
hsa-miR-378a-5p	230	423	847	488	443	641	543	296	761	510	501	763
hsa-miR-378g	0	0	0	0	0	0	12	0	0	0	0	0
hsa-miR-378i	0	0	0	0	0	78	57	34	40	0	61	84
hsa-miR-379-3p	10	16	6	11	30	8	20	18	2	16	6	9
hsa-miR-379-5p	13	17	19	39	52	21	72	21	0	45	11	14
hsa-miR-380-3p	7	11	5	10	21	8	21	14	2	13	2	4
hsa-miR-381-3p	1275	1180	1019	1606	3055	1068	3878	1541	178	2124	1044	978
hsa-miR-382-3p	4	3	8	10	9	7	26	7	0	23	4	5
hsa-miR-382-5p	49	62	43	76	129	58	136	82	15	123	40	48
hsa-miR-3909	101	94	199	140	102	182	140	70	109	150	107	213
hsa-miR-3912-3p	134	133	222	223	125	220	205	160	210	198	228	162
hsa-miR-3913-5p	18	45	38	61	37	43	38	36	44	26	22	22
hsa-miR-3916	6	8	9	12	0	11	5	5	5	19	12	4
hsa-miR-3920	0	0	8	9	3	4	13	7	2	6	4	3
hsa-miR-3928-3p	12	24	42	26	21	36	50	32	31	24	0	42
hsa-miR-3928-5p	0	0	0	20	0	0	0	0	4	0	0	0
hsa-miR-3934-5p	13	9	22	19	36	10	14	22	27	13	28	13
hsa-miR-3939	10	3	9	8	13	21	21	13	18	26	5	31
hsa-miR-3940-3p	11	12	37	16	12	25	34	11	17	6	13	8
hsa-miR-3941	23	0	25	34	13	16	20	26	36	29	22	12
hsa-miR-3942-5p	10	7	15	9	12	9	13	5	11	7	5	6
hsa-miR-409-3p	2750	2988	1640	3039	5704	1904	7034	3656	443	5755	1542	1824
hsa-miR-409-5p	26	34	17	34	30	10	65	41	10	78	28	18
hsa-miR-410-3p	1812	1808	1675	2535	4151	1573	4853	2016	385	3300	1333	1470
hsa-miR-411-3p	25	25	19	52	73	18	88	20	5	46	20	19
hsa-miR-411-5p	1022	1468	1497	2122	3736	1424	4304	2009	283	2492	1136	1427
hsa-miR-412-5p	7	13	0	30	25	4	63	23	2	57	21	8
hsa-miR-421	2769	2516	3612	3257	2115	3310	3901	2083	2830	3092	2179	3588
hsa-miR-423-3p	11421	11468	13582	13386	10554	13901	14944	10810	13953	12218	14036	13838
hsa-miR-423-5p	12591	12930	15158	13654	11535	13096	19165	13579	16886	14780	13648	13442
hsa-miR-424-3p	91	197	271	186	198	175	173	107	178	161	103	248
hsa-miR-424-5p	145	191	514	311	121	351	286	133	271	232	124	315
hsa-miR-425-3p	333	485	715	591	560	715	773	453	705	670	461	890
hsa-miR-425-5p	8534	8255	13092	11301	9587	11725	13783	8322	12114	11277	9414	13809
hsa-miR-4286	144	191	423	245	181	320	372	176	342	397	333	279
hsa-miR-429	8	11	10	14	7	14	19	5	25	7	11	10
hsa-miR-431-3p	15	15	23	24	27	10	36	18	2	39	6	5
hsa-miR-431-5p	246	304	230	489	688	266	652	314	44	358	231	245
hsa-miR-432-5p	92	95	51	125	166	50	186	95	11	86	25	36
hsa-miR-4326	59	95	0	141	61	147	189	0	165	80	68	94
hsa-miR-433-3p	19	15	35	45	66	15	76	31	0	29	5	11
hsa-miR-4422	12	3	10	21	14	3	8	15	11	17	4	7
hsa-miR-4423-3p	0	0	0	7	0	4	5	0	9	13	4	0
hsa-miR-4423-5p	4	2	6	21	0	16	12	0	33	30	32	2
hsa-miR-4424	8	10	33	5	3	6	8	3	12	9	37	26
hsa-miR-4433a-3p	27	0	26	35	17	44	0	31	22	0	33	0
hsa-miR-4433b-3p	25	41	23	36	22	67	0	31	14	0	51	60
hsa-miR-4433b-5p	418	857	454	794	394	1062	16	792	456	118	629	756
hsa-miR-4435	34	50	19	27	60	44	80	54	36	67	20	51
hsa-miR-4440	4	0	0	0	0	0	11	0	0	0	0	0
hsa-miR-4443	22	64	39	50	29	65	45	0	52	64	26	48
hsa-miR-4446-3p	100	102	87	156	98	106	233	132	135	132	65	105
hsa-miR-4449	3	5	7	5	3	5	10	5	13	6	9	7
hsa-miR-4454	69	105	265	53	82	130	206	66	105	176	100	98
hsa-miR-4464	17	7	44	5	0	4	11	11	14	30	19	4
hsa-miR-4473	14	7	20	11	14	23	10	14	13	5	34	13
hsa-miR-4474-3p	7	8	13	16	5	19	7	12	5	11	10	9
hsa-miR-4477b	16	13	25	12	12	18	18	16	36	17	13	16
hsa-miR-4479	10	3	7	3	2	6	6	9	0	2	0	5
hsa-miR-4482-3p	0	12	19	0	0	15	0	12	8	3	452	3
hsa-miR-4484	0	0	0	0	0	0	17	0	10	0	0	10
hsa-miR-4485-3p	15	4	0	6	4	16	46	0	0	36	16	17
hsa-miR-4487	3	3	7	0	0	3	2	0	7	11	0	8
hsa-miR-4494	4	10	19	9	0	0	0	3	3	12	83	0
hsa-miR-449a	3	2	6	3	0	10	8	3	7	0	8	6
hsa-miR-449b-5p	0	0	0	0	0	6	13	0	0	3	0	0
hsa-miR-449c-5p	6	4	7	6	4	20	16	7	10	11	5	7
hsa-miR-450a-5p	65	91	197	95	82	174	132	68	162	127	62	165
hsa-miR-450b-5p	175	196	517	281	183	432	312	247	378	312	153	465
hsa-miR-4511	18	18	33	23	23	66	48	15	32	20	25	37
hsa-miR-4512	2	9	25	13	11	13	10	8	15	10	8	17
hsa-miR-451a	46838	90417	35802	49175	51731	68247	35496	10128	33290	5645	15534	34390
hsa-miR-451b	24	66	29	44	26	53	22	5	34	4	18	21
hsa-miR-452-5p	19	7	17	20	14	9	44	24	15	24	6	2
hsa-miR-4520-3p	8	0	6	3	0	10	0	9	0	9	0	13
hsa-miR-4520-5p	0	0	0	0	0	0	0	0	0	0	10	0
hsa-miR-4522	8	0	6	0	4	0	0	0	0	8	17	3
hsa-miR-4536-3p	6	3	6	10	0	7	2	0	0	2	0	0
hsa-miR-454-3p	1958	2606	3233	2962	2647	3346	3212	2160	3046	2990	2197	3277
hsa-miR-454-5p	182	172	256	303	226	202	209	170	272	203	153	236
hsa-miR-455-3p	0	12	0	4	0	10	8	9	9	5	4	4
hsa-miR-455-5p	4	2	2	3	0	3	3	15	6	4	6	6
hsa-miR-4632-3p	8	11	10	0	16	19	7	0	0	13	8	0
hsa-miR-4638-3p	6	9	9	4	8	7	4	6	10	4	6	10
hsa-miR-4642	0	14	0	14	9	15	19	0	17	0	15	9
hsa-miR-4645-3p	152	116	222	218	123	124	233	115	186	207	145	221
hsa-miR-4661-5p	43	40	58	48	43	46	49	27	69	51	25	48
hsa-miR-4662a-5p	59	77	80	137	69	94	89	84	168	224	135	103
hsa-miR-4664-3p	10	0	7	0	0	0	9	0	0	0	0	0
hsa-miR-4671-5p	4	7	2	6	0	9	6	3	12	4	0	9
hsa-miR-4677-3p	324	295	499	411	255	533	421	321	398	359	449	479
hsa-miR-4677-5p	4	5	7	4	4	13	3	5	4	4	0	7
hsa-miR-4685-3p	16	17	27	23	0	24	16	16	24	20	17	20
hsa-miR-4687-5p	12	14	13	18	19	14	27	9	21	13	17	6
hsa-miR-4688	0	17	17	17	18	22	32	30	0	31	27	24
hsa-miR-4707-3p	0	0	11	0	0	0	0	0	3	0	5	0
hsa-miR-4708-3p	0	0	0	0	0	0	10	2	0	0	0	0
hsa-miR-4712-3p	9	5	0	0	0	5	6	0	5	10	10	0
hsa-miR-4714-3p	10	0	2	0	0	4	4	6	5	2	5	6
hsa-miR-4717-3p	4	4	8	7	0	0	4	0	5	7	10	8
hsa-miR-4728-3p	0	0	0	0	0	0	0	11	0	6	0	0
hsa-miR-4732-3p	67	105	27	34	80	44	8	2	24	4	3	17
hsa-miR-4732-5p	3	18	5	10	9	14	0	0	3	0	0	3
hsa-miR-4737	0	0	3	0	2	5	0	0	3	4	22	5
hsa-miR-4741	5	0	4	7	0	9	6	0	8	5	0	12
hsa-miR-4742-3p	9	10	9	3	3	13	14	10	19	15	9	16
hsa-miR-4746-5p	156	99	144	177	186	211	233	89	122	128	100	196
hsa-miR-4757-3p	8	10	15	23	9	16	16	8	18	7	7	7
hsa-miR-4762-5p	4	5	13	12	4	6	6	0	7	8	8	19
hsa-miR-4767	30	19	43	24	21	25	43	21	50	36	24	28
hsa-miR-4772-3p	19	19	23	82	27	11	31	32	22	22	12	18
hsa-miR-4772-5p	68	90	171	408	85	69	167	148	147	161	143	102
hsa-miR-4775	53	43	86	57	45	86	62	37	37	75	40	93
hsa-miR-4777-3p	5	0	3	10	9	0	7	11	9	6	3	6
hsa-miR-4781-3p	60	64	107	114	71	82	95	73	91	81	82	117
hsa-miR-4785	0	3	4	5	2	10	13	0	5	8	0	7
hsa-miR-4786-5p	16	9	15	13	23	15	13	9	19	15	21	28
hsa-miR-4787-3p	11	0	13	9	7	12	15	0	11	13	0	0
hsa-miR-4791	4	5	24	21	3	13	9	8	24	0	12	14
hsa-miR-4799-5p	3	0	0	0	0	2	11	0	0	2	3	2
hsa-miR-4802-3p	0	5	11	4	2	13	8	4	0	10	8	14
hsa-miR-484	5417	5933	7357	6685	5751	7810	9070	5568	7650	6394	5691	7898
hsa-miR-485-3p	94	82	48	105	137	51	184	86	18	146	43	54
hsa-miR-485-5p	14	9	14	12	30	9	36	21	2	35	5	14
hsa-miR-486-3p/486-5p	1834812	2287817	836326	1162108	2666178	2103805	1139836	515606	1082332	449953	922301	980950
hsa-miR-487a-3p	17	15	20	11	48	16	72	28	9	60	11	13
hsa-miR-487b-3p	111	84	71	162	247	81	252	102	20	143	80	60
hsa-miR-490-3p	9	8	8	11	20	5	7	4	9	0	0	0
hsa-miR-491-3p	0	0	7	4	8	2	15	3	4	10	0	11
hsa-miR-491-5p	15	14	20	25	24	30	35	20	10	19	14	35
hsa-miR-493-3p	91	80	46	103	171	54	133	88	15	131	50	51
hsa-miR-493-5p	242	210	170	351	572	150	582	276	35	325	128	153
hsa-miR-494-3p	27	27	27	27	72	25	77	50	8	44	21	23
hsa-miR-495-3p	30	20	29	72	65	27	122	49	6	95	36	28
hsa-miR-496	13	5	9	8	19	14	35	17	0	17	8	9
hsa-miR-497-5p	75	99	127	86	69	85	210	85	133	135	73	63
hsa-miR-4999-5p	27	18	8	0	8	24	0	10	0	33	47	9
hsa-miR-499a-5p	16	13	25	12	6	7	28	8	18	14	28	14
hsa-miR-5000-3p	29	34	41	48	37	48	30	28	50	58	39	38
hsa-miR-5001-3p	29	27	51	38	32	47	57	29	39	39	44	27
hsa-miR-5001-5p	0	0	4	6	0	3	5	4	7	10	10	3
hsa-miR-5009-5p	15	7	13	10	13	12	5	8	11	7	3	14
hsa-miR-500a-3p	7336	6824	9182	7551	6430	9557	7479	4755	8205	10342	5791	15539
hsa-miR-500a-5p	37	25	29	37	22	35	32	23	22	30	37	33
hsa-miR-500b-3p	0	0	7	12	0	4	0	0	8	0	0	14
hsa-miR-500b-5p	18	45	43	36	29	29	48	17	53	36	22	59
hsa-miR-501-3p	1015	1870	1713	1883	973	1873	1625	1450	2933	2883	1817	2534
hsa-miR-501-5p	39	28	61	50	28	65	72	33	51	55	30	73
hsa-miR-5010-3p	32	40	41	33	26	38	57	22	48	16	18	37
hsa-miR-502-3p	156	231	263	254	171	312	273	166	273	297	244	294
hsa-miR-502-5p	32	20	24	31	19	32	27	22	23	26	15	40
hsa-miR-503-5p	56	49	87	60	53	77	65	51	83	66	0	116
hsa-miR-505-3p	290	359	549	759	444	550	617	372	678	461	413	535
hsa-miR-505-5p	33	20	36	52	34	44	70	36	46	42	33	58
hsa-miR-508-3p	19	0	10	13	11	4	3	6	24	29	10	14
hsa-miR-509-3p	18	0	3	6	10	9	2	2	5	13	9	7
hsa-miR-5091	10	13	51	22	13	37	0	30	74	65	144	69
hsa-miR-5096	3	3	8	8	0	7	5	6	10	7	8	8
hsa-miR-511-5p	11	6	0	4	6	4	0	0	2	2	0	8
hsa-miR-513c-5p	0	0	0	0	0	3	0	0	11	4	5	0
hsa-miR-514a-3p	10	0	3	4	0	3	0	0	0	3	5	9
hsa-miR-5189-3p	6	6	10	0	10	5	24	0	0	0	0	0
hsa-miR-5189-5p	9	18	23	2	32	18	42	11	0	0	2	14
hsa-miR-5193	10	11	13	17	0	9	16	8	25	9	13	10
hsa-miR-5196-3p	0	0	15	0	0	0	13	0	24	0	0	9
hsa-miR-532-3p	181	259	300	342	199	408	284	147	284	303	258	359
hsa-miR-532-5p	5691	6824	9331	9241	6576	9570	7658	5134	9004	8673	7229	9419
hsa-miR-539-3p	21	18	25	10	39	20	51	30	4	35	13	25
hsa-miR-539-5p	23	12	6	17	42	7	70	25	2	14	12	18
hsa-miR-542-3p	90	103	222	92	72	178	101	70	133	128	50	180
hsa-miR-542-5p	29	21	40	15	9	42	40	15	54	23	17	38
hsa-miR-543	39	33	28	56	75	23	84	94	4	80	27	23
hsa-miR-545-5p	3	5	9	8	11	5	9	7	7	3	7	8
hsa-miR-548a	19	28	37	28	19	28	69	36	25	40	34	27
hsa-miR-548a-3p	6	2	3	5	3	12	7	6	5	0	4	0
hsa-miR-548ab	10	5	10	16	10	16	9	9	7	14	18	14
hsa-miR-548ad-5p	8	16	8	19	8	10	21	13	9	12	22	0
hsa-miR-548ae-5p	9	6	21	10	8	15	24	16	4	5	8	19
hsa-miR-548ag	0	0	0	0	0	31	0	0	0	0	0	0
hsa-miR-548ak/548w	14	23	50	46	37	36	44	40	50	69	81	34
hsa-miR-548al	14	16	14	25	18	27	12	8	16	36	22	6
hsa-miR-548ap-3p/548t-3p/548aa	97	74	156	338	202	106	187	115	223	111	74	107
hsa-miR-548ap-5p/548j-5p	61	72	92	101	102	90	193	70	152	79	272	173
hsa-miR-548aq-3p	0	0	3	5	0	3	12	5	0	5	0	8
hsa-miR-548ar-3p	5	2	5	5	0	0	11	3	5	0	8	6
hsa-miR-548at-5p	7	27	19	5	4	23	0	6	11	3	3	6
hsa-miR-548au-5p/548c-5p/548o-5p/548am-5p	198	153	294	225	183	283	378	296	289	190	329	245
hsa-miR-548av-5p/548k	583	441	877	585	589	967	842	456	848	790	618	1137
hsa-miR-548ay-3p	5	9	4	7	5	7	4	0	9	14	4	14
hsa-miR-548ay-5p	23	12	32	27	26	45	27	18	24	30	30	52
hsa-miR-548b-5p	5	13	15	4	4	10	9	16	6	7	11	10
hsa-miR-548ba	0	3	0	0	0	3	2	0	0	15	2	4
hsa-miR-548d-3p	5	6	4	9	2	11	5	0	6	0	4	4
hsa-miR-548d-5p	31	33	33	36	36	60	32	13	20	28	18	30
hsa-miR-548e-3p	136	119	228	141	92	212	171	71	201	196	164	247
hsa-miR-548e-5p	178	161	355	202	157	278	269	148	222	220	221	324
hsa-miR-548f-5p	133	108	236	182	151	188	134	89	151	119	71	140
hsa-miR-548h-3p	20	14	29	26	18	18	8	19	41	17	13	21
hsa-miR-548h-5p	9	0	11	0	7	0	0	0	0	0	4	0
hsa-miR-548i	21	10	5	17	15	17	15	16	22	3	28	0
hsa-miR-548j-3p	8	5	0	0	20	19	23	0	11	14	26	15
hsa-miR-548l	13	12	20	15	14	36	24	12	27	35	24	15
hsa-miR-548n	13	16	29	28	14	31	37	29	24	35	16	19
hsa-miR-548o-3p	260	206	369	285	237	340	285	188	286	309	221	306
hsa-miR-548p	14	12	16	4	12	14	15	7	7	6	11	13
hsa-miR-548q	38	31	36	29	46	48	44	12	53	26	48	18
hsa-miR-548s	10	12	19	23	15	13	15	11	16	11	8	21
hsa-miR-548u	7	11	16	6	2	10	7	9	7	8	6	9
hsa-miR-550a-3-5p	4	14	10	9	10	9	10	5	13	12	5	12
hsa-miR-550a-3p	147	171	159	123	249	228	189	84	180	75	121	202
hsa-miR-550a-5p	33	36	39	26	39	54	51	20	57	38	19	66
hsa-miR-550b-3p	0	0	3	0	0	4	7	0	8	5	11	0
hsa-miR-551a	9	10	18	13	6	18	12	2	8	14	11	4
hsa-miR-556-3p	0	3	12	15	0	8	22	4	9	5	0	3
hsa-miR-556-5p	11	12	18	5	9	26	25	16	16	25	7	24
hsa-miR-5581-3p	6	9	9	9	10	12	15	4	9	10	4	10
hsa-miR-5582-3p	7	0	2	4	0	10	12	2	6	0	3	6
hsa-miR-5586-5p	0	0	0	10	13	0	0	0	13	0	0	24
hsa-miR-5588-5p	3	0	9	24	4	5	10	3	9	8	6	4
hsa-miR-561-5p	2	3	5	12	2	3	8	4	0	0	0	0
hsa-miR-5680	6	6	9	23	16	11	12	12	10	17	22	18
hsa-miR-5683	14	9	6	2	2	15	16	14	18	13	11	6
hsa-miR-5690	85	94	134	137	77	215	139	111	164	158	166	102
hsa-miR-5695	0	6	5	7	6	7	4	3	3	7	8	10
hsa-miR-5696	12	18	11	32	23	18	17	26	17	24	22	20
hsa-miR-5698	0	0	0	4	3	4	11	0	5	0	5	0
hsa-miR-570-3p	10	0	0	12	4	4	0	8	6	0	0	0
hsa-miR-5701	15	31	83	109	35	64	65	42	66	42	67	33
hsa-miR-5706	12	7	16	13	5	13	9	7	12	16	12	14
hsa-miR-574-3p	375	356	562	437	376	575	633	366	489	533	467	542
hsa-miR-574-5p	535	318	515	346	356	544	642	413	474	662	507	724
hsa-miR-576-3p	52	44	87	72	52	111	53	39	76	69	60	86
hsa-miR-576-5p	219	190	233	278	186	280	306	162	244	273	213	186
hsa-miR-577	682	523	643	389	106	281	382	239	957	645	545	347
hsa-miR-580-3p	28	21	26	18	26	34	23	12	39	17	21	30
hsa-miR-581	5	4	5	3	5	9	6	2	6	17	11	0
hsa-miR-582-3p	1227	1353	3077	607	375	1550	718	570	1060	1431	1149	2659
hsa-miR-582-5p	239	217	479	105	69	304	137	111	238	268	201	418
hsa-miR-584-5p	2328	3099	2406	1782	2258	2870	6445	2673	3448	2637	2610	2386
hsa-miR-589-3p	285	329	418	411	329	521	480	397	423	354	319	394
hsa-miR-589-5p	2375	1767	2806	3281	2599	3025	3488	2288	3560	3221	2524	3669
hsa-miR-590-3p	138	126	256	223	128	203	191	204	184	176	175	169
hsa-miR-590-5p	8	7	7	16	5	12	15	9	9	20	8	12
hsa-miR-598-3p	313	379	609	839	332	498	644	395	684	545	663	419
hsa-miR-6087	0	3	0	7	4	0	17	7	0	0	13	0
hsa-miR-6125	0	0	0	2	0	2	0	0	4	4	14	2
hsa-miR-615-3p	9	4	11	17	7	4	20	11	26	0	0	6
hsa-miR-616-3p	10	0	10	7	2	10	14	11	0	7	12	7
hsa-miR-616-5p	39	55	99	66	66	78	51	53	62	61	60	65
hsa-miR-618	81	75	123	61	24	168	81	38	71	22	55	131
hsa-miR-619-5p	0	2	5	6	0	6	5	3	14	7	0	2
hsa-miR-624-5p	35	42	50	36	19	56	52	39	50	31	21	24
hsa-miR-625-3p	180	145	267	241	187	174	418	173	197	201	251	170
hsa-miR-625-5p	192	187	340	298	233	279	613	248	270	283	326	244
hsa-miR-627-3p	27	10	23	31	22	28	26	26	43	24	26	22
hsa-miR-627-5p	72	103	161	99	76	155	136	81	123	110	118	127
hsa-miR-628-3p	116	144	146	205	110	149	249	159	189	173	150	176
hsa-miR-628-5p	267	185	339	319	262	349	355	222	352	311	248	443
hsa-miR-629-3p	13	11	36	41	27	41	32	40	45	27	28	29
hsa-miR-629-5p	264	241	437	399	230	402	428	311	491	388	330	517
hsa-miR-636	0	20	9	12	6	15	13	8	6	7	5	9
hsa-miR-641	90	80	127	92	75	96	151	71	129	116	98	119
hsa-miR-642a-3p	12	12	26	34	18	17	13	10	33	17	18	27
hsa-miR-642a-5p	24	7	28	75	43	33	50	19	81	12	53	22
hsa-miR-643	21	6	40	28	17	9	23	15	27	25	14	29
hsa-miR-6501-3p	3	3	5	2	0	4	6	0	15	2	5	12
hsa-miR-6501-5p	5	17	30	12	16	12	27	19	30	27	18	24
hsa-miR-6502-5p	40	68	122	48	92	86	74	49	116	133	105	191
hsa-miR-6503-3p	408	361	725	347	255	775	492	274	425	569	352	952
hsa-miR-6503-5p	110	116	194	122	80	157	130	53	118	132	60	177
hsa-miR-651-5p	79	57	115	82	55	117	87	61	87	82	84	88
hsa-miR-6511a-3p	20	39	26	35	33	53	63	24	39	46	25	43
hsa-miR-6511b-3p	11	24	14	25	15	32	22	15	20	17	23	17
hsa-miR-6511b-5p	0	0	7	7	10	7	4	5	21	6	0	11
hsa-miR-6513-3p	0	8	15	8	7	23	10	9	10	22	5	10
hsa-miR-6513-5p	3	4	5	11	14	12	19	4	16	5	6	7
hsa-miR-6514-5p	17	17	8	14	6	19	10	9	10	12	9	15
hsa-miR-6515-5p	6	9	6	3	5	14	10	3	4	4	5	11
hsa-miR-6516-3p	11	4	5	0	0	3	9	7	0	3	7	0
hsa-miR-6516-5p	2	10	11	26	13	15	26	16	18	21	10	19
hsa-miR-652-3p	1788	2224	3291	3046	2016	3048	4273	2122	3245	2574	2396	3105
hsa-miR-652-5p	130	118	233	116	82	137	294	124	152	184	91	139
hsa-miR-654-3p	877	899	779	1161	1988	686	2847	1075	189	1358	637	728
hsa-miR-654-5p	27	40	25	38	58	33	100	49	3	66	19	30
hsa-miR-656-3p	5	3	8	5	6	5	12	11	0	18	5	6
hsa-miR-659-5p	265	213	387	370	204	330	321	268	479	352	433	304
hsa-miR-660-3p	6	6	13	14	4	10	8	4	9	19	7	16
hsa-miR-660-5p	2908	3013	5102	4388	3073	5177	3704	2601	4344	4561	3547	4803
hsa-miR-664a-3p	737	777	1080	1323	713	1107	1556	874	1218	1111	1133	734
hsa-miR-664a-5p	63	242	176	217	164	176	264	201	217	217	226	170
hsa-miR-664b-3p	97	110	188	194	117	152	163	113	188	191	179	111
hsa-miR-664b-5p	10	9	17	14	12	5	22	13	16	13	13	13
hsa-miR-668-3p	19	6	7	7	19	10	15	12	0	11	3	3
hsa-miR-671-3p	859	739	818	794	820	954	845	681	896	944	1015	1076
hsa-miR-671-5p	113	101	166	116	113	137	157	122	123	141	125	128
hsa-miR-6718-5p	56	29	85	27	18	56	51	28	25	29	32	109
hsa-miR-6721-5p	5	0	2	3	7	0	11	4	0	0	0	0
hsa-miR-6723-5p	0	9	15	8	9	11	22	0	12	8	12	7
hsa-miR-6724-5p	38	21	58	55	51	48	36	42	72	56	23	34
hsa-miR-6731-3p	0	13	30	73	0	28	24	20	40	26	0	0
hsa-miR-6734-5p	2	10	12	12	16	6	17	4	6	5	7	2
hsa-miR-6737-3p	0	23	0	0	17	0	0	0	0	27	21	15
hsa-miR-6749-3p	9	16	0	0	0	0	0	8	0	0	0	0
hsa-miR-676-3p	10	3	5	0	5	23	10	15	8	21	17	6
hsa-miR-6761-5p	2	0	5	2	0	10	6	0	3	4	0	11
hsa-miR-6769b-3p	60	48	60	55	46	60	45	53	71	46	77	0
hsa-miR-6770-3p	13	15	4	16	15	19	32	10	17	14	11	9
hsa-miR-6772-3p	48	47	17	24	46	25	88	52	24	59	24	0
hsa-miR-6774-3p	17	22	31	25	15	25	30	0	23	28	14	27
hsa-miR-6774-5p	8	0	13	3	0	6	10	0	9	5	3	14
hsa-miR-6775-3p	0	0	0	0	0	0	0	13	0	0	0	0
hsa-miR-6783-3p	0	0	4	0	0	0	0	10	0	13	0	7
hsa-miR-6786-3p	10	0	6	6	6	5	5	8	2	17	2	14
hsa-miR-6793-3p	0	0	0	0	0	0	0	0	21	0	8	15
hsa-miR-6802-3p	11	4	11	14	8	7	10	11	26	14	3	8
hsa-miR-6803-3p	20	19	23	58	11	26	37	31	42	11	37	20
hsa-miR-6806-3p	0	0	15	22	0	0	0	26	27	0	0	0
hsa-miR-6813-5p	13	20	18	22	16	23	20	0	22	16	14	17
hsa-miR-6817-3p	0	0	0	16	0	0	14	0	0	0	0	0
hsa-miR-6818-3p	10	7	10	0	16	0	0	5	10	0	6	7
hsa-miR-6818-5p	10	10	22	6	13	18	10	8	16	9	4	17
hsa-miR-6819-3p	0	0	0	0	36	0	50	0	0	28	0	13
hsa-miR-6837-3p	70	56	66	49	78	65	123	82	75	89	51	115
hsa-miR-6840-5p	7	0	6	0	25	10	2	4	0	4	0	13
hsa-miR-6842-3p	1570	1285	1955	1428	1328	1763	1738	1290	1641	2234	1348	2597
hsa-miR-6842-5p	0	6	10	0	0	3	10	0	14	0	5	0
hsa-miR-6847-5p	9	4	6	0	0	5	10	4	3	4	4	3
hsa-miR-6852-5p	399	484	465	432	473	530	1045	491	497	713	511	501
hsa-miR-6855-3p	8	0	0	0	0	0	0	19	19	0	8	0
hsa-miR-6855-5p	0	0	3	6	0	10	3	3	12	5	5	0
hsa-miR-6859-5p	15	14	22	10	17	17	19	16	12	24	9	29
hsa-miR-6866-5p	26	18	13	13	13	32	18	10	26	28	14	45
hsa-miR-6868-3p	14	15	19	16	18	32	29	34	29	25	0	41
hsa-miR-6877-5p	0	0	10	0	0	4	7	0	8	0	2	5
hsa-miR-6882-5p	12	17	28	9	11	13	18	18	13	11	16	18
hsa-miR-7-1-3p	206	167	374	532	239	295	428	217	394	338	353	274
hsa-miR-7-5p	136	77	260	234	182	149	166	115	237	125	158	154
hsa-miR-708-3p	91	10	57	53	19	162	9	35	9	3	74	58
hsa-miR-708-5p	69	10	61	58	11	120	4	34	4	7	64	73
hsa-miR-744-3p	20	22	52	46	32	35	76	38	49	54	38	54
hsa-miR-744-5p	2672	3224	3350	3551	2940	4090	5170	2864	3534	3723	2870	4360
hsa-miR-758-3p	52	46	55	55	90	31	161	64	3	67	25	40
hsa-miR-760	0	0	28	34	29	30	48	44	19	26	0	0
hsa-miR-7641	4	7	5	22	6	6	14	6	7	5	7	11
hsa-miR-766-3p	1740	1366	1785	1492	1632	1746	3269	1840	1951	1975	1250	1781
hsa-miR-766-5p	7	9	16	7	10	6	14	11	9	26	9	9
hsa-miR-769-3p	21	32	64	34	43	48	44	31	58	36	34	50
hsa-miR-769-5p	6596	6027	10204	11229	7724	10913	10551	7667	10677	9827	10377	9842
hsa-miR-7704	28	118	119	185	44	104	100	99	161	89	201	50
hsa-miR-7705	82	88	162	99	62	134	146	54	83	94	81	168
hsa-miR-7706	1041	831	1047	991	1014	1189	941	744	1182	1463	652	1828
hsa-miR-7848-3p	12	5	4	11	5	12	12	7	5	3	8	11
hsa-miR-7849-3p	68	82	40	40	51	72	139	84	56	79	47	61
hsa-miR-7854-3p	14	8	4	0	0	4	8	9	15	0	8	17
hsa-miR-7974	35	33	55	31	59	48	67	30	30	34	38	26
hsa-miR-7976	12	13	10	26	6	22	15	10	17	18	7	13
hsa-miR-8485	14	20	42	20	17	16	25	10	20	29	18	34
hsa-miR-873-3p	369	125	179	501	233	87	113	395	788	256	179	201
hsa-miR-873-5p	653	291	549	1845	473	363	362	974	2616	485	513	418
hsa-miR-874-3p	996	801	918	847	789	973	966	1428	1280	1017	1577	910
hsa-miR-874-5p	62	58	57	60	49	93	72	93	76	58	112	62
hsa-miR-876-3p	2	0	0	2	0	2	0	0	14	0	0	0
hsa-miR-877-3p	0	0	0	15	0	16	12	0	0	11	0	15
hsa-miR-877-5p	266	293	354	279	264	301	523	261	319	346	234	367
hsa-miR-885-5p	2	0	2	16	4	12	5	2	12	2	2	14
hsa-miR-889-3p	335	361	358	465	602	404	919	363	43	505	264	248
hsa-miR-9-3p	2	4	2	7	4	2	2	0	3	3	0	15
hsa-miR-9-5p	333	283	480	2133	460	490	747	271	1360	470	308	963
hsa-miR-92a-1-5p	94	86	125	92	74	93	70	81	135	94	107	104
hsa-miR-92a-3p	977935	1053473	960078	809914	777516	1034496	775083	803703	956869	896078	1176734	1065072
hsa-miR-92b-3p	3773	4156	3632	3792	3294	3875	4228	3619	5930	5045	6428	4858
hsa-miR-92b-5p	5	4	8	3	4	3	7	5	12	9	6	5
hsa-miR-93-3p	127	117	144	124	114	156	187	84	137	149	87	200
hsa-miR-93-5p	22091	23449	34177	25560	25538	31976	32648	18241	27710	26722	22318	33076
hsa-miR-935	4	3	10	8	2	5	5	0	4	2	5	4
hsa-miR-937-3p	12	6	0	20	0	0	8	0	0	0	0	15
hsa-miR-939-5p	11	5	7	6	9	8	9	14	10	7	9	6
hsa-miR-940	38	29	43	34	19	59	70	27	18	63	34	57
hsa-miR-941	16334	14715	26179	9532	13174	19877	11011	11526	19514	24441	14161	39262
hsa-miR-942-3p	2	0	5	2	2	0	5	0	4	12	0	4
hsa-miR-942-5p	157	67	73	105	93	109	115	72	106	149	63	136
hsa-miR-944	32	16	73	36	70	27	46	19	36	18	28	33
hsa-miR-95-3p	73	57	105	149	69	73	94	51	123	93	77	49
hsa-miR-96-5p	28	177	27	21	24	58	16	17	52	6	15	41
hsa-miR-98-3p	220	280	407	299	186	0	343	240	293	328	270	475
hsa-miR-98-5p	55320	13070	44004	38135	44369	50051	50522	31812	50733	62791	37573	64398
hsa-miR-99a-3p	2	4	5	2	2	8	2	0	3	10	7	7
hsa-miR-99a-5p	320	251	275	190	354	463	190	288	158	307	257	220
hsa-miR-99b-3p	54	72	95	120	67	104	119	57	80	96	90	62
hsa-miR-99b-5p	3996	10168	7132	10921	3931	8216	8888	6421	12430	13309	11872	4737

## Sheet: vst_counts
mature miRNA name	VP007	VP012	VP029	VP040	VP041	VP052	VP021	VP027	VP028	VP031	VP032	VP034
hsa-let-7a-3p	7.12718	7.24995	7.21696	7.55285	7.00817	7.36331	7.13383	6.93893	7.31074	7.46802	7.41015	7.21931
hsa-let-7a-5p/7c-5p	19.7495	18.0639	18.8025	18.755	19.3251	18.818	18.7349	18.7707	19.1774	18.5302	19.108	19.1708
hsa-let-7b-3p	7.47651	7.23803	7.4492	7.63014	7.26366	7.08434	7.10839	7.35188	7.47336	7.49065	7.60728	7.47862
hsa-let-7b-5p	15.3736	14.4121	14.5095	14.7021	15.1313	14.6204	14.8731	14.8061	15.0764	14.9574	14.9813	14.8876
hsa-let-7d-3p	10.3879	10.6156	10.3666	10.7375	10.4453	10.8284	10.8293	10.328	10.3914	10.5605	10.2201	10.8215
hsa-let-7d-5p	14.7559	14.3894	13.9626	13.8578	14.5484	14.2466	14.2943	14.0913	14.1513	14.3798	14.2323	14.4253
hsa-let-7e-3p	4.70363	5.75943	5.58885	4.70363	5.23775	5.29144	5.71801	5.39714	4.70363	5.50361	5.51609	4.70363
hsa-let-7e-5p	11.98	10.7409	11.4957	11.329	11.7759	11.2087	11.6596	11.07	11.4491	11.1151	11.7961	10.9669
hsa-let-7f-1-3p	7.2616	7.20161	7.56527	7.90256	7.20418	7.69775	7.41367	7.36296	7.37498	7.70517	7.56675	7.70983
hsa-let-7f-2-3p	6.36325	6.81985	6.83933	6.93299	6.49763	6.97335	6.53872	4.70363	6.95555	6.84159	6.81914	7.23761
hsa-let-7f-5p	18.9606	18.3214	18.4131	18.6798	18.8467	18.5712	18.4319	18.448	18.8107	18.1708	18.8078	18.6285
hsa-let-7g-3p	7.35164	7.55709	7.37608	7.8155	7.16719	7.62139	7.38604	7.94119	7.30249	7.49065	7.90805	7.47862
hsa-let-7g-5p	18.3846	17.7135	17.8277	17.9451	18.0872	17.8865	17.6044	18.2057	18.2024	18.0573	18.6811	17.8946
hsa-let-7i-3p	9.39324	9.47192	9.7711	9.61225	8.94804	9.37936	9.82274	9.68127	9.87196	9.60739	9.78774	9.07846
hsa-let-7i-5p	16.7897	16.5412	16.5196	16.6586	16.494	16.4906	16.5849	16.5022	16.6594	16.6125	16.7865	16.4956
hsa-miR-1-3p	5.87145	4.70363	5.80791	5.76523	5.66642	5.16019	5.89935	5.76434	5.77238	5.08449	5.34906	5.24333
hsa-miR-100-5p	9.25796	10.6212	10.7427	9.79877	9.6977	9.59951	7.6972	7.94846	8.69063	8.65774	11.4974	9.51544
hsa-miR-101-3p	15.8674	16.113	15.8166	15.6926	15.4343	16.1323	15.4641	16.3302	15.5697	15.6759	16.5255	15.4983
hsa-miR-101-5p	7.73038	7.88556	7.81084	7.57436	7.53714	7.88311	7.31441	7.83528	7.57881	7.59164	8.32873	7.57434
hsa-miR-103a-2-5p	5.38994	5.87788	5.91278	5.96481	5.87256	5.85648	6.38291	6.2012	5.7418	5.85048	6.12905	6.13132
hsa-miR-106b-3p	12.9592	13.2887	12.8621	13.1245	13.2552	12.8821	12.8352	12.5012	12.8573	12.4692	12.8679	12.5863
hsa-miR-106b-5p	10.4599	10.5504	10.9202	10.9868	10.4859	10.6735	10.5989	10.1861	10.505	10.3494	10.6062	10.5672
hsa-miR-107/103a-3p/103b	16.7968	16.995	16.9077	16.848	17.0972	17.056	16.9938	16.9648	16.9341	17.0305	16.8019	17.0235
hsa-miR-10a-3p	5.45406	5.75943	5.75073	5.50747	5.51351	6.27746	6.07228	5.721	5.67726	5.98432	5.6518	5.79643
hsa-miR-10a-5p	15.8785	16.1517	15.7515	16.4273	15.7019	16.2398	15.9021	16.2294	15.2791	16.182	15.8335	15.7775
hsa-miR-10b-5p	10.1089	10.2526	10.2212	11.5546	10.4615	9.62861	10.0718	10.3113	10.8515	10.2619	10.4486	11.0559
hsa-miR-1179	5.51272	5.39385	5.83523	5.88427	5.7546	5.48803	5.68886	5.88329	5.57005	5.69461	5.7312	5.69933
hsa-miR-1180-3p	6.59658	6.60622	6.05185	6.47144	7.09004	6.47966	6.18562	6.25495	6.31632	6.16783	6.56682	6.58123
hsa-miR-1185-1-3p	5.66548	5.75943	5.83523	6.03942	6.3411	5.6058	5.89935	5.91987	4.70363	6.18873	5.6518	5.66442
hsa-miR-1185-2-3p	5.45406	4.70363	4.70363	4.70363	5.51351	4.70363	5.59482	5.62721	4.70363	5.50361	4.70363	4.70363
hsa-miR-1197	4.70363	5.39385	5.2802	5.24333	5.61864	5.16019	5.52535	5.39714	4.70363	5.50361	5.20523	5.30617
hsa-miR-1226-3p	6.40916	6.19454	5.96128	5.76523	6.2671	6.11985	6.07228	5.98923	5.7418	5.95895	5.93464	6.01513
hsa-miR-1228-3p	4.70363	4.70363	5.22001	5.08636	4.70363	5.2301	5.20337	4.70363	5.57005	4.70363	4.70363	5.41454
hsa-miR-1229-3p	5.9077	6.22163	5.51377	5.91185	5.97764	5.70837	6.28848	6.05419	4.70363	5.72802	5.83838	5.58985
hsa-miR-1233-3p	4.70363	5.45833	4.70363	5.62799	4.70363	4.70363	4.70363	5.62721	5.67726	5.62358	4.70363	4.70363
hsa-miR-124-3p	4.70363	4.70363	5.55224	5.30617	4.70363	4.70363	6.65296	5.24287	6.45108	6.39641	6.45733	7.37578
hsa-miR-1249-3p	8.45875	8.45821	8.39615	8.1355	8.17089	8.71351	8.6416	8.23616	8.50644	7.82791	8.09495	8.46236
hsa-miR-1249-5p	6.21359	5.5173	5.75073	5.30617	5.56786	6.0544	5.48805	5.39714	5.80197	5.65985	5.46484	6.10907
hsa-miR-1254	6.00914	6.27395	5.47318	5.36274	6.18799	5.70837	5.92265	5.80569	5.85847	5.93293	5.96474	5.91184
hsa-miR-1255a	6.88865	7.1642	6.78204	6.74956	6.01037	5.16019	5.87548	5.80569	6.75961	5.08449	6.81914	6.86267
hsa-miR-125a-3p	6.10153	6.16678	5.88761	6.23632	5.71162	6.34877	5.59482	6.17333	6.20392	6.16783	6.73027	5.99027
hsa-miR-125a-5p	13.3995	14.0111	12.2679	13.4728	12.5759	13.291	12.106	13.1974	13.1003	13.3438	13.5516	12.4782
hsa-miR-125b-2-3p	7.52538	7.07263	7.02698	6.73636	7.50821	7.82212	6.41278	7.3181	6.65599	7.3817	7.03018	6.66819
hsa-miR-125b-5p	8.89884	8.96753	8.37418	7.93042	8.83048	8.62295	7.53161	8.5341	7.2942	8.07518	8.7382	7.79741
hsa-miR-126-3p	11.9078	12.8619	12.1245	12.0134	12.6733	12.6474	13.5229	13.0519	12.2007	12.3927	12.2728	12.109
hsa-miR-126-5p	15.2122	15.9512	15.4806	15.1341	15.9136	15.9283	16.504	16.4398	15.5072	15.9576	15.7367	15.396
hsa-miR-1260b	6.15898	7.34176	6.63313	7.56005	7.27525	6.91965	6.41278	6.93893	6.9448	7.07414	6.83337	6.74955
hsa-miR-1262	4.70363	5.62289	5.83523	5.76523	5.4548	5.70837	5.40692	5.39714	5.64306	5.35955	5.40951	5.62798
hsa-miR-1268b	6.07162	6.32398	6.85049	6.40395	6.38795	6.43224	6.07228	6.37925	6.66942	6.47991	6.92889	6.42117
hsa-miR-127-3p	12.6826	12.7606	11.5864	12.4438	13.7724	11.5291	13.318	12.9949	9.47815	12.7193	11.8489	11.6969
hsa-miR-127-5p	6.15898	6.01625	5.86178	6.17452	6.70918	5.70837	6.39794	6.22839	4.70363	6.00908	5.76834	5.50747
hsa-miR-1270	5.94266	6.48405	5.68963	6.27572	6.51842	5.98462	6.20343	6.08523	6.10083	5.87875	5.90359	6.29491
hsa-miR-1271-5p	7.18994	7.8163	7.58478	8.12592	7.04973	7.3554	7.56879	8.11901	8.59491	7.85698	8.39427	7.51622
hsa-miR-1273d	5.14013	5.14265	4.70363	5.46256	5.31923	4.70363	5.20337	5.24287	5.0776	5.54572	5.28187	5.36274
hsa-miR-1273g-3p	5.31862	5.14265	5.4301	5.30617	4.70363	5.34667	4.70363	5.3251	5.44547	5.50361	5.76834	5.24333
hsa-miR-1273h-3p	10.2323	9.75606	9.92935	10.1192	10.1101	9.65556	10.0386	9.87117	9.91867	9.90155	10.0856	9.97581
hsa-miR-1273h-5p	6.65322	6.62546	6.2496	6.97785	6.85937	6.71858	6.91532	6.55455	6.46691	6.63154	6.61812	7.14354
hsa-miR-1275	7.62719	8.87689	8.32538	9.41754	8.08314	8.7728	8.2179	8.82034	9.16457	8.56992	9.27246	7.90816
hsa-miR-1276	4.70363	5.45833	5.75073	5.58985	5.51351	5.34667	5.59482	5.24287	5.0776	5.30324	5.69242	5.30617
hsa-miR-1277-5p	6.36325	6.39523	6.7584	6.1955	6.16033	6.25892	6.51183	6.89278	5.83064	6.57309	6.41853	6.43816
hsa-miR-1278	5.45406	5.57189	5.58885	5.50747	5.23775	5.52936	5.56087	5.46191	5.53082	5.50361	5.69242	5.24333
hsa-miR-128-1-5p	9.13357	8.94629	9.21068	8.98417	8.97945	8.72857	8.77025	8.90802	9.23807	8.97918	9.00936	9.115
hsa-miR-128-3p	11.1364	11.0857	11.1161	11.3923	11.0978	10.9746	11.2736	11.2904	11.3269	10.8871	11.4135	11.1414
hsa-miR-1284	5.31862	5.32214	5.15142	5.41455	4.70363	5.2301	5.26167	5.14476	5.29249	5.58561	5.28187	5.66442
hsa-miR-1285-3p	8.90973	8.87314	9.07933	9.04857	8.97945	9.11704	9.01513	8.78049	9.18002	8.85626	9.32837	9.00248
hsa-miR-1286	5.38994	5.24029	5.38406	5.66442	5.39062	5.2301	5.05788	5.24287	5.39849	5.2407	5.69242	4.70363
hsa-miR-1287-5p	6.55733	6.22163	6.74641	7.22851	6.95065	6.66632	7.02905	6.79528	6.61484	6.57309	6.79019	6.40394
hsa-miR-1288-3p	4.70363	4.70363	4.70363	5.54978	4.70363	4.70363	4.70363	4.70363	4.70363	4.70363	4.70363	4.70363
hsa-miR-1291	5.83378	5.67087	5.80791	5.93868	5.7546	5.56852	5.92265	5.98923	5.7418	5.85048	5.564	5.36274
hsa-miR-1292-5p	5.61775	5.45833	5.47318	5.50747	4.70363	5.56852	5.20337	5.57598	5.48942	5.30324	5.40951	5.54977
hsa-miR-1294	6.07162	5.91431	5.88761	6.3507	6.2671	6.09847	6.25522	5.62721	6.29833	6.08001	5.93464	6.06314
hsa-miR-1295a	5.23722	5.39385	5.06973	5.54978	4.70363	4.70363	4.70363	5.24287	4.70363	4.70363	4.70363	4.70363
hsa-miR-1296-5p	6.31548	6.68149	6.1747	6.13133	6.0729	6.36594	6.44192	6.08523	6.22344	6.43051	6.02242	6.62546
hsa-miR-1298-5p	6.00914	5.87788	5.86178	5.85589	5.66642	5.73999	5.62738	5.98923	6.35148	6.46367	6.20268	5.93867
hsa-miR-1299	4.70363	4.70363	4.70363	4.70363	6.31695	4.70363	5.71801	5.3251	4.70363	4.70363	4.70363	6.08635
hsa-miR-1301-3p	8.78515	8.6634	8.33299	8.667	8.79952	8.65798	9.13977	9.18311	8.98025	8.8817	8.98837	8.82552
hsa-miR-1303	6.18662	5.98339	6.64623	6.10908	6.49763	6.22092	6.33665	5.76434	6.24263	6.14653	6.17867	6.62546
hsa-miR-1304-3p	4.70363	10.1058	4.70363	4.70363	4.70363	4.70363	5.3623	4.70363	4.70363	4.70363	11.072	4.70363
hsa-miR-1304-5p	5.66548	4.70363	5.06973	4.70363	4.70363	5.39725	5.13695	5.3251	5.16102	5.41111	6.92889	5.36274
hsa-miR-1306-3p	4.70363	4.70363	5.15142	5.30617	5.4548	5.2301	5.26167	5.57598	5.80197	4.70363	4.70363	5.30617
hsa-miR-1306-5p	5.9077	6.16678	6.33681	6.42118	6.0421	6.43224	6.30476	6.2012	6.43505	6.10264	6.10337	6.23631
hsa-miR-1307-3p	10.2902	10.9469	11.08	10.8053	10.8493	11.0228	11.4088	10.8078	11.0046	10.4442	10.9302	11.129
hsa-miR-1307-5p	9.69498	10.8021	11.4245	10.8105	10.1242	11.7553	11.3059	10.5522	11.1067	10.3655	11.3422	11.0198
hsa-miR-130a-3p	11.1982	12.2472	11.1699	11.0313	11.5273	11.4643	12.1541	12.1281	10.8279	11.6025	11.2647	11.2688
hsa-miR-130b-3p	10.1613	10.362	10.3767	10.089	10.1747	10.3421	10.4546	10.2817	9.9904	10.1044	10.312	10.3366
hsa-miR-130b-5p	8.47354	8.74774	8.26292	8.45858	8.30975	8.4151	8.65016	8.50989	8.41586	8.33985	8.29969	8.48494
hsa-miR-132-3p	8.90611	8.81572	8.58001	9.43881	8.86079	8.18051	9.70747	8.74778	9.11723	9.05066	8.96707	8.74066
hsa-miR-132-5p	6.07162	5.91431	5.96128	6.13133	5.83487	5.64141	6.27197	5.98923	6.36867	5.85048	6.07706	5.76522
hsa-miR-133a-3p	8.35604	6.1383	7.7605	7.2735	8.0438	7.26528	8.70874	8.31668	7.65775	6.65977	7.28485	5.99027
hsa-miR-134-5p	7.54445	7.58529	6.83933	7.21009	8.35851	6.75641	8.01962	7.39568	5.80197	7.96764	6.69923	6.61089
hsa-miR-1343-3p	5.61775	5.45833	4.70363	5.62799	5.66642	5.73999	5.68886	5.46191	5.64306	5.72802	5.7312	5.93867
hsa-miR-136-3p	7.70529	7.70129	7.26668	7.80348	8.55709	7.29045	8.01962	8.15706	5.71013	8.17514	7.5831	7.09393
hsa-miR-136-5p	5.75358	5.71627	5.33441	5.76523	6.21498	4.70363	6.07228	5.46191	4.70363	5.50361	5.40951	5.46256
hsa-miR-138-5p	5.66548	6.64442	6.1939	6.58124	5.94383	5.64141	5.87548	5.88329	6.29833	6.43051	6.49492	6.40394
hsa-miR-139-3p	5.75358	5.5173	5.22001	5.46256	5.87256	5.44415	6.27197	5.95514	5.60739	5.69461	5.83838	5.82663
hsa-miR-139-5p	7.50604	8.02145	7.43488	7.24668	8.56633	8.0613	9.67716	8.32227	7.98181	8.15663	8.43486	8.12109
hsa-miR-140-3p	15.5923	15.6427	15.5783	15.6354	15.6985	15.6566	15.5637	15.6757	15.7583	15.6277	15.825	15.6887
hsa-miR-140-5p	9.56122	9.52295	9.78497	9.85018	9.78504	9.79041	9.47728	9.48739	9.7853	9.54342	9.76152	9.82395
hsa-miR-141-3p	10.9821	10.9218	11.2481	10.7422	10.6614	10.717	10.8876	11.1186	11.1571	11.1722	11.8094	10.5584
hsa-miR-141-5p	5.45406	5.62289	5.77977	5.58985	5.7546	5.52936	5.56087	5.76434	5.53082	6.03326	6.07706	5.9648
hsa-miR-142-3p	14.5375	14.6249	14.8698	14.5642	14.416	14.5689	14.1977	14.6659	13.9496	14.3764	14.8867	14.5072
hsa-miR-142-5p	18.8493	18.9285	19.1236	19.2406	18.757	18.758	18.6664	18.8397	19.1945	19.0106	19.5391	18.7548
hsa-miR-143-3p	13.8835	13.9259	14.0552	13.6773	14.2482	14.7156	14.3126	13.532	15.1764	13.203	13.9777	14.511
hsa-miR-143-5p	5.56702	4.70363	5.22001	4.70363	4.70363	5.6058	4.70363	4.70363	5.67726	5.16941	5.20523	5.36274
hsa-miR-144-3p	10.0413	11.034	9.42445	9.45219	9.93644	10.3441	8.18672	7.55814	8.78035	6.94631	8.7201	9.37199
hsa-miR-144-5p	12.5028	13.3156	11.3069	11.8035	12.7347	12.8423	10.2611	9.53598	11.1731	9.13294	10.496	11.4294
hsa-miR-145-3p	5.56702	5.84003	6.07333	5.76523	6.0421	6.31366	6.35227	6.1154	6.46691	5.79129	5.93464	5.82663
hsa-miR-145-5p	7.58183	7.8552	7.5718	7.1629	7.9757	7.96225	8.76501	7.92654	8.52388	7.14342	7.17997	7.52362
hsa-miR-1468-5p	8.66595	8.86939	8.49104	8.91674	8.85327	8.29047	8.29663	8.52929	8.65311	8.33575	8.89798	7.86836
hsa-miR-146a-3p	4.70363	5.67087	5.80791	5.24333	4.70363	5.98462	5.92265	4.70363	4.70363	5.95895	5.51609	5.54977
hsa-miR-146a-5p	16.5808	16.403	16.1096	15.918	16.866	15.6451	16.2023	16.5461	17.0186	16.8236	16.8632	16.6435
hsa-miR-146b-3p	13.1488	12.0161	12.5814	12.5226	12.5396	12.7049	12.1194	13.3609	12.6532	12.9508	13.537	12.8566
hsa-miR-146b-5p	18.3966	16.7952	17.6095	17.6799	17.929	17.7268	17.0156	18.4592	17.8703	18.3787	18.395	18.5152
hsa-miR-147b	5.45406	5.14265	5.51377	5.82663	5.61864	5.44415	5.59482	5.3251	5.44547	5.76021	5.6518	5.41454
hsa-miR-148a-3p	16.9329	16.1641	16.3456	16.3146	16.002	16.5226	16.8467	16.7266	15.7524	16.6884	16.3988	16.8125
hsa-miR-148a-5p	10.9064	10.2965	10.3424	10.3832	10.4113	10.7004	11.1421	10.8876	9.99289	10.7825	10.4617	10.8289
hsa-miR-148b-3p	14.6632	14.6352	14.5265	14.1955	14.6345	14.6114	14.9495	14.9595	14.5219	14.8227	14.3821	14.9441
hsa-miR-148b-5p	9.54039	9.51577	9.41912	9.19455	9.51484	9.44992	9.66316	9.68343	9.23385	9.55924	9.14557	9.72985
hsa-miR-149-5p	5.71065	5.14265	5.2802	5.36274	5.51351	5.48803	5.3623	5.39714	5.60739	5.65985	4.70363	4.70363
hsa-miR-150-3p	10.6607	10.2583	10.4288	10.583	10.5028	10.2474	10.4159	10.8167	10.946	10.4935	11.1649	10.0367
hsa-miR-150-5p	17.1605	17.4234	16.6946	17.5455	17.012	17.0094	16.8764	17.4846	17.3327	16.732	18.0208	16.1931
hsa-miR-151a-3p	16.403	16.3392	16.0985	15.68	16.3149	16.2805	16.8196	16.7797	16.2326	16.3559	16.4703	16.0629
hsa-miR-151b/151a-5p	14.5792	14.3776	14.3668	13.8017	14.6257	14.5367	14.9787	14.8456	14.5568	14.6532	14.8085	14.4171
hsa-miR-152-3p	9.80188	9.74587	9.95166	10.8333	10.4151	9.6109	9.68133	9.98397	10.8118	9.5818	9.92953	9.96119
hsa-miR-152-5p	6.40916	6.75253	6.80526	6.47144	6.49763	6.79316	6.32081	6.79528	6.69585	6.57309	6.66741	6.80105
hsa-miR-153-3p	6.43147	6.41805	6.11502	5.62799	6.0729	6.74392	5.8259	6.70801	5.77238	6.18873	7.2016	6.25618
hsa-miR-1537-3p	5.51272	5.67087	6.00755	5.46256	5.7546	5.64141	5.77356	5.62721	5.34782	5.82136	5.6091	5.79643
hsa-miR-1537-5p	4.70363	5.94944	5.88761	5.46256	6.16033	5.77053	5.74621	5.3251	5.60739	5.72802	5.6518	5.85588
hsa-miR-1538	5.79456	5.57189	5.68963	5.62799	6.0729	5.90974	5.77356	5.52115	5.48942	6.03326	5.76834	5.99027
hsa-miR-154-5p	5.38994	5.14265	5.51377	5.36274	5.61864	5.16019	5.89935	5.721	4.70363	5.65985	5.34906	5.36274
hsa-miR-155-5p	15.0387	14.7536	15.1374	15.1878	14.858	14.5205	14.399	14.0576	15.045	14.7394	14.9166	14.7598
hsa-miR-15a-3p	4.70363	4.70363	5.47318	5.50747	5.31923	5.39725	5.52535	5.3251	5.57005	5.65985	5.46484	4.70363
hsa-miR-15a-5p	13.9351	14.047	14.4992	13.9528	13.8281	13.819	13.9916	13.5282	14.333	13.811	14.35	13.8494
hsa-miR-15b-3p	8.39802	8.53628	8.70241	8.48868	8.84571	9.35828	8.64446	8.21829	8.73918	8.80398	8.18254	8.84307
hsa-miR-15b-5p	12.7832	12.7052	12.7686	13.1785	12.8998	12.6715	12.8295	12.517	12.8927	12.579	12.5745	12.8721
hsa-miR-16-1-3p	5.61775	5.57189	5.96128	5.24333	5.4548	5.6058	5.62738	5.57598	5.53082	5.54572	5.7312	5.73289
hsa-miR-16-2-3p	10.6326	11.1551	10.4868	10.5864	10.6582	10.5716	10.3005	10.1015	10.447	10.0972	10.6032	10.4888
hsa-miR-16-5p	18.5534	18.6802	18.7689	18.3398	18.5151	18.4769	18.1818	18.1135	18.6438	18.3489	18.4873	18.6101
hsa-miR-17-3p	9.02767	9.27048	9.29267	8.84309	9	9.05639	9.09664	9.09822	9.03952	8.94474	9.43627	8.80776
hsa-miR-17-5p/106a-5p	12.4649	12.5551	12.6184	12.3071	12.6968	12.6403	12.5982	12.684	12.4068	12.5159	12.5578	12.6375
hsa-miR-181a-2-3p	13.9707	13.6252	13.7416	14.4396	13.8337	12.7728	12.7531	14.154	13.6904	12.7891	12.9358	12.6968
hsa-miR-181a-3p	12.9904	12.9432	13.374	12.7211	13.0771	13.1017	12.5743	12.8337	13.0175	12.9753	13.5175	12.9795
hsa-miR-181a-5p	20.8535	20.5773	20.7191	20.5541	20.5518	19.859	19.8155	20.635	20.6778	20.3116	21.0266	20.1256
hsa-miR-181b-2-3p	6.36325	6.39523	6.43355	6.82606	6.4107	6.09847	6.11139	6.67136	6.43505	6.16783	5.99398	5.88426
hsa-miR-181b-3p	7.50604	7.53797	7.8961	7.10401	7.49844	7.8446	7.32904	7.14829	7.44383	7.75556	8.03731	7.47862
hsa-miR-181b-5p	15.9245	15.4667	15.7413	15.6773	15.4658	15.0789	14.9775	15.8986	15.4712	15.1638	15.7409	15.1065
hsa-miR-181c-3p	9.96874	10.3472	10.4111	10.3901	10.3946	10.2568	10.6323	10.0853	10.4971	10.6203	10.5316	10.3407
hsa-miR-181c-5p	13.2185	13.0554	13.4477	13.3092	13.129	13.1519	13.361	12.6168	13.4565	13.7513	13.5981	13.1997
hsa-miR-181d-5p	10.1628	10.1743	10.0922	10.0059	10.1132	9.98542	10.4867	10.1922	10.2864	10.3504	10.5854	9.97846
hsa-miR-182-5p	15.1023	16.4458	13.7383	13.8624	15.0176	15.446	13.7743	13.8461	14.3023	12.5745	13.6696	13.8878
hsa-miR-183-3p	5.71065	6.10907	4.70363	5.30617	5.31923	5.73999	5.40692	4.70363	5.34782	5.30324	5.34906	4.70363
hsa-miR-183-5p	10.3095	11.9973	9.04047	9.15534	10.3095	10.7607	8.65301	8.55318	9.97153	8.05532	8.89476	9.16464
hsa-miR-185-3p	7.90183	8.40196	8.19341	7.87987	8.28192	8.29859	8.54993	8.19412	7.95101	8.17972	8.06065	8.4471
hsa-miR-185-5p	11.1864	11.3551	11.2958	11.0733	11.2898	10.9909	12.0135	11.4772	11.0231	11.2194	10.7122	11.1683
hsa-miR-186-3p	5.23722	5.67087	5.4301	5.30617	5.7956	5.64141	5.56087	5.3251	4.70363	5.2407	5.564	5.30617
hsa-miR-186-5p	16.33	16.1362	16.301	16.3809	16.2568	16.163	16.1242	16.3377	16.2841	16.3266	16.519	16.1988
hsa-miR-187-3p	5.66548	5.14265	5.55224	5.54978	5.7956	5.96027	5.44869	5.91987	6.03391	5.30324	4.70363	5.36274
hsa-miR-188-3p	5.79456	5.71627	5.96128	5.62799	6.10283	5.73999	5.44869	5.3251	6.10083	5.93293	5.6091	5.9648
hsa-miR-188-5p	6.9921	6.75253	7.16536	6.82606	6.82747	7.23098	6.94468	6.74364	6.73449	6.9903	6.95495	7.12392
hsa-miR-18a-3p	6.96336	7.07263	6.86155	7.12393	7.30945	7.16877	7.05602	6.49174	6.772	6.81714	6.63477	6.97784
hsa-miR-18a-5p	8.78909	8.80789	8.88655	8.81964	8.9966	9.26246	9.45145	8.78452	8.5883	8.87045	8.55832	9.03081
hsa-miR-18b-5p	5.51272	5.94944	5.80791	6.01514	5.7546	5.67555	5.96767	5.721	5.60739	5.95895	5.76834	6.13132
hsa-miR-1908-5p	6.57711	7.17678	6.1939	6.95561	6.4107	6.78103	7.64609	7.22368	7.37498	6.68738	6.35786	7.13377
hsa-miR-190a-5p	8.04142	8.16405	7.1741	6.68213	8.55709	8.07083	7.51899	7.34071	7.10714	6.79221	7.53345	7.19139
hsa-miR-190b	7.73038	7.6927	7.54548	7.6505	6.97972	7.53364	7.53161	7.10896	7.3592	7.52757	7.65441	7.51622
hsa-miR-191-3p	7.11427	7.52831	7.4774	7.15326	7.39666	7.47674	7.97457	7.43812	7.50227	7.54926	7.27472	7.60947
hsa-miR-191-5p	19.481	19.2443	19.2521	19.2005	19.4525	19.2092	19.272	19.2575	19.3878	19.6337	18.959	19.915
hsa-miR-1910-5p	6.07162	6.32398	6.00755	6.42118	5.51351	6.16139	6.03169	5.721	6.07898	5.98432	5.80402	6.48773
hsa-miR-192-3p	5.31862	5.24029	5.58885	5.66442	5.4548	5.34667	5.3623	4.70363	5.67726	4.70363	4.70363	5.41454
hsa-miR-193a-3p	6.26567	7.17678	7.43488	6.68213	6.53886	6.91965	6.56502	6.33111	6.24263	6.68738	6.63477	7.104
hsa-miR-193a-5p	9.25512	9.24753	9.60271	8.74068	9.31901	8.84361	9.02174	9.21332	9.26933	9.45596	9.50325	9.93559
hsa-miR-193b-3p	7.51574	7.13866	7.4492	7.01053	6.7441	7.93636	6.67699	7.30664	7.14482	6.70096	8.14488	6.90996
hsa-miR-193b-5p	5.75358	5.45833	5.47318	5.41455	4.70363	5.6058	5.13695	5.62721	5.48942	5.41111	5.99398	5.1717
hsa-miR-194-3p	5.66548	5.75943	4.70363	5.62799	4.70363	5.70837	5.56087	5.80569	5.57005	5.50361	5.7312	5.50747
hsa-miR-194-5p	10.0947	10.2043	9.91302	10.3096	10.2059	10.2578	9.9515	10.2832	10.379	10.1068	10.8006	9.82982
hsa-miR-195-3p	5.79456	5.57189	5.68963	5.99028	5.7956	5.64141	6.14913	5.95514	5.96242	5.95895	5.7312	5.79643
hsa-miR-195-5p	7.38394	7.47897	7.44206	7.77911	6.95065	7.04504	7.65186	7.28345	7.75652	7.61236	7.49067	6.68212
hsa-miR-196a-5p	9.01429	7.0861	8.77112	8.81669	8.7956	7.79349	8.40544	7.99131	8.17605	8.07024	7.17997	7.91375
hsa-miR-196b-5p	8.00097	8.37031	7.88572	8.13072	8.25925	8.15387	7.98824	7.63275	7.96135	7.86845	7.75857	7.98453
hsa-miR-197-3p	11.3855	11.4479	11.3676	11.8536	11.428	11.5646	11.4345	11.3954	11.5987	11.2994	11.19	11.4428
hsa-miR-197-5p	6.23993	5.57189	5.68963	4.70363	5.61864	5.82869	5.56087	5.52115	5.60739	5.4589	5.93464	5.66442
hsa-miR-1972	4.70363	5.24029	4.70363	5.1717	4.70363	5.52936	4.70363	5.39714	5.48942	5.41111	5.28187	5.1717
hsa-miR-1976	7.27319	7.60378	7.35336	7.47864	7.63832	7.42497	7.28468	7.32945	7.57202	7.30681	7.41015	7.67717
hsa-miR-199a-3p	12.0573	12.4934	12.1848	11.787	12.4721	12.4335	13.3741	12.7431	12.1571	12.7703	12.2731	12.1263
hsa-miR-199a-5p	9.6373	10.049	9.66856	9.13887	10.1038	9.88185	11.108	10.6447	9.82788	10.5017	9.68171	9.73923
hsa-miR-199b-3p	9.28048	9.72112	9.23314	8.92775	9.52904	9.47329	10.33	9.82306	9.2147	9.69115	9.4969	9.10777
hsa-miR-199b-5p	9.78034	9.54897	9.72578	9.12938	9.23774	9.68664	8.99513	9.07207	8.96249	9.65398	9.38905	10.0175
hsa-miR-19a-3p	9.85531	9.71695	9.73296	9.10537	9.26911	9.81171	9.38987	9.50946	8.67823	9.58008	9.89296	9.6755
hsa-miR-19a-5p	5.14013	5.45833	5.2802	5.30617	5.31923	5.52936	5.05788	5.24287	5.0776	5.35955	5.51609	5.1717
hsa-miR-19b-1-5p	5.45406	5.24029	4.70363	5.30617	5.23775	5.67555	5.52535	4.70363	5.23105	5.35955	5.34906	5.30617
hsa-miR-19b-3p	12.3926	12.471	12.4872	11.809	11.8852	12.5723	11.8977	12.4117	11.5942	12.1794	12.7242	12.2563
hsa-miR-200a-3p	6.84169	6.66309	7.1741	7.07357	6.53886	6.67958	6.82306	6.76108	7.36711	7.10427	7.41934	6.76262
hsa-miR-200a-5p	5.31862	5.24029	5.58885	5.58985	5.31923	5.34667	5.13695	5.46191	5.53082	5.41111	5.28187	5.46256
hsa-miR-200b-3p	7.20215	7.29663	7.56527	7.52364	7.29814	7.11308	7.10839	7.2114	7.51651	7.55641	7.44652	7.61639
hsa-miR-200c-3p	8.41345	8.53152	8.80973	8.72182	8.93742	8.97047	8.64446	8.68437	8.99779	8.75891	9.12375	8.69949
hsa-miR-203a-3p	5.83378	5.57189	5.96128	5.69934	5.56786	5.96027	5.52535	6.1154	5.53082	5.76021	6.20268	5.91184
hsa-miR-204-5p	6.80941	6.54665	5.58885	5.69934	5.90884	7.18684	7.56879	7.2114	5.96242	8.58034	6.71485	6.50382
hsa-miR-20a-3p	6.00914	6.07902	6.07333	5.69934	5.83487	6.0084	5.87548	6.30627	5.80197	5.85048	6.05009	5.85588
hsa-miR-20a-5p	13.5469	13.0587	13.5594	12.8435	13.6404	13.5176	13.3906	13.7147	13.3878	13.466	13.6508	13.4928
hsa-miR-20b-3p	5.51272	4.70363	5.55224	4.70363	4.70363	5.48803	4.70363	5.84528	5.0776	4.70363	5.6518	5.54977
hsa-miR-20b-5p	10.1322	10.1467	10.1328	9.64257	10.354	9.88854	9.28222	10.2945	10.0706	9.96361	10.4075	10.355
hsa-miR-21-3p	15.0054	14.9855	15.6099	15.0535	15.0744	15.5176	15.4007	15.0782	14.8424	15.2138	15.4169	15.7831
hsa-miR-21-5p	18.8934	18.8868	19.3207	18.9733	18.946	19.2729	18.9183	19.0455	18.8884	19.0138	19.2033	19.4775
hsa-miR-210-3p	8.88787	8.81181	8.5477	8.7123	9.1269	8.89784	8.94039	9.04208	8.87023	8.34394	8.48295	8.50717
hsa-miR-210-5p	5.66548	5.94944	5.47318	5.69934	5.4548	5.44415	5.65868	5.98923	5.71013	5.2407	5.46484	5.46256
hsa-miR-211-5p	5.31862	4.70363	4.70363	4.70363	4.70363	4.70363	5.68886	5.52115	5.0776	4.70363	5.40951	4.70363
hsa-miR-2110	7.06135	7.24995	6.97748	7.3341	7.38606	7.04504	7.05602	7.25986	7.03854	7.02236	6.87517	7.38397
hsa-miR-2114-3p	5.45406	5.39385	5.47318	5.58985	5.71162	5.39725	5.56087	5.3251	5.48942	5.2407	5.6091	5.30617
hsa-miR-2115-3p	6.23993	6.16678	6.11502	5.66442	5.7956	6.46406	5.62738	5.721	5.91181	6.1248	5.7312	6.29491
hsa-miR-2116-3p	5.31862	5.39385	5.47318	5.62799	5.39062	5.44415	5.31418	5.6754	5.44547	5.35955	5.40951	5.76522
hsa-miR-212-3p	6.77631	6.29923	6.55152	6.74956	6.70918	6.09847	7.15879	6.59471	6.64243	6.74087	6.77547	6.66819
hsa-miR-212-5p	5.61775	5.39385	5.47318	5.96481	5.87256	5.44415	6.14913	5.721	6.4188	5.87875	5.83838	6.15312
hsa-miR-215-5p/192-5p	16.3994	16.1755	15.982	16.4997	16.4398	16.2778	15.9071	16.417	16.5788	16.1837	16.979	15.9268
hsa-miR-219a-1-3p	6.18662	6.27395	5.96128	6.17452	6.0421	5.93533	6.05218	6.1154	6.10083	6.00908	5.83838	5.99027
hsa-miR-219a-5p	5.94266	5.57189	5.91278	5.85589	5.83487	6.0084	5.8259	6.1154	5.93744	5.90621	5.93464	6.15312
hsa-miR-219b-3p	4.70363	5.32214	5.22001	5.24333	5.14056	5.34667	5.44869	5.24287	5.57005	5.50361	5.11386	5.69933
hsa-miR-22-3p	17.0231	17.1885	17.3872	17.3601	17.5655	17.3737	17.542	17.2863	17.3053	17.3568	17.251	17.5484
hsa-miR-22-5p	7.75503	8.04847	8.37418	8.88322	8.62055	8.25336	8.81662	8.38226	8.56827	8.45763	8.13394	8.30193
hsa-miR-221-3p	14.392	14.3625	14.556	14.4118	14.4646	14.2717	14.6985	14.5587	14.7473	14.4647	14.3828	14.247
hsa-miR-221-5p	8.17453	8.75997	8.35186	8.25447	8.24201	8.29859	8.26342	8.85529	8.69986	8.74972	8.45692	8.5145
hsa-miR-222-3p	13.3644	13.2961	13.3832	13.2923	13.3377	13.2671	13.4461	13.4602	13.6372	13.4296	13.2402	13.4746
hsa-miR-222-5p	6.26567	5.80061	5.80791	6.01514	5.4548	5.52936	5.68886	5.6754	5.77238	6.00908	5.6518	5.82663
hsa-miR-223-3p	14.6199	14.7044	15.2155	14.6987	14.4467	15.2392	14.8596	14.3956	14.56	14.8311	14.336	15.2418
hsa-miR-223-5p	10.3644	10.4474	10.5229	9.989	10.2805	10.4672	10.3701	10.0656	10.1443	10.3554	9.9358	10.7737
hsa-miR-224-5p	7.34071	6.69962	7.64172	7.86838	7.40718	7.10357	8.51594	8.18187	6.867	7.50554	6.71485	7.18196
hsa-miR-2277-3p	5.56702	5.57189	5.58885	5.76523	5.56786	5.52936	5.98946	5.6754	5.67726	5.76021	6.10337	5.62798
hsa-miR-2277-5p	6.5168	6.19454	6.1939	6.25619	6.0421	6.22092	6.28848	6.14475	6.14323	6.05689	6.20268	6.17451
hsa-miR-2355-3p	5.9077	6.01625	6.02994	5.79644	6.24134	6.14082	6.20343	6.05419	6.03391	6.14653	5.96474	5.66442
hsa-miR-2355-5p	7.28468	7.38545	7.94688	7.34254	7.74913	7.72231	7.74111	7.6418	7.48065	8.20245	7.5831	7.57434
hsa-miR-23a-3p	13.3204	13.3167	13.6044	14.1828	13.6089	13.5224	13.8578	13.3992	13.7929	13.8605	13.4847	13.9032
hsa-miR-23a-5p	9.8077	7.0861	8.89683	8.24566	9.78504	8.98056	8.59206	8.85913	9.02249	9.5697	9.23734	9.54784
hsa-miR-23b-3p	11.2275	11.4715	11.3045	12.2355	11.5895	11.18	12.1855	11.5716	11.6892	11.7394	11.555	11.2547
hsa-miR-24-1-5p	5.51272	5.67087	5.4301	5.50747	5.4548	5.34667	5.26167	5.46191	5.29249	5.30324	5.51609	5.30617
hsa-miR-24-2-5p	9.602	9.57223	9.71278	9.60201	9.82776	9.78181	9.77149	9.7133	9.70837	9.99754	9.82368	10.1547
hsa-miR-24-3p	11.5645	11.4771	11.9111	12.511	11.9729	11.6639	12.0649	11.7017	12.2351	12.2061	11.8744	12.3488
hsa-miR-2467-5p	7.52538	7.17678	7.56527	6.85059	7.21629	7.37117	7.27715	7.10896	6.98728	7.20932	6.94198	7.98983
hsa-miR-25-3p	16.7305	16.9378	16.9207	17.0494	17.1511	16.9901	16.7809	16.8234	16.8644	16.6501	16.8628	16.8049
hsa-miR-25-5p	7.03408	7.18926	7.35336	7.09394	7.52756	7.08434	6.90538	7.17389	7.33519	7.17206	7.30489	7.06326
hsa-miR-26a-1-3p	5.14013	5.32214	5.55224	5.30617	5.39062	5.44415	5.8001	5.6754	5.57005	5.4589	5.6091	5.41454
hsa-miR-26a-2-3p	7.6883	7.70982	8.31387	7.60253	7.22829	7.94677	7.53161	7.99833	8.02679	7.91892	7.79396	7.47098
hsa-miR-26a-5p	19.7511	19.7317	19.6378	19.5486	19.6673	19.554	19.6496	20.0535	19.7913	19.7754	19.9764	19.5861
hsa-miR-26b-3p	9.87208	10.3832	9.96146	10.356	10.1985	10.2865	9.74914	9.91955	10.1319	9.91936	10.2618	10.4098
hsa-miR-26b-5p	17.457	17.3416	17.7697	17.8675	17.6467	17.3602	17.738	17.6328	17.7458	17.5694	17.2574	17.6078
hsa-miR-27a-3p/27b-3p	16.2762	16.4488	16.6716	16.882	16.5789	16.3904	16.7797	16.5199	16.7601	16.6984	16.8304	16.5852
hsa-miR-27a-5p	10.4624	9.5372	9.78082	10.1593	10.8033	10.2804	9.24509	9.91037	9.9904	10.5508	10.691	10.7858
hsa-miR-27b-5p	7.27319	7.54757	7.1741	7.20078	7.26366	7.36331	7.42729	7.35188	7.2605	7.63278	7.51649	7.38397
hsa-miR-28-3p	17.1508	16.959	16.9339	16.8481	16.9086	16.5349	16.7336	17.0376	17.0996	16.763	17.1411	16.7491
hsa-miR-28-5p	12.8797	12.5753	12.8396	13.0972	13.0132	12.6508	12.7276	12.8347	13.1772	12.8233	13.0054	12.7046
hsa-miR-296-3p	5.56702	5.80061	5.38406	5.41455	5.61864	5.64141	5.59482	5.46191	5.85847	5.62358	5.76834	5.62798
hsa-miR-296-5p	6.47489	6.41805	6.44893	6.42118	6.01037	6.70571	6.07228	6.2012	6.65599	6.14653	6.54923	6.08635
hsa-miR-299-3p	6.10153	5.98339	5.55224	5.91185	6.16033	5.67555	6.20343	6.02221	4.70363	5.95895	5.564	5.69933
hsa-miR-29a-3p	15.3663	15.2978	15.4074	15.6794	14.9823	15.2868	15.3521	15.6181	15.8082	15.4042	15.9828	15.0218
hsa-miR-29a-5p	6.38643	6.66309	6.55152	6.73636	6.45495	6.18159	6.45623	6.57479	6.28006	6.32512	6.71485	6.08635
hsa-miR-29b-1-5p	7.30737	7.15149	7.16536	7.18197	7.21629	7.05498	6.9639	6.76108	7.30249	7.07414	6.94198	7.39211
hsa-miR-29b-2-5p	6.63462	6.46245	6.43355	6.80106	6.47647	6.47966	6.56502	6.84494	6.83218	6.57309	6.65119	6.38645
hsa-miR-29b-3p	10.9838	10.873	10.9544	11.6864	10.4429	10.9096	11.2671	11.5534	11.2445	11.1079	11.5386	10.7576
hsa-miR-29c-3p	13.4249	13.4078	13.2248	13.4895	12.8458	13.4955	13.1349	13.7077	13.6308	13.2515	14.3244	12.979
hsa-miR-29c-5p	8.95598	8.71878	9.01711	9.19227	9.01355	9.03236	9.06075	9.37168	9.31199	9.04067	9.66105	8.88037
hsa-miR-301a-3p	10.8389	11.105	11.2748	10.398	10.7316	11.2145	10.7912	10.7483	10.1308	11.1293	10.6315	11.4792
hsa-miR-301a-5p	5.31862	5.5173	5.58885	5.50747	5.61864	5.64141	5.65868	5.14476	5.60739	5.76021	5.34906	5.46256
hsa-miR-301b-3p	8.45875	8.58757	8.49104	7.88557	8.13394	8.53656	8.44213	8.37154	7.9665	8.45763	7.9587	8.85465
hsa-miR-3064-5p	5.14013	4.70363	5.06973	5.41455	4.70363	5.16019	5.13695	5.62721	5.39849	5.2407	5.40951	5.54977
hsa-miR-30a-3p	7.20215	6.89936	7.36855	6.90997	7.28675	7.11308	7.24658	7.70357	7.11666	7.17206	7.60728	7.01052
hsa-miR-30a-5p	11.5895	11.3538	11.9972	10.7068	11.2165	11.5866	11.268	12.3149	11.1307	11.6059	11.666	11.0578
hsa-miR-30b-3p	7.17762	7.20161	7.4774	6.92153	7.46868	7.20467	7.08246	7.4894	7.35124	7.37358	7.23342	7.63012
hsa-miR-30b-5p/30c-5p	15.6079	15.7006	15.776	15.5687	15.6617	15.8171	15.5383	15.8113	15.6866	15.7258	15.8317	15.6829
hsa-miR-30c-1-3p	8.69144	8.82351	8.5832	8.24124	8.40567	8.64216	7.92804	8.42436	8.55476	8.43101	8.42146	9.0359
hsa-miR-30d-3p	9.51689	9.75199	10.0295	9.59341	9.52196	9.77892	9.40172	9.90484	9.90415	9.88631	10.1368	9.77006
hsa-miR-30d-5p	17.0445	17.3953	17.0986	17.0229	17.228	17.23	17.108	17.4277	17.2335	17.2621	17.4861	17.3103
hsa-miR-30e-3p	14.8966	14.7327	15.0335	14.8379	14.893	14.844	14.8321	14.801	14.9266	14.8353	14.8927	15.0344
hsa-miR-30e-5p	16.6578	16.5526	16.8144	16.2539	16.5217	16.6882	16.292	16.6494	16.2426	16.5719	16.775	16.8056
hsa-miR-31-3p	5.38994	5.67087	5.38406	5.62799	5.56786	5.80007	5.3623	5.721	5.8855	5.50361	5.99398	5.30617
hsa-miR-31-5p	10.2566	10.6865	10.0411	10.2863	10.3353	10.3136	9.68826	10.9887	11.3717	10.3685	11.3765	10.0804
hsa-miR-3116	5.31862	5.67087	5.77977	5.41455	5.31923	5.07693	5.05788	5.39714	5.23105	5.54572	5.51609	5.36274
hsa-miR-3120-3p	5.71065	5.94944	5.33441	5.88427	5.71162	6.0084	6.13042	6.08523	5.71013	5.93293	5.87154	5.66442
hsa-miR-3127-5p	6.10153	6.1383	5.93732	6.10908	6.24134	6.0544	6.18562	6.02221	6.05669	5.76021	5.90359	6.13132
hsa-miR-3128	5.31862	5.14265	5.06973	5.24333	4.70363	5.29144	5.3623	4.70363	5.23105	5.50361	5.20523	5.54977
hsa-miR-3130-3p	5.31862	5.84003	5.33441	5.1717	4.70363	5.52936	5.59482	4.70363	5.53082	5.4589	5.7312	4.70363
hsa-miR-3130-5p	5.56702	4.70363	5.65739	5.41455	5.56786	5.70837	5.68886	5.57598	5.96242	5.2407	5.7312	5.50747
hsa-miR-3136-5p	6.29084	5.91431	5.88761	5.93868	5.94383	5.80007	6.14913	5.52115	5.91181	6.05689	6.02242	5.54977
hsa-miR-3138	4.70363	4.70363	5.55224	5.24333	4.70363	5.44415	5.71801	5.84528	5.48942	5.54572	4.70363	4.70363
hsa-miR-3140-3p	5.66548	5.32214	5.4301	5.24333	5.83487	5.52936	5.48805	5.14476	5.34782	5.35955	5.20523	5.73289
hsa-miR-3141	5.23722	4.70363	5.33441	5.50747	5.56786	5.52936	5.40692	4.70363	5.29249	4.70363	4.70363	5.08636
hsa-miR-3143	5.75358	5.5173	5.65739	5.62799	5.71162	5.73999	5.65868	6.05419	5.57005	5.54572	5.6091	5.54977
hsa-miR-3150a-3p	4.70363	5.84003	5.68963	5.24333	4.70363	5.34667	5.44869	5.39714	5.67726	4.70363	4.70363	4.70363
hsa-miR-3150b-3p	7.84187	7.30805	7.92172	7.02125	6.63632	6.56931	7.26957	6.98352	8.0366	6.94631	7.33441	7.35925
hsa-miR-3154	5.51272	4.70363	5.2802	4.70363	4.70363	5.6058	5.31418	4.70363	5.53082	4.70363	4.70363	5.36274
hsa-miR-3155a	5.87145	5.5173	5.96128	5.62799	5.31923	5.67555	5.40692	5.62721	5.53082	5.65985	6.02242	6.13132
hsa-miR-3155b	6.10153	6.10907	5.83523	5.96481	5.7546	6.0544	5.77356	6.02221	5.7418	5.93293	5.87154	6.13132
hsa-miR-3157-3p	5.61775	6.0481	6.00755	6.29492	6.18799	5.70837	6.11139	6.05419	6.03391	6.1248	6.10337	6.21608
hsa-miR-3157-5p	5.94266	5.32214	5.58885	6.10908	5.7956	5.88347	5.74621	5.91987	6.10083	5.65985	5.7312	5.69933
hsa-miR-3158-3p	8.14395	8.41752	7.86473	7.94141	8.23622	8.31068	7.56879	7.73767	7.99697	7.56353	7.87544	7.98983
hsa-miR-3159	6.59658	4.70363	5.96128	6.21609	6.01037	6.61181	6.32081	6.40261	6.38561	6.67365	6.41853	6.9556
hsa-miR-3161	6.40916	4.70363	6.21277	4.70363	4.70363	4.70363	4.70363	6.33111	5.98681	6.05689	4.70363	6.21608
hsa-miR-3173-5p	5.75358	5.67087	5.68963	5.66442	5.51351	5.56852	5.62738	5.76434	5.48942	5.35955	5.40951	5.08636
hsa-miR-3174	6.23993	6.48405	6.21277	5.93868	6.43303	6.58364	6.49817	6.02221	6.2615	6.94631	6.17867	6.83837
hsa-miR-3176	7.34071	7.49892	7.68445	7.70337	6.9058	7.62791	7.86516	7.2479	6.867	7.32381	6.76058	7.85678
hsa-miR-3177-3p	6.21359	6.1383	6.38616	6.15313	6.24134	6.24008	6.11139	5.721	6.22344	6.16783	6.15414	5.82663
hsa-miR-3188	5.87145	5.45833	6.09437	5.76523	5.71162	5.70837	5.8259	4.70363	5.8855	6.10264	5.40951	4.70363
hsa-miR-3194-3p	5.87145	5.62289	6.1747	6.06315	6.01037	5.52936	6.07228	5.91987	6.01063	5.72802	5.90359	5.58985
hsa-miR-3194-5p	5.79456	5.67087	5.72071	6.08636	5.90884	5.98462	6.05218	5.76434	5.83064	5.93293	6.12905	5.62798
hsa-miR-3199	5.45406	5.39385	5.68963	5.1717	5.4548	5.16019	5.62738	5.91987	5.39849	5.41111	5.80402	5.36274
hsa-miR-32-3p	7.21425	7.17678	7.6479	7.4938	7.43828	7.32331	7.44077	7.10896	7.1355	7.41372	7.30489	7.63012
hsa-miR-32-5p	10.0214	9.96192	10.4723	10.5655	9.92754	10.3863	10.2013	10.1569	10.3704	10.1492	10.9333	9.72356
hsa-miR-3200-3p	5.71065	6.1383	5.47318	5.69934	6.36476	5.6058	5.68886	5.3251	5.48942	5.2407	5.564	5.58985
hsa-miR-3202	5.79456	6.32398	5.96128	6.08636	6.18799	6.0084	5.8259	6.1154	6.01063	6.28778	6.73027	6.06314
hsa-miR-320a/b/c/d	14.0101	13.7649	13.6741	13.6988	13.7822	13.5294	13.9516	14.0608	13.8577	13.7993	13.921	13.5725
hsa-miR-323a-3p	5.56702	6.41805	6.09437	6.06315	6.87503	5.6058	6.52535	6.47007	5.29249	6.03326	5.80402	6.03941
hsa-miR-323b-3p	7.53495	6.97433	7.08406	6.90997	8.44129	7.21349	8.45198	7.90428	6.38561	7.774	6.9931	6.87466
hsa-miR-324-3p	7.46653	8.11384	7.67237	7.94141	7.79746	7.83901	8.05466	7.77097	7.94581	7.63951	7.75138	7.8969
hsa-miR-324-5p	7.69682	7.93716	7.95186	9.20362	8.12141	7.8334	8.78328	8.05324	7.99193	7.94078	7.73689	7.90254
hsa-miR-326	9.97738	10.528	10.3822	10.1311	10.222	10.8533	11.3414	10.739	10.4997	10.6386	10.4563	10.4879
hsa-miR-328-3p	10.4807	10.4335	9.88367	10.1904	10.1881	9.87782	10.2795	10.8525	10.2144	9.67993	10.4019	10.1382
hsa-miR-329-3p	5.45406	5.67087	5.15142	5.50747	5.7956	5.44415	5.71801	5.721	4.70363	5.41111	5.40951	5.24333
hsa-miR-330-3p	7.52538	7.26177	7.04628	7.2998	7.37537	7.24824	7.45412	7.65079	7.63193	7.6858	7.41015	7.22849
hsa-miR-330-5p	8.27383	8.3596	8.53786	8.89167	8.45629	8.63578	8.68393	8.59979	8.75697	8.71553	8.11179	8.90006
hsa-miR-331-3p	9.62856	9.83506	10.2752	10.1582	9.9715	10.5574	10.6287	10.3821	10.1488	10.0851	9.75975	9.80323
hsa-miR-331-5p	6.61575	6.64442	6.47913	6.47144	6.70918	6.86367	6.49817	6.55455	6.83218	6.67365	6.51329	6.50382
hsa-miR-335-3p	9.37243	10.1154	9.83783	9.48045	9.84299	9.93197	10.6969	10.1224	9.85009	10.0887	10.3974	9.87022
hsa-miR-335-5p	8.66595	9.17642	9.16468	8.93595	8.4662	9.03478	9.55363	8.89315	8.83996	9.08755	9.43184	8.50349
hsa-miR-337-3p	5.83378	5.98339	5.91278	6.61091	6.36476	5.44415	6.56502	6.1154	4.70363	5.95895	5.6091	5.76522
hsa-miR-337-5p	5.51272	5.24029	5.47318	5.36274	6.10283	5.6058	5.68886	5.80569	4.70363	5.79129	5.46484	5.30617
hsa-miR-338-3p	8.89519	8.75591	9.12154	8.52907	8.87941	9.39827	8.90984	9.2719	8.94967	8.78612	9.2525	9.3208
hsa-miR-338-5p	6.75944	7.09943	7.25852	6.93299	7.02217	8.09906	7.13383	7.1222	7.45868	6.4472	7.08979	7.66389
hsa-miR-339-3p	12.438	12.5327	11.9556	12.5311	12.2783	12.3854	12.4952	12.3708	12.6177	12.2008	12.7993	12.0373
hsa-miR-339-5p	9.50738	9.586	9.43329	9.80772	9.68719	9.86701	10.1053	9.58298	9.55117	9.64741	9.47769	9.67713
hsa-miR-33a-3p	6.36325	6.16678	6.31988	6.87467	6.36476	6.70571	6.90538	6.55455	6.54309	6.63154	6.41853	6.47143
hsa-miR-33a-5p	6.07162	6.54665	6.74641	6.23632	6.49763	6.47966	6.59079	6.65263	6.18406	6.51176	6.63477	6.86267
hsa-miR-33b-3p	5.56702	5.5173	5.58885	5.7329	5.61864	5.80007	5.8001	5.39714	5.77238	5.41111	6.05009	5.88426
hsa-miR-33b-5p	6.57711	7.00316	7.19141	7.06327	6.7441	7.33945	6.65296	6.84494	6.82037	6.55804	7.80788	6.59615
hsa-miR-340-3p	9.77639	9.67246	9.64136	9.63254	9.64437	9.78181	9.74649	9.61725	9.66518	9.749	9.63624	10.1916
hsa-miR-340-5p	13.784	13.9331	14.2944	13.9028	13.6168	14.5281	13.8972	13.7382	13.6938	14.0618	13.9364	14.3844
hsa-miR-342-3p	15.6461	15.5176	15.1393	15.8672	15.615	15.2286	15.3552	15.9113	15.9406	15.6874	16.1224	15.292
hsa-miR-342-5p	10.2888	10.4846	9.9492	10.6713	10.3109	10.043	10.2508	10.7441	10.5666	10.1234	10.6334	9.75781
hsa-miR-345-5p	11.1789	11.2153	11.0308	11.2043	11.2504	11.8386	11.2254	11.0468	11.1933	11.5884	11.2838	11.8042
hsa-miR-34a-5p	7.17762	7.05902	7.55211	7.63014	7.25197	8.14488	7.55032	8.64936	8.68134	7.994	8.06642	8.96826
hsa-miR-34c-5p	6.15898	6.39523	6.67203	6.1955	6.3411	6.76878	6.25522	6.05419	6.07898	6.58796	5.7312	6.96677
hsa-miR-3605-3p	6.43147	7.00316	6.33681	6.25619	6.8905	6.31366	6.33665	6.76108	6.57229	6.58796	6.45733	6.69589
hsa-miR-3605-5p	6.04084	6.46245	6.11502	6.17452	6.13196	6.14082	6.09201	6.1154	6.10083	6.3613	5.90359	6.47143
hsa-miR-3607-3p	7.00624	7.29663	8.09809	7.8155	7.19196	7.87222	7.67471	7.66861	7.2605	7.34892	8.0779	6.85058
hsa-miR-3609	7.20215	7.8552	7.77185	7.02125	7.30945	7.67905	7.16701	7.54853	7.76246	7.91892	8.06642	7.18196
hsa-miR-361-3p	13.0754	13.0816	13.1198	13.005	12.6685	12.8337	12.9849	13.2469	13.2282	12.9501	13.5164	12.5284
hsa-miR-361-5p	11.9505	11.6757	11.9975	12.2214	11.9152	11.7261	12.0699	12.113	12.1188	11.9271	12.0661	12.0307
hsa-miR-3613-3p	6.61575	6.9147	7.42767	7.13378	6.7781	7.12252	7.07371	6.53396	7.0585	6.8656	6.45733	7.08378
hsa-miR-3613-5p	7.45647	7.52831	8.0891	8.52545	7.27525	7.70393	7.9515	7.8274	7.70182	7.3817	7.3728	7.61639
hsa-miR-3614-3p	5.38994	5.14265	5.4301	5.24333	5.39062	5.34667	5.40692	5.52115	4.70363	5.4589	5.40951	5.91184
hsa-miR-3614-5p	7.45647	7.8163	8.56717	6.53538	7.60237	7.66644	6.93496	7.2114	7.8034	7.97295	8.15032	8.8314
hsa-miR-3615	11.3408	10.8322	11.2315	11.4533	11.1944	10.8689	10.5834	10.8987	11.218	10.9511	10.1704	11.085
hsa-miR-3617-5p	4.70363	4.70363	5.4301	5.54978	4.70363	5.44415	5.56087	5.24287	5.34782	4.70363	5.40951	5.1717
hsa-miR-362-3p	5.87145	6.0481	6.02994	5.88427	5.7956	6.0544	6.16753	5.91987	6.03391	5.69461	6.07706	5.58985
hsa-miR-362-5p	9.79799	9.40354	9.82312	9.28067	9.98529	9.80464	9.54754	9.70483	9.67143	9.85675	9.45604	10.3961
hsa-miR-3620-3p	5.56702	5.45833	5.51377	5.1717	5.4548	5.52936	5.48805	5.39714	5.53082	4.70363	5.51609	5.85588
hsa-miR-363-3p	12.3949	12.8427	12.6357	12.3783	12.2118	11.9077	11.5763	13.0113	12.5304	11.9193	13.215	12.1302
hsa-miR-3651	5.23722	5.67087	5.62384	5.85589	5.83487	5.77053	5.62738	5.46191	5.64306	5.72802	5.6518	5.69933
hsa-miR-3653-3p	4.70363	5.24029	5.15142	5.66442	5.23775	5.48803	5.59482	5.62721	5.7418	5.41111	5.6091	5.46256
hsa-miR-3653-5p	5.38994	5.39385	5.38406	5.7329	5.14056	5.16019	5.26167	5.3251	5.39849	5.2407	5.6091	5.41454
hsa-miR-3656	4.70363	5.24029	5.15142	5.30617	5.90884	5.52936	5.52535	5.52115	5.39849	5.2407	4.70363	5.30617
hsa-miR-365a-3p	6.21359	6.19454	5.83523	5.85589	5.61864	6.03165	5.87548	5.95514	5.96242	5.76021	6.2492	6.17451
hsa-miR-365b-3p	6.61575	6.88384	6.88341	6.97785	6.2923	6.87506	6.22096	6.72595	6.31632	6.60266	6.74552	7.09393
hsa-miR-3661	5.45406	5.45833	5.33441	5.30617	5.39062	5.44415	5.52535	5.62721	5.34782	5.4589	5.46484	5.41454
hsa-miR-3667-3p	4.70363	5.45833	5.2802	5.66442	5.4548	6.03165	5.20337	6.1154	4.70363	5.08449	5.99398	5.58985
hsa-miR-3667-5p	5.56702	5.75943	4.70363	4.70363	5.90884	5.90974	4.70363	5.98923	4.70363	5.2407	6.15414	5.66442
hsa-miR-3677-3p	6.57711	6.29923	6.41796	6.23632	6.61743	6.416	6.76883	6.30627	6.01063	6.46367	6.33692	6.47143
hsa-miR-3678-3p	5.14013	4.70363	5.2802	5.41455	5.31923	5.2301	5.26167	4.70363	5.29249	5.41111	5.6518	5.1717
hsa-miR-3679-5p	5.75358	5.67087	5.47318	5.58985	5.87256	5.90974	5.68886	5.95514	6.14323	5.69461	6.05009	4.70363
hsa-miR-3681-5p	6.23993	5.45833	5.86178	5.24333	5.56786	5.56852	5.59482	4.70363	6.12224	5.35955	5.93464	6.17451
hsa-miR-3684	5.31862	5.5173	5.38406	5.08636	4.70363	5.64141	5.56087	5.39714	5.16102	5.4589	5.51609	5.30617
hsa-miR-3688-3p	6.38643	6.88384	6.11502	6.21609	6.16033	6.2957	6.28848	6.1154	6.24263	5.82136	6.22617	5.9648
hsa-miR-369-3p	6.79297	6.56682	6.61989	7.13378	7.58404	6.75641	7.73026	6.57479	5.71013	7.28959	6.58415	6.35069
hsa-miR-369-5p	7.21425	7.4485	6.9049	7.48624	8.26495	6.97335	7.79413	7.5291	5.85847	7.59164	6.96779	6.69589
hsa-miR-3690	6.33961	6.9147	8.11591	7.94688	7.98266	8.38113	6.13042	7.77097	7.28585	7.2001	6.83337	7.91375
hsa-miR-3691-5p	5.75358	5.91431	5.86178	5.99028	5.39062	5.88347	5.77356	5.88329	5.85847	5.85048	5.80402	6.15312
hsa-miR-370-3p	7.18994	7.38545	6.68473	7.29109	8.34244	6.62566	7.48043	7.46912	5.64306	7.37358	6.49492	6.723
hsa-miR-370-5p	4.70363	5.45833	4.70363	5.41455	5.87256	5.34667	5.40692	5.57598	4.70363	5.4589	5.564	5.08636
hsa-miR-371b-3p	5.56702	5.39385	6.09437	5.79644	5.61864	5.77053	5.59482	5.39714	5.96242	5.69461	5.7312	6.03941
hsa-miR-371b-5p	8.06776	8.03503	8.36306	7.73543	7.80536	8.57375	7.94684	7.61447	8.20237	8.25554	8.1062	8.74066
hsa-miR-374a-3p	10.8015	10.7254	10.9979	10.6028	10.4639	10.8587	10.5312	11.0717	10.1555	10.6882	10.7825	10.4999
hsa-miR-374a-5p	9.91584	9.7961	10.2664	9.98637	9.62468	9.9991	10.0255	9.98222	9.55455	9.96756	10.1981	9.86022
hsa-miR-374b-3p	7.90183	7.88556	8.12032	8.20535	7.85182	8.30666	8.00178	8.11257	7.69561	8.12842	8.32873	8.06703
hsa-miR-374b-5p	9.79213	9.89713	10.2515	10.3941	9.96803	10.2854	10.5343	10.1861	9.9447	9.93291	9.87513	9.81511
hsa-miR-375	5.51272	5.24029	5.86178	5.46256	5.4548	5.48803	5.85102	5.62721	5.44547	5.41111	5.96474	5.36274
hsa-miR-376a-3p	5.23722	4.70363	4.70363	5.36274	5.56786	5.07693	5.52535	5.6754	4.70363	5.16941	5.28187	4.70363
hsa-miR-376a-5p	5.45406	5.57189	5.38406	5.46256	5.7956	5.39725	5.68886	5.3251	4.70363	5.4589	5.51609	5.24333
hsa-miR-376b-3p	5.23722	5.39385	5.15142	5.36274	5.23775	4.70363	5.52535	5.62721	4.70363	5.41111	5.11386	5.24333
hsa-miR-376c-3p	6.33961	5.87788	5.55224	6.29492	6.2671	5.82869	6.51183	6.14475	5.16102	6.18873	5.80402	5.58985
hsa-miR-377-3p	4.70363	5.24029	5.06973	5.36274	6.0729	5.16019	5.44869	5.39714	4.70363	5.62358	4.70363	5.24333
hsa-miR-377-5p	6.43147	5.91431	5.75073	5.85589	6.87503	5.70837	6.45623	6.8286	5.29249	6.47991	5.51609	5.73289
hsa-miR-378a-3p/378c/378d/378e	15.1925	15.2956	15.3376	15.0036	15.2149	15.6271	14.7967	14.8188	15.378	15.3865	15.3941	15.8663
hsa-miR-378a-5p	8.35071	9.14261	9.5806	8.96827	9.19086	9.26039	8.90508	8.69299	9.49411	9.01281	9.18562	9.56025
hsa-miR-378g	4.70363	4.70363	4.70363	4.70363	4.70363	4.70363	5.56087	4.70363	4.70363	4.70363	4.70363	4.70363
hsa-miR-378i	4.70363	4.70363	4.70363	4.70363	4.70363	6.84059	6.48435	6.42552	6.29833	4.70363	6.79019	6.9556
hsa-miR-379-3p	5.66548	5.91431	5.33441	5.58985	6.31695	5.44415	5.8001	5.98923	5.0776	5.76021	5.40951	5.50747
hsa-miR-379-5p	5.79456	5.94944	5.80791	6.31381	6.76121	5.88347	6.67699	6.08523	4.70363	6.41358	5.6518	5.69933
hsa-miR-380-3p	5.51272	5.71627	5.2802	5.54978	6.0729	5.44415	5.8259	5.84528	5.0776	5.65985	5.11386	5.24333
hsa-miR-381-3p	10.6293	10.5375	9.83116	10.5821	11.8653	9.94873	11.6044	10.9245	7.68311	10.9597	10.1784	9.897
hsa-miR-382-3p	5.31862	5.24029	5.4301	5.54978	5.61864	5.39725	5.94541	5.52115	4.70363	5.95895	5.28187	5.30617
hsa-miR-382-5p	6.70744	6.92986	6.31988	6.86269	7.67336	6.58364	7.27715	7.2114	5.71013	7.32381	6.43808	6.47143
hsa-miR-3909	7.40506	7.34176	7.7605	7.47099	7.41763	7.70393	7.30704	7.05466	7.16327	7.53484	7.33441	7.9414
hsa-miR-3912-3p	7.7137	7.71831	7.88572	7.99513	7.63832	7.92059	7.71933	7.94119	7.87092	7.84543	8.18784	7.63012
hsa-miR-3913-5p	5.97644	6.64442	6.23134	6.6682	6.47647	6.34877	6.18562	6.47007	6.36867	6.03326	6.02242	5.93867
hsa-miR-3916	5.45406	5.57189	5.47318	5.62799	4.70363	5.56852	5.26167	5.39714	5.29249	5.85048	5.69242	5.24333
hsa-miR-3920	4.70363	4.70363	5.4301	5.50747	5.23775	5.2301	5.59482	5.52115	5.0776	5.35955	5.28187	5.1717
hsa-miR-3928-3p	5.75358	6.16678	6.30271	6.03942	6.0729	6.22092	6.38291	6.37925	6.12224	5.98432	4.70363	6.3687
hsa-miR-3928-5p	4.70363	4.70363	4.70363	5.88427	4.70363	4.70363	4.70363	4.70363	5.23105	4.70363	4.70363	4.70363
hsa-miR-3934-5p	5.79456	5.62289	5.88761	5.85589	6.45495	5.52936	5.62738	6.1154	6.03391	5.65985	6.17867	5.66442
hsa-miR-3939	5.66548	5.24029	5.47318	5.46256	5.7956	5.88347	5.8259	5.80569	5.80197	6.03326	5.34906	6.15312
hsa-miR-3940-3p	5.71065	5.75943	6.21277	5.76523	5.7546	5.98462	6.11139	5.721	5.77238	5.35955	5.7312	5.46256
hsa-miR-3941	6.13063	4.70363	5.96128	6.21609	5.7956	5.73999	5.8001	6.22839	6.22344	6.10264	6.02242	5.62798
hsa-miR-3942-5p	5.66548	5.5173	5.68963	5.50747	5.7546	5.48803	5.59482	5.39714	5.57005	5.41111	5.34906	5.36274
hsa-miR-409-3p	11.7129	11.8473	10.4868	11.4792	12.7567	10.7497	12.4526	12.1485	8.78324	12.3739	10.7204	10.7599
hsa-miR-409-5p	6.21359	6.41805	5.75073	6.21609	6.31695	5.52936	6.59079	6.57479	5.53082	6.87744	6.17867	5.82663
hsa-miR-410-3p	11.1225	11.1357	10.5162	11.2228	12.3023	10.4832	11.9231	11.3031	8.60478	11.582	10.5171	10.4589
hsa-miR-411-3p	6.18662	6.19454	5.80791	6.53538	7.07674	5.80007	6.85454	6.05419	5.29249	6.43051	5.96474	5.85588
hsa-miR-411-5p	10.3217	10.8428	10.3601	10.9723	12.1519	10.3451	11.7524	11.2982	8.22394	11.1847	10.2951	10.4176
hsa-miR-412-5p	5.51272	5.80061	4.70363	6.13133	6.18799	5.2301	6.56502	6.14475	5.0776	6.60266	5.99398	5.46256
hsa-miR-421	11.7227	11.6031	11.5974	11.5774	11.3436	11.5291	11.6127	11.3493	11.3125	11.4897	11.2063	11.7148
hsa-miR-423-3p	13.75	13.7726	13.4904	13.5979	13.6395	13.58	13.5326	13.7016	13.5906	13.4525	13.8667	13.6456
hsa-miR-423-5p	13.8902	13.9451	13.6481	13.6264	13.7672	13.4943	13.8902	14.0295	13.8648	13.726	13.8264	13.6039
hsa-miR-424-3p	7.29607	8.17633	8.12032	7.78524	8.17089	7.66009	7.53161	7.4894	7.68311	7.61236	7.29491	8.12109
hsa-miR-424-5p	7.80306	8.13917	8.91969	8.39639	7.60237	8.48425	8.10563	7.72922	8.17162	8.03009	7.49067	8.41217
hsa-miR-425-3p	8.81636	9.32355	9.35356	9.21937	9.50291	9.40576	9.36932	9.24583	9.3918	9.37282	9.07624	9.76853
hsa-miR-425-5p	13.3315	13.3004	13.4377	13.3547	13.5014	13.3355	13.4165	13.3259	13.3876	13.3375	13.2929	13.6426
hsa-miR-4286	7.79517	8.13917	8.66978	8.10657	8.06361	8.36963	8.42557	8.05324	8.45642	8.69013	8.65681	8.2632
hsa-miR-429	5.56702	5.71627	5.51377	5.69934	5.51351	5.67555	5.77356	5.39714	5.98681	5.41111	5.6518	5.54977
hsa-miR-431-3p	5.87145	5.87788	5.91278	5.99028	6.24134	5.52936	6.14913	5.98923	5.0776	6.3066	5.40951	5.30617
hsa-miR-431-5p	8.43376	8.7146	7.92678	8.97094	9.7811	8.14488	9.14382	8.76831	6.36867	8.55943	8.20362	8.10655
hsa-miR-432-5p	7.30737	7.35281	6.44893	7.35093	7.96168	6.46406	7.61094	7.36296	5.57005	6.96849	6.10337	6.25618
hsa-miR-4326	6.87318	7.35281	4.70363	7.47864	6.9058	7.46946	7.62863	4.70363	7.59897	6.9008	6.8888	7.06326
hsa-miR-433-3p	6.00914	5.87788	6.1747	6.42118	6.97972	5.70837	6.72374	6.35543	4.70363	6.10264	5.34906	5.58985
hsa-miR-4422	5.75358	5.24029	5.51377	5.91185	5.83487	5.16019	5.40692	5.88329	5.57005	5.79129	5.28187	5.41454
hsa-miR-4423-3p	4.70363	4.70363	4.70363	5.41455	4.70363	5.2301	5.26167	4.70363	5.48942	5.65985	5.28187	4.70363
hsa-miR-4423-5p	5.31862	5.14265	5.33441	5.91185	4.70363	5.73999	5.56087	4.70363	6.16383	6.1248	6.27176	5.08636
hsa-miR-4424	5.56702	5.67087	6.13527	5.30617	5.23775	5.34667	5.40692	5.24287	5.60739	5.50361	6.37843	6.03941
hsa-miR-4433a-3p	6.23993	4.70363	5.98468	6.23632	5.94383	6.36594	4.70363	6.35543	5.91181	4.70363	6.29389	4.70363
hsa-miR-4433b-3p	6.18662	6.56682	5.91278	6.25619	6.10283	6.70571	4.70363	6.35543	5.67726	4.70363	6.63477	6.65411
hsa-miR-4433b-5p	9.11175	10.0947	8.7599	9.61396	9.03695	9.94102	5.68886	9.99964	8.82037	7.28091	9.48839	9.54784
hsa-miR-4435	6.40916	6.73514	5.80791	6.06315	6.8905	6.36594	6.76883	6.81205	6.22344	6.74087	5.96474	6.5197
hsa-miR-4440	5.31862	4.70363	4.70363	4.70363	4.70363	4.70363	5.52535	4.70363	4.70363	4.70363	4.70363	4.70363
hsa-miR-4443	6.10153	6.95967	6.2496	6.50383	6.2923	6.67958	6.30476	4.70363	6.49795	6.70096	6.12905	6.47143
hsa-miR-4446-3p	7.39454	7.4278	6.9049	7.58851	7.37537	7.1319	7.86516	7.72072	7.3828	7.3978	6.84745	7.17246
hsa-miR-4449	5.23722	5.39385	5.38406	5.30617	5.23775	5.29144	5.48805	5.39714	5.64306	5.35955	5.564	5.41454
hsa-miR-4454	7.02023	7.45873	8.0936	6.55086	7.19196	7.33945	7.7248	6.99806	7.12611	7.71157	7.26451	7.104
hsa-miR-4464	5.94266	5.5173	6.33681	5.30617	4.70363	5.2301	5.52535	5.721	5.67726	6.1248	5.93464	5.24333
hsa-miR-4473	5.83378	5.5173	5.83523	5.58985	5.83487	5.93533	5.48805	5.84528	5.64306	5.30324	6.31561	5.66442
hsa-miR-4474-3p	5.51272	5.57189	5.62384	5.76523	5.39062	5.82869	5.3623	5.76434	5.29249	5.58561	5.6091	5.50747
hsa-miR-4477b	5.9077	5.80061	5.96128	5.62799	5.7546	5.80007	5.74621	5.91987	6.22344	5.79129	5.7312	5.76522
hsa-miR-4479	5.66548	5.24029	5.38406	5.1717	5.14056	5.34667	5.31418	5.62721	4.70363	5.08449	4.70363	5.30617
hsa-miR-4482-3p	4.70363	5.75943	5.80791	4.70363	4.70363	5.70837	4.70363	5.76434	5.44547	5.16941	9.05044	5.1717
hsa-miR-4484	4.70363	4.70363	4.70363	4.70363	4.70363	4.70363	5.71801	4.70363	5.53082	4.70363	4.70363	5.54977
hsa-miR-4485-3p	5.87145	5.32214	4.70363	5.36274	5.31923	5.73999	6.32081	4.70363	4.70363	6.24919	5.83838	5.79643
hsa-miR-4487	5.23722	5.24029	5.38406	4.70363	4.70363	5.16019	5.05788	4.70363	5.39849	5.58561	4.70363	5.46256
hsa-miR-4494	5.31862	5.67087	5.80791	5.50747	4.70363	4.70363	4.70363	5.24287	5.16102	5.62358	7.07808	4.70363
hsa-miR-449a	5.23722	5.14265	5.33441	5.1717	4.70363	5.52936	5.40692	5.24287	5.39849	4.70363	5.51609	5.36274
hsa-miR-449b-5p	4.70363	4.70363	4.70363	4.70363	4.70363	5.34667	5.59482	4.70363	4.70363	5.16941	4.70363	4.70363
hsa-miR-449c-5p	5.45406	5.32214	5.38406	5.36274	5.31923	5.85648	5.68886	5.52115	5.53082	5.58561	5.34906	5.41454
hsa-miR-450a-5p	6.96336	7.30805	7.74907	7.07357	7.19196	7.65371	7.24658	7.02666	7.57881	7.35719	6.80475	7.65048
hsa-miR-450b-5p	8.02134	8.1702	8.92723	8.27192	8.07666	8.74642	8.21017	8.46525	8.58165	8.38814	7.72225	8.90564
hsa-miR-4511	5.97644	5.98339	6.13527	5.96481	6.13196	6.69272	6.35227	5.88329	6.14323	5.87875	6.10337	6.27571
hsa-miR-4512	5.14013	5.62289	5.96128	5.66442	5.71162	5.64141	5.48805	5.57598	5.71013	5.54572	5.51609	5.79643
hsa-miR-451a	15.7819	16.7469	14.8847	15.4707	15.928	15.8707	14.7771	13.608	14.8415	12.3463	14.0125	14.9554
hsa-miR-451b	6.15898	6.98882	6.05185	6.40395	6.21498	6.51027	5.85102	5.39714	6.18406	5.2407	5.90359	5.91184
hsa-miR-452-5p	6.00914	5.5173	5.75073	5.88427	5.83487	5.48803	6.28848	6.17333	5.71013	5.98432	5.40951	5.08636
hsa-miR-4520-3p	5.56702	4.70363	5.33441	5.1717	4.70363	5.52936	4.70363	5.62721	4.70363	5.50361	4.70363	5.66442
hsa-miR-4520-5p	4.70363	4.70363	4.70363	4.70363	4.70363	4.70363	4.70363	4.70363	4.70363	4.70363	5.6091	4.70363
hsa-miR-4522	5.56702	4.70363	5.33441	4.70363	5.31923	4.70363	4.70363	4.70363	4.70363	5.4589	5.87154	5.1717
hsa-miR-4536-3p	5.45406	5.24029	5.33441	5.54978	4.70363	5.39725	5.05788	4.70363	4.70363	5.08449	4.70363	4.70363
hsa-miR-454-3p	11.2318	11.653	11.4403	11.4429	11.6615	11.5444	11.3375	11.4006	11.4165	11.4422	11.2179	11.5861
hsa-miR-454-5p	8.06776	8.01462	8.05255	8.36424	8.33163	7.82212	7.74111	8.01226	8.17605	7.87415	7.72225	8.06202
hsa-miR-455-3p	4.70363	5.75943	4.70363	5.24333	4.70363	5.52936	5.40692	5.62721	5.48942	5.30324	5.28187	5.24333
hsa-miR-455-5p	5.31862	5.14265	5.06973	5.1717	4.70363	5.16019	5.13695	5.88329	5.34782	5.2407	5.40951	5.36274
hsa-miR-4632-3p	5.56702	5.71627	5.51377	4.70363	5.90884	5.82869	5.3623	4.70363	4.70363	5.65985	5.51609	4.70363
hsa-miR-4638-3p	5.45406	5.62289	5.47318	5.24333	5.56786	5.39725	5.20337	5.46191	5.53082	5.2407	5.40951	5.54977
hsa-miR-4642	4.70363	5.84003	4.70363	5.69934	5.61864	5.70837	5.77356	4.70363	5.77238	4.70363	5.80402	5.50747
hsa-miR-4645-3p	7.8571	7.56656	7.88572	7.96853	7.62046	7.29045	7.86516	7.56769	7.73247	7.89671	7.66211	7.98453
hsa-miR-4661-5p	6.59658	6.54665	6.55152	6.47144	6.59825	6.39955	6.36769	6.25495	6.73449	6.51176	6.10337	6.47143
hsa-miR-4662a-5p	6.87318	7.13866	6.82807	7.4478	7.02217	7.01479	6.86487	7.23585	7.61884	7.98876	7.5831	7.15325
hsa-miR-4664-3p	5.66548	4.70363	5.38406	4.70363	4.70363	4.70363	5.44869	4.70363	4.70363	4.70363	4.70363	4.70363
hsa-miR-4671-5p	5.31862	5.5173	5.06973	5.36274	4.70363	5.48803	5.31418	5.24287	5.60739	5.2407	4.70363	5.50747
hsa-miR-4677-3p	8.7812	8.67637	8.88138	8.74691	8.48094	9.01775	8.58015	8.79656	8.64676	8.56294	9.04174	8.94408
hsa-miR-4677-5p	5.31862	5.39385	5.38406	5.24333	5.31923	5.64141	5.13695	5.39714	5.23105	5.2407	4.70363	5.41454
hsa-miR-4685-3p	5.9077	5.94944	6.00755	5.96481	4.70363	5.96027	5.68886	5.91987	5.96242	5.87875	5.87154	5.88426
hsa-miR-4687-5p	5.75358	5.84003	5.62384	5.82663	6.01037	5.67555	5.96767	5.62721	5.8855	5.65985	5.87154	5.36274
hsa-miR-4688	4.70363	5.94944	5.75073	5.79644	5.97764	5.90974	6.07228	6.33111	4.70363	6.14653	6.15414	5.99027
hsa-miR-4707-3p	4.70363	4.70363	5.55224	4.70363	4.70363	4.70363	4.70363	4.70363	5.16102	4.70363	5.34906	4.70363
hsa-miR-4708-3p	4.70363	4.70363	4.70363	4.70363	4.70363	4.70363	5.48805	5.14476	4.70363	4.70363	4.70363	4.70363
hsa-miR-4712-3p	5.61775	5.39385	4.70363	4.70363	4.70363	5.29144	5.31418	4.70363	5.29249	5.54572	5.6091	4.70363
hsa-miR-4714-3p	5.66548	4.70363	5.06973	4.70363	4.70363	5.2301	5.20337	5.46191	5.29249	5.08449	5.34906	5.36274
hsa-miR-4717-3p	5.31862	5.32214	5.4301	5.41455	4.70363	4.70363	5.20337	4.70363	5.29249	5.41111	5.6091	5.46256
hsa-miR-4728-3p	4.70363	4.70363	4.70363	4.70363	4.70363	4.70363	4.70363	5.721	4.70363	5.35955	4.70363	4.70363
hsa-miR-4732-3p	6.9921	7.45873	6.00755	6.21609	7.16719	6.36594	5.40692	5.14476	5.96242	5.2407	5.20523	5.79643
hsa-miR-4732-5p	5.23722	5.98339	5.2802	5.54978	5.61864	5.67555	4.70363	4.70363	5.16102	4.70363	4.70363	5.1717
hsa-miR-4737	4.70363	4.70363	5.15142	4.70363	5.14056	5.29144	4.70363	4.70363	5.16102	5.2407	6.02242	5.30617
hsa-miR-4741	5.38994	4.70363	5.22001	5.41455	4.70363	5.48803	5.31418	4.70363	5.44547	5.30324	4.70363	5.62798
hsa-miR-4742-3p	5.61775	5.67087	5.47318	5.1717	5.23775	5.64141	5.62738	5.6754	5.83064	5.72802	5.564	5.76522
hsa-miR-4746-5p	7.88708	7.39616	7.40579	7.72908	8.09601	7.87222	7.86516	7.2951	7.27745	7.36541	7.26451	7.84511
hsa-miR-4757-3p	5.56702	5.67087	5.68963	5.96481	5.61864	5.73999	5.68886	5.57598	5.80197	5.41111	5.46484	5.41454
hsa-miR-4762-5p	5.31862	5.39385	5.62384	5.62799	5.31923	5.34667	5.31418	4.70363	5.39849	5.4589	5.51609	5.85588
hsa-miR-4767	6.31548	6.01625	6.31988	5.99028	6.0729	5.98462	6.27197	6.08523	6.46691	6.24919	6.07706	6.08635
hsa-miR-4772-3p	6.00914	6.01625	5.91278	6.93299	6.24134	5.56852	6.05218	6.37925	5.91181	5.93293	5.69242	5.82663
hsa-miR-4772-5p	7.00624	7.29663	7.59122	8.73755	7.22829	6.73131	7.4934	7.85091	7.47336	7.61236	7.64667	7.14354
hsa-miR-4775	6.77631	6.60622	6.8942	6.61091	6.63632	6.93057	6.55194	6.49174	6.24263	6.84159	6.43808	7.05287
hsa-miR-4777-3p	5.38994	4.70363	5.15142	5.54978	5.61864	4.70363	5.3623	5.721	5.48942	5.35955	5.20523	5.36274
hsa-miR-4781-3p	6.88865	6.95967	7.10256	7.25568	7.04973	6.88635	6.92518	7.09559	6.98728	6.91232	7.06626	7.28231
hsa-miR-4785	4.70363	5.24029	5.22001	5.30617	5.14056	5.52936	5.59482	4.70363	5.29249	5.4589	4.70363	5.41454
hsa-miR-4786-5p	5.9077	5.62289	5.68963	5.66442	6.13196	5.70837	5.59482	5.62721	5.83064	5.72802	5.99398	6.08635
hsa-miR-4787-3p	5.71065	4.70363	5.62384	5.50747	5.51351	5.6058	5.65868	4.70363	5.57005	5.65985	4.70363	4.70363
hsa-miR-4791	5.31862	5.39385	5.93732	5.91185	5.23775	5.64141	5.44869	5.57598	5.96242	4.70363	5.69242	5.69933
hsa-miR-4799-5p	5.23722	4.70363	4.70363	4.70363	4.70363	5.07693	5.52535	4.70363	4.70363	5.08449	5.20523	5.08636
hsa-miR-4802-3p	4.70363	5.39385	5.55224	5.24333	5.14056	5.64141	5.40692	5.3251	4.70363	5.54572	5.51609	5.69933
hsa-miR-484	12.6799	12.8268	12.6114	12.6022	12.7685	12.753	12.8163	12.7498	12.7285	12.5244	12.5717	12.8409
hsa-miR-485-3p	7.32968	7.20161	6.40217	7.17247	7.74091	6.47966	7.59903	7.25986	5.80197	7.50554	6.49492	6.56613
hsa-miR-485-5p	5.83378	5.62289	5.65739	5.62799	6.31695	5.48803	6.14913	6.08523	5.0776	6.22939	5.34906	5.69933
hsa-miR-486-3p/486-5p	21.0724	21.4075	19.4283	20.0318	21.6145	20.8155	19.7795	19.2719	19.862	18.6487	19.8998	19.7873
hsa-miR-487a-3p	5.94266	5.87788	5.83523	5.58985	6.69135	5.73999	6.67699	6.2809	5.48942	6.64573	5.6518	5.66442
hsa-miR-487b-3p	7.50604	7.226	6.7221	7.63014	8.44129	6.87506	7.95614	7.43812	5.85847	7.48315	7.04232	6.65411
hsa-miR-490-3p	5.61775	5.57189	5.4301	5.58985	6.0421	5.29144	5.3623	5.3251	5.48942	4.70363	4.70363	4.70363
hsa-miR-491-3p	4.70363	4.70363	5.38406	5.24333	5.56786	5.07693	5.65868	5.24287	5.23105	5.54572	4.70363	5.58985
hsa-miR-491-5p	5.87145	5.84003	5.83523	6.01514	6.16033	6.09847	6.13042	6.05419	5.53082	5.85048	5.76834	6.23631
hsa-miR-493-3p	7.29607	7.17678	6.36994	7.15326	7.99648	6.5253	7.25429	7.28345	5.71013	7.38978	6.61812	6.5197
hsa-miR-493-5p	8.41345	8.25365	7.58478	8.54706	9.53139	7.49119	8.99513	8.60437	6.20392	8.43867	7.525	7.56721
hsa-miR-494-3p	6.23993	6.24809	6.00755	6.06315	7.0633	5.98462	6.73516	6.74364	5.44547	6.39641	5.99398	5.9648
hsa-miR-495-3p	6.31548	6.0481	6.05185	6.81362	6.96526	6.03165	7.16701	6.72595	5.34782	7.06394	6.35786	6.08635
hsa-miR-496	5.79456	5.39385	5.47318	5.46256	6.01037	5.67555	6.13042	5.95514	4.70363	5.79129	5.51609	5.50747
hsa-miR-497-5p	7.10123	7.39616	7.27479	6.97785	7.02217	6.91965	7.7465	7.2479	7.36711	7.42161	6.95495	6.69589
hsa-miR-4999-5p	6.23993	5.98339	5.4301	4.70363	5.56786	5.96027	4.70363	5.6754	4.70363	6.18873	6.56682	5.50747
hsa-miR-499a-5p	5.9077	5.80061	5.96128	5.62799	5.4548	5.39725	5.98946	5.57598	5.80197	5.69461	6.17867	5.69933
hsa-miR-5000-3p	6.29084	6.41805	6.28528	6.47144	6.47647	6.43224	6.03169	6.2809	6.46691	6.61718	6.41853	6.29491
hsa-miR-5001-3p	6.29084	6.24809	6.44893	6.29492	6.36476	6.416	6.48435	6.30627	6.28006	6.3066	6.51329	6.06314
hsa-miR-5001-5p	4.70363	4.70363	5.22001	5.36274	4.70363	5.16019	5.26167	5.3251	5.39849	5.54572	5.6091	5.1717
hsa-miR-5009-5p	5.87145	5.5173	5.62384	5.54978	5.7956	5.6058	5.26167	5.57598	5.57005	5.41111	5.20523	5.69933
hsa-miR-500a-3p	13.1145	13.0273	12.9287	12.7766	12.9284	13.0422	12.5403	12.5239	12.8288	13.2133	12.5966	13.8122
hsa-miR-500a-5p	6.47489	6.19454	6.05185	6.27572	6.10283	6.20142	6.07228	6.14475	5.91181	6.1248	6.37843	6.19549
hsa-miR-500b-3p	4.70363	4.70363	5.38406	5.62799	4.70363	5.2301	4.70363	4.70363	5.44547	4.70363	4.70363	5.69933
hsa-miR-500b-5p	5.97644	6.64442	6.31988	6.25619	6.2923	6.07666	6.35227	5.95514	6.51319	6.24919	6.02242	6.63987
hsa-miR-501-3p	10.3122	11.1832	10.5475	10.8045	10.2565	10.7268	10.3821	10.8391	11.363	11.3906	10.9504	11.2222
hsa-miR-501-5p	6.5168	6.27395	6.59299	6.50383	6.2671	6.67958	6.67699	6.40261	6.48253	6.57309	6.22617	6.82605
hsa-miR-5010-3p	6.36325	6.54665	6.28528	6.1955	6.21498	6.25892	6.48435	6.1154	6.43505	5.76021	5.90359	6.27571
hsa-miR-502-3p	7.88708	8.37031	8.08458	8.14975	7.99648	8.33849	8.05032	7.98426	8.18047	8.32752	8.27005	8.32718
hsa-miR-502-5p	6.36325	6.0481	5.93732	6.15313	6.01037	6.14082	5.96767	6.1154	5.93744	6.03326	5.80402	6.33239
hsa-miR-503-5p	6.82565	6.7175	6.9049	6.65412	6.7781	6.8289	6.59079	6.76108	6.90091	6.7277	4.70363	7.27349
hsa-miR-505-3p	8.64	8.92835	9.00529	9.55319	9.19383	9.05877	9.0714	8.98715	9.33975	8.8817	8.93294	9.0883
hsa-miR-505-5p	6.38643	6.0481	6.1939	6.53538	6.4107	6.36594	6.65296	6.47007	6.40232	6.3613	6.29389	6.62546
hsa-miR-508-3p	6.00914	4.70363	5.51377	5.66442	5.71162	5.2301	5.13695	5.46191	5.96242	6.10264	5.6091	5.69933
hsa-miR-509-3p	5.97644	4.70363	5.15142	5.36274	5.66642	5.48803	5.05788	5.14476	5.29249	5.65985	5.564	5.41454
hsa-miR-5091	5.66548	5.80061	6.44893	5.93868	5.7956	6.24008	4.70363	6.33111	6.79641	6.7144	7.65441	6.77556
hsa-miR-5096	5.23722	5.24029	5.4301	5.46256	4.70363	5.39725	5.26167	5.46191	5.53082	5.41111	5.51609	5.46256
hsa-miR-511-5p	5.71065	5.45833	4.70363	5.24333	5.4548	5.2301	4.70363	4.70363	5.0776	5.08449	4.70363	5.46256
hsa-miR-513c-5p	4.70363	4.70363	4.70363	4.70363	4.70363	5.16019	4.70363	4.70363	5.57005	5.2407	5.34906	4.70363
hsa-miR-514a-3p	5.66548	4.70363	5.15142	5.24333	4.70363	5.16019	4.70363	4.70363	4.70363	5.16941	5.34906	5.50747
hsa-miR-5189-3p	5.45406	5.45833	5.51377	4.70363	5.66642	5.29144	5.89935	4.70363	4.70363	4.70363	4.70363	4.70363
hsa-miR-5189-5p	5.61775	5.98339	5.91278	5.08636	6.36476	5.80007	6.25522	5.721	4.70363	4.70363	5.11386	5.69933
hsa-miR-5193	5.66548	5.71627	5.62384	5.79644	4.70363	5.48803	5.68886	5.57598	5.98681	5.50361	5.7312	5.54977
hsa-miR-5196-3p	4.70363	4.70363	5.68963	4.70363	4.70363	4.70363	5.59482	4.70363	5.96242	4.70363	4.70363	5.50747
hsa-miR-532-3p	8.06122	8.51234	8.24283	8.51452	8.17695	8.67362	8.09726	7.84311	8.22821	8.35207	8.33828	8.57536
hsa-miR-532-5p	12.7506	13.0273	12.9518	13.066	12.9605	13.0442	12.5741	12.6336	12.962	12.9609	12.9142	13.0933
hsa-miR-539-3p	6.07162	5.98339	5.96128	5.54978	6.51842	5.85648	6.39794	6.33111	5.23105	6.22939	5.7312	6.01513
hsa-miR-539-5p	6.13063	5.75943	5.33441	5.79644	6.57877	5.39725	6.65296	6.2012	5.0776	5.69461	5.69242	5.82663
hsa-miR-542-3p	7.28468	7.43819	7.88572	7.04242	7.0633	7.67905	6.98284	7.05466	7.36711	7.36541	6.61812	7.74803
hsa-miR-542-5p	6.29084	6.07902	6.26758	5.7329	5.61864	6.33135	6.22096	5.88329	6.52823	5.95895	5.87154	6.29491
hsa-miR-543	6.5168	6.39523	6.02994	6.59616	7.10321	5.93533	6.81239	7.35188	5.23105	6.9008	6.15414	5.9648
hsa-miR-545-5p	5.23722	5.39385	5.47318	5.46256	5.71162	5.29144	5.44869	5.52115	5.39849	5.16941	5.46484	5.46256
hsa-miR-548a	6.00914	6.27395	6.21277	6.08636	6.01037	6.0544	6.64077	6.47007	5.98681	6.32512	6.31561	6.06314
hsa-miR-548a-3p	5.45406	5.14265	5.15142	5.30617	5.23775	5.6058	5.3623	5.46191	5.29249	4.70363	5.28187	4.70363
hsa-miR-548ab	5.66548	5.39385	5.51377	5.76523	5.66642	5.73999	5.44869	5.62721	5.39849	5.69461	5.90359	5.69933
hsa-miR-548ad-5p	5.56702	5.91431	5.4301	5.85589	5.56786	5.52936	5.8259	5.80569	5.48942	5.62358	6.02242	4.70363
hsa-miR-548ae-5p	5.61775	5.45833	5.86178	5.54978	5.56786	5.70837	5.89935	5.91987	5.23105	5.30324	5.51609	5.85588
hsa-miR-548ag	4.70363	4.70363	4.70363	4.70363	4.70363	6.11985	4.70363	4.70363	4.70363	4.70363	4.70363	4.70363
hsa-miR-548ak/548w	5.83378	6.1383	6.43355	6.43817	6.47647	6.22092	6.28848	6.55455	6.46691	6.7668	7.05435	6.21608
hsa-miR-548al	5.83378	5.91431	5.65739	6.01514	5.97764	6.03165	5.56087	5.57598	5.7418	6.24919	6.02242	5.36274
hsa-miR-548ap-3p/548t-3p/548aa	7.36249	7.09943	7.49129	8.49981	8.195	7.1319	7.61686	7.56769	7.94059	7.21848	6.96779	7.19139
hsa-miR-548ap-5p/548j-5p	6.90394	7.07263	6.95714	7.13378	7.41763	6.97335	7.65186	7.05466	7.50941	6.88917	8.40339	7.70335
hsa-miR-548aq-3p	4.70363	4.70363	5.15142	5.30617	4.70363	5.16019	5.56087	5.39714	4.70363	5.30324	4.70363	5.46256
hsa-miR-548ar-3p	5.38994	5.14265	5.2802	5.30617	4.70363	4.70363	5.52535	5.24287	5.29249	4.70363	5.51609	5.36274
hsa-miR-548at-5p	5.51272	6.24809	5.80791	5.30617	5.31923	5.93533	4.70363	5.46191	5.57005	5.16941	5.20523	5.36274
hsa-miR-548au-5p/548c-5p/548o-5p/548am-5p	8.16847	7.87803	8.21833	8.00563	8.07666	8.21954	8.44542	8.69299	8.24939	7.79821	8.6415	8.10655
hsa-miR-548av-5p/548k	9.55431	9.19753	9.62756	9.20588	9.57081	9.81312	9.48367	9.25458	9.6399	9.5938	9.46474	10.1035
hsa-miR-548ay-3p	5.38994	5.62289	5.22001	5.41455	5.39062	5.39725	5.20337	4.70363	5.48942	5.69461	5.28187	5.69933
hsa-miR-548ay-5p	6.13063	5.75943	6.11502	6.06315	6.21498	6.38287	5.96767	5.98923	5.96242	6.1248	6.22617	6.53537
hsa-miR-548b-5p	5.38994	5.80061	5.68963	5.24333	5.31923	5.52936	5.44869	5.91987	5.34782	5.41111	5.6518	5.54977
hsa-miR-548ba	4.70363	5.24029	4.70363	4.70363	4.70363	5.16019	5.05788	4.70363	4.70363	5.72802	5.11386	5.24333
hsa-miR-548d-3p	5.38994	5.45833	5.22001	5.50747	5.14056	5.56852	5.26167	4.70363	5.34782	4.70363	5.28187	5.24333
hsa-miR-548d-5p	6.33961	6.39523	6.13527	6.25619	6.45495	6.61181	6.07228	5.80569	5.85847	6.08001	5.90359	6.13132
hsa-miR-548e-3p	7.73038	7.59457	7.91663	7.47864	7.30945	7.87767	7.51899	7.06844	7.82059	7.83377	7.80094	8.11626
hsa-miR-548e-5p	8.04142	7.93716	8.44964	7.87987	7.8968	8.19799	8.03286	7.85091	7.93535	7.96764	8.15032	8.4471
hsa-miR-548f-5p	7.70529	7.48898	7.95682	7.76056	7.85182	7.74044	7.26195	7.2951	7.50227	7.28959	6.92889	7.47098
hsa-miR-548h-3p	6.04084	5.84003	6.05185	6.03942	5.97764	5.80007	5.40692	6.02221	6.31632	5.79129	5.7312	5.91184
hsa-miR-548h-5p	5.61775	4.70363	5.55224	4.70363	5.51351	4.70363	4.70363	4.70363	4.70363	4.70363	5.28187	4.70363
hsa-miR-548i	6.07162	5.67087	5.2802	5.79644	5.87256	5.77053	5.65868	5.91987	5.91181	5.16941	6.17867	4.70363
hsa-miR-548j-3p	5.56702	5.39385	4.70363	4.70363	6.0421	5.82869	5.87548	4.70363	5.57005	5.69461	6.12905	5.73289
hsa-miR-548l	5.79456	5.75943	5.83523	5.7329	5.83487	6.22092	5.89935	5.76434	6.03391	6.22939	6.07706	5.73289
hsa-miR-548n	5.79456	5.91431	6.05185	6.08636	5.83487	6.11985	6.16753	6.30627	5.96242	6.22939	5.83838	5.85588
hsa-miR-548o-3p	8.50267	8.2303	8.49782	8.28916	8.39012	8.44462	8.10145	8.13181	8.23672	8.37622	8.15032	8.37637
hsa-miR-548p	5.83378	5.75943	5.72071	5.24333	5.7546	5.67555	5.65868	5.52115	5.39849	5.35955	5.6518	5.66442
hsa-miR-548q	6.49602	6.34821	6.1939	6.10908	6.65493	6.43224	6.28848	5.76434	6.51319	6.03326	6.58415	5.82663
hsa-miR-548s	5.66548	5.75943	5.80791	5.96481	5.87256	5.64141	5.65868	5.721	5.7418	5.58561	5.51609	5.91184
hsa-miR-548u	5.51272	5.71627	5.72071	5.36274	5.14056	5.52936	5.3623	5.62721	5.39849	5.4589	5.40951	5.50747
hsa-miR-550a-3-5p	5.31862	5.84003	5.51377	5.50747	5.66642	5.48803	5.48805	5.39714	5.64306	5.62358	5.34906	5.62798
hsa-miR-550a-3p	7.81872	8.00775	7.51186	7.3341	8.45131	7.96225	7.62863	7.23585	7.69561	6.84159	7.46435	7.87985
hsa-miR-550a-5p	6.38643	6.46245	6.2496	6.03942	6.51842	6.5253	6.39794	6.05419	6.57229	6.28778	5.93464	6.73634
hsa-miR-550b-3p	4.70363	4.70363	5.15142	4.70363	4.70363	5.2301	5.3623	4.70363	5.44547	5.30324	5.6518	4.70363
hsa-miR-551a	5.61775	5.67087	5.77977	5.66442	5.4548	5.80007	5.56087	5.14476	5.44547	5.69461	5.6518	5.24333
hsa-miR-556-3p	4.70363	5.24029	5.58885	5.7329	4.70363	5.44415	5.85102	5.3251	5.48942	5.30324	4.70363	5.1717
hsa-miR-556-5p	5.71065	5.75943	5.77977	5.30617	5.61864	6.0084	5.92265	5.91987	5.7418	6.00908	5.46484	5.99027
hsa-miR-5581-3p	5.45406	5.62289	5.47318	5.50747	5.66642	5.6058	5.65868	5.3251	5.48942	5.54572	5.28187	5.54977
hsa-miR-5582-3p	5.51272	4.70363	5.06973	5.24333	4.70363	5.52936	5.56087	5.14476	5.34782	4.70363	5.20523	5.36274
hsa-miR-5586-5p	4.70363	4.70363	4.70363	5.54978	5.7956	4.70363	4.70363	4.70363	5.64306	4.70363	4.70363	5.99027
hsa-miR-5588-5p	5.23722	4.70363	5.47318	5.99028	5.31923	5.29144	5.48805	5.24287	5.48942	5.4589	5.40951	5.24333
hsa-miR-561-5p	5.14013	5.24029	5.2802	5.62799	5.14056	5.16019	5.40692	5.3251	4.70363	4.70363	4.70363	4.70363
hsa-miR-5680	5.45406	5.45833	5.47318	5.96481	5.90884	5.56852	5.56087	5.76434	5.53082	5.79129	6.02242	5.82663
hsa-miR-5683	5.83378	5.62289	5.33441	5.08636	5.14056	5.70837	5.68886	5.84528	5.80197	5.65985	5.6518	5.36274
hsa-miR-5690	7.22624	7.34176	7.33026	7.4478	7.12917	7.89392	7.29963	7.5291	7.59228	7.59164	7.81478	7.14354
hsa-miR-5695	4.70363	5.45833	5.2802	5.41455	5.4548	5.39725	5.20337	5.24287	5.16102	5.41111	5.51609	5.54977
hsa-miR-5696	5.75358	5.98339	5.55224	6.17452	6.13196	5.80007	5.71801	6.22839	5.77238	5.98432	6.02242	5.88426
hsa-miR-5698	4.70363	4.70363	4.70363	5.24333	5.23775	5.2301	5.52535	4.70363	5.29249	4.70363	5.34906	4.70363
hsa-miR-570-3p	5.66548	4.70363	4.70363	5.62799	5.31923	5.2301	4.70363	5.57598	5.34782	4.70363	4.70363	4.70363
hsa-miR-5701	5.87145	6.34821	6.86155	7.21009	6.43303	6.66632	6.59079	6.59471	6.69585	6.3613	6.87517	6.19549
hsa-miR-5706	5.75358	5.5173	5.72071	5.66442	5.39062	5.64141	5.44869	5.52115	5.60739	5.76021	5.69242	5.69933
hsa-miR-574-3p	8.96991	8.91748	9.03583	8.82554	8.97599	9.11704	9.10496	8.966	8.9105	9.07045	9.09319	9.10535
hsa-miR-574-5p	9.43899	8.77211	8.92221	8.52907	8.90508	9.04442	9.12349	9.1239	8.87023	9.35681	9.20133	9.48972
hsa-miR-576-3p	6.75944	6.62546	6.9049	6.81362	6.76121	7.17784	6.42743	6.53396	6.82037	6.7668	6.77547	6.97784
hsa-miR-576-5p	8.29066	8.13288	7.94188	8.25885	8.09601	8.20665	8.18672	7.9557	8.04633	8.22481	8.1062	7.78523
hsa-miR-577	9.76646	9.42415	9.21274	8.67683	7.45862	8.21096	8.45851	8.42436	9.80391	9.32218	9.29704	8.53267
hsa-miR-580-3p	6.26567	6.07902	5.98468	5.82663	6.21498	6.18159	5.87548	5.76434	6.28006	5.79129	5.99398	6.13132
hsa-miR-581	5.38994	5.32214	5.2802	5.1717	5.39062	5.48803	5.31418	5.14476	5.34782	5.79129	5.6518	4.70363
hsa-miR-582-3p	10.5758	10.7285	11.3703	9.25471	8.97253	10.4628	9.27118	9.55261	9.94341	10.4078	10.3108	11.2902
hsa-miR-582-5p	8.39802	8.29361	8.82866	7.17247	7.02217	8.30666	7.28468	7.5291	8.01692	8.20245	8.03731	8.76849
hsa-miR-584-5p	11.4766	11.8992	11.0233	10.7274	11.4362	11.3272	12.3276	11.7028	11.5922	11.2645	11.4615	11.1373
hsa-miR-589-3p	8.61801	8.81572	8.6547	8.74691	8.80342	8.98807	8.7465	9.07207	8.72418	8.54533	8.60249	8.69304
hsa-miR-589-5p	11.5049	11.1034	11.24	11.5878	11.6356	11.4016	11.4541	11.4822	11.6375	11.5476	11.414	11.7465
hsa-miR-590-3p	7.74686	7.65781	8.05255	7.99513	7.66468	7.82777	7.64029	8.23023	7.72029	7.71157	7.87544	7.67717
hsa-miR-590-5p	5.56702	5.5173	5.38406	5.76523	5.39062	5.6058	5.65868	5.62721	5.48942	5.87875	5.51609	5.62798
hsa-miR-598-3p	8.73703	8.99881	9.14111	9.68849	8.81508	8.92942	9.12758	9.06546	9.35148	9.09963	9.55915	8.77155
hsa-miR-6087	4.70363	5.24029	4.70363	5.41455	5.31923	4.70363	5.71801	5.52115	4.70363	4.70363	5.7312	4.70363
hsa-miR-6125	4.70363	4.70363	4.70363	5.08636	4.70363	5.07693	4.70363	4.70363	5.23105	5.2407	5.76834	5.08636
hsa-miR-615-3p	5.61775	5.32214	5.55224	5.79644	5.51351	5.2301	5.8001	5.721	6.01063	4.70363	4.70363	5.36274
hsa-miR-616-3p	5.66548	4.70363	5.51377	5.41455	5.14056	5.52936	5.62738	5.721	4.70363	5.41111	5.69242	5.41454
hsa-miR-616-5p	6.5168	6.81985	7.02698	6.73636	6.97972	6.84059	6.39794	6.79528	6.64243	6.65977	6.77547	6.723
hsa-miR-618	7.17762	7.11264	7.24205	6.6682	6.16033	7.61483	6.77986	6.51303	6.75961	5.93293	6.69923	7.4002
hsa-miR-619-5p	4.70363	5.14265	5.2802	5.36274	4.70363	5.34667	5.26167	5.24287	5.67726	5.41111	4.70363	5.08636
hsa-miR-624-5p	6.43147	6.58668	6.43355	6.25619	6.01037	6.55481	6.41278	6.53396	6.46691	6.14653	5.99398	5.99027
hsa-miR-625-3p	8.05465	7.8163	8.10257	8.08695	8.10241	7.65371	8.57115	8.0329	7.79763	7.86273	8.30457	7.68376
hsa-miR-625-5p	8.13154	8.11384	8.39615	8.34378	8.36913	8.20232	9.06288	8.47028	8.16717	8.26851	8.62991	8.10167
hsa-miR-627-3p	6.23993	5.67087	5.91278	6.15313	6.10283	6.0544	5.94541	6.22839	6.35148	5.98432	6.12905	5.93867
hsa-miR-627-5p	7.06135	7.43819	7.5254	7.11401	7.11625	7.52665	7.27715	7.19901	7.28585	7.20932	7.43752	7.36754
hsa-miR-628-3p	7.55389	7.80839	7.42042	7.89692	7.49844	7.48398	7.94216	7.93389	7.75054	7.69228	7.7	7.72268
hsa-miR-628-5p	8.53591	8.101	8.39251	8.42782	8.51476	8.47712	8.36778	8.33336	8.49232	8.38417	8.28988	8.84307
hsa-miR-629-3p	5.79456	5.71627	6.1939	6.3507	6.24134	6.31366	6.07228	6.55455	6.38561	6.05689	6.17867	6.10907
hsa-miR-629-5p	8.52176	8.42267	8.71118	8.70911	8.35318	8.65483	8.60093	8.75603	8.91578	8.66101	8.64534	9.0435
hsa-miR-636	4.70363	6.0481	5.47318	5.62799	5.4548	5.70837	5.59482	5.57598	5.34782	5.41111	5.34906	5.50747
hsa-miR-641	7.28468	7.17678	7.27479	7.04242	7.10321	7.03503	7.38604	7.06844	7.33519	7.26336	7.24386	7.29979
hsa-miR-642a-3p	5.75358	5.75943	5.98468	6.21609	5.97764	5.77053	5.59482	5.6754	6.16383	5.79129	5.90359	6.06314
hsa-miR-642a-5p	6.15898	5.5173	6.02994	6.85059	6.59825	6.16139	6.38291	6.02221	6.8784	5.62358	6.66741	5.93867
hsa-miR-643	6.07162	5.45833	6.26758	6.08636	5.94383	5.48803	5.87548	5.88329	6.03391	6.00908	5.76834	6.10907
hsa-miR-6501-3p	5.23722	5.24029	5.2802	5.08636	4.70363	5.2301	5.31418	4.70363	5.71013	5.08449	5.34906	5.62798
hsa-miR-6501-5p	5.38994	5.94944	6.07333	5.62799	5.90884	5.6058	5.96767	6.02221	6.10083	6.05689	5.90359	5.99027
hsa-miR-6502-5p	6.53723	7.01735	7.23374	6.47144	7.30945	6.93057	6.70058	6.72595	7.22595	7.40578	7.3148	7.81549
hsa-miR-6503-3p	9.07999	8.93555	9.37207	8.53269	8.48094	9.51372	8.77809	8.59519	8.7302	9.15627	8.72737	9.86022
hsa-miR-6503-5p	7.49627	7.56656	7.73174	7.3256	7.16719	7.54059	7.23103	6.79528	7.24333	7.3978	6.77547	7.72906
hsa-miR-651-5p	7.15263	6.85224	7.1741	6.93299	6.81122	7.23098	6.84413	6.92373	6.9448	6.92375	7.08979	6.99971
hsa-miR-6511a-3p	6.04084	6.52613	5.98468	6.23632	6.38795	6.51027	6.56502	6.17333	6.28006	6.43051	6.10337	6.38645
hsa-miR-6511b-3p	5.71065	6.16678	5.65739	6.01514	5.87256	6.14082	5.85102	5.88329	5.85847	5.79129	6.05009	5.79643
hsa-miR-6511b-5p	4.70363	4.70363	5.38406	5.41455	5.66642	5.39725	5.20337	5.39714	5.8855	5.35955	4.70363	5.58985
hsa-miR-6513-3p	4.70363	5.57189	5.68963	5.46256	5.51351	5.93533	5.48805	5.62721	5.53082	5.93293	5.34906	5.54977
hsa-miR-6513-5p	5.23722	5.32214	5.2802	5.58985	5.83487	5.6058	5.77356	5.3251	5.7418	5.30324	5.40951	5.41454
hsa-miR-6514-5p	5.94266	5.94944	5.4301	5.69934	5.4548	5.82869	5.48805	5.62721	5.53082	5.62358	5.564	5.73289
hsa-miR-6515-5p	5.45406	5.62289	5.33441	5.1717	5.39062	5.67555	5.48805	5.24287	5.23105	5.2407	5.34906	5.58985
hsa-miR-6516-3p	5.71065	5.32214	5.2802	4.70363	4.70363	5.16019	5.44869	5.52115	4.70363	5.16941	5.46484	4.70363
hsa-miR-6516-5p	5.14013	5.67087	5.55224	6.03942	5.7956	5.70837	5.94541	5.91987	5.80197	5.90621	5.6091	5.85588
hsa-miR-652-3p	11.1037	11.4283	11.4655	11.4825	11.2759	11.4123	11.7421	11.3755	11.5061	11.2304	11.3404	11.5096
hsa-miR-652-5p	7.67974	7.58529	7.94188	7.2735	7.19196	7.39448	8.13863	7.65079	7.50941	7.76173	7.16902	7.46329
hsa-miR-654-3p	10.1104	10.1605	9.46812	10.1323	11.2561	9.35053	11.1671	10.4214	7.75054	10.3352	9.50536	9.49712
hsa-miR-654-5p	6.23993	6.54665	5.96128	6.29492	6.85937	6.16139	6.9734	6.72595	5.16102	6.7277	5.93464	6.13132
hsa-miR-656-3p	5.38994	5.24029	5.4301	5.30617	5.4548	5.29144	5.56087	5.721	4.70363	5.82136	5.34906	5.36274
hsa-miR-659-5p	8.52649	8.27091	8.55747	8.61342	8.2069	8.40762	8.24463	8.56732	8.88378	8.53822	8.9944	8.36828
hsa-miR-660-3p	5.45406	5.45833	5.62384	5.69934	5.31923	5.52936	5.40692	5.3251	5.48942	5.85048	5.46484	5.76522
hsa-miR-660-5p	11.7923	11.8592	12.0886	12.0011	11.8736	12.1652	11.5393	11.664	11.9204	12.0421	11.897	12.1299
hsa-miR-664a-3p	9.87208	9.96016	9.9105	10.3127	9.82968	9.99786	10.322	10.135	10.1342	10.0582	10.2914	9.50814
hsa-miR-664a-5p	6.93398	8.4278	7.62299	7.96314	7.94752	7.66644	8.01073	8.21229	7.90886	7.95158	8.17722	7.68376
hsa-miR-664b-3p	7.36249	7.50878	7.69642	7.83335	7.56547	7.50548	7.46734	7.54853	7.74455	7.8042	7.90159	7.22849
hsa-miR-664b-5p	5.66548	5.62289	5.75073	5.69934	5.7546	5.29144	5.85102	5.80569	5.7418	5.65985	5.7312	5.66442
hsa-miR-668-3p	6.00914	5.45833	5.38406	5.41455	6.01037	5.52936	5.65868	5.76434	4.70363	5.58561	5.20523	5.1717
hsa-miR-671-3p	10.0819	9.8916	9.5337	9.61396	10.0209	9.7947	9.48844	9.7934	9.71444	9.83525	10.1396	10.0278
hsa-miR-671-5p	7.52538	7.41734	7.5587	7.2735	7.52756	7.39448	7.42729	7.63275	7.28585	7.46802	7.49933	7.37578
hsa-miR-6718-5p	6.82565	6.29923	6.88341	6.06315	5.97764	6.55481	6.39794	6.2809	5.98681	6.10264	6.27176	7.21007
hsa-miR-6721-5p	5.38994	4.70363	5.06973	5.1717	5.51351	4.70363	5.52535	5.3251	4.70363	4.70363	4.70363	4.70363
hsa-miR-6723-5p	4.70363	5.62289	5.68963	5.46256	5.61864	5.56852	5.85102	4.70363	5.60739	5.4589	5.69242	5.41454
hsa-miR-6724-5p	6.49602	6.07902	6.55152	6.58124	6.7441	6.43224	6.14913	6.59471	6.772	6.58796	6.05009	6.21608
hsa-miR-6731-3p	4.70363	5.80061	6.07333	6.82606	4.70363	6.0544	5.89935	6.05419	6.29833	6.03326	4.70363	4.70363
hsa-miR-6734-5p	5.14013	5.67087	5.58885	5.62799	5.90884	5.34667	5.71801	5.3251	5.34782	5.30324	5.46484	5.08636
hsa-miR-6737-3p	4.70363	6.1383	4.70363	4.70363	5.94383	4.70363	4.70363	4.70363	4.70363	6.05689	5.99398	5.73289
hsa-miR-6749-3p	5.61775	5.91431	4.70363	4.70363	4.70363	4.70363	4.70363	5.57598	4.70363	4.70363	4.70363	4.70363
hsa-miR-676-3p	5.66548	5.24029	5.2802	4.70363	5.39062	5.93533	5.48805	5.88329	5.44547	5.90621	5.87154	5.36274
hsa-miR-6761-5p	5.14013	4.70363	5.2802	5.08636	4.70363	5.52936	5.31418	4.70363	5.16102	5.2407	4.70363	5.58985
hsa-miR-6769b-3p	6.88865	6.69962	6.57932	6.58124	6.65493	6.61181	6.30476	6.79528	6.75961	6.43051	7.00558	4.70363
hsa-miR-6770-3p	5.79456	5.87788	5.22001	5.76523	5.87256	5.82869	6.07228	5.6754	5.77238	5.69461	5.6518	5.50747
hsa-miR-6772-3p	6.68962	6.68149	5.75073	5.99028	6.65493	5.98462	6.85454	6.7783	5.96242	6.63154	6.07706	4.70363
hsa-miR-6774-3p	5.94266	6.10907	6.09437	6.01514	5.87256	5.98462	6.03169	4.70363	5.93744	6.08001	5.76834	6.06314
hsa-miR-6774-5p	5.56702	4.70363	5.62384	5.1717	4.70363	5.34667	5.48805	4.70363	5.48942	5.30324	5.20523	5.69933
hsa-miR-6775-3p	4.70363	4.70363	4.70363	4.70363	4.70363	4.70363	4.70363	5.80569	4.70363	4.70363	4.70363	4.70363
hsa-miR-6783-3p	4.70363	4.70363	5.22001	4.70363	4.70363	4.70363	4.70363	5.6754	4.70363	5.65985	4.70363	5.41454
hsa-miR-6786-3p	5.66548	4.70363	5.33441	5.36274	5.4548	5.29144	5.26167	5.57598	5.0776	5.79129	5.11386	5.69933
hsa-miR-6793-3p	4.70363	4.70363	4.70363	4.70363	4.70363	4.70363	4.70363	4.70363	5.8855	4.70363	5.51609	5.73289
hsa-miR-6802-3p	5.71065	5.32214	5.55224	5.69934	5.56786	5.39725	5.48805	5.721	6.01063	5.69461	5.20523	5.46256
hsa-miR-6803-3p	6.04084	6.01625	5.91278	6.62548	5.71162	6.0084	6.16753	6.35543	6.33403	5.58561	6.37843	5.88426
hsa-miR-6806-3p	4.70363	4.70363	5.68963	5.93868	4.70363	4.70363	4.70363	6.22839	6.03391	4.70363	4.70363	4.70363
hsa-miR-6813-5p	5.79456	6.0481	5.77977	5.93868	5.90884	5.93533	5.8001	4.70363	5.91181	5.76021	5.76834	5.79643
hsa-miR-6817-3p	4.70363	4.70363	4.70363	5.76523	4.70363	4.70363	5.62738	4.70363	4.70363	4.70363	4.70363	4.70363
hsa-miR-6818-3p	5.66548	5.5173	5.51377	4.70363	5.90884	4.70363	4.70363	5.39714	5.53082	4.70363	5.40951	5.41454
hsa-miR-6818-5p	5.66548	5.67087	5.88761	5.36274	5.7956	5.80007	5.48805	5.57598	5.7418	5.50361	5.28187	5.79643
hsa-miR-6819-3p	4.70363	4.70363	4.70363	4.70363	6.45495	4.70363	6.38291	4.70363	4.70363	6.08001	4.70363	5.66442
hsa-miR-6837-3p	7.03408	6.83614	6.65919	6.48774	7.14196	6.67958	7.17518	7.2114	6.80844	7.00107	6.63477	7.26461
hsa-miR-6840-5p	5.51272	4.70363	5.33441	4.70363	6.18799	5.52936	5.05788	5.3251	4.70363	5.2407	4.70363	5.66442
hsa-miR-6842-3p	10.9208	10.6564	10.732	10.4186	10.689	10.6422	10.4755	10.6754	10.5472	11.0307	10.5327	11.2569
hsa-miR-6842-5p	4.70363	5.45833	5.51377	4.70363	4.70363	5.16019	5.48805	4.70363	5.67726	4.70363	5.34906	4.70363
hsa-miR-6847-5p	5.61775	5.32214	5.33441	4.70363	4.70363	5.29144	5.48805	5.3251	5.16102	5.2407	5.28187	5.1717
hsa-miR-6852-5p	9.0508	9.3208	8.79056	8.81075	9.27755	9.01039	9.77539	9.35281	8.93152	9.45596	9.21171	9.00248
hsa-miR-6855-3p	5.56702	4.70363	4.70363	4.70363	4.70363	4.70363	4.70363	6.02221	5.83064	4.70363	5.51609	4.70363
hsa-miR-6855-5p	4.70363	4.70363	5.15142	5.36274	4.70363	5.52936	5.13695	5.24287	5.60739	5.30324	5.34906	4.70363
hsa-miR-6859-5p	5.87145	5.84003	5.88761	5.54978	5.94383	5.77053	5.77356	5.91987	5.60739	5.98432	5.564	6.10907
hsa-miR-6866-5p	6.21359	5.98339	5.62384	5.66442	5.7956	6.14082	5.74621	5.6754	6.01063	6.08001	5.76834	6.42117
hsa-miR-6868-3p	5.83378	5.87788	5.80791	5.76523	5.97764	6.14082	6.01079	6.42552	6.07898	6.00908	4.70363	6.35069
hsa-miR-6877-5p	4.70363	4.70363	5.51377	4.70363	4.70363	5.2301	5.3623	4.70363	5.44547	4.70363	5.11386	5.30617
hsa-miR-6882-5p	5.75358	5.94944	6.02994	5.50747	5.71162	5.64141	5.74621	5.98923	5.64306	5.58561	5.83838	5.82663
hsa-miR-7-1-3p	8.21627	7.97994	8.51464	9.08095	8.4005	8.26997	8.60093	8.30546	8.63397	8.48747	8.73099	8.24122
hsa-miR-7-5p	7.73038	7.13866	8.07094	8.05194	8.07015	7.48398	7.48693	7.56769	8.01196	7.3406	7.75857	7.57434
hsa-miR-708-3p	7.29607	5.67087	6.53738	6.55086	6.01037	7.57483	5.44869	6.448	5.48942	5.16941	6.96779	6.62546
hsa-miR-708-5p	7.02023	5.67087	6.59299	6.62548	5.71162	7.25678	5.20337	6.42552	5.23105	5.41111	6.83337	6.82605
hsa-miR-744-3p	6.04084	6.10907	6.46413	6.43817	6.36476	6.20142	6.72374	6.51303	6.45108	6.55804	6.39865	6.56613
hsa-miR-744-5p	11.672	11.9555	11.4907	11.7001	11.8107	11.8295	12.0132	11.8009	11.6271	11.7532	11.5961	11.992
hsa-miR-758-3p	6.75944	6.66309	6.5086	6.58124	7.28675	6.11985	7.45412	6.96882	5.16102	6.74087	6.10337	6.33239
hsa-miR-760	4.70363	4.70363	6.02994	6.21609	6.2923	6.09847	6.35227	6.63362	5.83064	6.03326	4.70363	4.70363
hsa-miR-7641	5.31862	5.5173	5.2802	5.93868	5.4548	5.34667	5.62738	5.46191	5.39849	5.30324	5.46484	5.58985
hsa-miR-766-3p	11.0654	10.7419	10.6049	10.4796	10.978	10.6287	11.3623	11.1741	10.789	10.8576	10.4277	10.7265
hsa-miR-766-5p	5.51272	5.62289	5.72071	5.41455	5.66642	5.34667	5.62738	5.721	5.48942	6.03326	5.564	5.50747
hsa-miR-769-3p	6.07162	6.37195	6.63313	6.21609	6.59825	6.43224	6.28848	6.35543	6.58664	6.24919	6.31561	6.50382
hsa-miR-769-5p	12.962	12.8493	13.08	13.3456	13.1913	13.2325	13.0331	13.2083	13.2064	13.14	13.4328	13.1563
hsa-miR-7704	6.26567	7.58529	7.2085	7.77911	6.61743	7.11308	6.9734	7.40641	7.57202	7.00107	8.03731	6.50382
hsa-miR-7705	7.18994	7.27349	7.53213	7.11401	6.92092	7.37117	7.35069	6.81205	6.90091	7.05367	7.05435	7.67054
hsa-miR-7706	10.3472	10.0523	9.86812	9.91507	10.3136	10.096	9.63332	9.91405	10.0929	10.4385	9.53664	10.763
hsa-miR-7848-3p	5.75358	5.39385	5.22001	5.58985	5.39062	5.6058	5.56087	5.52115	5.29249	5.16941	5.51609	5.58985
hsa-miR-7849-3p	7.00624	7.20161	6.26758	6.3324	6.7441	6.76878	7.29963	7.23585	6.55778	6.88917	6.56682	6.66819
hsa-miR-7854-3p	5.83378	5.57189	5.22001	4.70363	4.70363	5.2301	5.40692	5.62721	5.71013	4.70363	5.51609	5.79643
hsa-miR-7974	6.43147	6.39523	6.5086	6.15313	6.87503	6.43224	6.61603	6.33111	6.10083	6.20924	6.39865	6.03941
hsa-miR-7976	5.75358	5.80061	5.51377	6.03942	5.4548	5.90974	5.65868	5.6754	5.77238	5.82136	5.46484	5.66442
hsa-miR-8485	5.83378	6.0481	6.30271	5.88427	5.94383	5.73999	5.92265	5.6754	5.85847	6.10264	5.90359	6.21608
hsa-miR-873-3p	8.94896	7.64895	7.64172	9.00249	8.36913	6.94139	7.09116	9.06546	9.54096	8.14729	7.90159	7.87412
hsa-miR-873-5p	9.70748	8.65904	9.00529	10.776	9.27755	8.52625	8.39186	10.2846	11.2014	8.94742	9.21687	8.76849
hsa-miR-874-3p	10.286	10.0018	9.68936	9.70135	9.96803	9.82154	9.66878	10.8176	10.2026	9.93695	10.7518	9.79875
hsa-miR-874-5p	6.91905	6.86813	6.53738	6.65412	6.70918	7.00455	6.67699	7.34071	6.82037	6.61718	7.38224	6.68212
hsa-miR-876-3p	5.14013	4.70363	4.70363	5.08636	4.70363	5.07693	4.70363	4.70363	5.67726	4.70363	4.70363	4.70363
hsa-miR-877-3p	4.70363	4.70363	4.70363	5.7329	4.70363	5.73999	5.56087	4.70363	4.70363	5.58561	4.70363	5.73289
hsa-miR-877-5p	8.53121	8.66773	8.44614	8.26322	8.52428	8.29454	8.85661	8.5341	8.37025	8.51669	8.21923	8.60312
hsa-miR-885-5p	5.14013	4.70363	5.06973	5.76523	5.31923	5.6058	5.26167	5.14476	5.60739	5.08449	5.11386	5.69933
hsa-miR-889-3p	8.82406	8.93555	8.4601	8.90566	9.60024	8.66112	9.60139	8.9553	6.35148	8.99997	8.36655	8.12109
hsa-miR-9-3p	5.14013	5.32214	5.06973	5.41455	5.31923	5.07693	5.05788	4.70363	5.16102	5.16941	4.70363	5.73289
hsa-miR-9-5p	8.81636	8.62375	8.83134	10.9795	9.24062	8.90844	9.32376	8.58133	10.2864	8.9067	8.55832	9.8759
hsa-miR-92a-1-5p	7.32968	7.24995	7.25852	7.04242	7.09004	7.00455	6.65296	7.19901	7.3828	7.05367	7.33441	7.16289
hsa-miR-92a-3p	20.1646	20.2887	19.6274	19.5109	19.8367	19.7915	19.2231	19.9123	19.6842	19.6425	20.2513	19.906
hsa-miR-92b-3p	12.1631	12.3177	11.6053	11.7934	11.9725	11.7528	11.727	12.134	12.3643	12.1859	12.746	12.1461
hsa-miR-92b-5p	5.38994	5.32214	5.4301	5.1717	5.31923	5.16019	5.3623	5.39714	5.60739	5.50361	5.40951	5.30617
hsa-miR-93-3p	7.65371	7.57596	7.40579	7.34254	7.53714	7.53364	7.61686	7.23585	7.39832	7.52757	7.12432	7.86836
hsa-miR-93-5p	14.6992	14.8018	14.8178	14.5282	14.9109	14.7783	14.6566	14.4541	14.5774	14.5779	14.5339	14.8993
hsa-miR-935	5.31862	5.24029	5.51377	5.46256	5.14056	5.29144	5.26167	4.70363	5.23105	5.08449	5.34906	5.24333
hsa-miR-937-3p	5.75358	5.45833	4.70363	5.88427	4.70363	4.70363	5.40692	4.70363	4.70363	4.70363	4.70363	5.73289
hsa-miR-939-5p	5.71065	5.39385	5.38406	5.36274	5.61864	5.44415	5.44869	5.84528	5.53082	5.41111	5.564	5.36274
hsa-miR-940	6.49602	6.29923	6.31988	6.21609	6.01037	6.5978	6.65296	6.25495	5.80197	6.68738	6.31561	6.61089
hsa-miR-941	14.2646	14.1311	14.434	13.1105	13.9582	14.094	13.0943	13.7938	14.0728	14.4495	13.8795	15.1463
hsa-miR-942-3p	5.14013	4.70363	5.2802	5.08636	5.14056	4.70363	5.26167	4.70363	5.23105	5.62358	4.70363	5.24333
hsa-miR-942-5p	7.89447	7.00316	6.74641	7.17247	7.32066	7.15965	7.10839	7.08209	7.1355	7.52757	6.81914	7.43997
hsa-miR-944	6.36325	5.91431	6.74641	6.25619	7.03602	6.03165	6.32081	6.02221	6.22344	5.82136	6.17867	6.19549
hsa-miR-95-3p	7.07477	6.85224	7.08406	7.53832	7.02217	6.78103	6.91532	6.76108	7.28585	7.04331	7.00558	6.48773
hsa-miR-96-5p	6.26567	8.04847	6.00755	5.91185	6.16033	6.58364	5.68886	5.95514	6.49795	5.35955	5.80402	6.35069
hsa-miR-98-3p	8.29622	8.61029	8.62095	8.3479	8.09601	4.70363	8.32552	8.42953	8.26611	8.45008	8.39427	8.9332
hsa-miR-98-5p	16.0218	13.9606	15.1819	15.1043	15.7068	15.4238	15.2855	15.2551	15.4485	15.8087	15.2841	15.8594
hsa-miR-99a-3p	5.14013	5.32214	5.2802	5.08636	5.14056	5.44415	5.05788	4.70363	5.16102	5.54572	5.46484	5.41454
hsa-miR-99a-5p	8.76529	8.47318	8.13786	7.8095	8.89779	8.83529	7.63447	8.65819	7.55146	8.36821	8.33351	7.97921
hsa-miR-99b-3p	6.79297	7.07263	6.98753	7.30846	6.99402	7.11308	7.1422	6.86109	6.867	7.07414	7.15798	6.68212
hsa-miR-99b-5p	12.2451	13.5997	12.567	13.3056	12.2245	12.8255	12.7873	12.954	13.4246	13.5754	13.6261	12.1102
