# Supplementary material for: Molecular characterization of atherosclerosis in HIV positive persons
Source: Sci Rep. 2021 Feb 5;11:3232. doi: 10.1038/s41598-021-82429-4 (PMC7865026; doi:10.1038/s41598-021-82429-4)
Supplement: Supplementary file 1 — Supplementary Information. [file 41598_2021_82429_MOESM1_ESM.zip › 41598_2021_82429_MOESM1_ESM.zip/supplemental_11162020/Supplemental Table 5- mRNA differential expression analysis results.xlsx]

## Sheet: Summary
Differential expression (DE) analysis for mRNA-Seq with DESeq2
Log2 foldchanges, unadjusted p-values, and adjusted (FDR) p-values for all genes (19861) considered in the analysis- no threshold already applied.
Each comparison is presented in a different worksheet.
AS = atherosclerosis
DE comparison	Worksheet #
HIV+ vs control	2
AS+ vs control	3
HIV+AS+ vs control	4
AS+ vs HIV+AS+	5
HIV+ vs HIV+AS+	6

## Sheet: HIV+ vs control
GeneSymbol	GeneID	DESeq2_log2FC	DESeq2_pvalue	DESeq2_fdrpval
A1BG	ENSG00000121410.11	-0.231306	0.628046	0.865009
A2M	ENSG00000175899.14	0.196343	0.612429	0.856837
A4GALT	ENSG00000128274.15	1.0737	0.0594504	0.283412
AAAS	ENSG00000094914.12	0.0853929	0.373529	0.703405
AACS	ENSG00000081760.16	-0.108917	0.350807	0.686219
AAED1	ENSG00000158122.11	-0.1673	0.336435	0.674604
AAGAB	ENSG00000103591.12	-0.0540725	0.584304	0.840876
AAK1	ENSG00000115977.18	-0.275348	0.0638589	0.295109
AAMDC	ENSG00000087884.14	0.100903	0.606027	0.853147
AAMP	ENSG00000127837.9	0.0151105	0.86426	0.959276
AAR2	ENSG00000131043.11	-0.151827	0.244936	0.588948
AARD	ENSG00000205002.3	0.212969	0.722534	1
AARS	ENSG00000090861.15	-0.158789	0.123283	0.41743
AARS2	ENSG00000124608.4	-0.229964	0.0337112	0.20612
AARSD1	ENSG00000266967.6	-0.125373	0.551687	0.82345
AASDH	ENSG00000157426.13	-0.232839	0.159013	0.476399
AASDHPPT	ENSG00000149313.10	-0.371416	0.0869752	0.347508
AASS	ENSG00000008311.14	-0.710257	0.0117036	0.114301
AATF	ENSG00000275700.4	0.0918019	0.219571	0.55909
AATK	ENSG00000181409.11	0.518515	0.170349	0.493612
AB019441.29	ENSG00000225200.2	1.17049	0.00629492	0.0826372
ABAT	ENSG00000183044.11	-0.299085	0.0655866	0.299825
ABC11-4932300O16.1	ENSG00000283095.1	1.58554	0.00482729	0.0736729
ABC13-47488600E17.1	ENSG00000283199.1	-0.0892122	0.753559	0.918553
ABC13-47656900H15.1	ENSG00000283566.1	1.0182	0.00626835	0.0824824
ABC7-42404400C24.1	ENSG00000277758.4	0.0180391	0.951758	0.986693
ABCA1	ENSG00000165029.15	0.105136	0.781723	0.929448
ABCA10	ENSG00000154263.17	-0.347635	0.242171	0.58599
ABCA13	ENSG00000179869.14	1.17122	0.0264396	0.179515
ABCA2	ENSG00000107331.16	0.281854	0.200028	0.536624
ABCA3	ENSG00000167972.13	0.0452214	0.86515	0.95934
ABCA5	ENSG00000154265.15	-0.371136	0.219526	0.559085
ABCA6	ENSG00000154262.12	-0.842232	0.0182478	0.146921
ABCA7	ENSG00000064687.12	0.0301166	0.853192	0.955049
ABCA9	ENSG00000154258.16	-0.25825	0.498668	0.791672
ABCB1	ENSG00000085563.14	-0.161916	0.514602	0.801836
ABCB10	ENSG00000135776.4	-0.06766	0.547701	0.821527
ABCB10P1	ENSG00000274099.1	0.661456	0.190562	0.521867
ABCB10P3	ENSG00000261524.1	0.791488	0.131882	0.4329
ABCB10P4	ENSG00000260053.2	0.492012	0.31184	0.655658
ABCB4	ENSG00000005471.15	0.173341	0.642009	0.870175
ABCB6	ENSG00000115657.12	-0.486571	0.171609	0.495099
ABCB7	ENSG00000131269.15	-0.074952	0.571694	0.834445
ABCB8	ENSG00000197150.12	-0.0788132	0.449777	0.761384
ABCB9	ENSG00000150967.17	-0.309696	0.136807	0.44181
ABCC1	ENSG00000103222.18	0.0184434	0.899409	0.969559
ABCC10	ENSG00000124574.14	0.0388286	0.666192	0.882486
ABCC2	ENSG00000023839.10	-0.190131	0.239562	0.582851
ABCC3	ENSG00000108846.15	-0.590856	0.0374595	0.218179
ABCC4	ENSG00000125257.13	-0.397941	0.0338581	0.206525
ABCC5	ENSG00000114770.16	-0.0210098	0.877237	0.963574
ABCC6	ENSG00000091262.14	0.537636	0.118494	0.409793
ABCD1	ENSG00000101986.11	0.0317446	0.85717	0.95655
ABCD2	ENSG00000173208.3	-0.235543	0.279713	0.623885
ABCD3	ENSG00000117528.11	-0.25763	0.0710808	0.312396
ABCD4	ENSG00000119688.20	-0.00959986	0.919745	0.977041
ABCE1	ENSG00000164163.10	-0.32863	0.165361	0.485782
ABCF1	ENSG00000204574.12	-0.0439562	0.714073	0.90184
ABCF2	ENSG00000033050.7	-0.15042	0.165969	0.486697
ABCF2P1	ENSG00000242159.1	0.892503	0.0745697	0.32152
ABCF3	ENSG00000161204.11	0.022565	0.752127	0.918156
ABCG1	ENSG00000160179.18	-0.115042	0.593493	0.84555
ABCG2	ENSG00000118777.10	-0.295164	0.546458	0.820931
ABHD1	ENSG00000143994.13	-0.32064	0.328393	0.668993
ABHD10	ENSG00000144827.8	-0.197994	0.0207363	0.158113
ABHD11	ENSG00000106077.18	0.184845	0.245016	0.588977
ABHD12	ENSG00000100997.18	0.0787281	0.610047	0.855535
ABHD13	ENSG00000139826.5	-0.302488	0.224775	0.566598
ABHD14A	ENSG00000248487.8	0.194732	0.488048	0.786425
ABHD14B	ENSG00000114779.19	-0.015628	0.923462	0.978587
ABHD15	ENSG00000168792.4	0.0200688	0.885902	0.964988
ABHD16A	ENSG00000204427.11	0.176605	0.240636	0.58438
ABHD16B	ENSG00000183260.7	-0.311832	0.601525	1
ABHD17A	ENSG00000129968.15	0.308427	0.148983	0.460661
ABHD17AP4	ENSG00000229107.2	0.61331	0.0442729	0.239027
ABHD17AP5	ENSG00000263366.2	0.65055	0.0335212	0.205539
ABHD17B	ENSG00000107362.13	0.00100699	0.995931	0.998932
ABHD17C	ENSG00000136379.11	0.321072	0.273817	0.618311
ABHD18	ENSG00000164074.14	-0.0869066	0.46	0.768488
ABHD2	ENSG00000140526.17	0.0298668	0.90659	0.971962
ABHD3	ENSG00000158201.9	-0.246397	0.0206855	0.157787
ABHD4	ENSG00000100439.10	-0.0516803	0.596544	0.847593
ABHD5	ENSG00000011198.7	0.0478646	0.8508	0.954408
ABHD6	ENSG00000163686.14	-0.241937	0.162982	0.482285
ABHD8	ENSG00000127220.5	0.0110298	0.940609	0.983038
ABI1	ENSG00000136754.16	-0.132451	0.343681	0.681205
ABI2	ENSG00000138443.15	-0.157254	0.269294	0.613863
ABI3	ENSG00000108798.8	-0.0435585	0.847609	0.954013
ABL1	ENSG00000097007.17	0.00480532	0.954494	0.98776
ABL2	ENSG00000143322.19	-0.291219	0.00130079	0.0508667
ABLIM1	ENSG00000099204.18	-0.40281	0.0292995	0.191497
ABLIM2	ENSG00000163995.19	-0.286103	0.269194	0.61378
ABLIM3	ENSG00000173210.19	-0.339641	0.276918	0.621164
ABO	ENSG00000175164.13	0.156692	0.783853	0.930167
ABR	ENSG00000159842.14	0.169203	0.108756	0.39228
ABRACL	ENSG00000146386.7	-0.285715	0.0298073	0.19336
ABT1	ENSG00000146109.4	0.0169835	0.91326	0.974297
ABT1P1	ENSG00000250496.2	0.89019	0.127229	0.424377
ABTB1	ENSG00000114626.17	0.156159	0.199492	0.535998
ABTB2	ENSG00000166016.5	0.271037	0.414739	0.73638
AC000078.5	ENSG00000232926.1	0.871691	0.141114	0.448625
AC000089.3	ENSG00000235776.2	0.56988	0.0559218	0.273864
AC000095.9	ENSG00000270393.1	-0.0483604	0.928025	0.979638
AC000403.4	ENSG00000278727.1	0.165803	0.697699	0.894494
AC002056.3	ENSG00000213683.4	0.886117	0.0193565	0.151473
AC002069.5	ENSG00000228928.1	0.917312	0.0764087	0.325954
AC002075.4	ENSG00000237729.2	1.237	0.00607143	0.0815269
AC002480.2	ENSG00000238033.1	0.323838	0.591822	1
AC003080.4	ENSG00000234358.1	2.28827	7.96939e-05	0.0508667
AC003090.1	ENSG00000223561.6	-0.172625	0.757497	0.92
AC004019.10	ENSG00000229492.1	0.639939	0.246398	0.590711
AC004069.2	ENSG00000251259.1	-0.0669346	0.744075	0.914801
AC004129.9	ENSG00000213798.3	1.39134	0.00526557	0.0764665
AC004159.1	ENSG00000230853.1	1.05027	0.0603063	0.285521
AC004381.6	ENSG00000005189.19	0.488723	0.0346639	0.209187
AC004386.4	ENSG00000213269.2	1.51478	0.00224745	0.054167
AC004453.8	ENSG00000146677.7	0.867107	0.0220249	0.163217
AC004461.4	ENSG00000237347.2	1.39516	0.00776755	0.0922293
AC004540.5	ENSG00000214870.8	-0.131656	0.809185	0.939883
AC004692.5	ENSG00000213717.3	1.21832	0.0127994	0.11995
AC004791.2	ENSG00000267453.6	0.599488	0.280966	0.625445
AC004870.5	ENSG00000214754.3	0.733447	0.140343	0.448187
AC004920.2	ENSG00000228085.1	2.1775	0.00013156	0.0508667
AC004938.5	ENSG00000225443.1	1.62387	0.00574727	0.079153
AC004941.5	ENSG00000231397.1	1.23884	0.0317999	0.199765
AC004951.6	ENSG00000228434.1	-0.0636118	0.758426	0.920515
AC004980.10	ENSG00000214243.3	0.0615863	0.78492	0.930513
AC004987.9	ENSG00000233225.3	0.760533	0.0110555	0.111297
AC005014.5	ENSG00000224280.1	1.32299	0.00627626	0.0825248
AC005019.2	ENSG00000213875.3	1.96479	0.000292447	0.0508667
AC005042.2	ENSG00000227331.1	1.68356	0.00414769	0.069184
AC005077.14	ENSG00000230882.1	-0.37957	0.495359	0.790122
AC005082.12	ENSG00000226816.2	-0.680757	0.182271	0.510001
AC005094.2	ENSG00000229949.1	1.30355	0.0274885	0.183576
AC005102.1	ENSG00000219039.2	1.19692	0.0270062	0.181853
AC005224.2	ENSG00000231595.1	-0.451336	0.225234	0.566913
AC005229.5	ENSG00000213210.4	1.64688	0.00260556	0.0566418
AC005229.7	ENSG00000213209.2	1.99535	0.000491232	0.0508667
AC005251.3	ENSG00000219451.3	1.34143	0.0034055	0.0627423
AC005255.3	ENSG00000256210.3	0.17185	0.597931	0.848639
AC005262.4	ENSG00000266944.1	1.52575	0.00194935	0.0526081
AC005300.5	ENSG00000236325.1	1.71303	0.00124854	0.0508667
AC005301.9	ENSG00000283633.1	-0.0727184	0.839221	0.951114
AC005336.5	ENSG00000267218.2	1.23219	0.0225676	0.165291
AC005480.1	ENSG00000279461.1	-0.124492	0.722263	0.905686
AC005517.3	ENSG00000223878.1	0.584486	0.214672	0.553857
AC005522.6	ENSG00000213548.3	1.04661	0.0471531	0.248986
AC005534.6	ENSG00000234450.1	1.66404	0.00114084	0.0508667
AC005618.6	ENSG00000272070.1	0.205967	0.616933	0.859763
AC005786.3	ENSG00000266959.1	1.47061	0.0048748	0.0739339
AC005795.1	ENSG00000268034.1	0.196761	0.300045	0.644636
AC005822.1	ENSG00000235554.1	0.222807	0.205434	0.54341
AC006026.9	ENSG00000224785.1	0.838653	0.10589	0.387903
AC006042.8	ENSG00000233264.2	-0.128414	0.721004	0.905107
AC006116.20	ENSG00000267710.6	0.773093	0.13259	0.434104
AC006116.22	ENSG00000266907.1	0.119069	0.808709	0.939695
AC006129.1	ENSG00000268355.1	-0.20422	0.657552	0.877911
AC006129.2	ENSG00000268027.5	-0.463832	0.0533415	0.266762
AC006386.1	ENSG00000279115.1	-0.0489186	0.909371	0.972696
AC006445.6	ENSG00000242209.1	1.83785	0.000560251	0.0508667
AC006449.2	ENSG00000279119.1	0.518859	0.326201	0.667243
AC006461.2	ENSG00000228568.1	1.05072	0.073786	0.319614
AC006483.5	ENSG00000228974.5	1.19873	0.0158484	0.13502
AC006539.2	ENSG00000240673.1	1.49342	0.00329522	0.0616673
AC006946.15	ENSG00000235478.4	-0.424664	0.283577	0.627542
AC006946.16	ENSG00000273203.1	-0.595407	0.160314	0.478459
AC006978.6	ENSG00000235859.5	0.32294	0.143685	0.453212
AC007016.3	ENSG00000249930.1	2.02164	5.14114e-05	0.0508667
AC007036.6	ENSG00000227017.1	-0.381955	0.534941	1
AC007041.2	ENSG00000235411.1	-0.110795	0.662126	0.880394
AC007228.9	ENSG00000268568.1	0.568258	0.161303	0.479692
AC007229.3	ENSG00000267544.1	0.230373	0.392307	0.718903
AC007238.1	ENSG00000231043.3	0.552306	0.00901573	0.0993619
AC007249.3	ENSG00000217258.2	-0.0347101	0.941466	0.98304
AC007256.5	ENSG00000213090.2	0.121537	0.70521	0.898739
AC007272.3	ENSG00000224672.4	-0.714651	0.207028	1
AC007283.4	ENSG00000235579.1	1.96606	0.000445187	0.0508667
AC007318.5	ENSG00000172974.11	-0.0425035	0.766336	0.923663
AC007326.1	ENSG00000279560.1	0.13805	0.620219	0.861321
AC007359.6	ENSG00000236951.5	-1.47446	0.00290236	0.0583287
AC007365.4	ENSG00000227791.3	1.51012	0.00319503	0.0609182
AC007381.3	ENSG00000228590.1	0.373319	0.395549	0.720965
AC007383.3	ENSG00000227946.1	0.211924	0.348806	0.684925
AC007383.6	ENSG00000159186.4	1.27296	0.0266532	0.180349
AC007386.2	ENSG00000237638.1	0.393173	0.349586	0.685169
AC007386.3	ENSG00000227394.1	0.881547	0.0300294	0.193896
AC007387.2	ENSG00000224646.2	1.52276	0.00212732	0.052966
AC007389.1	ENSG00000237979.1	0.507771	0.395114	0.720872
AC007390.4	ENSG00000233159.1	1.62515	0.00611389	0.0817334
AC007395.4	ENSG00000231386.1	1.06222	0.079236	1
AC007560.1	ENSG00000238165.1	0.483283	0.167065	0.488574
AC007563.4	ENSG00000237930.1	0.689063	0.133753	0.436154
AC007618.3	ENSG00000203648.3	1.33043	0.00356151	0.0643608
AC007679.1	ENSG00000213739.3	0.830598	0.163995	0.483665
AC007679.4	ENSG00000237041.1	1.83591	0.00144771	0.0514947
AC007879.2	ENSG00000234902.6	0.533876	0.185721	0.515056
AC007879.7	ENSG00000229647.1	-0.36212	0.413415	0.735577
AC007880.1	ENSG00000234572.1	0.0708212	0.869878	0.960736
AC007950.2	ENSG00000276651.1	0.102978	0.849654	0.954319
AC007969.5	ENSG00000233762.3	0.802726	0.0311144	0.197837
AC008065.1	ENSG00000224553.1	0.011517	0.985023	0.99623
AC008072.1	ENSG00000228681.1	1.6267	0.00262123	0.0566418
AC008074.1	ENSG00000279644.1	0.627308	0.226662	0.568509
AC008155.1	ENSG00000213237.4	1.3661	0.00263621	0.0566418
AC008155.2	ENSG00000213238.6	1.23707	0.0224439	0.164809
AC008175.1	ENSG00000235059.5	-1.47446	0.00290236	0.0583287
AC008264.4	ENSG00000224545.1	1.81368	0.00132108	0.051205
AC008265.2	ENSG00000214815.2	0.856235	0.105176	0.386186
AC008427.2	ENSG00000251583.1	1.16139	0.0284314	0.187622
AC008522.1	ENSG00000279232.1	-0.547885	0.227439	0.569429
AC008592.3	ENSG00000251000.1	-0.19612	0.570141	0.833425
AC008694.2	ENSG00000254336.1	-0.218033	0.617768	0.860237
AC008746.12	ENSG00000267838.2	-0.308427	0.452363	0.763476
AC008753.3	ENSG00000238150.1	1.65907	0.000965612	0.0508667
AC008850.3	ENSG00000227836.1	1.93408	0.000494083	0.0508667
AC009065.1	ENSG00000279473.1	0.415075	0.449509	0.761062
AC009120.3	ENSG00000239763.2	-0.179764	0.512931	0.80045
AC009245.3	ENSG00000230383.1	0.698978	0.0294572	0.192
AC009263.2	ENSG00000234639.1	1.22394	0.0236229	0.169503
AC009299.3	ENSG00000227403.1	-0.474759	0.104877	0.385671
AC009299.5	ENSG00000232320.6	0.209038	0.584542	0.840876
AC009302.2	ENSG00000233868.1	0.238166	0.310356	0.65525
AC009303.3	ENSG00000224967.1	0.231125	0.692529	0.892341
AC009362.2	ENSG00000233287.1	1.81969	0.000549661	0.0508667
AC009404.2	ENSG00000236255.1	-0.156093	0.489997	0.787726
AC009413.2	ENSG00000236533.1	1.60061	0.00203546	0.0526881
AC009487.6	ENSG00000226121.2	-0.201442	0.126721	0.423797
AC009495.2	ENSG00000235192.1	0.53745	0.0451342	0.2422
AC009495.3	ENSG00000232411.1	-0.490195	0.352472	0.686981
AC009495.4	ENSG00000229195.1	0.102375	0.828943	0.94782
AC009500.2	ENSG00000236748.1	1.45784	0.0120469	0.115633
AC009517.2	ENSG00000224469.1	1.30442	0.00892596	0.0991806
AC009784.3	ENSG00000232053.6	0.0820723	0.833771	0.94907
AC009945.4	ENSG00000234356.1	1.25332	0.0288723	0.189504
AC009948.7	ENSG00000238082.1	1.2491	0.0103694	0.107355
AC009961.2	ENSG00000230783.1	0.191273	0.677934	0.8851
AC009961.3	ENSG00000226266.6	-0.454981	0.203261	0.540308
AC009963.3	ENSG00000233494.1	0.230151	0.688461	0.89032
AC009963.5	ENSG00000237745.1	1.7677	0.000845933	0.0508667
AC009963.6	ENSG00000235325.1	1.04331	0.0126944	0.119196
AC009969.1	ENSG00000234932.2	1.46932	0.0143289	0.127229
AC010240.2	ENSG00000235253.1	1.64664	0.000566363	0.0508667
AC010240.3	ENSG00000229738.1	1.11434	0.0631271	0.292978
AC010468.1	ENSG00000214784.4	0.286084	0.188929	0.519587
AC010468.3	ENSG00000250728.1	1.16747	0.0494204	1
AC010492.2	ENSG00000235081.1	0.74187	0.108071	0.391332
AC010522.1	ENSG00000269304.1	0.748355	0.07379	0.319614
AC010547.9	ENSG00000261611.5	-0.178142	0.772805	1
AC010642.1	ENSG00000267216.1	-0.088804	0.752114	0.918156
AC010677.5	ENSG00000232383.1	1.9169	0.000242243	0.0508667
AC010733.5	ENSG00000232713.2	1.18675	0.00626856	0.0824824
AC010878.3	ENSG00000225402.1	1.51086	0.00419207	0.0692726
AC011242.5	ENSG00000229695.1	0.742341	0.182252	0.510001
AC011290.5	ENSG00000236015.1	0.940286	0.119337	0.410434
AC011747.4	ENSG00000236008.1	0.11077	0.798984	0.935229
AC011816.1	ENSG00000234073.1	1.09302	0.0550491	0.270987
AC011933.2	ENSG00000228007.1	0.554448	0.0604861	0.2859
AC011998.2	ENSG00000229744.1	1.2939	0.0315787	0.199057
AC012005.1	ENSG00000279274.1	-0.0489186	0.909371	0.972696
AC012065.5	ENSG00000233416.1	1.09283	0.0301569	0.194107
AC012066.1	ENSG00000213197.3	1.47366	0.00424096	0.069619
AC012074.2	ENSG00000235072.2	-0.0264118	0.924172	0.979073
AC012354.8	ENSG00000231848.1	0.805415	0.0831448	0.340073
AC012358.4	ENSG00000227799.1	-0.0647677	0.870113	0.960736
AC012442.6	ENSG00000228251.1	0.0705366	0.861431	0.957998
AC012493.1	ENSG00000238029.1	1.10955	0.0508713	0.260634
AC012512.1	ENSG00000226539.1	0.719324	0.177297	1
AC012513.4	ENSG00000236478.2	0.979664	0.0684376	0.307015
AC012671.2	ENSG00000224291.1	1.9569	0.000396802	0.0508667
AC013262.1	ENSG00000233444.1	1.81214	0.00120231	0.0508667
AC013267.1	ENSG00000237953.1	1.5052	0.00690796	0.087128
AC013269.5	ENSG00000184761.7	0.554519	0.301265	0.645618
AC013271.5	ENSG00000283684.1	0.935617	0.118114	0.409499
AC013404.1	ENSG00000231017.1	1.86255	0.000903736	0.0508667
AC013410.1	ENSG00000237016.1	1.42974	0.00514024	0.0756596
AC013429.5	ENSG00000234995.1	1.4927	0.0101558	0.106011
AC013461.1	ENSG00000091436.16	0.156412	0.593263	0.84555
AC013470.6	ENSG00000236048.2	0.894721	0.0903296	0.354581
AC013474.4	ENSG00000235128.1	-0.219173	0.676845	0.884851
AC015849.14	ENSG00000271268.1	1.01591	0.0131285	0.121513
AC015849.16	ENSG00000270977.1	0.821202	0.0653073	0.299246
AC015977.5	ENSG00000225024.1	1.84574	0.000743648	0.0508667
AC016292.3	ENSG00000108958.4	-0.160169	0.352944	0.687194
AC016577.1	ENSG00000279646.1	0.211917	0.495335	0.790122
AC016691.2	ENSG00000233741.1	1.88587	0.000496661	0.0508667
AC016700.4	ENSG00000225392.1	0.715724	0.172284	0.49609
AC016700.6	ENSG00000231414.1	0.0530045	0.674364	0.884109
AC016708.2	ENSG00000230076.1	0.87246	0.0144926	0.127879
AC016712.2	ENSG00000235225.1	1.43159	0.00195494	0.0526081
AC016716.1	ENSG00000223427.1	0.450948	0.355377	0.689392
AC016734.2	ENSG00000228305.2	0.6797	0.0434474	0.236273
AC016735.2	ENSG00000231826.5	1.09469	0.0105137	0.108273
AC016739.2	ENSG00000218175.2	1.03001	0.0158565	0.13502
AC016772.4	ENSG00000226072.1	1.38889	0.0117494	0.114554
AC016894.1	ENSG00000234624.2	1.6539	0.000951395	0.0508667
AC017002.1	ENSG00000240350.2	0.774867	0.0362161	0.214082
AC017002.2	ENSG00000224959.1	0.143354	0.734373	0.910805
AC017035.2	ENSG00000224442.1	1.53054	0.00107008	0.0508667
AC017060.1	ENSG00000236039.2	-0.221603	0.710244	1
AC017074.2	ENSG00000227359.1	0.30485	0.448434	0.760545
AC017078.1	ENSG00000233829.1	0.983878	0.0958185	0.366996
AC017079.3	ENSG00000185631.7	1.22669	0.0185644	0.148208
AC017080.1	ENSG00000232238.1	1.29173	0.0107901	0.109807
AC018463.4	ENSG00000230154.1	-0.482224	0.153335	0.467447
AC018735.1	ENSG00000226553.1	1.09342	0.0206476	0.157621
AC018738.2	ENSG00000237039.1	0.713249	0.0376967	0.21881
AC018865.5	ENSG00000217289.3	1.69033	0.000441751	0.0508667
AC019097.7	ENSG00000231822.1	-0.0486044	0.823852	0.94613
AC019109.1	ENSG00000224826.1	1.28347	0.0319939	0.200414
AC019129.1	ENSG00000219391.1	1.53765	0.00175365	0.0525394
AC019178.3	ENSG00000223824.1	1.11606	0.0651918	1
AC019181.3	ENSG00000224331.2	1.52621	0.00259167	0.0566418
AC020550.7	ENSG00000231699.1	1.26079	0.0208323	0.158596
AC020983.5	ENSG00000243099.1	1.41087	0.00407754	0.0686444
AC021016.7	ENSG00000230580.1	1.23301	0.00369374	0.0651686
AC021021.1	ENSG00000231610.1	1.14317	0.0377471	0.219037
AC021224.1	ENSG00000262477.1	0.564895	0.273774	0.618311
AC022007.5	ENSG00000206567.9	0.390173	0.447548	0.759933
AC022182.1	ENSG00000254777.5	-0.102887	0.794645	0.933663
AC022182.2	ENSG00000255397.1	1.07474	0.0181365	0.146441
AC022182.3	ENSG00000254802.1	-0.13489	0.742725	0.914222
AC022210.2	ENSG00000213399.3	0.832354	0.0195217	0.152432
AC023449.2	ENSG00000223628.2	0.0632745	0.893371	0.967233
AC024082.4	ENSG00000231931.1	1.3246	0.00623782	0.0824312
AC024084.1	ENSG00000230649.2	-0.349494	0.430249	0.746897
AC024560.2	ENSG00000236833.1	0.586479	0.315146	0.659093
AC024704.2	ENSG00000244063.1	-0.772591	0.114365	0.402406
AC024937.4	ENSG00000231464.1	-0.0104474	0.965245	0.991983
AC024937.6	ENSG00000231443.2	0.179976	0.52003	0.805353
AC025335.1	ENSG00000179859.8	-0.220792	0.295606	0.640124
AC025750.5	ENSG00000236913.1	1.48521	0.00187349	0.0526081
AC026150.8	ENSG00000260693.1	-0.152074	0.60275	0.851626
AC026271.5	ENSG00000174977.8	0.00655271	0.961975	0.990583
AC027612.1	ENSG00000232531.3	0.396013	0.0962895	0.367947
AC060834.2	ENSG00000197320.5	0.147468	0.71576	0.902385
AC061992.2	ENSG00000267737.1	0.285709	0.536704	0.816481
AC062028.1	ENSG00000145063.14	-1.34706	0.0323831	1
AC064834.2	ENSG00000223466.1	-0.801847	0.13316	0.434843
AC064850.4	ENSG00000235651.1	0.613734	0.175237	0.500596
AC067945.3	ENSG00000229023.1	0.971287	0.0753082	0.3241
AC067960.1	ENSG00000234455.1	2.13563	0.000187139	0.0508667
AC068134.10	ENSG00000251485.1	-0.149948	0.658298	0.878172
AC068137.13	ENSG00000226915.1	1.65261	0.00107263	0.0508667
AC068282.3	ENSG00000236682.1	-0.493263	0.294532	0.638755
AC068522.4	ENSG00000242970.2	0.242504	0.676197	0.884851
AC068538.2	ENSG00000204637.4	1.48009	0.0112411	0.112194
AC068657.2	ENSG00000223908.5	0.623236	0.240712	0.584418
AC069213.4	ENSG00000227433.1	1.3622	0.00908729	0.0997552
AC073046.25	ENSG00000235499.1	-0.076505	0.840914	0.951704
AC073052.1	ENSG00000228446.2	0.79156	0.0680374	0.305783
AC073063.10	ENSG00000228335.1	0.182651	0.574023	0.83592
AC073072.6	ENSG00000228803.1	1.39061	0.0170023	0.141015
AC073072.7	ENSG00000234513.1	-0.00513475	0.992998	0.998498
AC073109.2	ENSG00000235920.1	1.40705	0.00734198	0.0899454
AC073115.6	ENSG00000237471.1	-0.208763	0.625868	0.864077
AC073115.7	ENSG00000229628.1	-0.113322	0.798967	0.935229
AC073150.6	ENSG00000235574.1	1.42995	0.0183345	0.147297
AC073264.10	ENSG00000229977.2	1.5349	0.00193987	0.0526081
AC073325.2	ENSG00000226999.1	1.90785	0.000591847	0.0508667
AC073465.3	ENSG00000226131.1	0.638189	0.179233	0.50566
AC073869.2	ENSG00000224425.2	1.36416	0.00474413	0.073379
AC073900.4	ENSG00000224475.1	1.49581	0.00370293	0.0651686
AC074019.2	ENSG00000203387.2	1.39068	0.013598	0.123684
AC074033.1	ENSG00000281137.1	0.453793	0.385671	0.712643
AC074117.13	ENSG00000235267.1	1.53813	0.00325511	0.0612819
AC074389.5	ENSG00000231476.1	0.477317	0.423671	1
AC078899.1	ENSG00000213985.4	0.389132	0.290134	0.634187
AC078974.2	ENSG00000235463.1	0.909647	0.0283103	0.187013
AC079150.2	ENSG00000226338.1	0.788594	0.131177	0.431947
AC079199.2	ENSG00000226117.1	1.31949	0.0276506	0.184155
AC079250.1	ENSG00000230979.3	0.745303	0.0380042	0.219834
AC079354.6	ENSG00000224463.1	1.85104	0.000484657	0.0508667
AC079741.2	ENSG00000180019.5	1.46719	0.00949872	0.102027
AC079767.3	ENSG00000223433.1	1.32795	0.0212371	0.160237
AC079767.4	ENSG00000224137.1	0.0363636	0.925433	0.9791
AC079776.4	ENSG00000234559.1	1.57988	0.00177291	0.0526081
AC079781.7	ENSG00000232032.1	-0.396318	0.342899	0.680371
AC079781.8	ENSG00000232097.1	0.188775	0.701462	0.896724
AC079807.3	ENSG00000236549.1	1.6726	0.00262349	0.0566418
AC079807.4	ENSG00000230773.6	0.19278	0.734661	0.910912
AC079834.1	ENSG00000230406.2	1.81406	0.000634553	0.0508667
AC079922.2	ENSG00000231747.1	0.481827	0.100181	0.37583
AC079922.3	ENSG00000237753.1	0.0083527	0.972422	0.993643
AC080002.1	ENSG00000230621.1	0.72548	0.154815	0.470144
AC080125.1	ENSG00000225406.1	0.529863	0.123105	0.417233
AC083843.1	ENSG00000259820.1	-0.238173	0.337736	0.675403
AC083855.5	ENSG00000226621.1	2.18822	7.50091e-05	0.0508667
AC083862.6	ENSG00000223500.1	0.837017	0.12283	0.416869
AC083863.5	ENSG00000224573.1	1.34745	0.0214663	0.161154
AC083873.4	ENSG00000237821.1	0.598196	0.0612979	0.288406
AC084290.2	ENSG00000229899.1	-0.0162334	0.976559	1
AC087163.2	ENSG00000232344.2	0.570632	0.0707281	0.311761
AC087499.10	ENSG00000227685.1	-1.29503	0.0111762	0.111785
AC087499.5	ENSG00000235546.2	1.15832	0.0241017	0.171048
AC087650.1	ENSG00000237888.1	1.83981	0.00077979	0.0508667
AC090453.1	ENSG00000243503.2	1.26168	0.00643125	0.0837308
AC090498.1	ENSG00000279483.1	-0.0936414	0.574153	0.835934
AC090602.2	ENSG00000242088.1	1.20867	0.00736055	0.0900373
AC090804.1	ENSG00000230593.3	-0.290309	0.592911	0.845481
AC090945.1	ENSG00000224728.1	1.13443	0.019803	0.153704
AC091492.2	ENSG00000225026.1	1.01545	0.0499064	0.258135
AC091633.2	ENSG00000236844.1	1.48478	0.00184294	0.0526081
AC091814.2	ENSG00000225231.1	-0.526802	0.379743	0.708354
AC092066.6	ENSG00000236807.1	0.882646	0.0421913	0.232423
AC092106.1	ENSG00000224061.1	1.18924	0.00724922	0.0892924
AC092106.2	ENSG00000213295.3	1.56523	0.00249464	0.0561361
AC092155.1	ENSG00000229503.1	-0.222886	0.298485	0.643066
AC092566.1	ENSG00000261866.2	-0.215669	0.653918	0.875638
AC092568.1	ENSG00000236596.1	0.939307	0.0880966	0.349621
AC092570.3	ENSG00000237549.1	1.49971	0.00320951	0.0609182
AC092580.4	ENSG00000235576.1	0.678533	0.0443831	0.239375
AC092610.12	ENSG00000213935.3	1.59151	0.00149819	0.051514
AC092620.3	ENSG00000237772.1	0.438523	0.372879	0.703129
AC092638.2	ENSG00000235218.2	1.29557	0.0313049	0.198383
AC092641.2	ENSG00000227176.1	1.1038	0.0228189	0.165998
AC092642.1	ENSG00000213126.2	1.0036	0.0589832	0.282082
AC092664.1	ENSG00000233370.1	0.983343	0.0945239	0.364218
AC092798.2	ENSG00000213872.3	1.7897	0.000867802	0.0508667
AC092835.2	ENSG00000233757.6	0.252632	0.290971	0.634532
AC092933.3	ENSG00000225770.1	1.52882	0.00249635	0.0561361
AC093106.4	ENSG00000236238.2	1.79909	0.000784738	0.0508667
AC093106.6	ENSG00000236395.1	1.59757	0.00310257	0.0605325
AC093107.7	ENSG00000223718.3	1.26043	0.00915616	0.0999479
AC093142.2	ENSG00000230480.1	1.79703	0.00115093	0.0508667
AC093323.3	ENSG00000170846.16	-0.141651	0.555045	0.825174
AC093375.1	ENSG00000226383.6	-0.574473	0.322355	0.664248
AC093609.1	ENSG00000230587.1	0.322615	0.359549	0.692773
AC093627.10	ENSG00000240859.1	0.0740284	0.738077	0.912152
AC093627.8	ENSG00000242611.2	0.648103	0.257282	0.601887
AC093627.9	ENSG00000242474.2	-0.169627	0.677065	0.884851
AC093642.3	ENSG00000237940.3	0.123894	0.504738	0.796317
AC093642.4	ENSG00000226423.1	-0.834807	0.00685749	0.0867725
AC093698.1	ENSG00000185078.3	1.48869	0.00271186	0.0570311
AC093724.2	ENSG00000213222.3	0.783476	0.0637858	0.294981
AC093850.1	ENSG00000216721.3	1.10434	0.0585886	0.281292
AC096664.1	ENSG00000234488.1	1.67702	0.00127838	0.0508667
AC097359.2	ENSG00000231449.1	1.30946	0.0191055	0.15051
AC097523.1	ENSG00000233045.1	0.103043	0.352951	0.687194
AC097523.3	ENSG00000237939.1	-0.0748312	0.896088	0.968391
AC097533.1	ENSG00000237868.1	-0.131827	0.639145	0.868965
AC097711.1	ENSG00000236530.2	1.24	0.0211825	0.159887
AC097713.4	ENSG00000231682.1	-0.122491	0.73769	0.912031
AC097713.5	ENSG00000237784.1	1.54242	0.00247872	0.0559335
AC097721.2	ENSG00000228043.5	-0.152976	0.7294	0.909114
AC098614.1	ENSG00000223968.1	1.21075	0.00754936	0.0911774
AC098823.3	ENSG00000226125.1	0.201426	0.666208	0.882486
AC098824.6	ENSG00000232202.1	0.321146	0.515799	0.802524
AC098828.3	ENSG00000213729.3	1.34893	0.00733894	0.0899454
AC099535.4	ENSG00000230807.1	1.58739	0.00170081	0.0523017
AC099552.2	ENSG00000225612.1	-0.829421	0.106645	0.389488
AC104024.1	ENSG00000230709.1	0.400014	0.474979	0.777029
AC104076.2	ENSG00000236667.1	1.57234	0.00272868	0.0572191
AC104131.1	ENSG00000213115.2	1.00793	0.0549302	0.270813
AC104135.2	ENSG00000236209.1	-0.647563	0.28339	0.627342
AC104297.1	ENSG00000213383.2	0.964821	0.0493118	0.256011
AC104306.1	ENSG00000213849.3	1.64582	0.00144388	0.0514947
AC104308.2	ENSG00000226489.1	1.43678	0.014886	0.129995
AC104389.1	ENSG00000279346.1	-0.294474	0.58742	1
AC104389.2	ENSG00000279824.1	-0.175074	0.727865	1
AC104634.3	ENSG00000231494.1	0.563173	0.151988	0.465454
AC104651.2	ENSG00000225496.1	0.793587	0.143784	0.453375
AC104653.1	ENSG00000228857.2	-0.374014	0.260098	0.604551
AC104655.3	ENSG00000226508.1	1.09004	0.0274977	0.183576
AC104820.2	ENSG00000234663.5	0.000223032	0.999274	0.999634
AC104843.3	ENSG00000225416.1	1.11672	0.0143611	0.127295
AC104978.1	ENSG00000238149.1	1.86706	0.000901606	0.0508667
AC105052.1	ENSG00000279168.1	0.132083	0.638715	0.86885
AC105342.1	ENSG00000234429.1	1.48296	0.00507428	0.0751769
AC105402.2	ENSG00000228848.3	1.22879	0.0261882	0.17863
AC105402.3	ENSG00000226340.1	0.924136	0.12041	0.412594
AC107083.1	ENSG00000233702.1	1.59465	0.00769195	0.0918501
AC107983.4	ENSG00000227077.3	0.653854	0.0460759	0.245159
AC108039.1	ENSG00000213486.3	1.3395	0.00966947	0.102954
AC108059.1	ENSG00000234044.1	0.960628	0.102646	0.38082
AC108059.2	ENSG00000232101.1	1.7841	0.00217869	0.0532235
AC108448.2	ENSG00000236710.1	1.39079	0.015114	0.130988
AC108463.2	ENSG00000227992.1	0.843613	0.0954943	0.366146
AC108479.2	ENSG00000233205.1	0.594935	0.0241335	0.171061
AC108488.4	ENSG00000242282.6	0.251767	0.489189	0.787068
AC109815.2	ENSG00000233307.1	1.57749	0.00462825	0.072686
AC109826.1	ENSG00000226791.6	-0.09683	0.617993	0.860265
AC110926.4	ENSG00000226789.1	0.938884	0.0476351	0.250986
AC111155.1	ENSG00000224011.1	0.93518	0.0248564	0.173807
AC111200.7	ENSG00000231351.2	0.981461	0.00630371	0.0826657
AC112229.1	ENSG00000230650.1	0.726938	0.195915	0.529897
AC113404.1	ENSG00000254893.5	-0.254591	0.233075	0.575535
AC114730.2	ENSG00000235151.1	0.207969	0.718244	0.903499
AC114752.3	ENSG00000238201.1	-0.213297	0.642974	0.870811
AC114755.3	ENSG00000227513.1	0.750163	0.157997	0.474611
AC114760.1	ENSG00000227878.2	1.68202	0.00203422	0.0526881
AC114776.1	ENSG00000216867.2	1.47311	0.00204944	0.0526881
AC115617.2	ENSG00000233585.1	0.563156	0.045708	0.244333
AC125238.2	ENSG00000233459.1	1.05118	0.0234868	0.168792
AC129492.1	ENSG00000279152.1	-0.322542	0.578173	1
AC131056.5	ENSG00000278097.1	0	1	1
AC133644.2	ENSG00000280721.1	0.575784	0.0693675	0.308685
AC133644.3	ENSG00000214354.3	0.738837	0.0810594	0.335599
AC133965.1	ENSG00000225933.1	1.46149	0.00278514	0.0576998
AC137934.1	ENSG00000260923.5	0.0888802	0.7604	0.921033
AC138035.1	ENSG00000250765.6	0.644381	0.0356905	0.212485
AC138035.2	ENSG00000238035.8	0.257233	0.281889	0.626514
AC138517.4	ENSG00000249215.1	1.03236	0.0384526	0.221124
AC138517.6	ENSG00000283288.1	-0.00705222	0.989761	1
AC138645.2	ENSG00000283194.1	-0.505914	0.279309	0.623493
AC138649.1	ENSG00000277867.1	-0.19811	0.554782	0.825097
AC138969.4	ENSG00000183889.12	-0.158369	0.486207	0.785869
AC139085.2	ENSG00000265626.1	1.6514	0.00147068	0.0514947
AC139143.2	ENSG00000230080.2	1.38823	0.00561249	0.0785267
AC139712.2	ENSG00000204993.3	1.11849	0.0552163	0.27155
AC140076.1	ENSG00000227309.1	1.37675	0.00867153	0.0977253
AC142472.6	ENSG00000276728.1	0.39273	0.150929	0.463816
AC144530.1	ENSG00000234742.1	0.981329	0.0159814	0.135838
AC144568.4	ENSG00000253620.2	-0.199114	0.696463	0.893767
AC144652.1	ENSG00000273117.1	0.0578788	0.830019	0.948051
AC144831.1	ENSG00000261888.1	-0.0139989	0.95968	0.989931
AC144831.3	ENSG00000274370.1	-0.100053	0.772134	0.926808
AC159540.1	ENSG00000230606.10	-0.151362	0.528864	0.811784
AC241377.1	ENSG00000281741.1	-0.172567	0.244695	0.588877
AC241585.1	ENSG00000281571.1	-0.232962	0.142955	0.451908
AC243756.1	ENSG00000270339.2	-0.315724	0.54351	0.819555
AC245100.1	ENSG00000280649.1	-0.21174	0.17367	0.498239
ACAA1	ENSG00000060971.17	0.0580431	0.490696	0.788066
ACAA2	ENSG00000167315.17	0.0535928	0.630591	0.865011
ACACA	ENSG00000278540.4	-0.0784742	0.49941	0.792378
ACACB	ENSG00000076555.15	-0.254453	0.231899	0.574743
ACAD10	ENSG00000111271.14	0.014365	0.901148	0.970091
ACAD11	ENSG00000240303.7	-0.0050397	0.98507	0.99623
ACAD8	ENSG00000151498.11	0.0857559	0.441432	0.755725
ACAD9	ENSG00000177646.18	-0.28438	0.207338	0.545487
ACADM	ENSG00000117054.13	-0.195548	0.349018	0.684925
ACADS	ENSG00000122971.8	0.0239054	0.857496	0.95655
ACADSB	ENSG00000196177.12	-0.376912	0.0419493	0.231717
ACADVL	ENSG00000072778.19	0.149558	0.236534	0.578947
ACAP1	ENSG00000072818.11	0.0530313	0.779433	0.928527
ACAP2	ENSG00000114331.13	-0.1727	0.469493	0.772796
ACAP3	ENSG00000131584.18	0.254617	0.078314	0.329606
ACAT1	ENSG00000075239.13	-0.160893	0.230122	0.572263
ACAT2	ENSG00000120437.8	-0.293859	0.0114208	0.112955
ACBD3	ENSG00000182827.8	-0.255584	0.252426	0.595936
ACBD4	ENSG00000181513.14	-0.113457	0.477314	0.778802
ACBD5	ENSG00000107897.18	0.0702714	0.654383	0.87602
ACBD6	ENSG00000230124.6	-0.08176	0.472206	0.774096
ACBD7	ENSG00000176244.6	0.536911	0.362452	0.694956
ACCS	ENSG00000110455.13	0.334457	0.407523	0.73048
ACCSL	ENSG00000205126.2	0.193332	0.743788	1
ACD	ENSG00000102977.13	0.183127	0.301324	0.645618
ACE	ENSG00000159640.15	-0.319971	0.277199	0.621328
ACER1	ENSG00000167769.4	0.0101885	0.978358	0.995274
ACER2	ENSG00000177076.5	-0.44142	0.145256	0.455475
ACER3	ENSG00000078124.11	0.00509628	0.97814	0.995237
ACIN1	ENSG00000100813.14	-0.012258	0.863347	0.958794
ACKR2	ENSG00000144648.15	-0.454493	0.403407	0.727268
ACKR3	ENSG00000144476.5	-0.231434	0.328822	0.669261
ACKR4	ENSG00000129048.6	-0.129023	0.800318	0.935759
ACLY	ENSG00000131473.16	-0.0309699	0.852508	0.954891
ACO1	ENSG00000122729.18	-0.0543714	0.791134	0.932453
ACO2	ENSG00000100412.15	-0.117802	0.389548	0.716884
ACOT1	ENSG00000184227.7	-0.032784	0.834958	0.949705
ACOT11	ENSG00000162390.17	-0.018207	0.938325	0.982668
ACOT13	ENSG00000112304.10	-0.181868	0.334904	0.6741
ACOT2	ENSG00000119673.14	-0.176559	0.227987	0.570035
ACOT4	ENSG00000177465.4	-0.858659	0.0150701	0.130885
ACOT7	ENSG00000097021.19	0.145329	0.579395	0.83796
ACOT8	ENSG00000101473.16	0.044501	0.588342	0.842826
ACOT9	ENSG00000123130.16	0.061302	0.563114	0.829516
ACOX1	ENSG00000161533.11	-0.0124947	0.94063	0.983038
ACOX2	ENSG00000168306.12	-0.0539756	0.90468	0.971309
ACOX3	ENSG00000087008.15	-0.101362	0.47192	0.773975
ACP1	ENSG00000143727.15	-0.120944	0.218326	0.55809
ACP2	ENSG00000134575.9	-0.0128538	0.931302	0.980974
ACP5	ENSG00000102575.10	0.075036	0.751067	0.918147
ACP6	ENSG00000162836.11	-0.177234	0.338225	0.675835
ACPP	ENSG00000014257.15	0.205761	0.583507	0.840785
ACRBP	ENSG00000111644.7	-0.0229626	0.917195	0.975715
ACRC	ENSG00000147174.11	0.348397	0.0572324	0.277595
ACSBG1	ENSG00000103740.9	0.713637	0.094336	0.363782
ACSF2	ENSG00000167107.12	0.0413798	0.708702	0.900596
ACSF3	ENSG00000176715.15	-0.0118912	0.918675	0.97649
ACSL1	ENSG00000151726.13	0.119909	0.672536	0.883485
ACSL3	ENSG00000123983.13	-0.192753	0.0658462	0.300232
ACSL4	ENSG00000068366.19	-0.0772898	0.730306	0.909127
ACSL5	ENSG00000197142.10	0.0335849	0.685374	0.889149
ACSL6	ENSG00000164398.12	-0.859972	0.000543122	0.0508667
ACSM1	ENSG00000166743.9	0.103338	0.793432	0.933511
ACSM3	ENSG00000005187.11	-0.0533008	0.756876	0.92
ACSS1	ENSG00000154930.14	0.170525	0.110269	0.395173
ACSS2	ENSG00000131069.19	0.196703	0.364964	0.697056
ACSS3	ENSG00000111058.7	-0.0412546	0.932322	0.981231
ACTA1	ENSG00000143632.14	1.42111	0.00314603	0.0608916
ACTA2	ENSG00000107796.13	0.75146	2.8225e-05	0.0407241
ACTB	ENSG00000075624.13	-0.0251893	0.803774	0.937216
ACTBP1	ENSG00000229145.1	1.48176	0.00238943	0.0555622
ACTBP11	ENSG00000188460.4	1.24929	0.00772185	0.092029
ACTBP12	ENSG00000233125.3	1.32837	0.00964354	0.102903
ACTBP14	ENSG00000229001.1	1.60659	0.00202465	0.0526881
ACTBP2	ENSG00000213763.4	1.04597	0.00991468	0.10465
ACTBP6	ENSG00000203413.3	1.18234	0.0116854	0.114238
ACTBP7	ENSG00000185607.5	1.34416	0.00474208	0.073379
ACTBP8	ENSG00000220267.1	1.29501	0.00524736	0.076373
ACTBP9	ENSG00000266920.1	1.41989	0.00216335	0.0531326
ACTC1	ENSG00000159251.6	1.45098	0.00425984	0.0697306
ACTG1	ENSG00000184009.9	0.112703	0.16198	0.480487
ACTG1P1	ENSG00000178631.7	1.23691	0.00504655	0.074963
ACTG1P10	ENSG00000231340.1	1.14431	0.00613695	0.0818374
ACTG1P11	ENSG00000229465.1	1.58302	0.00152368	0.051514
ACTG1P12	ENSG00000226642.1	1.6853	0.000821237	0.0508667
ACTG1P14	ENSG00000230581.2	1.29401	0.00441624	0.0708889
ACTG1P15	ENSG00000259904.1	1.5789	0.00187171	0.0526081
ACTG1P18	ENSG00000218475.2	1.05159	0.0353386	0.211441
ACTG1P19	ENSG00000237999.2	1.38957	0.00318247	0.0608916
ACTG1P2	ENSG00000229129.1	1.58302	0.00152368	0.051514
ACTG1P20	ENSG00000241547.1	1.17924	0.00379077	0.0661261
ACTG1P21	ENSG00000232672.1	1.11294	0.0319259	0.20025
ACTG1P23	ENSG00000230362.1	1.16953	0.00965983	0.102954
ACTG1P24	ENSG00000226359.1	1.60658	0.00115815	0.0508667
ACTG1P3	ENSG00000215388.3	1.27441	0.0022921	0.0547014
ACTG1P9	ENSG00000229349.2	1.44341	0.00143938	0.0514947
ACTG2	ENSG00000163017.13	1.53011	0.00633609	0.0829227
ACTL10	ENSG00000182584.4	-0.000897267	0.998204	0.999384
ACTL6A	ENSG00000136518.16	-0.193136	0.189934	0.521242
ACTN1	ENSG00000072110.13	-0.138704	0.58524	0.841167
ACTN2	ENSG00000077522.12	0.862955	0.142432	0.451013
ACTN3	ENSG00000248746.5	1.16356	0.0112152	0.112003
ACTN4	ENSG00000130402.11	0.10236	0.341758	0.679146
ACTN4P1	ENSG00000213493.3	1.00368	0.0205196	0.156776
ACTN4P2	ENSG00000214141.4	1.12212	0.0418085	0.231324
ACTR10	ENSG00000131966.13	-0.166228	0.134055	0.436771
ACTR1A	ENSG00000138107.12	0.00767097	0.933254	0.981392
ACTR1B	ENSG00000115073.7	0.0413975	0.684417	0.888733
ACTR2	ENSG00000138071.13	-0.152788	0.546187	0.820777
ACTR3	ENSG00000115091.11	-0.229042	0.259068	0.603766
ACTR3B	ENSG00000133627.17	0.00580327	0.966611	0.992083
ACTR3C	ENSG00000106526.10	0.0375351	0.853373	0.955049
ACTR3P2	ENSG00000232267.1	0.880996	0.119104	0.410434
ACTR5	ENSG00000101442.9	0.165555	0.179351	0.50566
ACTR6	ENSG00000075089.9	-0.431862	0.0489891	0.255283
ACTR8	ENSG00000113812.13	-0.145333	0.349195	0.684957
ACVR1	ENSG00000115170.13	-0.0966855	0.577838	0.837644
ACVR1B	ENSG00000135503.12	-0.199246	0.276357	0.620807
ACVR1C	ENSG00000123612.15	-0.892341	0.0315851	0.199057
ACVR2A	ENSG00000121989.14	-0.25216	0.294736	0.63895
ACVR2B	ENSG00000114739.13	-0.344571	0.0776136	0.328348
ACVRL1	ENSG00000139567.12	-0.0883695	0.772688	0.927187
ACY1	ENSG00000243989.8	0.341123	0.491819	0.788396
ACY3	ENSG00000132744.7	-0.447431	0.298273	0.643066
ACYP1	ENSG00000119640.8	-0.348234	0.0321727	0.20094
ACYP2	ENSG00000170634.12	0.0382831	0.771743	0.926684
AD000091.3	ENSG00000267135.2	0.83843	0.0775537	0.328302
ADA	ENSG00000196839.12	0.0909578	0.673203	0.883789
ADAL	ENSG00000168803.14	-0.309515	0.111095	0.396821
ADAM10	ENSG00000137845.14	-0.116761	0.556647	0.826416
ADAM11	ENSG00000073670.13	0.0567406	0.856649	0.956229
ADAM12	ENSG00000148848.14	-0.906147	0.0344157	0.207982
ADAM15	ENSG00000143537.13	0.00778128	0.955328	0.988103
ADAM17	ENSG00000151694.12	0.0305815	0.778553	0.92828
ADAM19	ENSG00000135074.15	-0.00455325	0.983731	0.996197
ADAM22	ENSG00000008277.14	-0.0138483	0.934359	0.981681
ADAM23	ENSG00000114948.12	-1.79665	1.70525e-07	0.0008302
ADAM28	ENSG00000042980.12	-0.0519459	0.858967	0.957226
ADAM29	ENSG00000168594.15	0.183048	0.757865	1
ADAM33	ENSG00000149451.17	0.341876	0.525086	0.808918
ADAM8	ENSG00000151651.15	0.247995	0.0358061	0.21282
ADAM9	ENSG00000168615.11	0.151431	0.659941	0.879364
ADAMDEC1	ENSG00000134028.14	0.235274	0.631023	0.865023
ADAMTS1	ENSG00000154734.14	-0.741811	0.100088	0.37555
ADAMTS10	ENSG00000142303.13	-0.00351694	0.990918	0.998108
ADAMTS13	ENSG00000160323.18	0.0420095	0.847481	0.954013
ADAMTS14	ENSG00000138316.10	0.682127	0.11298	0.399845
ADAMTS17	ENSG00000140470.13	-0.587531	0.0379706	0.219811
ADAMTS2	ENSG00000087116.14	0.661705	0.169524	0.491998
ADAMTS4	ENSG00000158859.9	0.0566561	0.829248	0.947969
ADAMTS5	ENSG00000154736.5	-0.141856	0.726106	0.907455
ADAMTS6	ENSG00000049192.14	-0.0590098	0.830266	0.948051
ADAMTS7	ENSG00000136378.14	0.269833	0.631348	0.865123
ADAMTSL2	ENSG00000197859.9	-0.393525	0.308994	0.653636
ADAMTSL4	ENSG00000143382.14	-0.0568073	0.831904	0.948729
ADAMTSL5	ENSG00000185761.10	0.0244062	0.935453	0.982017
ADAP1	ENSG00000105963.13	0.34273	0.111416	0.397236
ADAP2	ENSG00000184060.10	-0.0986815	0.731872	0.909386
ADAR	ENSG00000160710.15	-0.15325	0.405831	0.728871
ADARB1	ENSG00000197381.15	-0.214386	0.204883	0.542769
ADARB2	ENSG00000185736.15	-0.578304	0.312023	0.655658
ADAT1	ENSG00000065457.10	-0.0530413	0.738351	0.912235
ADAT2	ENSG00000189007.15	0.0654259	0.747987	0.916466
ADAT3	ENSG00000213638.5	0.0376442	0.892711	0.967136
ADCK1	ENSG00000063761.15	0.192498	0.168575	0.490926
ADCK2	ENSG00000133597.9	0.0369436	0.762586	0.922054
ADCK3	ENSG00000163050.16	0.251114	0.0114899	0.113178
ADCK4	ENSG00000123815.11	0.0622003	0.507079	0.797654
ADCK5	ENSG00000173137.11	0.123167	0.460012	0.768488
ADCY2	ENSG00000078295.16	0.82179	0.170537	0.493833
ADCY3	ENSG00000138031.14	-0.198996	0.0779785	0.329119
ADCY4	ENSG00000129467.13	0.183324	0.183949	0.512308
ADCY5	ENSG00000173175.14	1.50945	0.00694459	0.0874767
ADCY6	ENSG00000174233.11	-0.0847439	0.783323	0.929979
ADCY7	ENSG00000121281.12	-0.160844	0.274745	0.61932
ADCY9	ENSG00000162104.9	0.279325	0.189402	0.520484
ADD1	ENSG00000087274.16	0.0499888	0.591982	0.844816
ADD2	ENSG00000075340.22	-0.305385	0.289724	0.633886
ADD3	ENSG00000148700.14	-0.302035	0.181577	0.509441
ADGRA2	ENSG00000020181.17	-0.011711	0.970405	0.99311
ADGRA3	ENSG00000152990.13	-0.342457	0.276949	0.621164
ADGRB1	ENSG00000181790.10	0.0199275	0.915371	0.975015
ADGRB2	ENSG00000121753.12	-0.35524	0.280531	0.624921
ADGRB3	ENSG00000135298.13	-0.261413	0.647965	1
ADGRD1	ENSG00000111452.12	-0.251065	0.459183	0.767961
ADGRE1	ENSG00000174837.14	-0.364727	0.245119	0.588977
ADGRE2	ENSG00000127507.17	-0.160657	0.530173	0.812309
ADGRE3	ENSG00000131355.14	-0.0925586	0.815584	0.943252
ADGRE5	ENSG00000123146.19	-0.0136361	0.89877	0.969139
ADGRF3	ENSG00000173567.14	-0.0783733	0.814378	0.942485
ADGRG1	ENSG00000205336.11	0.384207	0.194073	0.527036
ADGRG3	ENSG00000182885.16	0.642913	0.0630457	0.292709
ADGRG5	ENSG00000159618.15	0.401624	0.0840288	0.341695
ADGRG6	ENSG00000112414.14	-0.0183991	0.962382	0.990735
ADGRG7	ENSG00000144820.7	0.518114	6.52336e-14	1.27036e-09
ADGRL1	ENSG00000072071.16	-0.375745	0.0678294	0.305317
ADGRV1	ENSG00000164199.15	0.447671	0.211854	0.550951
ADH5	ENSG00000197894.10	-0.126395	0.290563	0.634268
ADH5P2	ENSG00000232676.1	0.91977	0.0877549	0.349119
ADH5P3	ENSG00000223694.1	1.21991	0.0278424	0.184926
ADH5P4	ENSG00000233859.2	0.443924	0.179984	0.506725
ADHFE1	ENSG00000147576.15	0.0955528	0.619006	0.860853
ADI1	ENSG00000182551.13	-0.269199	0.00309023	0.0604834
ADIPOR1	ENSG00000159346.12	0.192602	0.327212	0.667549
ADIPOR1P2	ENSG00000258805.1	1.41305	0.0118092	0.1147
ADIPOR2	ENSG00000006831.9	0.218498	0.022131	0.163746
ADK	ENSG00000156110.13	-0.446631	0.0728718	0.317048
ADM	ENSG00000148926.9	0.145735	0.612701	0.856981
ADM2	ENSG00000128165.8	-0.911591	0.00831256	0.0953152
ADM5	ENSG00000224420.3	0.0983464	0.766102	0.923663
ADNP	ENSG00000101126.15	-0.135229	0.143371	0.452806
ADNP2	ENSG00000101544.8	-0.104879	0.545793	0.820761
ADO	ENSG00000181915.4	-0.166407	0.344699	0.682017
ADORA1	ENSG00000163485.15	-0.347987	0.474761	0.776813
ADORA2A	ENSG00000128271.21	-0.0829513	0.783783	0.930167
ADORA2B	ENSG00000170425.3	0.0017251	0.996381	0.998947
ADORA3	ENSG00000282608.1	-0.231774	0.624061	0.862737
ADPGK	ENSG00000159322.17	0.120977	0.232885	0.575534
ADPRH	ENSG00000144843.11	-0.0458912	0.865396	0.959504
ADPRHL1	ENSG00000153531.13	0.55986	0.131416	0.432377
ADPRHL2	ENSG00000116863.10	-0.0553851	0.737508	0.912004
ADPRM	ENSG00000170222.11	-0.416627	0.0358197	0.21282
ADRA2A	ENSG00000150594.6	0.26964	0.540882	0.818295
ADRB1	ENSG00000043591.5	0.578752	0.135727	0.439408
ADRB2	ENSG00000169252.5	0.247242	0.353679	0.688067
ADRM1	ENSG00000130706.12	0.101365	0.331561	0.671455
ADSL	ENSG00000239900.12	-0.139043	0.237468	0.580161
ADSS	ENSG00000035687.9	-0.177229	0.291941	0.63558
ADSSL1	ENSG00000185100.10	-0.432137	0.023819	0.170158
ADTRP	ENSG00000111863.12	-0.254199	0.506034	0.79671
AE000658.25	ENSG00000256081.2	0.896427	0.0951416	0.365469
AE000660.4	ENSG00000258705.2	-0.105055	0.843193	1
AEBP1	ENSG00000106624.9	0.121121	0.667682	0.882967
AEBP2	ENSG00000139154.14	-0.168163	0.395918	0.721212
AEN	ENSG00000181026.14	0.00851383	0.960545	0.990241
AES	ENSG00000104964.14	0.161779	0.390383	0.717375
AF011889.2	ENSG00000238039.1	0.231712	0.659531	0.879187
AF011889.5	ENSG00000241489.7	0.156267	0.737718	0.912031
AF013593.1	ENSG00000228717.1	0.898019	0.0796412	0.333176
AF038458.4	ENSG00000267113.1	0.00799383	0.981801	0.996007
AF064858.8	ENSG00000235888.1	0.414843	0.402623	0.726797
AF127936.5	ENSG00000226751.2	-0.374737	0.435547	0.751403
AF127936.9	ENSG00000235609.7	-0.25846	0.42664	0.744879
AF131217.1	ENSG00000232855.6	0.282519	0.315785	0.659333
AF146191.4	ENSG00000245685.6	-0.577479	0.0938373	0.362903
AF196972.4	ENSG00000226971.1	1.27226	0.0115403	0.1134
AF238378.7	ENSG00000255273.1	0.643395	0.284024	0.627889
AFAP1	ENSG00000196526.10	0.0420673	0.886995	0.965633
AFAP1L2	ENSG00000169129.14	-0.0291839	0.898699	0.96912
AFF1	ENSG00000172493.20	-0.158023	0.46949	0.772796
AFF2	ENSG00000155966.13	0.492368	0.159586	0.477605
AFF3	ENSG00000144218.18	-0.039561	0.89489	0.967634
AFF4	ENSG00000072364.12	-0.182467	0.49784	0.79109
AFG3L2	ENSG00000141385.9	0.00156292	0.987037	0.996607
AFG3L2P1	ENSG00000253606.2	1.21173	0.0115468	0.1134
AFMID	ENSG00000183077.15	0.0939169	0.676561	0.884851
AFTPH	ENSG00000119844.15	-0.215054	0.181155	0.508697
AGA	ENSG00000038002.8	0.0382938	0.798658	0.935229
AGAP1	ENSG00000157985.18	0.160501	0.670136	0.883031
AGAP14P	ENSG00000279058.1	0.438055	0.075798	0.324701
AGAP2	ENSG00000135439.11	-0.156463	0.142278	0.450742
AGAP3	ENSG00000133612.18	0.309081	0.0133141	0.122262
AGAP4	ENSG00000188234.13	0.155215	0.347912	0.684342
AGAP5	ENSG00000172650.13	-0.42608	0.191194	0.522644
AGAP6	ENSG00000204149.10	0.134428	0.437638	0.752832
AGAP9	ENSG00000204172.12	-0.064179	0.81311	0.941633
AGBL2	ENSG00000165923.15	-0.013317	0.945853	0.984476
AGBL3	ENSG00000146856.14	-0.403714	0.273567	0.618034
AGBL5	ENSG00000084693.15	-0.0796642	0.452385	0.763476
AGER	ENSG00000204305.13	0.130215	0.56475	0.830259
AGFG1	ENSG00000173744.17	-0.191548	0.259923	0.604459
AGFG2	ENSG00000106351.12	-0.387787	0.0070387	0.0880898
AGGF1	ENSG00000164252.12	-0.301253	0.0990148	0.373526
AGGF1P1	ENSG00000214273.4	-0.245695	0.488769	0.786909
AGGF1P2	ENSG00000233435.2	-0.521921	0.119792	0.411505
AGK	ENSG00000006530.15	0.035368	0.780509	0.928907
AGL	ENSG00000162688.16	-0.469084	0.0856112	0.344675
AGMAT	ENSG00000116771.5	-0.389291	0.125707	0.422144
AGO1	ENSG00000092847.11	-0.0449201	0.779143	0.928298
AGO2	ENSG00000123908.11	-0.313777	0.0443688	0.239375
AGO3	ENSG00000126070.19	-0.338314	0.0319926	0.200414
AGO4	ENSG00000134698.10	0.112782	0.548349	0.82187
AGPAT1	ENSG00000204310.11	-0.0214526	0.852789	0.954987
AGPAT2	ENSG00000169692.12	-0.0243316	0.864297	0.959276
AGPAT3	ENSG00000160216.18	-0.0834198	0.549894	0.822949
AGPAT4	ENSG00000026652.13	0.276062	0.211456	0.550328
AGPAT5	ENSG00000155189.11	-0.279735	0.193978	0.526926
AGPS	ENSG00000018510.13	-0.213101	0.219962	0.559437
AGRN	ENSG00000188157.13	-0.244101	0.545561	0.820761
AGTPBP1	ENSG00000135049.15	0.10716	0.509284	0.798572
AGTRAP	ENSG00000177674.15	0.275706	0.0381552	0.219941
AHCTF1	ENSG00000153207.14	-0.338559	0.00236317	0.0553796
AHCY	ENSG00000101444.12	-0.000277556	0.99844	0.999384
AHCYL1	ENSG00000168710.17	-0.160585	0.416365	0.736837
AHCYL2	ENSG00000158467.16	-0.0949578	0.634712	0.866786
AHDC1	ENSG00000126705.13	-0.0186759	0.870516	0.960736
AHI1	ENSG00000135541.20	-0.131734	0.714466	0.90184
AHNAK	ENSG00000124942.13	-0.104888	0.606895	0.853524
AHNAK2	ENSG00000185567.6	1.55575	0.00743351	0.0904751
AHR	ENSG00000106546.12	-0.366493	0.0680085	0.305783
AHRR	ENSG00000063438.16	-0.667709	0.22287	0.563878
AHSA1	ENSG00000100591.7	-0.0464469	0.497588	0.79109
AHSA2	ENSG00000173209.22	-0.062846	0.618299	0.860517
AHSP	ENSG00000169877.9	0.605115	0.230768	0.573284
AICDA	ENSG00000111732.10	-0.0831415	0.892416	1
AIDA	ENSG00000186063.12	-0.228564	0.127211	0.424377
AIF1	ENSG00000204472.12	-0.0989988	0.66352	0.881644
AIF1L	ENSG00000126878.12	0.47617	0.384643	1
AIFM1	ENSG00000156709.13	-0.0685054	0.401266	0.725625
AIFM2	ENSG00000042286.14	-0.141997	0.483954	0.783419
AIFM3	ENSG00000183773.15	0.071147	0.649024	0.873469
AIG1	ENSG00000146416.17	-0.335192	0.0038651	0.0669057
AIM1	ENSG00000112297.14	-0.194198	0.211395	0.550328
AIM1L	ENSG00000176092.13	0.387041	0.271565	0.61637
AIM2	ENSG00000163568.14	-0.223396	0.425356	0.744239
AIMP1	ENSG00000164022.16	-0.116624	0.268548	0.613346
AIMP2	ENSG00000106305.9	-0.0763955	0.548263	0.821867
AIP	ENSG00000110711.9	-0.00690155	0.96124	0.99045
AIRE	ENSG00000160224.16	-0.550363	0.215637	0.554965
AJAP1	ENSG00000196581.10	0.452346	0.276603	0.620858
AJUBA	ENSG00000129474.15	-0.348663	0.230483	0.572942
AK1	ENSG00000106992.17	0.250993	0.436907	0.752412
AK2	ENSG00000004455.16	-0.0656823	0.482763	0.783038
AK2P2	ENSG00000242272.1	0.709975	0.115097	0.404003
AK3	ENSG00000147853.16	-0.292618	0.0625891	0.291254
AK3P2	ENSG00000250115.2	1.13961	0.0527566	0.265211
AK3P3	ENSG00000230042.1	-0.166665	0.695	0.89289
AK4	ENSG00000162433.14	0.548757	0.174001	0.498675
AK4P1	ENSG00000263535.1	0.588462	0.174419	0.49958
AK4P3	ENSG00000233381.3	0.596595	0.244254	0.588438
AK4P4	ENSG00000223621.1	0.271724	0.578843	0.837846
AK5	ENSG00000154027.18	-0.688296	0.0106298	0.108842
AK6	ENSG00000085231.13	-0.319056	0.179242	0.50566
AK7	ENSG00000140057.8	0.166058	0.776524	0.928052
AK8	ENSG00000165695.9	-0.125623	0.789887	0.93195
AK9	ENSG00000155085.15	-0.14574	0.413211	0.735523
AKAP1	ENSG00000121057.12	-0.210478	0.0361408	0.213988
AKAP10	ENSG00000108599.14	-0.101447	0.527245	0.810384
AKAP11	ENSG00000023516.8	-0.366493	0.161439	0.479833
AKAP12	ENSG00000131016.16	0.389484	0.41855	0.738301
AKAP13	ENSG00000170776.20	0.0480127	0.671372	0.883459
AKAP17A	ENSG00000197976.11	0.0967942	0.352466	0.686981
AKAP2	ENSG00000241978.9	0.359014	0.52495	0.808772
AKAP3	ENSG00000111254.7	-0.296261	0.280456	0.624921
AKAP5	ENSG00000179841.8	0.103162	0.822765	0.945728
AKAP6	ENSG00000151320.10	-0.460391	0.213817	0.552604
AKAP7	ENSG00000118507.15	-0.492628	0.0058675	0.0802413
AKAP8	ENSG00000105127.8	-0.0500389	0.574104	0.835934
AKAP8L	ENSG00000011243.17	0.132456	0.152555	0.466312
AKAP9	ENSG00000127914.16	-0.135511	0.31416	0.658032
AKIP1	ENSG00000166452.11	0.111278	0.515112	0.802247
AKIRIN1	ENSG00000174574.15	-0.215608	0.119374	0.410434
AKIRIN1P2	ENSG00000228125.2	0.697095	0.21954	0.559085
AKIRIN2	ENSG00000135334.8	0.12727	0.327229	0.667549
AKNA	ENSG00000106948.16	0.109823	0.183973	0.512308
AKR1A1	ENSG00000117448.13	0.0840125	0.468028	0.772405
AKR1B1	ENSG00000085662.13	0.156839	0.134254	0.436856
AKR1B1P1	ENSG00000229991.1	1.62002	0.00302406	0.0599313
AKR1B1P2	ENSG00000213452.4	1.3942	0.0152336	0.131484
AKR1B1P7	ENSG00000266899.2	1.19291	0.0240378	0.170891
AKR1C1	ENSG00000187134.13	-0.0685437	0.835388	0.949936
AKR1C2	ENSG00000151632.17	-0.450888	0.222535	0.563543
AKR1C3	ENSG00000196139.13	-0.56523	0.043038	0.235265
AKR1C4	ENSG00000198610.10	0.51241	0.287672	0.631297
AKR1D1P1	ENSG00000227776.1	-0.193165	0.650908	0.874478
AKR1E2	ENSG00000165568.17	0.444738	0.298182	0.643066
AKR7A2	ENSG00000053371.12	-0.131013	0.44275	0.756392
AKR7A3	ENSG00000162482.4	0.0916362	0.781615	0.929448
AKT1	ENSG00000142208.15	0.121031	0.253599	0.597314
AKT1S1	ENSG00000204673.10	0.258209	0.0348319	0.209639
AKT2	ENSG00000105221.16	-0.0477871	0.577033	0.837494
AKT3	ENSG00000117020.16	-0.442654	0.0112551	0.112194
AKTIP	ENSG00000166971.16	-0.31462	0.0683587	0.306803
AL022237.3	ENSG00000234735.1	1.39674	0.00603079	0.0811075
AL022344.7	ENSG00000259869.1	-0.184459	0.746448	0.916119
AL023806.1	ENSG00000280184.1	-0.114549	0.775833	0.928023
AL122127.25	ENSG00000244620.1	-0.0398084	0.926991	0.979539
AL133245.2	ENSG00000272754.1	0.260336	0.577278	0.837575
AL133493.2	ENSG00000233922.2	-0.105513	0.821237	0.945143
AL162151.3	ENSG00000234648.1	-0.150981	0.455258	0.765452
AL356053.1	ENSG00000150076.23	-0.0843371	0.829936	0.948051
AL356585.1	ENSG00000279081.1	0.963153	0.00170563	0.0523017
AL365181.1	ENSG00000280316.1	0.343084	0.324637	0.666033
AL513523.2	ENSG00000279767.1	0.281566	0.563747	0.829772
AL589743.1	ENSG00000279508.1	0.0771424	0.884983	0.964764
AL590762.11	ENSG00000213018.2	0.947796	0.0404317	0.22743
AL590762.6	ENSG00000224208.1	0.397144	0.427354	0.745057
AL772307.1	ENSG00000184961.5	-0.56338	0.141277	0.448944
AL928768.3	ENSG00000253701.2	-0.427107	0.20247	0.539459
ALAD	ENSG00000148218.15	-0.151397	0.318498	0.661451
ALAS1	ENSG00000023330.14	0.00885473	0.964216	0.991558
ALAS2	ENSG00000158578.18	0.522826	0.374099	0.703815
ALB	ENSG00000163631.16	0.00245741	0.996433	0.998947
ALCAM	ENSG00000170017.12	-0.209627	0.370229	0.701073
ALDH16A1	ENSG00000161618.9	0.108159	0.524265	0.808128
ALDH18A1	ENSG00000059573.8	-0.172967	0.124152	0.419199
ALDH1A1	ENSG00000165092.12	0.343944	0.388447	0.715707
ALDH1A2	ENSG00000128918.14	0.190391	0.693806	0.892712
ALDH1B1	ENSG00000137124.7	-0.351663	0.0381553	0.219941
ALDH1L2	ENSG00000136010.13	-0.154256	0.685941	0.889404
ALDH2	ENSG00000111275.12	0.186734	0.48615	0.785869
ALDH3A2	ENSG00000072210.18	-0.120772	0.412958	0.735364
ALDH3B1	ENSG00000006534.15	-0.0355254	0.893069	0.967136
ALDH3B2	ENSG00000132746.14	0.94931	0.0614938	0.288631
ALDH4A1	ENSG00000159423.16	0.208501	0.234485	0.576779
ALDH5A1	ENSG00000112294.12	-0.341067	0.0524887	0.26446
ALDH6A1	ENSG00000119711.12	-0.556154	0.00121434	0.0508667
ALDH7A1	ENSG00000164904.16	-0.677768	0.0861662	0.346019
ALDH8A1	ENSG00000118514.13	0.288002	0.442564	0.756207
ALDH9A1	ENSG00000143149.12	-0.107974	0.408705	0.73143
ALDOA	ENSG00000149925.17	0.0330734	0.787642	0.931358
ALDOAP1	ENSG00000242849.2	1.33768	0.00490248	0.073984
ALDOAP2	ENSG00000214297.3	1.37528	0.00357464	0.0644169
ALDOC	ENSG00000109107.13	-0.337798	0.0229833	0.166852
ALG1	ENSG00000033011.11	-0.0617472	0.511008	0.799391
ALG10	ENSG00000139133.6	-0.117384	0.61144	0.856161
ALG10B	ENSG00000175548.8	-0.213281	0.363156	0.695594
ALG11	ENSG00000253710.2	-0.222139	0.335915	0.674604
ALG12	ENSG00000182858.13	-0.0295302	0.770376	0.926093
ALG13	ENSG00000101901.11	-0.0963732	0.458793	0.767577
ALG14	ENSG00000172339.9	0.0322847	0.884393	0.964585
ALG1L	ENSG00000189366.9	0.597393	0.212422	0.551059
ALG1L15P	ENSG00000242017.1	0.290776	0.505277	0.796322
ALG1L2	ENSG00000251287.8	0.108771	0.81567	0.943252
ALG2	ENSG00000119523.9	-0.26326	0.0109783	0.110888
ALG3	ENSG00000214160.9	-0.0163839	0.897248	0.968514
ALG5	ENSG00000120697.8	-0.118293	0.520601	0.805353
ALG6	ENSG00000088035.15	-0.31969	0.156273	0.472262
ALG8	ENSG00000159063.12	-0.147072	0.23046	0.572942
ALG9	ENSG00000086848.14	-0.0491027	0.767377	0.924231
ALKBH1	ENSG00000100601.9	-0.234373	0.185837	0.515085
ALKBH2	ENSG00000189046.10	-0.189806	0.211792	0.550951
ALKBH3	ENSG00000166199.12	-0.0709039	0.469058	0.772796
ALKBH4	ENSG00000160993.3	-0.00774295	0.958146	0.989476
ALKBH5	ENSG00000091542.8	-0.0367529	0.783554	0.930121
ALKBH6	ENSG00000239382.10	0.170195	0.289987	0.6341
ALKBH7	ENSG00000125652.7	-0.10901	0.491128	0.788145
ALKBH8	ENSG00000137760.14	-0.249425	0.143417	0.452806
ALMS1	ENSG00000116127.17	-0.309818	0.14549	0.455657
ALOX12	ENSG00000108839.11	-0.213318	0.550251	0.822949
ALOX12B	ENSG00000179477.9	0.295333	0.570408	0.833494
ALOX15	ENSG00000161905.12	0.236443	0.556687	0.826416
ALOX15B	ENSG00000179593.15	0.166808	0.712882	0.901647
ALOX5	ENSG00000012779.10	0.228242	0.380463	0.708808
ALOX5AP	ENSG00000132965.9	-0.0726659	0.657796	0.878074
ALOXE3	ENSG00000179148.9	-0.16689	0.716782	0.902797
ALPK1	ENSG00000073331.17	-0.0226168	0.915484	0.975015
ALPK2	ENSG00000198796.6	-0.325558	0.386619	0.713651
ALPK3	ENSG00000136383.6	0.396754	0.161306	0.479692
ALPL	ENSG00000162551.13	0.365192	0.49564	0.790183
ALS2	ENSG00000003393.14	-0.0683102	0.63321	0.865828
ALS2CL	ENSG00000178038.16	-0.482707	0.115695	0.405369
ALS2CR12	ENSG00000155749.12	0.141245	0.625083	0.863324
ALYREF	ENSG00000183684.7	0.193371	0.1916	0.523092
AMACR	ENSG00000242110.7	-0.377368	0.337161	0.674801
AMBRA1	ENSG00000110497.14	-0.0794323	0.385734	0.712675
AMD1	ENSG00000123505.15	-0.0946706	0.639864	0.869047
AMD1P2	ENSG00000237801.6	0.357083	0.439145	0.753373
AMDHD1	ENSG00000139344.7	-0.0519411	0.849788	0.954319
AMDHD2	ENSG00000162066.14	0.068981	0.638534	0.868838
AMER1	ENSG00000184675.9	-0.235751	0.255525	0.599456
AMFR	ENSG00000159461.14	0.069865	0.60591	0.853147
AMH	ENSG00000104899.6	0.505881	0.340054	0.677254
AMIGO1	ENSG00000181754.6	-0.485242	0.000644866	0.0508667
AMIGO2	ENSG00000139211.6	0.158825	0.324267	0.665655
AMMECR1	ENSG00000101935.9	-0.197939	0.453913	0.76478
AMMECR1L	ENSG00000144233.9	-0.129323	0.163147	0.482437
AMN	ENSG00000166126.10	-0.418543	0.180497	0.507874
AMN1	ENSG00000151743.10	-0.141117	0.499552	0.792406
AMOT	ENSG00000126016.14	-0.45983	0.0265708	0.179917
AMOTL1	ENSG00000166025.17	0.00368537	0.98735	0.996695
AMPD2	ENSG00000116337.15	-0.044339	0.774282	0.927842
AMPD3	ENSG00000133805.15	-0.200369	0.3849	0.711861
AMPH	ENSG00000078053.16	0.472456	0.390126	0.717233
AMT	ENSG00000145020.15	0.370749	0.416849	0.73717
AMY1A	ENSG00000237763.9	0.243621	0.320674	0.662928
AMY1B	ENSG00000174876.16	0.235968	0.325469	0.666619
AMY1C	ENSG00000187733.6	0.148271	0.496999	0.79109
AMY2A	ENSG00000243480.7	0.195467	0.463379	0.769608
AMY2B	ENSG00000240038.6	-0.0644234	0.705229	0.898739
AMZ1	ENSG00000174945.13	0.0533068	0.892407	0.967136
AMZ2	ENSG00000196704.11	0.0382602	0.792631	0.933043
AMZ2P2	ENSG00000219249.2	1.08558	0.0609981	0.287482
ANAPC1	ENSG00000153107.11	-0.117506	0.219501	0.559085
ANAPC10	ENSG00000164162.12	-0.346724	0.00651652	0.0842648
ANAPC10P1	ENSG00000213735.2	-0.153709	0.744733	0.915118
ANAPC11	ENSG00000141552.17	0.0594746	0.604408	0.852577
ANAPC13	ENSG00000129055.12	-0.210669	0.0939896	0.363059
ANAPC15	ENSG00000110200.8	0.191178	0.17856	0.504978
ANAPC16	ENSG00000166295.8	-0.241633	0.0334191	0.205107
ANAPC2	ENSG00000176248.8	0.152198	0.218281	0.55809
ANAPC4	ENSG00000053900.10	-0.116014	0.485558	0.785297
ANAPC5	ENSG00000089053.12	0.0132032	0.868604	0.960235
ANAPC7	ENSG00000196510.12	0.0155916	0.909533	0.972728
ANG	ENSG00000214274.9	0.281795	0.405494	0.728662
ANGEL1	ENSG00000013523.9	-0.0333909	0.84145	0.951923
ANGEL2	ENSG00000174606.13	-0.175555	0.182048	0.510001
ANGPT1	ENSG00000154188.9	0.108288	0.727524	0.90796
ANGPTL4	ENSG00000167772.11	0.770995	0.203266	1
ANGPTL6	ENSG00000130812.10	0.0935225	0.795689	0.933905
ANGPTL7	ENSG00000171819.4	0.962993	0.111724	0.39747
ANK1	ENSG00000029534.19	-0.217465	0.416458	0.736837
ANK2	ENSG00000145362.17	-0.101113	0.845715	0.953489
ANK3	ENSG00000151150.21	-0.454397	0.123109	0.417233
ANKAR	ENSG00000151687.14	-0.202644	0.290329	0.634254
ANKDD1A	ENSG00000166839.16	-0.298536	0.417857	0.737738
ANKDD1B	ENSG00000189045.13	0.306684	0.384669	0.711805
ANKEF1	ENSG00000132623.15	-0.842702	0.00155921	0.051777
ANKFY1	ENSG00000185722.16	-0.0589127	0.643325	0.871036
ANKH	ENSG00000154122.12	-0.493958	0.00364024	0.0647266
ANKHD1	ENSG00000131503.20	-0.223791	0.218669	0.558254
ANKHD1-EIF4EBP3	ENSG00000254996.5	0.0582061	0.775997	0.928023
ANKIB1	ENSG00000001629.9	-0.232465	0.159036	0.476399
ANKK1	ENSG00000170209.4	-0.644879	0.0601365	0.285113
ANKLE1	ENSG00000160117.14	-0.153411	0.502858	0.79544
ANKLE2	ENSG00000176915.14	0.0336841	0.732517	0.909818
ANKMY1	ENSG00000144504.15	-0.00482085	0.966924	0.992195
ANKMY2	ENSG00000106524.8	-0.108579	0.449484	0.761062
ANKRA2	ENSG00000164331.9	-0.139651	0.333245	0.672577
ANKRD10	ENSG00000088448.14	0.088123	0.49912	0.792229
ANKRD11	ENSG00000167522.14	-0.0125766	0.883038	0.9645
ANKRD12	ENSG00000101745.16	-0.437803	0.0412587	0.22969
ANKRD13A	ENSG00000076513.16	-0.102856	0.549377	0.822673
ANKRD13B	ENSG00000198720.12	0.293972	0.184637	0.513522
ANKRD13C	ENSG00000118454.12	-0.111655	0.310114	0.655149
ANKRD13D	ENSG00000172932.14	0.102147	0.475892	0.777803
ANKRD16	ENSG00000134461.15	-0.337968	0.0736377	0.319239
ANKRD17	ENSG00000132466.17	-0.197935	0.352259	0.686882
ANKRD18A	ENSG00000180071.19	-1.24242	0.00417099	0.06926
ANKRD18B	ENSG00000230453.9	-1.54132	0.00415055	0.069184
ANKRD20A1	ENSG00000260691.5	-0.396726	0.391064	0.718045
ANKRD20A2	ENSG00000183148.6	-0.289933	0.587702	0.842405
ANKRD20A3	ENSG00000276203.4	-0.490388	0.296003	0.640569
ANKRD20A4	ENSG00000172014.12	-0.428062	0.351403	0.686561
ANKRD22	ENSG00000152766.5	0.726237	0.134615	0.437299
ANKRD23	ENSG00000163126.14	-0.0800971	0.716123	0.902464
ANKRD24	ENSG00000089847.12	0.271869	0.262678	0.607295
ANKRD26	ENSG00000107890.16	-0.303187	0.105301	0.386492
ANKRD27	ENSG00000105186.15	-0.0846764	0.277941	0.622069
ANKRD28	ENSG00000206560.11	-0.197088	0.233387	0.57593
ANKRD29	ENSG00000154065.16	0.195439	0.656581	0.877618
ANKRD31	ENSG00000145700.9	-0.152773	0.676727	0.884851
ANKRD33B	ENSG00000164236.11	-0.0261168	0.892876	0.967136
ANKRD34A	ENSG00000272031.2	0.0800174	0.722564	0.905777
ANKRD34B	ENSG00000189127.7	-0.276891	0.606733	0.853524
ANKRD35	ENSG00000198483.12	0.252649	0.450618	0.762145
ANKRD36	ENSG00000135976.16	-0.0912101	0.678276	0.8851
ANKRD36B	ENSG00000196912.12	-0.138101	0.465662	0.771155
ANKRD36C	ENSG00000174501.14	-0.062833	0.831853	0.948727
ANKRD37	ENSG00000186352.8	0.0375046	0.866361	0.959714
ANKRD39	ENSG00000213337.8	0.18698	0.321977	0.663862
ANKRD40	ENSG00000154945.6	-0.249203	0.00498049	0.0744931
ANKRD42	ENSG00000137494.13	-0.118218	0.533102	0.81399
ANKRD44	ENSG00000065413.17	-0.186935	0.257464	0.602047
ANKRD46	ENSG00000186106.11	-0.0601796	0.631889	0.865184
ANKRD49	ENSG00000168876.8	-0.208446	0.212844	0.551553
ANKRD50	ENSG00000151458.11	-0.118465	0.754464	0.918909
ANKRD52	ENSG00000139645.9	0.0552623	0.547248	0.821249
ANKRD53	ENSG00000144031.11	-0.33979	0.477985	0.779132
ANKRD54	ENSG00000100124.13	-0.0422572	0.801238	0.936123
ANKRD55	ENSG00000164512.17	-0.999564	0.00395638	0.0677213
ANKRD6	ENSG00000135299.16	-0.232157	0.179314	0.50566
ANKRD65	ENSG00000235098.8	0.257561	0.604765	0.852711
ANKRD9	ENSG00000156381.8	0.207564	0.41769	0.737719
ANKS1A	ENSG00000064999.13	-0.0314238	0.782056	0.929574
ANKS3	ENSG00000168096.14	0.12938	0.590467	0.84389
ANKS4B	ENSG00000175311.6	-0.884138	0.103235	0.382349
ANKS6	ENSG00000165138.17	-0.115172	0.515732	0.802524
ANKZF1	ENSG00000163516.13	-0.0507571	0.612413	0.856837
ANLN	ENSG00000011426.10	0.410386	0.303253	0.647752
ANO10	ENSG00000160746.12	0.102558	0.514193	0.801517
ANO5	ENSG00000171714.10	0.214062	0.637214	0.868007
ANO6	ENSG00000177119.15	-0.10462	0.629856	0.865009
ANO7	ENSG00000146205.13	0.244016	0.626783	0.864691
ANO8	ENSG00000074855.10	0.0829357	0.403288	0.727187
ANO9	ENSG00000185101.12	-0.283654	0.144323	0.454192
ANOS1	ENSG00000011201.11	0.568521	0.178699	0.505077
ANP32A	ENSG00000140350.15	-0.0550318	0.628458	0.865009
ANP32B	ENSG00000136938.8	-0.0823108	0.543748	0.819768
ANP32BP3	ENSG00000259461.1	-0.162388	0.745793	0.915563
ANP32C	ENSG00000248546.3	1.22723	0.00846448	0.0965654
ANP32D	ENSG00000139223.2	1.16504	0.0177258	0.144553
ANP32E	ENSG00000143401.14	-0.182859	0.27818	0.62238
ANPEP	ENSG00000166825.13	0.417247	0.258179	0.602537
ANTXR2	ENSG00000163297.16	-0.276671	0.134711	0.437299
ANXA1	ENSG00000135046.13	-0.151896	0.324099	0.665495
ANXA11	ENSG00000122359.17	-0.0625795	0.529641	0.811963
ANXA2	ENSG00000182718.16	0.038684	0.824744	0.946272
ANXA2P1	ENSG00000213406.3	1.0943	0.0119765	0.115404
ANXA2P2	ENSG00000231991.4	0.247123	0.285444	0.629243
ANXA2P3	ENSG00000216740.2	1.4033	0.00420857	0.0693053
ANXA2R	ENSG00000177721.4	-0.0975574	0.60954	0.855201
ANXA3	ENSG00000138772.12	0.86831	0.127965	0.425745
ANXA4	ENSG00000196975.15	-0.129307	0.402414	0.726713
ANXA5	ENSG00000164111.14	0.00631158	0.978734	0.995475
ANXA6	ENSG00000197043.13	-0.00636084	0.957227	0.988967
ANXA7	ENSG00000138279.15	-0.0196089	0.909192	0.972695
ANXA8	ENSG00000265190.6	0.801234	0.161126	0.479489
ANXA8L1	ENSG00000264230.7	0.954625	0.0983219	0.371909
ANXA9	ENSG00000143412.9	0.102646	0.777083	0.928052
AOAH	ENSG00000136250.11	0.313672	0.118369	0.409633
AOC1	ENSG00000002726.20	-0.821994	0.166604	0.487537
AOC2	ENSG00000131480.8	0.310611	0.216958	0.556438
AOC3	ENSG00000131471.6	0.271002	0.334552	0.673681
AP000281.1	ENSG00000224427.1	1.61797	0.00185263	0.0526081
AP000343.1	ENSG00000214526.3	1.75193	0.00167339	0.0523017
AP000350.5	ENSG00000273295.1	0.368102	0.521842	0.806088
AP000350.6	ENSG00000225282.1	0.847586	0.11283	0.399645
AP000354.2	ENSG00000215464.4	1.68712	0.00144788	0.0514947
AP000357.4	ENSG00000224334.1	0.454296	0.163312	0.482601
AP000436.4	ENSG00000270775.1	0.73585	0.0432437	0.235787
AP000476.1	ENSG00000237484.5	0.152139	0.650052	0.87418
AP000580.1	ENSG00000219529.2	1.26559	0.0145755	0.128336
AP000593.5	ENSG00000228286.3	0.594379	0.324021	0.665495
AP000593.6	ENSG00000213365.3	1.01301	0.0702542	0.310656
AP000620.1	ENSG00000255059.1	0.378314	0.355027	0.689025
AP000654.5	ENSG00000271318.1	0.74549	0.164959	0.485419
AP000662.9	ENSG00000213592.4	-0.289965	0.394691	0.720872
AP000769.1	ENSG00000279576.1	0.143428	0.785921	0.930962
AP000797.1	ENSG00000244259.1	1.20943	0.00530871	0.0766358
AP000797.2	ENSG00000239600.1	1.30751	0.0294361	0.191975
AP000866.1	ENSG00000279342.1	-0.612509	0.294222	0.638522
AP000936.1	ENSG00000234268.1	0.68227	0.0657839	0.300229
AP001046.5	ENSG00000237989.1	-0.734371	0.0203183	0.15584
AP001055.6	ENSG00000225331.1	-0.180996	0.479158	0.779803
AP001056.1	ENSG00000237604.1	0.158032	0.560329	0.82807
AP001059.6	ENSG00000278158.1	-0.633201	0.238751	0.581834
AP001059.7	ENSG00000275799.1	0.406093	0.399798	0.724129
AP001063.1	ENSG00000260256.1	0.372939	0.545714	1
AP001065.15	ENSG00000228709.1	0.446074	0.427114	0.744981
AP001257.1	ENSG00000254952.1	0.133007	0.761131	0.921153
AP001258.4	ENSG00000245571.6	-0.125496	0.574451	0.836026
AP001372.2	ENSG00000254837.2	-0.824767	0.000891439	0.0508667
AP001462.6	ENSG00000269038.1	0.150836	0.72518	0.906706
AP001505.10	ENSG00000276529.1	-0.321358	0.235633	0.577852
AP001626.1	ENSG00000225431.1	-0.431978	0.418262	0.73806
AP001628.6	ENSG00000225218.1	-0.685975	0.175959	0.501583
AP002381.2	ENSG00000234751.1	0.813956	0.0365746	0.215325
AP003774.4	ENSG00000181908.5	-0.0666518	0.848563	0.954319
AP003774.6	ENSG00000231680.1	-0.15396	0.68808	0.890107
AP006222.2	ENSG00000228463.9	-0.264719	0.394215	0.720841
AP006285.2	ENSG00000278919.1	0.454287	0.300625	0.644896
AP006621.5	ENSG00000255284.1	0.000479043	0.99846	0.999384
AP006621.6	ENSG00000255142.1	0.182646	0.673792	0.88404
AP1AR	ENSG00000138660.11	-0.450523	0.0051056	0.0754374
AP1B1	ENSG00000100280.16	0.0418746	0.732934	0.909929
AP1G1	ENSG00000166747.12	0.0045381	0.968665	0.992787
AP1G2	ENSG00000213983.11	0.0804916	0.241778	0.585328
AP1M1	ENSG00000072958.8	-0.0174388	0.858513	0.957055
AP1M2	ENSG00000129354.11	0.491984	0.250368	0.593719
AP1S1	ENSG00000106367.13	0.13911	0.192821	0.524953
AP1S2	ENSG00000182287.13	-0.317836	0.287502	0.631065
AP1S3	ENSG00000152056.16	-0.0158251	0.957313	0.989004
AP2A1	ENSG00000196961.12	-0.0666976	0.654283	0.876005
AP2A2	ENSG00000183020.13	-0.0400366	0.652644	0.874988
AP2B1	ENSG00000006125.16	-0.0901805	0.348004	0.684342
AP2M1	ENSG00000161203.13	0.0693629	0.419827	0.739013
AP2S1	ENSG00000042753.11	0.0791607	0.494762	0.789754
AP3B1	ENSG00000132842.13	-0.212929	0.351122	0.686442
AP3B2	ENSG00000103723.12	-0.139317	0.78897	0.931842
AP3D1	ENSG00000065000.15	0.0682584	0.382664	0.710251
AP3M1	ENSG00000185009.12	-0.166724	0.356107	0.690052
AP3M2	ENSG00000070718.11	-0.396354	0.0781594	0.329417
AP3S1	ENSG00000177879.14	-0.136865	0.316858	0.659875
AP3S2	ENSG00000157823.16	-0.0939947	0.539724	0.817577
AP4B1	ENSG00000134262.12	0.121748	0.278519	0.622718
AP4E1	ENSG00000081014.10	-0.325359	0.0440372	0.238085
AP4M1	ENSG00000221838.9	0.0759411	0.554452	0.824984
AP4S1	ENSG00000100478.14	-0.549568	0.000303089	0.0508667
AP5B1	ENSG00000254470.2	0.0518901	0.860322	0.957569
AP5M1	ENSG00000053770.11	-0.312058	0.078602	0.330461
AP5S1	ENSG00000125843.10	-0.185411	0.2322	0.575015
AP5Z1	ENSG00000242802.6	0.0675468	0.584233	0.840876
APAF1	ENSG00000120868.13	-0.0844847	0.704579	0.89861
APBA1	ENSG00000107282.7	0.0222268	0.924499	0.979089
APBA2	ENSG00000034053.14	-0.266159	0.238553	0.581528
APBA3	ENSG00000011132.11	-0.0187757	0.854626	0.955373
APBB1	ENSG00000166313.18	-0.366615	0.0420865	0.232179
APBB1IP	ENSG00000077420.15	-0.0594215	0.699188	0.895455
APBB2	ENSG00000163697.16	0.159138	0.7438	0.914756
APBB3	ENSG00000113108.18	0.102475	0.410165	0.732467
APC	ENSG00000134982.16	-0.15306	0.26363	0.608502
APC2	ENSG00000115266.11	0.702985	0.0657611	0.300229
APCDD1	ENSG00000154856.12	0.272706	0.329702	0.670068
APEH	ENSG00000164062.12	-0.0128124	0.882154	0.96447
APEX1	ENSG00000100823.11	-0.0856654	0.311552	0.655658
APEX2	ENSG00000169188.4	-0.122387	0.242097	0.585884
APH1A	ENSG00000117362.12	0.0822005	0.358044	0.691583
APH1B	ENSG00000138613.13	-0.435782	0.000521812	0.0508667
API5	ENSG00000166181.12	-0.277314	0.0935499	0.362072
API5P1	ENSG00000234558.1	0.375482	0.287017	0.63084
API5P2	ENSG00000213962.2	1.27227	0.0181197	0.146441
APIP	ENSG00000149089.12	-0.40221	0.0551836	0.27155
APLF	ENSG00000169621.9	-0.150605	0.415321	0.73666
APLP2	ENSG00000084234.16	0.16107	0.550003	0.822949
APMAP	ENSG00000101474.11	0.212814	0.148529	0.460216
APOA1	ENSG00000118137.9	-0.320881	0.517038	0.803063
APOBEC3A	ENSG00000128383.12	-0.492807	0.232586	0.575319
APOBEC3B	ENSG00000179750.15	-0.492498	0.154756	0.470144
APOBEC3C	ENSG00000244509.3	-0.0251994	0.792617	0.933043
APOBEC3D	ENSG00000243811.7	0.0496463	0.763255	0.922186
APOBEC3F	ENSG00000128394.16	0.0926089	0.647102	0.872666
APOBEC3G	ENSG00000239713.7	0.0991128	0.509595	0.798572
APOBEC3H	ENSG00000100298.15	0.537676	0.1686	0.490926
APOBR	ENSG00000184730.10	0.127669	0.379677	0.708354
APOD	ENSG00000189058.8	0.628048	0.269653	1
APOE	ENSG00000130203.9	0.273661	0.558647	0.827245
APOL1	ENSG00000100342.20	0.173697	0.373479	0.703405
APOL2	ENSG00000128335.13	0.149214	0.387724	0.714932
APOL3	ENSG00000128284.19	0.0970266	0.5521	0.823622
APOL4	ENSG00000100336.17	1.1305	0.00267083	0.0568163
APOL6	ENSG00000221963.5	-0.11504	0.618498	0.860517
APOLD1	ENSG00000178878.12	0.0103705	0.973115	0.99373
APOM	ENSG00000204444.10	0.408481	0.0744837	0.321475
APOO	ENSG00000184831.13	-0.324363	0.117614	0.408638
APOOL	ENSG00000155008.13	-0.287848	0.0739692	0.320035
APOPT1	ENSG00000256053.7	0.109358	0.492786	0.788798
APP	ENSG00000142192.20	0.00906396	0.975421	0.994417
APPBP2	ENSG00000062725.9	-0.210023	0.176648	0.502416
APPL1	ENSG00000157500.10	-0.214085	0.172066	0.495842
APPL2	ENSG00000136044.11	-0.0294351	0.777097	0.928052
APRT	ENSG00000198931.10	-0.0313573	0.802887	0.936932
APTR	ENSG00000214293.8	0.136701	0.440034	0.754334
APTX	ENSG00000137074.18	0.0637018	0.428674	0.745806
AQP1	ENSG00000240583.10	0.206239	0.597747	0.848561
AQP10	ENSG00000143595.12	0.146778	0.714091	0.90184
AQP3	ENSG00000165272.14	-0.91355	6.87833e-06	0.0167436
AQP6	ENSG00000086159.12	0.732988	0.219183	0.558687
AQP7	ENSG00000165269.12	-0.961209	0.0417946	0.231324
AQP9	ENSG00000103569.9	0.321065	0.438838	0.753373
AQR	ENSG00000021776.10	-0.162654	0.202257	0.539371
AR	ENSG00000169083.15	1.02521	0.0357923	0.21282
ARAF	ENSG00000078061.12	0.0434882	0.446335	0.759254
ARAP1	ENSG00000186635.14	0.030011	0.845591	0.95345
ARAP2	ENSG00000047365.11	0.00045926	0.998434	0.999384
ARAP3	ENSG00000120318.15	0.0689934	0.715156	0.902299
ARC	ENSG00000198576.3	-0.216956	0.606184	0.853147
ARCN1	ENSG00000095139.13	-0.351716	0.0515896	0.26255
AREG	ENSG00000109321.10	0.165012	0.742095	0.914046
AREL1	ENSG00000119682.16	0.0111356	0.920649	0.977521
ARF1	ENSG00000143761.14	0.1235	0.214983	0.554147
ARF1P2	ENSG00000213137.3	1.40834	0.0022275	0.0538194
ARF3	ENSG00000134287.9	0.0503423	0.685191	0.889145
ARF4	ENSG00000168374.10	-0.0870501	0.559039	0.82751
ARF4P1	ENSG00000271525.1	1.45053	0.00566029	0.0788421
ARF5	ENSG00000004059.10	0.13893	0.128531	0.426989
ARF6	ENSG00000165527.6	0.0743346	0.563843	0.829772
ARFGAP1	ENSG00000101199.12	0.172535	0.311732	0.655658
ARFGAP2	ENSG00000149182.14	0.038959	0.676761	0.884851
ARFGAP3	ENSG00000242247.10	-0.17873	0.185201	0.514348
ARFGEF1	ENSG00000066777.8	-0.24007	0.0879636	0.349521
ARFGEF2	ENSG00000124198.8	-0.200903	0.28797	0.631737
ARFIP1	ENSG00000164144.15	-0.0439929	0.807156	0.939206
ARFIP2	ENSG00000132254.12	-0.0268156	0.783079	0.929745
ARFRP1	ENSG00000101246.19	-0.0628726	0.63881	0.86885
ARG1	ENSG00000118520.13	0.899415	0.108411	0.391569
ARG2	ENSG00000081181.7	-0.378247	0.402591	0.726797
ARGLU1	ENSG00000134884.13	-0.103836	0.395183	0.720872
ARHGAP1	ENSG00000175220.11	-0.0842658	0.381939	0.70972
ARHGAP10	ENSG00000071205.11	0.219711	0.461786	0.769011
ARHGAP11A	ENSG00000198826.10	0.537583	0.0450808	0.24198
ARHGAP11B	ENSG00000187951.10	0.0938212	0.580974	0.839371
ARHGAP12	ENSG00000165322.17	-0.172218	0.511174	0.799418
ARHGAP15	ENSG00000075884.12	-0.283735	0.0671698	0.303706
ARHGAP17	ENSG00000140750.16	0.0632282	0.696896	0.894087
ARHGAP18	ENSG00000146376.10	0.0228714	0.88514	0.964764
ARHGAP19	ENSG00000213390.10	-0.0190824	0.866465	0.959714
ARHGAP20	ENSG00000137727.12	-0.145998	0.74321	0.914469
ARHGAP21	ENSG00000107863.17	-0.0356079	0.849192	0.954319
ARHGAP22	ENSG00000128805.14	0.19281	0.416052	0.736837
ARHGAP23	ENSG00000275832.4	0.491947	0.216438	0.55585
ARHGAP24	ENSG00000138639.17	-0.0844798	0.743379	0.914469
ARHGAP25	ENSG00000163219.11	0.17594	0.116834	0.407554
ARHGAP26	ENSG00000145819.15	0.200584	0.328518	0.669004
ARHGAP27	ENSG00000159314.11	-0.0632882	0.653866	0.875628
ARHGAP29	ENSG00000137962.12	0.0765011	0.829024	0.947831
ARHGAP30	ENSG00000186517.13	-0.000380304	0.996372	0.998947
ARHGAP31	ENSG00000031081.10	-0.139132	0.643858	0.87106
ARHGAP32	ENSG00000134909.18	-0.246935	0.198755	0.534829
ARHGAP33	ENSG00000004777.18	0.195672	0.465503	0.771155
ARHGAP35	ENSG00000160007.17	0.122399	0.385105	0.712007
ARHGAP39	ENSG00000147799.11	0.135359	0.745904	0.915641
ARHGAP4	ENSG00000089820.15	0.136185	0.344482	0.681752
ARHGAP42	ENSG00000165895.17	-0.190736	0.613539	0.857536
ARHGAP44	ENSG00000006740.16	0.0891824	0.868225	0.960126
ARHGAP45	ENSG00000180448.10	0.0004839	0.996371	0.998947
ARHGAP5	ENSG00000100852.12	-0.695449	0.00172863	0.0523537
ARHGAP6	ENSG00000047648.21	-0.262181	0.39645	0.72179
ARHGAP8	ENSG00000241484.9	0.874206	0.069972	0.310112
ARHGAP9	ENSG00000123329.17	0.212146	0.141494	0.449072
ARHGDIA	ENSG00000141522.11	0.223	0.132979	0.434795
ARHGDIB	ENSG00000111348.8	0.00358801	0.967188	0.992311
ARHGEF1	ENSG00000076928.17	0.137412	0.344314	0.681659
ARHGEF10	ENSG00000104728.15	-0.142291	0.805813	0.938316
ARHGEF10L	ENSG00000074964.16	0.0493421	0.856129	0.956033
ARHGEF11	ENSG00000132694.18	0.0473675	0.869508	0.96061
ARHGEF12	ENSG00000196914.8	-0.00713452	0.96612	0.992028
ARHGEF16	ENSG00000130762.14	0.847607	0.144565	0.454379
ARHGEF17	ENSG00000110237.3	0.643598	0.128008	0.425759
ARHGEF18	ENSG00000104880.17	-0.240832	0.0269024	0.181576
ARHGEF19	ENSG00000142632.16	0.157939	0.345738	0.682642
ARHGEF2	ENSG00000116584.17	-0.02927	0.812392	0.941377
ARHGEF25	ENSG00000240771.6	0.144396	0.653575	0.87537
ARHGEF28	ENSG00000214944.9	0.467503	0.32376	0.665375
ARHGEF3	ENSG00000163947.11	-0.116637	0.461919	0.769036
ARHGEF33	ENSG00000214694.10	-0.307969	0.561204	1
ARHGEF35	ENSG00000213214.4	-0.239371	0.462428	0.769357
ARHGEF37	ENSG00000183111.11	0.086398	0.849514	0.954319
ARHGEF39	ENSG00000137135.17	0.317879	0.314606	0.658496
ARHGEF4	ENSG00000136002.17	-0.133046	0.679029	0.885236
ARHGEF40	ENSG00000165801.9	0.041965	0.883364	0.9645
ARHGEF5	ENSG00000050327.14	-0.351417	0.181035	0.508506
ARHGEF6	ENSG00000129675.15	-0.0849528	0.686657	0.889568
ARHGEF7	ENSG00000102606.17	0.0100206	0.939636	0.983038
ARHGEF9	ENSG00000131089.14	-0.00263157	0.984881	0.99623
ARID1A	ENSG00000117713.18	-0.0268468	0.80444	0.937649
ARID1B	ENSG00000049618.22	-0.0674123	0.660592	0.879748
ARID2	ENSG00000189079.15	-0.0969508	0.631756	0.865184
ARID3A	ENSG00000116017.10	-0.0280356	0.87611	0.963285
ARID3B	ENSG00000179361.17	0.0802079	0.529385	0.811893
ARID4A	ENSG00000032219.18	-0.194918	0.367388	0.699124
ARID4B	ENSG00000054267.20	-0.244755	0.193362	0.525979
ARID5A	ENSG00000196843.15	0.101314	0.532202	0.813318
ARID5B	ENSG00000150347.14	0.060683	0.843752	0.952837
ARIH1	ENSG00000166233.13	-0.164613	0.274805	0.61932
ARIH2	ENSG00000177479.19	0.0754688	0.588794	0.843163
ARIH2OS	ENSG00000221883.2	-0.103436	0.553043	0.82421
ARIH2P1	ENSG00000266296.1	1.24452	0.0121604	0.116084
ARL1	ENSG00000120805.13	-0.248206	0.0136644	0.124172
ARL10	ENSG00000175414.6	-0.255931	0.190589	0.521867
ARL11	ENSG00000152213.3	-0.0287473	0.930108	0.980402
ARL13B	ENSG00000169379.15	-0.214543	0.243788	0.588237
ARL14EP	ENSG00000152219.4	-0.262812	0.251323	0.594757
ARL15	ENSG00000185305.10	-0.250861	0.190706	0.522035
ARL16	ENSG00000214087.8	-0.163543	0.178237	0.504735
ARL17A	ENSG00000185829.16	-0.113071	0.76321	0.922186
ARL17B	ENSG00000228696.8	-0.193371	0.584715	0.840876
ARL2	ENSG00000213465.7	0.0232365	0.920397	0.977467
ARL2BP	ENSG00000102931.7	-0.187959	0.0390412	0.222763
ARL3	ENSG00000138175.8	-0.17578	0.206696	0.544904
ARL4A	ENSG00000122644.12	-0.00719943	0.97694	0.994735
ARL4AP2	ENSG00000248780.1	0.0101821	0.975152	0.994249
ARL4C	ENSG00000188042.7	-0.064534	0.791352	0.932461
ARL4D	ENSG00000175906.4	0.26075	0.549483	0.822683
ARL5A	ENSG00000162980.16	-0.321725	0.0953268	0.365935
ARL5B	ENSG00000165997.4	-0.158751	0.628905	0.865009
ARL6	ENSG00000113966.9	-0.0188976	0.927371	0.979539
ARL6IP1	ENSG00000170540.14	0.0326038	0.877013	0.963518
ARL6IP1P2	ENSG00000225355.1	1.06114	0.035037	0.21046
ARL6IP1P3	ENSG00000255014.1	0.926686	0.0856917	0.344856
ARL6IP4	ENSG00000182196.13	0.140967	0.603999	0.852216
ARL6IP5	ENSG00000144746.6	-0.20876	0.0934694	0.361873
ARL6IP6	ENSG00000177917.10	-0.190999	0.106996	0.389758
ARL8A	ENSG00000143862.7	0.194905	0.113193	0.400092
ARL8B	ENSG00000134108.12	-0.142784	0.459558	0.76839
ARMC1	ENSG00000104442.9	-0.335303	0.0616547	0.289114
ARMC10	ENSG00000170632.13	-0.282427	0.0353849	0.211441
ARMC10P1	ENSG00000178660.6	-0.056589	0.759985	0.920933
ARMC12	ENSG00000157343.8	0.166891	0.606089	0.853147
ARMC2	ENSG00000118690.12	0.166422	0.386196	0.713094
ARMC3	ENSG00000165309.13	-0.603506	0.221488	0.561925
ARMC5	ENSG00000140691.16	-0.0320796	0.83416	0.949134
ARMC6	ENSG00000105676.13	-0.0260487	0.710234	0.90107
ARMC7	ENSG00000125449.6	0.0522347	0.665227	0.88237
ARMC8	ENSG00000114098.17	-0.16415	0.185448	0.514739
ARMC9	ENSG00000135931.17	0.482438	0.154183	0.469003
ARMCX1	ENSG00000126947.12	-0.0350275	0.920947	0.977756
ARMCX2	ENSG00000184867.13	-0.394082	0.16562	0.485938
ARMCX3	ENSG00000102401.19	-0.114594	0.538661	0.817309
ARMCX4	ENSG00000196440.11	-0.402862	0.0613561	0.288472
ARMCX5	ENSG00000125962.14	-0.275215	0.0492684	0.256011
ARMCX6	ENSG00000198960.10	0.0150242	0.863046	0.958754
ARMT1	ENSG00000146476.10	-0.357795	0.165611	0.485938
ARNT	ENSG00000143437.20	-0.0679319	0.747449	0.916382
ARNTL	ENSG00000133794.17	0.150832	0.415632	0.73666
ARNTL2	ENSG00000029153.14	0.591532	0.035534	0.212007
ARPC1A	ENSG00000241685.8	-0.0169443	0.851243	0.954513
ARPC1B	ENSG00000130429.12	0.132115	0.115317	0.40441
ARPC2	ENSG00000163466.15	0.0879972	0.436215	0.751817
ARPC3	ENSG00000111229.15	-0.00364954	0.973509	0.993919
ARPC3P1	ENSG00000226284.1	1.15844	0.00665676	0.0853415
ARPC3P2	ENSG00000238137.2	1.12897	0.0101502	0.106011
ARPC3P5	ENSG00000214027.3	1.44874	0.00160505	0.0521311
ARPC4	ENSG00000241553.12	0.156247	0.250339	0.593719
ARPC5	ENSG00000162704.15	-0.0650999	0.71226	0.901505
ARPC5L	ENSG00000136950.13	0.330959	0.167802	0.489481
ARPIN	ENSG00000242498.7	0.414341	0.40989	0.732244
ARPP19	ENSG00000128989.10	-0.121613	0.312038	0.655658
ARRB1	ENSG00000137486.16	-0.157912	0.470752	0.773115
ARRB2	ENSG00000141480.17	0.201671	0.0909568	0.35611
ARRDC1	ENSG00000197070.13	0.133231	0.284963	0.628922
ARRDC2	ENSG00000105643.9	0.283229	0.142003	0.450239
ARRDC3	ENSG00000113369.8	-0.248841	0.394253	0.720841
ARRDC3-AS1	ENSG00000281357.2	0.229224	0.374538	0.704166
ARRDC4	ENSG00000140450.8	0.346452	0.258776	0.603172
ARRDC5	ENSG00000205784.2	0.116855	0.537012	0.81663
ARSA	ENSG00000100299.17	0.201598	0.148949	0.460661
ARSB	ENSG00000113273.15	0.0900928	0.730125	0.909127
ARSD	ENSG00000006756.15	0.221349	0.339006	0.676346
ARSG	ENSG00000141337.12	0.00853766	0.962499	0.990735
ARSJ	ENSG00000180801.13	-0.676196	0.187292	0.516838
ARSK	ENSG00000164291.16	-0.306299	0.151764	0.465454
ARV1	ENSG00000173409.13	-0.181504	0.407769	0.730532
ARVCF	ENSG00000099889.13	0.271183	0.437777	0.752849
ASAH1	ENSG00000104763.18	0.119814	0.670176	0.883031
ASAH2	ENSG00000188611.14	-0.323404	0.132855	0.43446
ASAH2B	ENSG00000204147.9	-0.344134	0.137438	0.442779
ASAP1	ENSG00000153317.14	-0.100395	0.712027	0.901373
ASAP2	ENSG00000151693.9	0.0202029	0.945466	0.984178
ASAP3	ENSG00000088280.18	-0.481872	0.0930182	0.360822
ASB1	ENSG00000065802.11	0.00247077	0.984451	0.996197
ASB12	ENSG00000198881.9	0.649539	0.210119	0.548658
ASB13	ENSG00000196372.12	0.0195614	0.9086	0.972576
ASB2	ENSG00000100628.11	0.137291	0.629694	0.865009
ASB3	ENSG00000115239.21	-0.394884	0.223099	0.564092
ASB6	ENSG00000148331.11	0.12676	0.197249	0.532222
ASB7	ENSG00000183475.12	-0.113229	0.301635	0.645989
ASB8	ENSG00000177981.10	-0.0629128	0.515097	0.802247
ASB9	ENSG00000102048.15	-0.00345612	0.992825	0.998494
ASCC1	ENSG00000138303.17	-0.0916094	0.572203	0.835039
ASCC2	ENSG00000100325.14	0.0864414	0.284975	0.628922
ASCC3	ENSG00000112249.13	-0.194002	0.307364	0.652006
ASCL2	ENSG00000183734.4	0.442838	0.116779	0.40748
ASF1A	ENSG00000111875.7	-0.442868	0.0189237	0.149946
ASF1B	ENSG00000105011.8	0.0862925	0.583438	0.840748
ASGR1	ENSG00000141505.11	0.266684	0.210678	0.549348
ASGR2	ENSG00000161944.16	1.08206	0.00198104	0.0526881
ASH1L	ENSG00000116539.11	-0.124464	0.587417	0.842405
ASH2L	ENSG00000129691.15	-0.175701	0.349849	0.685339
ASH2LP1	ENSG00000224144.1	0.421731	0.486355	0.785869
ASIC1	ENSG00000110881.11	0.240566	0.548339	0.82187
ASIC3	ENSG00000213199.7	-0.173989	0.528993	0.811821
ASIC4	ENSG00000072182.12	1.29185	0.0304766	0.195424
ASIP	ENSG00000101440.9	0.867295	0.130495	1
ASL	ENSG00000126522.16	0.0067746	0.96581	0.991983
ASMT	ENSG00000196433.12	-0.598948	0.149721	0.461851
ASMTL	ENSG00000169093.15	0.13333	0.282122	0.626565
ASNA1	ENSG00000198356.11	0.0219979	0.82455	0.946205
ASNS	ENSG00000070669.16	-0.158371	0.581468	0.839525
ASNSD1	ENSG00000138381.9	-0.388291	0.0290959	0.190522
ASPH	ENSG00000198363.16	-0.082919	0.689043	0.890702
ASPHD2	ENSG00000128203.6	0.101612	0.512203	0.799973
ASPM	ENSG00000066279.16	0.218549	0.606088	0.853147
ASPRV1	ENSG00000244617.2	0.263441	0.228835	0.57117
ASPSCR1	ENSG00000169696.15	0.121764	0.446514	0.759359
ASRGL1	ENSG00000162174.12	0.174339	0.392554	0.719086
ASS1P1	ENSG00000220517.2	0.284916	0.449831	0.761408
ASS1P2	ENSG00000223922.1	-0.180485	0.676822	0.884851
ASS1P4	ENSG00000213487.3	1.39834	0.00709098	0.0882222
ASS1P6	ENSG00000215583.3	1.41537	0.014565	0.128336
ASTE1	ENSG00000034533.11	-0.571634	0.0070214	0.0880819
ASTL	ENSG00000188886.3	0.614725	0.108435	0.391569
ASTN2	ENSG00000148219.16	-0.338837	0.305906	0.650423
ASUN	ENSG00000064102.14	0.0170386	0.881186	0.964382
ASXL1	ENSG00000171456.16	0.00286135	0.979789	0.995742
ASXL2	ENSG00000143970.16	-0.207712	0.438127	0.753041
ATAD1	ENSG00000138138.13	-0.323812	0.00346196	0.0634823
ATAD2	ENSG00000156802.12	-0.112502	0.489847	0.78772
ATAD2B	ENSG00000119778.14	-0.304824	0.152342	0.466144
ATAD3A	ENSG00000197785.13	0.210149	0.157838	0.474341
ATAD3B	ENSG00000160072.19	0.122945	0.422649	0.742033
ATAD3C	ENSG00000215915.9	0.12606	0.603124	0.851815
ATAD5	ENSG00000176208.8	-0.250095	0.172503	0.496573
ATAT1	ENSG00000137343.17	0.0583195	0.58185	0.839889
ATE1	ENSG00000107669.17	-0.162519	0.329182	0.669573
ATF1	ENSG00000123268.8	-0.228038	0.223004	0.56407
ATF2	ENSG00000115966.16	-0.203944	0.203251	0.540308
ATF3	ENSG00000162772.16	0.0980034	0.783972	0.930179
ATF4	ENSG00000128272.14	0.262813	0.156372	0.472367
ATF4P1	ENSG00000213338.3	1.4634	0.00146132	0.0514947
ATF4P2	ENSG00000273041.1	1.4634	0.00146132	0.0514947
ATF4P3	ENSG00000228218.1	0.930547	0.00903522	0.0994079
ATF5	ENSG00000169136.9	0.0423977	0.848773	0.954319
ATF6	ENSG00000118217.5	-0.175575	0.389205	0.716501
ATF6B	ENSG00000213676.10	0.0164405	0.860768	0.957644
ATF7	ENSG00000170653.18	-0.0415962	0.811623	0.941164
ATF7IP	ENSG00000171681.12	-0.100882	0.640304	0.86923
ATF7IP2	ENSG00000166669.13	-0.282222	0.27095	0.615691
ATG10	ENSG00000152348.15	0.0581335	0.856444	0.95611
ATG101	ENSG00000123395.14	0.155084	0.163658	0.483183
ATG12	ENSG00000145782.12	-0.253473	0.0560811	0.274196
ATG13	ENSG00000175224.16	0.0219358	0.755776	0.919529
ATG14	ENSG00000126775.8	-0.128334	0.338136	0.675835
ATG16L1	ENSG00000085978.21	0.154885	0.247297	0.59112
ATG16L2	ENSG00000168010.10	0.231285	0.0342083	0.207272
ATG2A	ENSG00000110046.12	0.198904	0.145276	0.455475
ATG2B	ENSG00000066739.11	-0.204098	0.103162	0.382155
ATG3	ENSG00000144848.10	-0.0547524	0.778941	0.928282
ATG4A	ENSG00000101844.17	-0.0121462	0.929411	0.980119
ATG4B	ENSG00000168397.16	0.118534	0.212183	0.551014
ATG4C	ENSG00000125703.14	-0.31069	0.209024	0.547703
ATG4D	ENSG00000130734.9	0.339817	0.115592	0.405081
ATG5	ENSG00000057663.13	-0.106125	0.547103	0.821203
ATG7	ENSG00000197548.12	0.0400932	0.872465	0.961702
ATG9A	ENSG00000198925.10	0.147948	0.195436	0.52904
ATG9B	ENSG00000181652.18	-0.646476	0.019073	0.150494
ATHL1	ENSG00000142102.15	-0.172616	0.454683	0.765297
ATIC	ENSG00000138363.14	-0.164272	0.0704948	0.311367
ATL1	ENSG00000198513.11	0.503993	0.0942885	0.363743
ATL2	ENSG00000119787.13	-0.220477	0.103949	0.383753
ATL3	ENSG00000184743.12	-0.21055	0.0666398	0.302645
ATM	ENSG00000149311.17	-0.475592	0.0120089	0.115487
ATMIN	ENSG00000166454.9	-0.0445008	0.758573	0.920515
ATN1	ENSG00000111676.14	-0.0281885	0.787516	0.931358
ATOH8	ENSG00000168874.12	0.131944	0.789635	0.93195
ATOX1	ENSG00000177556.11	0.0661409	0.638245	0.868622
ATP10A	ENSG00000206190.11	-0.347461	0.00780474	0.0922293
ATP10D	ENSG00000145246.13	-0.0354928	0.906597	0.971962
ATP11A	ENSG00000068650.18	-0.0442291	0.883951	0.964506
ATP11B	ENSG00000058063.15	-0.276123	0.0845231	0.342434
ATP11C	ENSG00000101974.14	-0.188921	0.28081	0.625385
ATP13A1	ENSG00000105726.16	-0.0303241	0.793815	0.93358
ATP13A2	ENSG00000159363.17	0.017401	0.816761	0.943426
ATP13A3	ENSG00000133657.14	-0.279279	0.210371	0.548871
ATP13A4	ENSG00000127249.14	-0.702948	0.0635909	0.294289
ATP1A1	ENSG00000163399.15	-0.200343	0.17083	0.494023
ATP1A2	ENSG00000018625.14	0.492375	0.298499	0.643066
ATP1A3	ENSG00000105409.16	0.614262	0.00488235	0.0739339
ATP1A4	ENSG00000132681.16	0.73321	0.215088	0.554329
ATP1B1	ENSG00000143153.12	-0.0921112	0.739221	0.912462
ATP1B2	ENSG00000129244.8	-0.420194	0.43445	0.750211
ATP1B3	ENSG00000069849.10	0.0833252	0.587915	0.842586
ATP1B3P1	ENSG00000271707.1	0.449179	0.245259	0.58912
ATP23	ENSG00000166896.7	-0.411237	0.181502	0.509421
ATP2A1	ENSG00000196296.13	1.11398	0.000232647	0.0508667
ATP2A2	ENSG00000174437.16	0.078649	0.642342	0.870371
ATP2A3	ENSG00000074370.17	0.133217	0.330786	0.670804
ATP2B1	ENSG00000070961.15	-0.289725	0.102638	0.38082
ATP2B2	ENSG00000157087.16	1.48963	0.0134203	0.122832
ATP2B3	ENSG00000067842.17	0.847418	0.136284	0.440644
ATP2B4	ENSG00000058668.14	0.0163493	0.915268	0.975015
ATP2C1	ENSG00000017260.19	-0.0717555	0.607088	0.853601
ATP2C2	ENSG00000064270.12	1.14355	0.0542815	0.269456
ATP5A1	ENSG00000152234.15	-0.0202662	0.843744	0.952837
ATP5A1P10	ENSG00000277297.1	1.20759	0.00676757	0.0861383
ATP5A1P3	ENSG00000263232.2	1.19157	0.0124334	0.117709
ATP5A1P5	ENSG00000234861.2	1.28899	0.00434287	0.0702433
ATP5A1P7	ENSG00000241571.2	1.22491	0.00592111	0.0805155
ATP5A1P8	ENSG00000234720.3	1.21492	0.005897	0.0803626
ATP5B	ENSG00000110955.8	-0.0230311	0.857379	0.95655
ATP5BP1	ENSG00000231635.1	0.74432	0.120024	0.412013
ATP5C1	ENSG00000165629.19	-0.0308307	0.848378	0.954319
ATP5C1P1	ENSG00000224004.2	0.716613	0.0688902	0.307897
ATP5D	ENSG00000099624.7	0.133332	0.432398	0.748757
ATP5E	ENSG00000124172.9	0.0530472	0.70562	0.89901
ATP5EP2	ENSG00000180389.6	1.24575	0.00574556	0.079153
ATP5F1	ENSG00000116459.10	-0.16903	0.164623	0.484929
ATP5F1P3	ENSG00000214003.2	1.1132	0.0424899	0.233482
ATP5F1P5	ENSG00000254944.1	0.955855	0.0318569	0.199994
ATP5F1P6	ENSG00000219806.1	1.28729	0.0170922	0.141399
ATP5F1P7	ENSG00000261424.1	0.932005	0.029577	0.192423
ATP5G1	ENSG00000159199.13	0.0756452	0.470093	0.772796
ATP5G1P4	ENSG00000227440.1	1.52544	0.00950302	0.102027
ATP5G1P5	ENSG00000227590.2	1.70323	0.00434022	0.0702433
ATP5G1P6	ENSG00000214318.3	1.09998	0.0662494	0.301445
ATP5G1P7	ENSG00000232734.1	1.55182	0.00805624	0.0939797
ATP5G2	ENSG00000135390.17	0.115474	0.333092	0.672573
ATP5G2P1	ENSG00000225712.1	1.07704	0.0280631	0.185821
ATP5G2P3	ENSG00000230482.1	1.83186	0.00129419	0.0508667
ATP5G2P4	ENSG00000228847.1	1.07692	0.0105905	0.108709
ATP5G3	ENSG00000154518.9	0.0230212	0.824205	0.94613
ATP5H	ENSG00000167863.11	-0.130653	0.0663994	0.301976
ATP5HP1	ENSG00000261679.2	1.25614	0.0334636	0.205315
ATP5HP2	ENSG00000229184.2	0.857751	0.0583025	0.28048
ATP5HP4	ENSG00000234925.2	0.713014	0.0684881	0.307171
ATP5I	ENSG00000169020.9	0.376796	0.101101	0.37786
ATP5J	ENSG00000154723.12	-0.124243	0.266671	0.61172
ATP5J2	ENSG00000241468.7	0.0890249	0.369574	0.700905
ATP5J2-PTCD1	ENSG00000248919.7	-0.0395996	0.943513	1
ATP5JP1	ENSG00000237701.1	0.771587	0.195662	0.529433
ATP5L	ENSG00000167283.7	0.0589983	0.561326	0.828816
ATP5L2	ENSG00000249222.1	1.34374	0.00523222	0.0763237
ATP5LP2	ENSG00000232362.1	1.66448	0.00140519	0.0513416
ATP5LP3	ENSG00000249256.2	1.09265	0.0227524	0.165877
ATP5LP4	ENSG00000225176.2	1.37941	0.0170658	0.141241
ATP5O	ENSG00000241837.6	0.105724	0.442529	0.756207
ATP5S	ENSG00000125375.14	-0.205703	0.156997	0.473056
ATP5SL	ENSG00000105341.18	-0.0295373	0.745783	0.915563
ATP6AP1	ENSG00000071553.16	0.0958079	0.447478	0.759933
ATP6AP1L	ENSG00000205464.11	-0.561867	0.0397643	0.225369
ATP6AP2	ENSG00000182220.14	0.00892237	0.971438	0.993144
ATP6V0A1	ENSG00000033627.15	0.261318	0.188689	0.519441
ATP6V0A2	ENSG00000185344.13	0.00796584	0.943513	0.983517
ATP6V0A4	ENSG00000105929.15	1.84617	0.00196126	0.0526081
ATP6V0B	ENSG00000117410.13	0.265041	0.0544106	0.269548
ATP6V0C	ENSG00000185883.11	0.297954	0.306377	0.650784
ATP6V0CP3	ENSG00000213435.3	0.685827	0.193314	0.525929
ATP6V0D1	ENSG00000159720.11	0.111313	0.478338	0.779204
ATP6V0E1	ENSG00000113732.8	-0.0699597	0.303028	0.647627
ATP6V0E2	ENSG00000171130.17	-0.240945	0.333905	0.673064
ATP6V1A	ENSG00000114573.9	-0.0124663	0.965581	0.991983
ATP6V1B2	ENSG00000147416.10	0.0947441	0.727414	0.90788
ATP6V1C1	ENSG00000155097.11	-0.149094	0.329623	0.670068
ATP6V1C2	ENSG00000143882.10	0.803923	0.14972	0.461851
ATP6V1D	ENSG00000100554.11	-0.13015	0.402465	0.726713
ATP6V1E1	ENSG00000131100.12	-0.0768227	0.36473	0.696964
ATP6V1E1P1	ENSG00000225099.1	0.916902	0.0669106	0.303239
ATP6V1E2	ENSG00000250565.6	-0.177728	0.425572	0.744483
ATP6V1F	ENSG00000128524.4	0.168379	0.101033	0.377787
ATP6V1G1	ENSG00000136888.6	0.0211501	0.789381	0.93195
ATP6V1G1P3	ENSG00000224662.2	1.02131	0.0760353	0.325305
ATP6V1G2	ENSG00000213760.10	-0.088181	0.681118	0.886407
ATP6V1H	ENSG00000047249.16	0.0118725	0.896096	0.968391
ATP7A	ENSG00000165240.18	-0.229373	0.356451	0.690218
ATP7B	ENSG00000123191.14	0.0891474	0.728557	0.908906
ATP8A1	ENSG00000124406.16	-0.0031444	0.986567	0.996597
ATP8A2	ENSG00000132932.16	-0.399422	0.26649	0.611552
ATP8B2	ENSG00000143515.16	-0.346509	0.0282199	0.186632
ATP8B3	ENSG00000130270.16	0.187603	0.420114	0.739452
ATP8B4	ENSG00000104043.14	-0.0345378	0.891946	0.967136
ATP9A	ENSG00000054793.13	0.143168	0.65502	0.876557
ATP9B	ENSG00000166377.19	-0.118749	0.38205	0.709859
ATPAF1	ENSG00000123472.12	-0.141558	0.219441	0.559052
ATPAF2	ENSG00000171953.15	0.149089	0.205296	0.543272
ATPIF1	ENSG00000130770.17	-0.0673489	0.570593	0.83365
ATR	ENSG00000175054.14	-0.220708	0.0434365	0.236273
ATRAID	ENSG00000138085.16	-0.0193265	0.840333	0.951446
ATRIP	ENSG00000164053.18	0.0478154	0.755193	0.919221
ATRN	ENSG00000088812.17	-0.0177426	0.932324	0.981231
ATRX	ENSG00000085224.21	-0.425356	0.0618023	0.289451
ATXN1	ENSG00000124788.17	0.242537	0.188874	0.519511
ATXN10	ENSG00000130638.15	-0.0757638	0.572265	0.835039
ATXN1L	ENSG00000224470.7	0.152063	0.482923	0.783038
ATXN2	ENSG00000204842.14	-0.129607	0.245574	0.589463
ATXN2L	ENSG00000168488.18	0.0329907	0.733525	0.910317
ATXN3	ENSG00000066427.21	-0.194014	0.034956	0.210103
ATXN7	ENSG00000163635.17	-0.169114	0.496911	0.79109
ATXN7L1	ENSG00000146776.14	-0.129663	0.465233	0.771152
ATXN7L2	ENSG00000162650.16	0.0945318	0.531677	0.812834
ATXN7L3	ENSG00000087152.15	0.031734	0.654752	0.876333
ATXN7L3B	ENSG00000253719.3	-0.204451	0.0921278	0.358479
AUH	ENSG00000148090.11	0.0673903	0.67254	0.883485
AUNIP	ENSG00000127423.10	-0.250378	0.625141	0.863342
AUP1	ENSG00000115307.16	0.197095	0.0764942	0.325962
AURKA	ENSG00000087586.17	-0.00259634	0.992106	0.998416
AURKAIP1	ENSG00000175756.13	0.114818	0.492291	0.788524
AURKB	ENSG00000178999.12	0.39069	0.0804586	0.334516
AURKC	ENSG00000105146.12	0.349078	0.355511	0.689392
AUTS2	ENSG00000158321.15	0.224662	0.493763	0.789195
AVEN	ENSG00000169857.7	0.155308	0.329462	0.670002
AVIL	ENSG00000135407.10	-0.274843	0.298372	0.643066
AVL9	ENSG00000105778.17	-0.15437	0.29981	0.644547
AVPI1	ENSG00000119986.6	0.457528	0.286831	0.630738
AVPR1A	ENSG00000166148.3	-0.378167	0.429896	0.746886
AVPR2	ENSG00000126895.13	0.228886	0.627839	0.865009
AXDND1	ENSG00000162779.21	0.969118	0.105617	0.387125
AXIN1	ENSG00000103126.14	0.149734	0.258335	0.602665
AXIN2	ENSG00000168646.12	-0.643817	0.00511883	0.0754611
AXL	ENSG00000167601.11	-0.624734	0.0804056	0.334516
AZI2	ENSG00000163512.13	-0.0608468	0.733118	0.910027
AZIN1	ENSG00000155096.13	-0.189239	0.401359	0.725658
AZIN2	ENSG00000142920.16	-0.0854778	0.769114	0.925179
AZU1	ENSG00000172232.9	0.562677	0.202399	0.539435
B2M	ENSG00000166710.17	0.0706581	0.53812	0.81713
B3GALNT1	ENSG00000169255.13	-0.322436	0.379785	0.708354
B3GALNT2	ENSG00000162885.12	-0.165067	0.613907	0.857622
B3GALT2	ENSG00000162630.5	-1.68869	0.00137689	0.0513416
B3GALT4	ENSG00000235863.3	-0.0731101	0.558636	0.827245
B3GALT6	ENSG00000176022.4	0.082258	0.56638	0.8308
B3GAT1	ENSG00000109956.12	0.726187	0.0894239	0.352304
B3GAT2	ENSG00000112309.10	1.40317	0.0189633	1
B3GAT3	ENSG00000149541.9	0.148681	0.328746	0.669244
B3GAT3P1	ENSG00000244009.1	0.414212	0.164803	0.485238
B3GLCT	ENSG00000187676.7	-0.173505	0.365705	0.697572
B3GNT2	ENSG00000170340.10	0.0896409	0.702687	0.897437
B3GNT3	ENSG00000179913.10	0.294719	0.58247	0.840201
B3GNT4	ENSG00000176383.8	0.471722	0.422886	0.742069
B3GNT5	ENSG00000176597.11	0.234463	0.542771	0.819184
B3GNT7	ENSG00000156966.6	0.0928754	0.855311	0.955832
B3GNT8	ENSG00000177191.2	-0.151726	0.600551	0.850494
B3GNT9	ENSG00000237172.3	-0.227006	0.382717	0.710251
B3GNTL1	ENSG00000175711.8	0.218269	0.335626	0.674438
B4GALNT3	ENSG00000139044.10	0.129193	0.73055	0.909127
B4GALNT4	ENSG00000182272.11	0.142101	0.771411	0.926486
B4GALT1	ENSG00000086062.12	0.00383396	0.979165	0.995571
B4GALT2	ENSG00000117411.16	0.392885	0.152043	0.465476
B4GALT3	ENSG00000158850.14	0.153966	0.186291	0.515535
B4GALT4	ENSG00000121578.12	-0.132156	0.357366	0.691166
B4GALT5	ENSG00000158470.5	0.333703	0.00491226	0.073984
B4GALT6	ENSG00000118276.11	-0.395261	0.161119	0.479489
B4GALT7	ENSG00000027847.13	-0.0344675	0.74116	0.913619
B4GAT1	ENSG00000174684.6	-0.158192	0.341274	0.678803
B9D1	ENSG00000108641.14	-0.0932226	0.786466	0.930983
B9D2	ENSG00000123810.7	0.256085	0.0526227	0.264799
BAALC	ENSG00000164929.16	-1.11187	0.00491804	0.0740138
BABAM1	ENSG00000105393.15	0.242454	0.208064	0.546604
BACE1	ENSG00000186318.16	-0.361945	0.278339	0.622464
BACE2	ENSG00000182240.15	0.131888	0.708625	0.900596
BACH1	ENSG00000156273.15	-0.100822	0.776731	0.928052
BACH1-IT2	ENSG00000228817.4	-0.644686	0.0424236	0.233378
BACH2	ENSG00000112182.14	-0.277192	0.228076	0.570087
BAD	ENSG00000002330.13	-0.00109616	0.993115	0.998498
BAG1	ENSG00000107262.17	0.237547	0.0456704	0.244333
BAG2	ENSG00000112208.11	-0.483924	0.0420056	0.231864
BAG3	ENSG00000151929.9	-0.289045	0.175466	0.500714
BAG4	ENSG00000156735.10	-0.0932126	0.672126	0.883485
BAG5	ENSG00000166170.9	-0.111328	0.445535	0.758708
BAG6	ENSG00000204463.12	0.0742876	0.345537	0.682453
BAHCC1	ENSG00000266074.8	0.0307835	0.892259	0.967136
BAHD1	ENSG00000140320.11	-0.0218395	0.832141	0.948904
BAIAP2	ENSG00000175866.15	-0.156297	0.552593	0.823792
BAIAP2-AS1	ENSG00000226137.5	-0.0661942	0.820138	0.944772
BAIAP2L1	ENSG00000006453.13	-0.482437	0.177985	0.504422
BAIAP2L2	ENSG00000128298.16	-0.0594328	0.855305	0.955832
BAIAP3	ENSG00000007516.13	-0.489349	0.201471	0.538463
BAK1	ENSG00000030110.12	0.268833	0.0915572	0.357418
BAK1P1	ENSG00000175730.8	0.508099	0.0299796	0.193831
BAMBI	ENSG00000095739.10	0.724336	0.0932402	0.361273
BANF1	ENSG00000175334.7	-0.140355	0.0557357	0.2734
BANF1P2	ENSG00000230306.1	1.02697	0.0245794	0.172954
BANF1P3	ENSG00000237758.1	0.0612876	0.713276	0.901794
BANK1	ENSG00000153064.11	-0.197615	0.605047	0.85283
BANP	ENSG00000172530.20	-0.0146589	0.913145	0.974271
BAP1	ENSG00000163930.9	0.0967532	0.239768	0.582875
BARD1	ENSG00000138376.10	0.0124437	0.963864	0.991249
BASP1	ENSG00000176788.8	0.128538	0.614889	0.858136
BATF	ENSG00000156127.6	0.448368	0.0523616	0.264223
BATF2	ENSG00000168062.9	0.0897158	0.860647	0.957569
BATF3	ENSG00000123685.8	-0.628233	0.00235369	0.0553502
BAX	ENSG00000087088.19	0.127955	0.35097	0.686362
BAZ1A	ENSG00000198604.10	-0.119607	0.54197	0.81865
BAZ1B	ENSG00000009954.10	-0.158513	0.0734426	0.318748
BAZ2A	ENSG00000076108.11	-0.0232948	0.894871	0.967634
BAZ2B	ENSG00000123636.17	0.0320025	0.875217	0.962831
BBC3	ENSG00000105327.16	-0.0141641	0.928208	0.979725
BBIP1	ENSG00000214413.7	-0.278577	0.0670775	0.303657
BBOF1	ENSG00000119636.15	-0.104374	0.659071	0.878864
BBS1	ENSG00000174483.19	-0.405464	0.21687	0.556432
BBS10	ENSG00000179941.6	-0.616141	0.0461299	0.245373
BBS12	ENSG00000181004.9	-0.652563	0.0922964	0.358902
BBS2	ENSG00000125124.11	-0.259113	0.0374874	0.21818
BBS4	ENSG00000140463.13	6.69617e-05	0.999647	0.99975
BBS5	ENSG00000163093.11	-0.265308	0.350827	0.686219
BBS7	ENSG00000138686.9	-0.247124	0.11125	0.396968
BBS9	ENSG00000122507.20	-0.209226	0.175484	0.500714
BBX	ENSG00000114439.18	-0.231433	0.250622	0.59395
BCAM	ENSG00000187244.10	0.39808	0.488172	0.786425
BCAP29	ENSG00000075790.10	-0.124116	0.458297	0.767204
BCAP31	ENSG00000185825.15	-0.0102581	0.911514	0.97347
BCAR1	ENSG00000050820.16	0.555893	0.330676	0.670721
BCAR3	ENSG00000137936.16	0.206874	0.4194	0.738761
BCAS1	ENSG00000064787.13	0.496738	0.229255	0.571567
BCAS2	ENSG00000116752.5	-0.237545	0.272276	0.617107
BCAS2P2	ENSG00000234332.1	-0.55328	0.158755	0.47629
BCAS3	ENSG00000141376.21	-0.175524	0.191075	0.522464
BCAS4	ENSG00000124243.17	0.12778	0.45768	0.766975
BCAT1	ENSG00000060982.14	0.0336142	0.911917	0.973665
BCAT2	ENSG00000105552.14	0.0197189	0.891417	0.967136
BCCIP	ENSG00000107949.16	-0.218049	0.0171982	0.141854
BCDIN3D	ENSG00000186666.5	-0.274117	0.309086	0.653735
BCKDHA	ENSG00000248098.11	0.0619645	0.894664	0.967634
BCKDHB	ENSG00000083123.14	-0.249853	0.141318	0.448944
BCKDK	ENSG00000103507.13	0.289232	0.145679	0.455882
BCL10	ENSG00000142867.12	0.0208923	0.925539	0.9791
BCL11A	ENSG00000119866.20	-0.00775299	0.969082	0.992943
BCL11B	ENSG00000127152.17	-0.322781	0.118873	0.410434
BCL2	ENSG00000171791.12	-0.337747	0.0472759	0.249499
BCL2A1	ENSG00000140379.7	0.0364145	0.852777	0.954987
BCL2L1	ENSG00000171552.12	0.191391	0.132275	0.433586
BCL2L11	ENSG00000153094.21	0.0711677	0.650604	0.874446
BCL2L12	ENSG00000126453.9	-0.117445	0.450047	0.761643
BCL2L12P1	ENSG00000248530.1	0.487811	0.278141	0.62238
BCL2L13	ENSG00000099968.17	-0.122923	0.457414	0.766853
BCL2L14	ENSG00000121380.12	0.0738106	0.891978	0.967136
BCL2L15	ENSG00000188761.11	0.287627	0.344809	0.682017
BCL2L2	ENSG00000129473.9	0.11773	0.51884	0.804057
BCL3	ENSG00000069399.13	0.496915	0.0488194	0.254814
BCL6	ENSG00000113916.17	0.115822	0.585576	0.841523
BCL7A	ENSG00000110987.8	-0.0361268	0.893074	0.967136
BCL7B	ENSG00000106635.7	0.0923065	0.311311	0.655658
BCL7C	ENSG00000099385.11	0.231387	0.2814	0.625995
BCL9	ENSG00000116128.10	-0.501533	0.00171939	0.0523537
BCL9L	ENSG00000186174.12	-0.0289941	0.833572	0.948998
BCLAF1	ENSG00000029363.15	-0.232586	0.282806	0.626586
BCLAF1P1	ENSG00000248966.1	0.743862	0.0497892	0.257802
BCLAF1P2	ENSG00000279800.2	-0.0456494	0.858373	0.957018
BCO2	ENSG00000197580.11	-0.489191	0.0601035	0.28506
BCOR	ENSG00000183337.16	-0.186253	0.416401	0.736837
BCORL1	ENSG00000085185.15	-0.0164519	0.880374	0.964038
BCR	ENSG00000186716.19	0.0209774	0.879523	0.963784
BCS1L	ENSG00000074582.12	-0.0559582	0.662714	0.880935
BDH1	ENSG00000161267.11	-0.831863	2.87155e-05	0.0407241
BDH2	ENSG00000164039.14	0.0101693	0.963607	0.991249
BDH2P1	ENSG00000232699.3	0.196769	0.590558	0.84389
BDP1	ENSG00000145734.18	-0.243319	0.268331	0.613263
BECN1	ENSG00000126581.12	-0.0300392	0.754137	0.918783
BEGAIN	ENSG00000183092.16	-0.857218	0.0588283	0.281687
BEND2	ENSG00000177324.13	-0.251386	0.483713	0.783094
BEND3	ENSG00000178409.13	-0.246404	0.221359	0.561733
BEND4	ENSG00000188848.15	-0.346753	0.295457	0.639872
BEND5	ENSG00000162373.12	-0.0506167	0.884378	0.964585
BEND6	ENSG00000151917.17	0.0268086	0.959791	1
BEND7	ENSG00000165626.16	0.795576	0.0854445	0.344287
BEST1	ENSG00000167995.15	0.394636	0.14108	0.448625
BEST4	ENSG00000142959.4	-0.537474	0.0839667	0.341656
BET1	ENSG00000105829.11	-0.463187	0.0225569	0.165291
BET1L	ENSG00000177951.17	-0.09074	0.394866	0.720872
BET1P1	ENSG00000241134.3	-0.61267	0.321485	1
BEX1	ENSG00000133169.5	0.632175	0.143523	0.452927
BEX2	ENSG00000133134.11	-0.0760992	0.764128	0.9226
BEX3	ENSG00000166681.13	-0.305862	0.236171	0.578733
BEX4	ENSG00000102409.9	-0.138454	0.350588	0.686097
BEX5	ENSG00000184515.10	-0.18323	0.537945	0.817129
BFAR	ENSG00000103429.10	-0.132932	0.19138	0.522785
BFSP2	ENSG00000170819.4	-0.190055	0.698809	0.895303
BGLAP	ENSG00000242252.1	-0.304203	0.476506	0.778394
BHLHA15	ENSG00000180535.3	0.468285	0.400314	0.724508
BHLHB9	ENSG00000198908.11	-0.269166	0.348981	0.684925
BHLHE40	ENSG00000134107.4	0.503911	0.0778185	0.328779
BHLHE41	ENSG00000123095.5	-0.668773	0.117425	0.408271
BICC1	ENSG00000122870.11	-0.446098	0.456127	0.765941
BICD1	ENSG00000151746.13	-0.302215	0.134085	0.436796
BICD2	ENSG00000185963.13	-0.105495	0.571512	0.834413
BICDL1	ENSG00000135127.11	0.0745857	0.660803	0.879834
BID	ENSG00000015475.18	-0.0764272	0.631915	0.865184
BIK	ENSG00000100290.2	0.0708166	0.848132	0.954319
BIN1	ENSG00000136717.14	0.270449	0.0754727	0.324217
BIN2	ENSG00000110934.10	-0.000887892	0.99152	0.998319
BIN2P1	ENSG00000234568.3	0.859	0.0148045	0.129516
BIN2P2	ENSG00000248684.1	1.43017	0.00246909	0.0559322
BIN3	ENSG00000147439.11	-0.0465487	0.677064	0.884851
BIRC2	ENSG00000110330.8	-0.301064	0.0850615	0.343533
BIRC3	ENSG00000023445.13	-0.419986	0.104296	0.384161
BIRC5	ENSG00000089685.14	0.938294	0.00341697	0.0628349
BIRC6	ENSG00000115760.13	-0.29113	0.117575	0.408574
BIRC7	ENSG00000101197.12	1.26144	0.027155	0.182225
BISPR	ENSG00000282851.1	0.0178398	0.915389	0.975015
BIVM	ENSG00000134897.13	-0.0610875	0.795778	0.933905
BLCAP	ENSG00000166619.12	0.0367722	0.509522	0.798572
BLK	ENSG00000136573.12	-0.0758368	0.787853	0.931496
BLM	ENSG00000197299.10	-0.254774	0.219637	0.559151
BLMH	ENSG00000108578.14	0.0271563	0.819344	0.944248
BLNK	ENSG00000095585.16	-0.0654638	0.83919	0.951114
BLOC1S1	ENSG00000135441.7	0.149032	0.28503	0.628971
BLOC1S2	ENSG00000196072.11	-0.0803632	0.504304	0.796008
BLOC1S3	ENSG00000189114.6	0.173495	0.190256	0.521548
BLOC1S4	ENSG00000186222.4	-0.016198	0.9139	0.974393
BLOC1S5	ENSG00000188428.18	-0.24514	0.089232	0.351904
BLOC1S6	ENSG00000104164.10	0.010594	0.926668	0.979533
BLVRA	ENSG00000106605.10	0.0432833	0.867017	0.959839
BLVRB	ENSG00000090013.9	0.122166	0.540745	0.818202
BLZF1	ENSG00000117475.13	-0.284483	0.0865751	0.346692
BMF	ENSG00000104081.13	0.129234	0.608026	0.854308
BMI1	ENSG00000168283.13	-0.467191	0.0772724	0.327487
BMP1	ENSG00000168487.17	0.307085	0.197596	0.532889
BMP2K	ENSG00000138756.17	0.00735052	0.976656	0.994651
BMP2KL	ENSG00000204113.6	0.776985	0.0760219	0.325305
BMP3	ENSG00000152785.6	0.0390725	0.945206	0.983975
BMP6	ENSG00000153162.8	-0.147286	0.599082	0.849645
BMP8A	ENSG00000183682.7	-0.318837	0.279145	0.623474
BMP8B	ENSG00000116985.11	-0.016717	0.943972	0.983517
BMPR1A	ENSG00000107779.12	-0.365422	0.0807918	0.334896
BMPR1APS1	ENSG00000219642.2	-0.308314	0.352299	0.686891
BMPR1APS2	ENSG00000232460.4	-0.33744	0.18963	0.520832
BMPR2	ENSG00000204217.12	-0.257451	0.199581	0.536015
BMS1	ENSG00000165733.7	-0.129982	0.0536242	0.267489
BMT2	ENSG00000164603.11	-0.118919	0.625911	0.864077
BMX	ENSG00000102010.14	0.712694	0.174086	0.498845
BNC2	ENSG00000173068.17	0.39304	0.440436	0.754757
BNIP1	ENSG00000113734.17	0.210271	0.381858	0.709713
BNIP2	ENSG00000140299.11	-0.119521	0.54392	0.819901
BNIP3	ENSG00000176171.11	-0.260777	0.0853262	0.344025
BNIP3L	ENSG00000104765.15	0.0121704	0.95945	0.989931
BNIPL	ENSG00000163141.18	-0.339717	0.298606	0.643073
BOD1	ENSG00000145919.10	-0.135459	0.379338	0.708354
BOD1L1	ENSG00000038219.12	-0.0888696	0.710948	0.901373
BOK	ENSG00000176720.4	-0.0624664	0.904104	0.971291
BOLA1	ENSG00000178096.8	-0.048759	0.807349	0.939263
BOLA2	ENSG00000183336.8	-0.156015	0.726519	0.907462
BOLA2B	ENSG00000169627.7	0.332425	0.11696	0.407561
BOLA2P1	ENSG00000266575.1	1.61882	0.00449791	0.0716369
BOLA3	ENSG00000163170.11	-0.170163	0.372029	0.702636
BOP1	ENSG00000261236.6	-0.0452676	0.656896	0.877618
BORA	ENSG00000136122.15	-0.282766	0.169835	0.492606
BORCS5	ENSG00000165714.10	0.213695	0.437309	0.752573
BORCS6	ENSG00000196544.7	-0.0900488	0.653014	0.87527
BORCS7	ENSG00000166275.15	-0.0971205	0.603191	0.851815
BORCS8	ENSG00000254901.7	-0.0618215	0.714516	0.90184
bP-21264C1.2	ENSG00000278932.3	-0.455856	0.245874	0.589891
bP-2171C21.6	ENSG00000279720.1	-0.542915	0.357604	0.691262
BPGM	ENSG00000172331.11	0.338538	0.0685958	0.3073
BPHL	ENSG00000137274.12	-0.0696128	0.590033	0.843694
BPI	ENSG00000101425.12	1.02371	0.0522142	0.263835
BPNT1	ENSG00000162813.17	-0.190661	0.183145	0.511107
BPTF	ENSG00000171634.16	-0.213028	0.094551	0.364231
BRAF	ENSG00000157764.12	-0.230791	0.0795578	0.333041
BRAP	ENSG00000089234.15	-0.0567727	0.49435	0.789484
BRAT1	ENSG00000106009.15	-0.0103065	0.938434	0.982668
BRCA1	ENSG00000012048.20	0.0711973	0.695331	0.89289
BRCA2	ENSG00000139618.14	-0.325198	0.101734	0.378809
BRCC3	ENSG00000185515.14	-0.153911	0.257124	0.601758
BRCC3P1	ENSG00000251667.1	-0.170649	0.653501	0.87537
BRD1	ENSG00000100425.18	0.0127348	0.871026	0.960877
BRD2	ENSG00000204256.12	0.0584754	0.493511	0.789116
BRD3	ENSG00000169925.16	-0.0447962	0.600081	0.850198
BRD4	ENSG00000141867.17	0.0392239	0.637214	0.868007
BRD7	ENSG00000166164.15	-0.112869	0.434315	0.750076
BRD7P2	ENSG00000184100.6	0.0721	0.711917	0.901373
BRD7P4	ENSG00000218676.1	1.03808	0.00832118	0.0953216
BRD7P5	ENSG00000235768.1	0.937086	0.031011	0.197614
BRD8	ENSG00000112983.17	-0.0714892	0.598397	0.849018
BRD9	ENSG00000028310.17	0.124766	0.240533	0.584203
BRE	ENSG00000158019.20	0.117753	0.272147	0.617043
BRF1	ENSG00000185024.16	0.0639972	0.674966	0.884524
BRF2	ENSG00000104221.12	-0.0130127	0.946137	0.984531
BRI3	ENSG00000164713.9	0.134228	0.387306	0.71458
BRI3BP	ENSG00000184992.10	-0.251238	0.188087	0.518284
BRI3P1	ENSG00000225169.1	1.45178	0.00567845	0.0788421
BRICD5	ENSG00000182685.7	0.221808	0.249158	0.592885
BRIP1	ENSG00000136492.8	-0.00992728	0.969411	0.992943
BRIX1	ENSG00000113460.12	-0.112547	0.529947	0.812272
BRK1	ENSG00000254999.3	-0.00664185	0.941575	0.98304
BRMS1	ENSG00000174744.13	0.124388	0.343813	0.681239
BRMS1L	ENSG00000100916.13	-0.3624	0.131887	0.4329
BROX	ENSG00000162819.11	-0.129651	0.379652	0.708354
BRPF1	ENSG00000156983.15	0.0745796	0.53485	0.814998
BRPF3	ENSG00000096070.19	-0.117998	0.434971	0.750875
BRSK1	ENSG00000160469.16	-0.162131	0.54021	0.818044
BRSK2	ENSG00000174672.15	0.662335	0.154078	0.468931
BRWD1	ENSG00000185658.13	-0.170675	0.365616	0.697572
BRWD3	ENSG00000165288.10	-0.194911	0.398637	0.723153
BSCL2	ENSG00000168000.14	-0.00211009	0.991688	0.998352
BSDC1	ENSG00000160058.18	-0.156058	0.201384	0.538463
BSG	ENSG00000172270.18	0.0909691	0.311047	0.655625
BSN	ENSG00000164061.4	0.284358	0.492236	0.788524
BSPRY	ENSG00000119411.10	-0.0138215	0.972488	0.993643
BST1	ENSG00000109743.10	0.197377	0.560754	0.828412
BST2	ENSG00000130303.12	0.032819	0.864402	0.959276
BTAF1	ENSG00000095564.13	-0.174853	0.383846	0.711321
BTBD1	ENSG00000064726.9	-0.116886	0.440273	0.754653
BTBD10	ENSG00000148925.10	-0.23827	0.0418579	0.231443
BTBD10P1	ENSG00000257675.1	0.274239	0.552382	0.823622
BTBD11	ENSG00000151136.14	-0.196046	0.318491	0.661451
BTBD17	ENSG00000204347.3	1.29587	0.0310639	0.197692
BTBD19	ENSG00000222009.8	-0.0779811	0.728056	0.908449
BTBD2	ENSG00000133243.8	-0.074827	0.445283	0.758457
BTBD3	ENSG00000132640.14	-0.0999341	0.632045	0.865184
BTBD6	ENSG00000184887.13	0.0388004	0.817065	0.943452
BTBD6P1	ENSG00000229106.1	0.709487	0.0960532	0.367363
BTBD7	ENSG00000011114.14	-0.0532211	0.739153	0.912462
BTBD7P1	ENSG00000203414.2	0.470796	0.289635	0.633886
BTBD8	ENSG00000189195.10	-0.876444	0.0126055	0.118819
BTBD9	ENSG00000183826.16	-0.16355	0.219082	0.558687
BTD	ENSG00000169814.12	-0.151428	0.30626	0.650749
BTF3	ENSG00000145741.15	-0.0124217	0.924601	0.979089
BTF3L4	ENSG00000134717.17	-0.32756	0.0776697	0.328456
BTF3L4P1	ENSG00000232260.2	0.485311	0.260714	0.604845
BTF3L4P2	ENSG00000213189.5	-0.200771	0.397143	0.722232
BTF3L4P3	ENSG00000213108.3	-0.226866	0.566927	0.831198
BTF3P10	ENSG00000231120.3	1.12512	0.00950379	0.102027
BTF3P11	ENSG00000118903.6	1.58367	0.00207629	0.0528087
BTF3P12	ENSG00000213003.3	1.25111	0.00529183	0.0765624
BTF3P13	ENSG00000227118.3	1.45685	0.00204392	0.0526881
BTF3P14	ENSG00000262609.1	2.22758	8.93766e-05	0.0508667
BTF3P2	ENSG00000258282.2	1.42309	0.00188215	0.0526081
BTF3P4	ENSG00000224820.2	1.49641	0.00207791	0.0528087
BTF3P5	ENSG00000233594.2	1.35919	0.003257	0.0612819
BTF3P6	ENSG00000233956.1	1.83573	0.00124061	0.0508667
BTF3P7	ENSG00000219986.2	1.57518	0.00119027	0.0508667
BTF3P8	ENSG00000236813.1	1.79986	0.000281277	0.0508667
BTF3P9	ENSG00000224834.1	1.58225	0.00119656	0.0508667
BTG1	ENSG00000133639.4	-0.148734	0.409268	0.731939
BTG1P1	ENSG00000256720.1	0.230411	0.294331	0.63864
BTG2	ENSG00000159388.5	-0.261734	0.358535	0.691981
BTG3	ENSG00000154640.14	0.47898	0.195281	0.528872
BTK	ENSG00000010671.15	-0.0456785	0.866673	0.959714
BTLA	ENSG00000186265.9	-0.522552	0.141418	0.449032
BTN2A1	ENSG00000112763.15	0.180887	0.0714591	0.313641
BTN2A2	ENSG00000124508.16	0.0597687	0.742467	0.914087
BTN3A1	ENSG00000026950.16	0.241943	0.142356	0.450917
BTN3A2	ENSG00000186470.13	0.349369	0.0549791	0.270917
BTN3A3	ENSG00000111801.15	0.21324	0.0329942	0.203691
BTNL3	ENSG00000168903.8	1.1512	0.0335479	0.205638
BTNL8	ENSG00000113303.11	0.411553	0.415422	0.73666
BTNL9	ENSG00000165810.16	-0.283231	0.52486	0.808714
BTRC	ENSG00000166167.17	-0.347848	0.00958665	0.102742
BUB1	ENSG00000169679.14	-0.0198864	0.942136	0.983235
BUB1B	ENSG00000156970.12	0.498922	0.226661	0.568509
[truncated: 17,862 more rows]

## Sheet: AS+ vs control
GeneSymbol	GeneID	DESeq2_log2FC	DESeq2_pvalue	DESeq2_fdrpval
A1BG	ENSG00000121410.11	0.0528226	0.702908	1
A2M	ENSG00000175899.14	-0.0109083	0.944911	1
A4GALT	ENSG00000128274.15	0.00218351	0.982606	1
AAAS	ENSG00000094914.12	0.0571973	0.406953	0.846805
AACS	ENSG00000081760.16	0.0932634	0.300114	0.804267
AAED1	ENSG00000158122.11	-0.1225	0.269859	0.789534
AAGAB	ENSG00000103591.12	-0.0253475	0.785005	0.95711
AAK1	ENSG00000115977.18	-0.13337	0.198295	0.743653
AAMDC	ENSG00000087884.14	-0.0639633	0.659056	0.929168
AAMP	ENSG00000127837.9	0.0729672	0.382427	0.837775
AAR2	ENSG00000131043.11	0.0147992	0.883807	0.977175
AARD	ENSG00000205002.3	-0.0542773	0.545994	1
AARS	ENSG00000090861.15	0.0249666	0.739571	0.947765
AARS2	ENSG00000124608.4	-0.0707379	0.441218	0.860643
AARSD1	ENSG00000266967.6	-0.222824	0.137188	0.687413
AASDH	ENSG00000157426.13	0.133805	0.221258	0.758228
AASDHPPT	ENSG00000149313.10	-0.0014902	0.98829	0.997136
AASS	ENSG00000008311.14	0.159086	0.305099	0.805844
AATF	ENSG00000275700.4	-0.012368	0.854165	0.972249
AATK	ENSG00000181409.11	0.204491	0.19608	0.741928
AB019441.29	ENSG00000225200.2	0.0183496	0.88398	0.977175
ABAT	ENSG00000183044.11	-0.0870728	0.478969	0.871906
ABC11-4932300O16.1	ENSG00000283095.1	-0.096097	0.479202	1
ABC13-47488600E17.1	ENSG00000283199.1	-0.230528	0.146349	0.698297
ABC13-47656900H15.1	ENSG00000283566.1	-0.0331898	0.787354	0.957934
ABC7-42404400C24.1	ENSG00000277758.4	-0.0713688	0.635584	0.922459
ABCA1	ENSG00000165029.15	0.0826319	0.596929	0.910965
ABCA10	ENSG00000154263.17	-0.225584	0.158898	0.713213
ABCA13	ENSG00000179869.14	0.218501	0.0252133	0.487802
ABCA2	ENSG00000107331.16	0.0588254	0.657118	0.928735
ABCA3	ENSG00000167972.13	-0.0270788	0.842069	0.970001
ABCA5	ENSG00000154265.15	-0.296412	0.0634716	0.587766
ABCA6	ENSG00000154262.12	0.262196	0.0986895	0.645839
ABCA7	ENSG00000064687.12	0.121984	0.273228	0.791273
ABCA9	ENSG00000154258.16	0.1665	0.28696	0.79741
ABCB1	ENSG00000085563.14	0.0813007	0.562449	0.90042
ABCB10	ENSG00000135776.4	0.0171838	0.80119	0.960876
ABCB10P1	ENSG00000274099.1	0.0201142	0.892102	1
ABCB10P3	ENSG00000261524.1	-0.00544661	0.971244	1
ABCB10P4	ENSG00000260053.2	-0.057988	0.71618	1
ABCB4	ENSG00000005471.15	-0.151545	0.273563	0.791485
ABCB6	ENSG00000115657.12	-0.147283	0.362642	0.827898
ABCB7	ENSG00000131269.15	0.0797924	0.363949	0.828767
ABCB8	ENSG00000197150.12	-0.139334	0.0875326	0.625553
ABCB9	ENSG00000150967.17	-0.185583	0.200515	0.747031
ABCC1	ENSG00000103222.18	0.0627848	0.322346	0.813841
ABCC10	ENSG00000124574.14	0.001538	0.984464	0.996206
ABCC2	ENSG00000023839.10	-0.0395026	0.74149	0.948434
ABCC3	ENSG00000108846.15	0.0635884	0.679244	0.932991
ABCC4	ENSG00000125257.13	-0.091967	0.487218	0.875926
ABCC5	ENSG00000114770.16	0.205231	0.0267842	0.488617
ABCC6	ENSG00000091262.14	0.268858	0.0881322	0.627213
ABCD1	ENSG00000101986.11	0.116713	0.365743	0.829896
ABCD2	ENSG00000173208.3	-0.361052	0.0035557	0.302136
ABCD3	ENSG00000117528.11	0.192647	0.0390028	0.523399
ABCD4	ENSG00000119688.20	-0.112214	0.156072	0.71161
ABCE1	ENSG00000164163.10	-0.0309477	0.79278	0.960176
ABCF1	ENSG00000204574.12	0.0287049	0.748478	0.950029
ABCF2	ENSG00000033050.7	0.0838944	0.310873	0.809367
ABCF2P1	ENSG00000242159.1	0.108384	0.501449	1
ABCF3	ENSG00000161204.11	-0.00220771	0.971676	0.993413
ABCG1	ENSG00000160179.18	0.053378	0.740472	0.948012
ABCG2	ENSG00000118777.10	-0.0657086	0.632604	0.921425
ABHD1	ENSG00000143994.13	-0.135822	0.401518	0.844729
ABHD10	ENSG00000144827.8	0.0387349	0.597299	0.910965
ABHD11	ENSG00000106077.18	0.140246	0.260904	0.784457
ABHD12	ENSG00000100997.18	-0.0725085	0.462472	0.866557
ABHD13	ENSG00000139826.5	-0.241116	0.105159	0.65576
ABHD14A	ENSG00000248487.8	-0.0512644	0.676903	0.932341
ABHD14B	ENSG00000114779.19	-0.141014	0.138995	0.689185
ABHD15	ENSG00000168792.4	0.0677192	0.499357	0.882999
ABHD16A	ENSG00000204427.11	-0.0654691	0.563422	0.900569
ABHD16B	ENSG00000183260.7	-0.0184133	0.861969	1
ABHD17A	ENSG00000129968.15	-0.0638437	0.434901	0.859033
ABHD17AP4	ENSG00000229107.2	0.0300473	0.801734	0.960909
ABHD17AP5	ENSG00000263366.2	0.0613806	0.612199	0.914734
ABHD17B	ENSG00000107362.13	-0.26506	0.0133586	0.431514
ABHD17C	ENSG00000136379.11	0.147665	0.334476	0.820203
ABHD18	ENSG00000164074.14	-0.0874256	0.418522	0.85431
ABHD2	ENSG00000140526.17	0.261253	0.00205974	0.257564
ABHD3	ENSG00000158201.9	0.0762768	0.418562	0.85431
ABHD4	ENSG00000100439.10	0.118692	0.172191	0.725447
ABHD5	ENSG00000011198.7	0.276623	0.0271472	0.491808
ABHD6	ENSG00000163686.14	0.105003	0.404736	0.84606
ABHD8	ENSG00000127220.5	0.0679516	0.518818	0.887122
ABI1	ENSG00000136754.16	-0.0496472	0.458276	0.86572
ABI2	ENSG00000138443.15	-0.18415	0.0290062	0.503549
ABI3	ENSG00000108798.8	0.104402	0.491812	0.878358
ABL1	ENSG00000097007.17	-0.0191939	0.810731	0.963192
ABL2	ENSG00000143322.19	-0.181174	0.0172727	0.44954
ABLIM1	ENSG00000099204.18	-0.261773	0.0324233	0.51518
ABLIM2	ENSG00000163995.19	-0.359939	0.0195721	0.468699
ABLIM3	ENSG00000173210.19	0.086472	0.588882	0.90811
ABO	ENSG00000175164.13	0.187414	0.0261382	0.488617
ABR	ENSG00000159842.14	0.148445	0.101809	0.648193
ABRACL	ENSG00000146386.7	0.0788569	0.484799	0.875158
ABT1	ENSG00000146109.4	-0.103269	0.253976	0.781438
ABT1P1	ENSG00000250496.2	0.0152098	0.909604	1
ABTB1	ENSG00000114626.17	0.00532138	0.955837	0.990299
ABTB2	ENSG00000166016.5	-0.047837	0.76725	0.953894
AC000078.5	ENSG00000232926.1	-0.182847	0.110002	1
AC000089.3	ENSG00000235776.2	0.0389036	0.770566	0.954425
AC000095.9	ENSG00000270393.1	-0.0679891	0.575853	1
AC000403.4	ENSG00000278727.1	0.17973	0.24367	0.776083
AC002056.3	ENSG00000213683.4	-0.0515754	0.743566	0.949025
AC002069.5	ENSG00000228928.1	0.102329	0.457325	1
AC002075.4	ENSG00000237729.2	-0.0115001	0.940204	0.985405
AC002480.2	ENSG00000238033.1	0.0141141	0.879871	1
AC003080.4	ENSG00000234358.1	0.0976127	0.450428	1
AC003090.1	ENSG00000223561.6	0.0225971	0.865398	1
AC004019.10	ENSG00000229492.1	0.146262	0.304246	1
AC004069.2	ENSG00000251259.1	-0.00407899	0.961541	0.991519
AC004129.9	ENSG00000213798.3	-0.149439	0.35365	0.825222
AC004159.1	ENSG00000230853.1	0.091506	0.525184	1
AC004381.6	ENSG00000005189.19	-0.0344317	0.818976	0.964997
AC004386.4	ENSG00000213269.2	-0.15096	0.309537	0.808625
AC004453.8	ENSG00000146677.7	-0.0515173	0.691456	0.936666
AC004461.4	ENSG00000237347.2	-0.150288	0.335042	1
AC004540.5	ENSG00000214870.8	0.0404477	0.759087	1
AC004692.5	ENSG00000213717.3	-0.185527	0.240275	0.774799
AC004791.2	ENSG00000267453.6	0.00198778	0.982157	0.995974
AC004870.5	ENSG00000214754.3	-0.0951942	0.490224	1
AC004920.2	ENSG00000228085.1	-0.0423088	0.783589	1
AC004938.5	ENSG00000225443.1	-0.203046	0.125664	1
AC004941.5	ENSG00000231397.1	-0.0561996	0.567982	1
AC004951.6	ENSG00000228434.1	0.18659	0.222447	0.759144
AC004980.10	ENSG00000214243.3	0.0721208	0.544076	0.89523
AC004987.9	ENSG00000233225.3	0.0530532	0.694198	0.936918
AC005014.5	ENSG00000224280.1	0.0567468	0.718048	0.942673
AC005019.2	ENSG00000213875.3	-0.116384	0.418825	0.85452
AC005042.2	ENSG00000227331.1	-0.0506598	0.638676	1
AC005077.14	ENSG00000230882.1	-0.104425	0.295891	1
AC005082.12	ENSG00000226816.2	-0.376022	0.0106021	0.412777
AC005094.2	ENSG00000229949.1	-0.0313707	0.8113	1
AC005102.1	ENSG00000219039.2	-0.0192403	0.881012	1
AC005224.2	ENSG00000231595.1	-0.0783129	0.627276	1
AC005229.5	ENSG00000213210.4	-0.0817875	0.60429	0.913469
AC005229.7	ENSG00000213209.2	0.0458607	0.747066	1
AC005251.3	ENSG00000219451.3	0.0271745	0.839838	0.968848
AC005255.3	ENSG00000256210.3	0.125744	0.426895	0.857596
AC005262.4	ENSG00000266944.1	-0.243487	0.116394	0.66858
AC005300.5	ENSG00000236325.1	0.0406872	0.798128	0.960738
AC005301.9	ENSG00000283633.1	0.119537	0.459004	0.86572
AC005336.5	ENSG00000267218.2	-0.000587276	0.996854	1
AC005480.1	ENSG00000279461.1	0.122503	0.448433	0.863006
AC005517.3	ENSG00000223878.1	0.0963489	0.497227	1
AC005522.6	ENSG00000213548.3	-0.0391479	0.528028	1
AC005534.6	ENSG00000234450.1	-0.0939233	0.496021	0.88112
AC005618.6	ENSG00000272070.1	0.0924644	0.535499	1
AC005786.3	ENSG00000266959.1	-0.12476	0.438151	0.859969
AC005795.1	ENSG00000268034.1	-0.0560836	0.551737	0.898574
AC005822.1	ENSG00000235554.1	0.132853	0.156612	0.71161
AC006026.9	ENSG00000224785.1	0.0742622	0.62534	1
AC006042.8	ENSG00000233264.2	-0.498765	0.00183849	0.240844
AC006116.20	ENSG00000267710.6	0.0831967	0.548325	1
AC006116.22	ENSG00000266907.1	-0.208323	0.157961	1
AC006129.1	ENSG00000268355.1	-0.0826453	0.585162	1
AC006129.2	ENSG00000268027.5	-0.227531	0.0857893	0.62274
AC006386.1	ENSG00000279115.1	0.0496682	0.752198	0.950242
AC006445.6	ENSG00000242209.1	-0.246477	0.126682	0.675053
AC006449.2	ENSG00000279119.1	-0.160917	0.207578	1
AC006461.2	ENSG00000228568.1	-0.0363384	0.745049	1
AC006483.5	ENSG00000228974.5	0.297516	0.0629715	0.585687
AC006539.2	ENSG00000240673.1	-0.102325	0.517369	0.887122
AC006946.15	ENSG00000235478.4	-0.173016	0.270889	1
AC006946.16	ENSG00000273203.1	-0.115599	0.453711	0.864723
AC006978.6	ENSG00000235859.5	-0.0565309	0.660641	0.929763
AC007016.3	ENSG00000249930.1	0.238322	0.140825	0.690323
AC007036.6	ENSG00000227017.1	0.0268634	0.803363	1
AC007041.2	ENSG00000235411.1	-0.0615666	0.683256	0.933744
AC007228.9	ENSG00000268568.1	0.0262944	0.850946	0.970967
AC007229.3	ENSG00000267544.1	0.245455	0.105891	0.656935
AC007238.1	ENSG00000231043.3	0.0792311	0.281594	0.795444
AC007249.3	ENSG00000217258.2	0.064597	0.675283	1
AC007256.5	ENSG00000213090.2	-0.0919975	0.569943	0.902707
AC007272.3	ENSG00000224672.4	-0.119295	0.331381	1
AC007283.4	ENSG00000235579.1	-0.0539332	0.733985	0.946206
AC007318.5	ENSG00000172974.11	-0.00611609	0.948742	0.98806
AC007326.1	ENSG00000279560.1	-0.0115271	0.943034	0.986227
AC007359.6	ENSG00000236951.5	-0.0574384	0.671189	0.931667
AC007365.4	ENSG00000227791.3	-0.11021	0.468084	0.868264
AC007381.3	ENSG00000228590.1	-0.0353127	0.822357	1
AC007383.3	ENSG00000227946.1	-0.0518351	0.687285	0.934951
AC007383.6	ENSG00000159186.4	-0.0378821	0.771279	1
AC007386.2	ENSG00000237638.1	-0.234108	0.123812	1
AC007386.3	ENSG00000227394.1	0.0544209	0.727187	1
AC007387.2	ENSG00000224646.2	-0.00277303	0.985602	0.996246
AC007389.1	ENSG00000237979.1	-0.114102	0.373743	1
AC007390.4	ENSG00000233159.1	0.0669092	0.59812	1
AC007395.4	ENSG00000231386.1	0.0184128	0.815093	1
AC007560.1	ENSG00000238165.1	0.1159	0.471456	0.869364
AC007563.4	ENSG00000237930.1	-0.0270239	0.861078	1
AC007618.3	ENSG00000203648.3	-0.0909397	0.56274	0.90042
AC007679.1	ENSG00000213739.3	-0.10444	0.232548	1
AC007679.4	ENSG00000237041.1	0.1033	0.509437	1
AC007879.2	ENSG00000234902.6	0.256613	0.100687	1
AC007879.7	ENSG00000229647.1	0.0512929	0.73569	1
AC007880.1	ENSG00000234572.1	-0.320541	0.0440645	0.540871
AC007950.2	ENSG00000276651.1	-0.0429303	0.734652	1
AC007969.5	ENSG00000233762.3	-0.0804886	0.538111	0.894627
AC008065.1	ENSG00000224553.1	-0.127516	0.248771	1
AC008072.1	ENSG00000228681.1	-0.16517	0.306403	0.806288
AC008074.1	ENSG00000279644.1	0.0541824	0.635467	1
AC008155.1	ENSG00000213237.4	-0.190019	0.162041	0.715476
AC008155.2	ENSG00000213238.6	-0.0907111	0.541163	1
AC008175.1	ENSG00000235059.5	-0.0574384	0.671189	0.931667
AC008264.4	ENSG00000224545.1	-0.0493514	0.734957	1
AC008265.2	ENSG00000214815.2	0.00800092	0.954616	1
AC008427.2	ENSG00000251583.1	-0.0250919	0.867266	1
AC008522.1	ENSG00000279232.1	-0.165394	0.267105	1
AC008592.3	ENSG00000251000.1	0.048183	0.765552	0.953289
AC008694.2	ENSG00000254336.1	0.0465048	0.767133	0.953894
AC008746.12	ENSG00000267838.2	-0.156001	0.324243	0.814383
AC008753.3	ENSG00000238150.1	-0.0883228	0.520502	0.887122
AC008850.3	ENSG00000227836.1	0.0473431	0.766313	1
AC009065.1	ENSG00000279473.1	0.00628166	0.960365	1
AC009120.3	ENSG00000239763.2	-0.0316279	0.842881	0.970304
AC009245.3	ENSG00000230383.1	0.000380957	0.997317	0.999246
AC009263.2	ENSG00000234639.1	-0.131308	0.263215	1
AC009299.3	ENSG00000227403.1	-0.267157	0.0866134	0.624333
AC009299.5	ENSG00000232320.6	-0.0620284	0.682592	0.933603
AC009302.2	ENSG00000233868.1	0.0782795	0.594746	0.909825
AC009303.3	ENSG00000224967.1	0.125928	0.308214	1
AC009362.2	ENSG00000233287.1	-0.184912	0.184245	0.734823
AC009404.2	ENSG00000236255.1	0.0803106	0.593136	0.909122
AC009413.2	ENSG00000236533.1	-0.243436	0.0988068	0.646302
AC009487.6	ENSG00000226121.2	-0.10831	0.321181	0.813035
AC009495.2	ENSG00000235192.1	0.0448007	0.776779	0.955087
AC009495.3	ENSG00000232411.1	-0.126674	0.384545	1
AC009495.4	ENSG00000229195.1	-0.107145	0.495416	1
AC009500.2	ENSG00000236748.1	-0.14136	0.27619	1
AC009517.2	ENSG00000224469.1	-0.0852674	0.585235	0.906846
AC009784.3	ENSG00000232053.6	-0.113116	0.465895	1
AC009945.4	ENSG00000234356.1	0.064239	0.615513	1
AC009948.7	ENSG00000238082.1	0.0743772	0.639093	0.923344
AC009961.2	ENSG00000230783.1	0.0258941	0.851092	1
AC009961.3	ENSG00000226266.6	-0.140268	0.384387	0.839435
AC009963.3	ENSG00000233494.1	0.142172	0.247069	1
AC009963.5	ENSG00000237745.1	-0.0629009	0.67249	0.931968
AC009963.6	ENSG00000235325.1	0.142491	0.364158	0.828767
AC009969.1	ENSG00000234932.2	0.095323	0.382282	1
AC010240.2	ENSG00000235253.1	0.0611303	0.671607	0.931842
AC010240.3	ENSG00000229738.1	0.0748669	0.442713	1
AC010468.1	ENSG00000214784.4	-0.0083682	0.949916	0.988526
AC010468.3	ENSG00000250728.1	0.0450257	0.547736	1
AC010492.2	ENSG00000235081.1	0.187062	0.247915	1
AC010522.1	ENSG00000269304.1	0.137907	0.392466	0.842658
AC010547.9	ENSG00000261611.5	-0.0405454	0.63138	1
AC010642.1	ENSG00000267216.1	-0.249384	0.123081	0.675053
AC010677.5	ENSG00000232383.1	-0.00172835	0.990016	0.997631
AC010733.5	ENSG00000232713.2	-0.0862942	0.5315	0.891161
AC010878.3	ENSG00000225402.1	-0.0184614	0.893486	1
AC011242.5	ENSG00000229695.1	0.271965	0.0797521	1
AC011290.5	ENSG00000236015.1	-0.00327768	0.97554	1
AC011747.4	ENSG00000236008.1	0.369584	0.0220536	1
AC011816.1	ENSG00000234073.1	0.0172028	0.89614	1
AC011933.2	ENSG00000228007.1	0.0385834	0.762113	0.9527
AC011998.2	ENSG00000229744.1	-0.0137665	0.850972	1
AC012005.1	ENSG00000279274.1	0.0496682	0.752198	0.950242
AC012065.5	ENSG00000233416.1	0.0615909	0.700755	1
AC012066.1	ENSG00000213197.3	-0.0634879	0.693028	1
AC012074.2	ENSG00000235072.2	-0.081097	0.592887	0.909122
AC012354.8	ENSG00000231848.1	-0.0150142	0.923453	0.984357
AC012358.4	ENSG00000227799.1	-0.105197	0.492942	1
AC012442.6	ENSG00000228251.1	-0.119419	0.422893	1
AC012493.1	ENSG00000238029.1	0.000986556	0.993765	1
AC012512.1	ENSG00000226539.1	0.165972	0.0782216	1
AC012513.4	ENSG00000236478.2	0.0783071	0.620417	1
AC012671.2	ENSG00000224291.1	-0.152841	0.344221	0.8215
AC013262.1	ENSG00000233444.1	0.0669219	0.6588	1
AC013267.1	ENSG00000237953.1	-0.0390607	0.794056	1
AC013269.5	ENSG00000184761.7	-0.0425229	0.699621	1
AC013271.5	ENSG00000283684.1	-0.0560918	0.399036	1
AC013404.1	ENSG00000231017.1	-0.103553	0.514692	0.8863
AC013410.1	ENSG00000237016.1	0.0904668	0.507997	1
AC013429.5	ENSG00000234995.1	-0.0986631	0.438057	1
AC013461.1	ENSG00000091436.16	0.381184	0.0043016	0.312436
AC013470.6	ENSG00000236048.2	-0.0508189	0.752721	1
AC013474.4	ENSG00000235128.1	-0.103886	0.443855	1
AC015849.14	ENSG00000271268.1	0.0249783	0.877492	0.975807
AC015849.16	ENSG00000270977.1	-0.0196915	0.891345	1
AC015977.5	ENSG00000225024.1	-0.154906	0.310074	0.809305
AC016292.3	ENSG00000108958.4	-0.0423906	0.654657	0.927465
AC016577.1	ENSG00000279646.1	0.0631159	0.696065	0.937182
AC016691.2	ENSG00000233741.1	-0.154507	0.316925	0.811097
AC016700.4	ENSG00000225392.1	0.0797216	0.566992	1
AC016700.6	ENSG00000231414.1	-0.0543929	0.538743	0.894771
AC016708.2	ENSG00000230076.1	0.00901231	0.953016	0.989345
AC016712.2	ENSG00000235225.1	-0.0865981	0.535073	0.893385
AC016716.1	ENSG00000223427.1	-0.138712	0.326947	0.815001
AC016734.2	ENSG00000228305.2	-0.0490982	0.733567	0.946206
AC016735.2	ENSG00000231826.5	0.10161	0.435002	1
AC016739.2	ENSG00000218175.2	-0.0944689	0.510213	0.884758
AC016772.4	ENSG00000226072.1	0.00555965	0.967894	1
AC016894.1	ENSG00000234624.2	-0.0696444	0.636771	0.922695
AC017002.1	ENSG00000240350.2	0.0480704	0.748058	1
AC017002.2	ENSG00000224959.1	0.0311343	0.843312	1
AC017035.2	ENSG00000224442.1	0.10313	0.518583	0.887122
AC017060.1	ENSG00000236039.2	0.115718	0.244626	1
AC017074.2	ENSG00000227359.1	0.104737	0.502154	1
AC017078.1	ENSG00000233829.1	-0.0671823	0.585439	1
AC017079.3	ENSG00000185631.7	-0.0582876	0.690284	1
AC017080.1	ENSG00000232238.1	-0.112225	0.481388	0.873132
AC018463.4	ENSG00000230154.1	-0.27795	0.0836562	0.620241
AC018735.1	ENSG00000226553.1	0.150487	0.348959	0.823679
AC018738.2	ENSG00000237039.1	-0.075311	0.557596	0.90042
AC018865.5	ENSG00000217289.3	0.0647388	0.689068	0.935393
AC019097.7	ENSG00000231822.1	-0.0140761	0.915557	0.982403
AC019109.1	ENSG00000224826.1	-0.0187473	0.829895	1
AC019129.1	ENSG00000219391.1	-0.0932286	0.527045	0.889955
AC019178.3	ENSG00000223824.1	-0.101588	0.161449	1
AC019181.3	ENSG00000224331.2	-0.038398	0.811047	0.963305
AC020550.7	ENSG00000231699.1	0.0279666	0.837613	1
AC020983.5	ENSG00000243099.1	-0.0907187	0.556045	0.90017
AC021016.7	ENSG00000230580.1	0.0956982	0.418338	0.854289
AC021021.1	ENSG00000231610.1	-0.278725	0.0858179	1
AC021224.1	ENSG00000262477.1	-0.0460008	0.738063	0.9473
AC022007.5	ENSG00000206567.9	0.309543	0.0462618	1
AC022182.1	ENSG00000254777.5	-0.242874	0.12215	1
AC022182.2	ENSG00000255397.1	-0.0782228	0.621205	0.916744
AC022182.3	ENSG00000254802.1	-0.113619	0.464912	0.866596
AC022210.2	ENSG00000213399.3	0.00116127	0.993855	0.998337
AC023449.2	ENSG00000223628.2	-0.0274873	0.840652	1
AC024082.4	ENSG00000231931.1	0.0826079	0.609121	0.914437
AC024084.1	ENSG00000230649.2	-0.0426391	0.785212	1
AC024560.2	ENSG00000236833.1	0.20481	0.14096	1
AC024704.2	ENSG00000244063.1	-0.0895293	0.551054	1
AC024937.4	ENSG00000231464.1	0.129288	0.339312	0.820465
AC024937.6	ENSG00000231443.2	0.151069	0.335682	0.820203
AC025335.1	ENSG00000179859.8	0.0387033	0.789868	0.95868
AC025750.5	ENSG00000236913.1	-0.147584	0.346921	0.822519
AC026150.8	ENSG00000260693.1	0.0504236	0.732658	0.945943
AC026271.5	ENSG00000174977.8	0.106355	0.346804	0.822519
AC027612.1	ENSG00000232531.3	0.0416645	0.754483	0.950508
AC060834.2	ENSG00000197320.5	0.103289	0.518861	0.887122
AC061992.2	ENSG00000267737.1	0.0964954	0.502283	1
AC062028.1	ENSG00000145063.14	-0.143443	0.192779	1
AC064834.2	ENSG00000223466.1	-0.0102763	0.94173	1
AC064850.4	ENSG00000235651.1	0.0264634	0.868142	1
AC067945.3	ENSG00000229023.1	0.085273	0.549173	1
AC067960.1	ENSG00000234455.1	-0.0721668	0.499137	1
AC068134.10	ENSG00000251485.1	-0.219587	0.174316	0.727725
AC068137.13	ENSG00000226915.1	-0.0225723	0.881195	0.975915
AC068282.3	ENSG00000236682.1	0.0473389	0.755432	0.950508
AC068522.4	ENSG00000242970.2	-0.00304251	0.979912	0.995255
AC068538.2	ENSG00000204637.4	-0.000553652	0.995431	1
AC068657.2	ENSG00000223908.5	-0.240432	0.0948273	1
AC069213.4	ENSG00000227433.1	0.0616164	0.691119	1
AC073046.25	ENSG00000235499.1	0.110364	0.476406	0.87106
AC073052.1	ENSG00000228446.2	-0.163067	0.187357	1
AC073063.10	ENSG00000228335.1	0.0100553	0.945724	0.987398
AC073072.6	ENSG00000228803.1	0.0191704	0.861474	1
AC073072.7	ENSG00000234513.1	-0.0302397	0.801003	0.960876
AC073109.2	ENSG00000235920.1	0.00594526	0.969132	1
AC073115.6	ENSG00000237471.1	-0.0583185	0.708785	0.939973
AC073115.7	ENSG00000229628.1	0.215241	0.17334	0.727054
AC073150.6	ENSG00000235574.1	0.030524	0.740447	1
AC073264.10	ENSG00000229977.2	-0.107628	0.40138	0.844555
AC073325.2	ENSG00000226999.1	0.197462	0.217265	0.756767
AC073465.3	ENSG00000226131.1	0.142684	0.372228	1
AC073869.2	ENSG00000224425.2	-0.0317084	0.841851	1
AC073900.4	ENSG00000224475.1	0.00907722	0.954994	0.989874
AC074019.2	ENSG00000203387.2	0.0221001	0.875774	1
AC074033.1	ENSG00000281137.1	-0.0896703	0.533796	0.892801
AC074117.13	ENSG00000235267.1	-0.158656	0.326053	0.814652
AC074389.5	ENSG00000231476.1	0.115218	0.205947	1
AC078899.1	ENSG00000213985.4	0.147135	0.270355	0.789534
AC078974.2	ENSG00000235463.1	0.0628317	0.238226	1
AC079150.2	ENSG00000226338.1	-0.0511549	0.702662	1
AC079199.2	ENSG00000226117.1	-0.0197	0.781208	1
AC079250.1	ENSG00000230979.3	-0.0618379	0.632774	0.921511
AC079354.6	ENSG00000224463.1	-0.0787963	0.625391	0.918492
AC079741.2	ENSG00000180019.5	-0.0176251	0.896332	1
AC079767.3	ENSG00000223433.1	-0.0517641	0.729905	1
AC079767.4	ENSG00000224137.1	0.00260024	0.987084	0.996959
AC079776.4	ENSG00000234559.1	-0.0855909	0.558359	0.90042
AC079781.7	ENSG00000232032.1	-0.179145	0.259516	1
AC079781.8	ENSG00000232097.1	0.129362	0.357927	1
AC079807.3	ENSG00000236549.1	-0.125559	0.436606	0.859033
AC079807.4	ENSG00000230773.6	-0.0267741	0.81536	1
AC079834.1	ENSG00000230406.2	-0.0846529	0.581251	0.90537
AC079922.2	ENSG00000231747.1	-0.0186851	0.896804	0.978158
AC079922.3	ENSG00000237753.1	0.122099	0.44691	0.862147
AC080002.1	ENSG00000230621.1	-0.0988855	0.484859	1
AC080125.1	ENSG00000225406.1	-0.13466	0.38435	0.839435
AC083843.1	ENSG00000259820.1	0.0898004	0.512537	0.885246
AC083855.5	ENSG00000226621.1	-0.0919225	0.567424	1
AC083862.6	ENSG00000223500.1	-0.0615229	0.658119	1
AC083863.5	ENSG00000224573.1	-0.0804603	0.542618	1
AC083873.4	ENSG00000237821.1	-0.0701622	0.547386	0.896312
AC084290.2	ENSG00000229899.1	0.196427	0.090853	1
AC087163.2	ENSG00000232344.2	0.127899	0.429317	0.857821
AC087499.10	ENSG00000227685.1	-0.128075	0.0444291	1
AC087499.5	ENSG00000235546.2	-0.0459896	0.776234	0.955087
AC087650.1	ENSG00000237888.1	-0.0663748	0.679242	0.932991
AC090453.1	ENSG00000243503.2	-0.00307648	0.983817	0.996152
AC090498.1	ENSG00000279483.1	-0.132035	0.151255	0.70525
AC090602.2	ENSG00000242088.1	-0.139351	0.310667	0.809367
AC090804.1	ENSG00000230593.3	0.104943	0.483476	0.874379
AC090945.1	ENSG00000224728.1	-0.0392558	0.805316	0.96122
AC091492.2	ENSG00000225026.1	-0.00246539	0.987149	1
AC091633.2	ENSG00000236844.1	-0.117939	0.398911	0.844478
AC091814.2	ENSG00000225231.1	-0.0064743	0.93622	0.985359
AC092066.6	ENSG00000236807.1	0.0235316	0.883408	1
AC092106.1	ENSG00000224061.1	0.0232329	0.87816	0.975807
AC092106.2	ENSG00000213295.3	-0.147622	0.334361	0.820203
AC092155.1	ENSG00000229503.1	-0.158312	0.119127	0.670294
AC092566.1	ENSG00000261866.2	0.0931414	0.52777	1
AC092568.1	ENSG00000236596.1	0.0279763	0.844395	1
AC092570.3	ENSG00000237549.1	-0.110614	0.494267	0.880395
AC092580.4	ENSG00000235576.1	0.152524	0.343808	0.821274
AC092610.12	ENSG00000213935.3	-0.147557	0.238726	0.773908
AC092620.3	ENSG00000237772.1	-0.0854019	0.538087	1
AC092638.2	ENSG00000235218.2	-0.0503002	0.546442	1
AC092641.2	ENSG00000227176.1	-0.0631073	0.696783	0.937325
AC092642.1	ENSG00000213126.2	0.118132	0.211421	1
AC092664.1	ENSG00000233370.1	-0.113164	0.272524	1
AC092798.2	ENSG00000213872.3	-0.136948	0.38155	0.837688
AC092835.2	ENSG00000233757.6	0.187898	0.210008	0.753813
AC092933.3	ENSG00000225770.1	-0.162104	0.302178	0.805381
AC093106.4	ENSG00000236238.2	-0.0183708	0.904291	0.979567
AC093106.6	ENSG00000236395.1	-0.0826204	0.605759	0.913796
AC093107.7	ENSG00000223718.3	-0.165623	0.281735	0.795444
AC093142.2	ENSG00000230480.1	-0.168555	0.295979	0.800149
AC093323.3	ENSG00000170846.16	-0.113985	0.349856	0.823679
AC093375.1	ENSG00000226383.6	0.0147719	0.890151	1
AC093609.1	ENSG00000230587.1	0.0640087	0.675202	0.932329
AC093627.10	ENSG00000240859.1	0.221908	0.154383	0.710835
AC093627.8	ENSG00000242611.2	-0.111808	0.410906	1
AC093627.9	ENSG00000242474.2	-0.029676	0.851379	0.970967
AC093642.3	ENSG00000237940.3	-0.0991754	0.50624	0.884111
AC093642.4	ENSG00000226423.1	-0.264481	0.100738	0.646861
AC093698.1	ENSG00000185078.3	-0.079823	0.547884	0.896436
AC093724.2	ENSG00000213222.3	0.058458	0.718187	0.942701
AC093850.1	ENSG00000216721.3	0.0673532	0.614876	1
AC096664.1	ENSG00000234488.1	-0.172695	0.246145	0.776163
AC097359.2	ENSG00000231449.1	-0.0437567	0.741152	1
AC097523.1	ENSG00000233045.1	0.0640205	0.526775	0.889874
AC097523.3	ENSG00000237939.1	-0.284999	0.0152138	1
AC097533.1	ENSG00000237868.1	-0.0405778	0.784357	0.95711
AC097711.1	ENSG00000236530.2	-0.0804578	0.577927	1
AC097713.4	ENSG00000231682.1	0.0262775	0.867989	0.975018
AC097713.5	ENSG00000237784.1	-0.201599	0.151354	0.70526
AC097721.2	ENSG00000228043.5	-0.0756427	0.611746	1
AC098614.1	ENSG00000223968.1	-0.249395	0.0802118	0.614404
AC098823.3	ENSG00000226125.1	0.227559	0.13145	1
AC098824.6	ENSG00000232202.1	0.194455	0.217683	1
AC098828.3	ENSG00000213729.3	-0.11002	0.487996	0.875926
AC099535.4	ENSG00000230807.1	-0.208596	0.173696	0.727256
AC099552.2	ENSG00000225612.1	0.000324222	0.9982	1
AC104024.1	ENSG00000230709.1	-0.0701223	0.498853	1
AC104076.2	ENSG00000236667.1	-0.144626	0.334919	0.820203
AC104131.1	ENSG00000213115.2	0.0571961	0.70045	1
AC104135.2	ENSG00000236209.1	0.0556093	0.673405	0.931968
AC104297.1	ENSG00000213383.2	-0.134277	0.392785	0.842658
AC104306.1	ENSG00000213849.3	-0.192486	0.192404	0.739051
AC104308.2	ENSG00000226489.1	0.0153252	0.891429	1
AC104389.1	ENSG00000279346.1	-0.0760217	0.131695	1
AC104389.2	ENSG00000279824.1	-0.0679904	0.130434	1
AC104634.3	ENSG00000231494.1	0.0277332	0.850627	1
AC104651.2	ENSG00000225496.1	-0.0465797	0.755029	1
AC104653.1	ENSG00000228857.2	-0.324334	0.044644	0.543417
AC104655.3	ENSG00000226508.1	0.0831259	0.507234	1
AC104820.2	ENSG00000234663.5	-0.178498	0.264289	0.786067
AC104843.3	ENSG00000225416.1	-0.0602666	0.703868	0.939035
AC104978.1	ENSG00000238149.1	-0.188195	0.241812	0.77595
AC105052.1	ENSG00000279168.1	-0.055353	0.715978	0.941671
AC105342.1	ENSG00000234429.1	-0.0433245	0.782094	1
AC105402.2	ENSG00000228848.3	-0.14019	0.314682	1
AC105402.3	ENSG00000226340.1	-0.0339402	0.730265	1
AC107083.1	ENSG00000233702.1	0.030611	0.764703	1
AC107983.4	ENSG00000227077.3	-0.0872874	0.473274	0.870163
AC108039.1	ENSG00000213486.3	-0.118679	0.449993	1
AC108059.1	ENSG00000234044.1	0.0591344	0.60375	1
AC108059.2	ENSG00000232101.1	-0.0231843	0.849544	1
AC108448.2	ENSG00000236710.1	0.0367485	0.783376	1
AC108463.2	ENSG00000227992.1	0.0519244	0.694147	1
AC108479.2	ENSG00000233205.1	0.198685	0.125192	0.675053
AC108488.4	ENSG00000242282.6	0.149201	0.353897	0.825222
AC109815.2	ENSG00000233307.1	0.118964	0.428908	1
AC109826.1	ENSG00000226791.6	-0.129914	0.368636	0.832287
AC110926.4	ENSG00000226789.1	-0.0690075	0.665255	0.930713
AC111155.1	ENSG00000224011.1	-0.137198	0.352172	0.824586
AC111200.7	ENSG00000231351.2	0.133262	0.34481	0.821772
AC112229.1	ENSG00000230650.1	0.00512449	0.970485	1
AC113404.1	ENSG00000254893.5	-0.102733	0.462715	0.866557
AC114730.2	ENSG00000235151.1	-0.296318	0.0115981	1
AC114752.3	ENSG00000238201.1	-0.00182036	0.990062	0.997631
AC114755.3	ENSG00000227513.1	-0.184509	0.246224	1
AC114760.1	ENSG00000227878.2	0.00204317	0.976308	1
AC114776.1	ENSG00000216867.2	-0.075733	0.538441	0.894627
AC115617.2	ENSG00000233585.1	0.0528826	0.712699	0.940872
AC125238.2	ENSG00000233459.1	0.0182256	0.910275	0.981466
AC129492.1	ENSG00000279152.1	-0.110564	0.325028	1
AC131056.5	ENSG00000278097.1	0		1
AC133644.2	ENSG00000280721.1	0.0231059	0.884758	0.977175
AC133644.3	ENSG00000214354.3	0.00897467	0.955177	1
AC133965.1	ENSG00000225933.1	-0.127199	0.411546	0.849831
AC137934.1	ENSG00000260923.5	0.183799	0.252368	0.781317
AC138035.1	ENSG00000250765.6	0.313876	0.0505473	0.556407
AC138035.2	ENSG00000238035.8	0.200011	0.0350822	0.518206
AC138517.4	ENSG00000249215.1	0.22912	0.125143	0.675053
AC138517.6	ENSG00000283288.1	0.0272109	0.819207	1
AC138645.2	ENSG00000283194.1	-0.0487499	0.745937	1
AC138649.1	ENSG00000277867.1	0.0509388	0.749672	0.950242
AC138969.4	ENSG00000183889.12	-0.202224	0.0255353	0.488231
AC139085.2	ENSG00000265626.1	-0.135448	0.392037	0.842658
AC139143.2	ENSG00000230080.2	0.021571	0.886154	0.977175
AC139712.2	ENSG00000204993.3	0.0828717	0.444284	1
AC140076.1	ENSG00000227309.1	-0.246404	0.127425	0.67511
AC142472.6	ENSG00000276728.1	-0.196221	0.201632	0.747426
AC144530.1	ENSG00000234742.1	-0.0670241	0.608715	0.914171
AC144568.4	ENSG00000253620.2	-0.00665895	0.962045	0.991519
AC144652.1	ENSG00000273117.1	-0.044029	0.7459	0.949211
AC144831.1	ENSG00000261888.1	0.0235605	0.875837	0.975807
AC144831.3	ENSG00000274370.1	0.0677762	0.674572	0.932321
AC159540.1	ENSG00000230606.10	-0.131868	0.330261	0.816722
AC241377.1	ENSG00000281741.1	-0.268312	0.0486589	0.553077
AC241585.1	ENSG00000281571.1	-0.292102	0.0342354	0.516909
AC243756.1	ENSG00000270339.2	-0.110042	0.491078	1
AC245100.1	ENSG00000280649.1	-0.325212	0.015451	0.438048
ACAA1	ENSG00000060971.17	0.0596764	0.419631	0.854935
ACAA2	ENSG00000167315.17	-0.0420271	0.709339	0.940159
ACACA	ENSG00000278540.4	0.0823439	0.327906	0.815593
ACACB	ENSG00000076555.15	-0.103904	0.429858	0.857821
ACAD10	ENSG00000111271.14	0.0331495	0.662479	0.930225
ACAD11	ENSG00000240303.7	0.0696905	0.606005	0.913796
ACAD8	ENSG00000151498.11	0.0600862	0.376718	0.836238
ACAD9	ENSG00000177646.18	-0.129888	0.385997	0.839553
ACADM	ENSG00000117054.13	0.0344057	0.730001	0.945339
ACADS	ENSG00000122971.8	-0.0903071	0.370316	0.833221
ACADSB	ENSG00000196177.12	-0.110122	0.218567	0.756767
ACADVL	ENSG00000072778.19	0.0886527	0.237915	0.773054
ACAP1	ENSG00000072818.11	-0.174665	0.0476663	0.550482
ACAP2	ENSG00000114331.13	0.0233135	0.803497	0.961197
ACAP3	ENSG00000131584.18	0.0502738	0.574516	0.904265
ACAT1	ENSG00000075239.13	-0.0133501	0.893379	0.977259
ACAT2	ENSG00000120437.8	-0.0323789	0.72247	0.943267
ACBD3	ENSG00000182827.8	-0.0243666	0.75477	0.950508
ACBD4	ENSG00000181513.14	-0.125265	0.324501	0.814458
ACBD5	ENSG00000107897.18	0.0477014	0.632304	0.921425
ACBD6	ENSG00000230124.6	-0.106677	0.182652	0.734186
ACBD7	ENSG00000176244.6	-0.108725	0.255004	1
ACCS	ENSG00000110455.13	0.126141	0.434874	0.859033
ACCSL	ENSG00000205126.2	0.0698117	0.464273	1
ACD	ENSG00000102977.13	-0.00883181	0.907197	0.980595
ACE	ENSG00000159640.15	0.0734935	0.647755	0.925722
ACER1	ENSG00000167769.4	-0.0159575	0.921189	0.983902
ACER2	ENSG00000177076.5	-0.0478865	0.76329	0.95319
ACER3	ENSG00000078124.11	0.161424	0.194971	0.740903
ACIN1	ENSG00000100813.14	0.0177526	0.771188	0.954425
ACKR2	ENSG00000144648.15	-0.148799	0.302075	1
ACKR3	ENSG00000144476.5	0.193973	0.167111	0.719215
ACKR4	ENSG00000129048.6	-0.0573759	0.660241	1
ACLY	ENSG00000131473.16	0.133065	0.0960157	0.64084
ACO1	ENSG00000122729.18	0.230029	0.0147797	0.434544
ACO2	ENSG00000100412.15	0.0547638	0.380467	0.837541
ACOT1	ENSG00000184227.7	-0.168041	0.159561	0.713606
ACOT11	ENSG00000162390.17	0.315097	0.0339608	0.516909
ACOT13	ENSG00000112304.10	0.0714776	0.60206	0.912602
ACOT2	ENSG00000119673.14	-0.221913	0.0337419	0.516909
ACOT4	ENSG00000177465.4	-0.21318	0.187706	0.73728
ACOT7	ENSG00000097021.19	-0.214868	0.0888452	0.628684
ACOT8	ENSG00000101473.16	-0.0244678	0.7199	0.942738
ACOT9	ENSG00000123130.16	0.167715	0.0337523	0.516909
ACOX1	ENSG00000161533.11	0.174592	0.0789134	0.613191
ACOX2	ENSG00000168306.12	0.103495	0.484746	1
ACOX3	ENSG00000087008.15	0.0305513	0.734023	0.946206
ACP1	ENSG00000143727.15	-0.128523	0.0482283	0.552967
ACP2	ENSG00000134575.9	0.163729	0.119757	0.670294
ACP5	ENSG00000102575.10	0.172943	0.227127	0.76422
ACP6	ENSG00000162836.11	0.12193	0.357323	0.825765
ACPP	ENSG00000014257.15	0.316864	0.0282104	0.498934
ACRBP	ENSG00000111644.7	0.107237	0.483514	0.874379
ACRC	ENSG00000147174.11	0.172296	0.0714151	0.598117
ACSBG1	ENSG00000103740.9	0.17246	0.251986	0.781317
ACSF2	ENSG00000167107.12	0.0260632	0.787351	0.957934
ACSF3	ENSG00000176715.15	0.00508525	0.950901	0.988641
ACSL1	ENSG00000151726.13	0.103729	0.33183	0.81837
ACSL3	ENSG00000123983.13	0.103214	0.134086	0.684418
ACSL4	ENSG00000068366.19	0.194169	0.018643	0.460817
ACSL5	ENSG00000197142.10	0.0523846	0.474889	0.870666
ACSL6	ENSG00000164398.12	-0.320923	0.0404138	0.530384
ACSM1	ENSG00000166743.9	0.183114	0.239456	0.774161
ACSM3	ENSG00000005187.11	0.0288266	0.821523	0.965224
ACSS1	ENSG00000154930.14	0.0237001	0.729705	0.945262
ACSS2	ENSG00000131069.19	0.246614	0.0567774	0.577217
ACSS3	ENSG00000111058.7	0.144369	0.30435	1
ACTA1	ENSG00000143632.14	0.133878	0.298353	0.802528
ACTA2	ENSG00000107796.13	0.614361	5.75355e-05	0.0837194
ACTB	ENSG00000075624.13	0.165114	0.0228549	0.472005
ACTBP1	ENSG00000229145.1	0.151047	0.308447	0.807624
ACTBP11	ENSG00000188460.4	0.111671	0.418249	0.854289
ACTBP12	ENSG00000233125.3	-0.12919	0.418516	0.85431
ACTBP14	ENSG00000229001.1	-0.00378409	0.98124	0.995756
ACTBP2	ENSG00000213763.4	0.186715	0.148402	0.700764
ACTBP6	ENSG00000203413.3	0.15063	0.335301	1
ACTBP7	ENSG00000185607.5	0.134357	0.33378	0.819746
ACTBP8	ENSG00000220267.1	0.110932	0.438612	0.860056
ACTBP9	ENSG00000266920.1	0.193721	0.175134	0.728482
ACTC1	ENSG00000159251.6	0.0825152	0.606485	0.913796
ACTG1	ENSG00000184009.9	0.0906465	0.235013	0.771048
ACTG1P1	ENSG00000178631.7	0.0864961	0.546426	0.895841
ACTG1P10	ENSG00000231340.1	0.146331	0.219964	0.756767
ACTG1P11	ENSG00000229465.1	0.0451008	0.774785	0.955021
ACTG1P12	ENSG00000226642.1	0.144388	0.210149	0.753813
ACTG1P14	ENSG00000230581.2	0.0562571	0.67316	0.931968
ACTG1P15	ENSG00000259904.1	0.137552	0.372009	0.834057
ACTG1P18	ENSG00000218475.2	0.0305144	0.850344	0.970967
ACTG1P19	ENSG00000237999.2	0.178914	0.151091	0.70525
ACTG1P2	ENSG00000229129.1	0.0451008	0.774785	0.955021
ACTG1P20	ENSG00000241547.1	0.166809	0.155514	0.71161
ACTG1P21	ENSG00000232672.1	-0.102144	0.525787	0.888769
ACTG1P23	ENSG00000230362.1	0.0131314	0.923565	0.984357
ACTG1P24	ENSG00000226359.1	0.180179	0.253938	0.781438
ACTG1P3	ENSG00000215388.3	-0.0178298	0.886318	0.977175
ACTG1P9	ENSG00000229349.2	0.0135058	0.919035	0.983228
ACTG2	ENSG00000163017.13	-0.150101	0.318216	1
ACTL10	ENSG00000182584.4	0.1029	0.522385	0.887421
ACTL6A	ENSG00000136518.16	0.0897786	0.256313	0.781438
ACTN1	ENSG00000072110.13	0.0360925	0.784745	0.95711
ACTN2	ENSG00000077522.12	0.0984987	0.427821	1
ACTN3	ENSG00000248746.5	-0.130018	0.372989	1
ACTN4	ENSG00000130402.11	0.14153	0.116079	0.66851
ACTN4P1	ENSG00000213493.3	0.0713005	0.644584	0.924775
ACTN4P2	ENSG00000214141.4	0.110294	0.391088	1
ACTR10	ENSG00000131966.13	0.048323	0.577719	0.904633
ACTR1A	ENSG00000138107.12	0.138015	0.0712798	0.598117
ACTR1B	ENSG00000115073.7	-0.00490495	0.945758	0.987398
ACTR2	ENSG00000138071.13	0.0654328	0.464081	0.866557
ACTR3	ENSG00000115091.11	0.0125272	0.896049	0.977985
ACTR3B	ENSG00000133627.17	0.105416	0.308098	0.807343
ACTR3C	ENSG00000106526.10	0.130794	0.317203	0.811097
ACTR3P2	ENSG00000232267.1	-0.0936626	0.548469	1
ACTR5	ENSG00000101442.9	-0.0122297	0.903781	0.979567
ACTR6	ENSG00000075089.9	-0.203274	0.145578	0.698265
ACTR8	ENSG00000113812.13	0.0989699	0.250147	0.779226
ACVR1	ENSG00000115170.13	-0.0712524	0.518838	0.887122
ACVR1B	ENSG00000135503.12	0.155005	0.107419	0.659823
ACVR1C	ENSG00000123612.15	-0.152386	0.337951	0.820203
ACVR2A	ENSG00000121989.14	-0.11544	0.418799	0.85452
ACVR2B	ENSG00000114739.13	-0.0360566	0.781389	0.956625
ACVRL1	ENSG00000139567.12	0.239295	0.132709	0.682454
ACY1	ENSG00000243989.8	0.00752164	0.9536	1
ACY3	ENSG00000132744.7	-0.162625	0.314324	0.810082
ACYP1	ENSG00000119640.8	-0.219879	0.0492031	0.553077
ACYP2	ENSG00000170634.12	0.05273	0.643249	0.924472
AD000091.3	ENSG00000267135.2	-0.0495287	0.74204	0.948498
ADA	ENSG00000196839.12	-0.0806005	0.444925	0.861194
ADAL	ENSG00000168803.14	-0.0684596	0.574024	0.904265
ADAM10	ENSG00000137845.14	0.0948982	0.184773	0.734823
ADAM11	ENSG00000073670.13	-0.0795698	0.617269	0.915174
ADAM12	ENSG00000148848.14	0.0301512	0.848502	0.970967
ADAM15	ENSG00000143537.13	0.0837644	0.441538	0.860643
ADAM17	ENSG00000151694.12	0.0885787	0.257015	0.781605
ADAM19	ENSG00000135074.15	0.00611865	0.957551	0.99065
ADAM22	ENSG00000008277.14	-0.1338	0.337616	0.820203
ADAM23	ENSG00000114948.12	-0.000185085	0.999087	0.999712
ADAM28	ENSG00000042980.12	-0.0743049	0.612482	0.914734
ADAM29	ENSG00000168594.15	0.118636	0.0628608	1
ADAM33	ENSG00000149451.17	-0.102242	0.440617	1
ADAM8	ENSG00000151651.15	0.0750714	0.533506	0.892801
ADAM9	ENSG00000168615.11	0.358311	0.00360841	0.302136
ADAMDEC1	ENSG00000134028.14	0.0881094	0.552433	0.898802
ADAMTS1	ENSG00000154734.14	0.0861585	0.582469	0.906134
ADAMTS10	ENSG00000142303.13	-0.144074	0.335264	0.820203
ADAMTS13	ENSG00000160323.18	-0.249421	0.0833057	0.619465
ADAMTS14	ENSG00000138316.10	0.120898	0.45333	0.864506
ADAMTS17	ENSG00000140470.13	-0.294755	0.0653787	0.593563
ADAMTS2	ENSG00000087116.14	0.201512	0.0340228	0.516909
ADAMTS4	ENSG00000158859.9	-0.357678	0.02373	0.475811
ADAMTS5	ENSG00000154736.5	0.614024	0.000117316	0.0988297
ADAMTS6	ENSG00000049192.14	-0.149338	0.35565	0.825289
ADAMTS7	ENSG00000136378.14	-0.102629	0.480813	1
ADAMTSL2	ENSG00000197859.9	-0.11447	0.442661	0.860693
ADAMTSL4	ENSG00000143382.14	0.113635	0.451986	0.863896
ADAMTSL5	ENSG00000185761.10	-0.166557	0.274624	0.792005
ADAP1	ENSG00000105963.13	0.049301	0.695668	0.937158
ADAP2	ENSG00000184060.10	0.151627	0.300819	0.804361
ADAR	ENSG00000160710.15	-0.0505535	0.627743	0.918967
ADARB1	ENSG00000197381.15	-0.143365	0.17446	0.727758
ADARB2	ENSG00000185736.15	-0.00198512	0.982301	0.995991
ADAT1	ENSG00000065457.10	-0.118974	0.182569	0.734186
ADAT2	ENSG00000189007.15	-0.160315	0.198178	0.743583
ADAT3	ENSG00000213638.5	0.0725545	0.64416	0.924775
ADCK1	ENSG00000063761.15	0.222646	0.090461	0.631727
ADCK2	ENSG00000133597.9	0.0253375	0.794309	0.960176
ADCK3	ENSG00000163050.16	0.0702551	0.203254	0.748397
ADCK4	ENSG00000123815.11	-0.00499776	0.948799	0.98806
ADCK5	ENSG00000173137.11	-0.0286046	0.783802	0.95711
ADCY2	ENSG00000078295.16	-0.0371949	0.743537	1
ADCY3	ENSG00000138031.14	-0.131997	0.266158	0.787143
ADCY4	ENSG00000129467.13	0.055645	0.618169	0.916086
ADCY5	ENSG00000173175.14	-0.132155	0.335496	1
ADCY6	ENSG00000174233.11	0.316983	0.049588	0.553077
ADCY7	ENSG00000121281.12	0.0694243	0.37178	0.834017
ADCY9	ENSG00000162104.9	0.101141	0.427742	0.857596
ADD1	ENSG00000087274.16	-0.0204107	0.754767	0.950508
ADD2	ENSG00000075340.22	-0.132931	0.366639	0.830869
ADD3	ENSG00000148700.14	-0.204097	0.0358225	0.519192
ADGRA2	ENSG00000020181.17	0.361242	0.0251182	0.487802
ADGRA3	ENSG00000152990.13	-0.14412	0.372407	0.834312
ADGRB1	ENSG00000181790.10	0.00276252	0.983854	0.996152
ADGRB2	ENSG00000121753.12	-0.00238795	0.988108	0.997136
ADGRB3	ENSG00000135298.13	0.364323	0.00392216	1
ADGRD1	ENSG00000111452.12	0.0112249	0.944209	0.986937
ADGRE1	ENSG00000174837.14	0.0557176	0.638091	0.923193
ADGRE2	ENSG00000127507.17	0.242099	0.0619516	0.583835
ADGRE3	ENSG00000131355.14	0.278712	0.0776689	0.610479
ADGRE5	ENSG00000123146.19	0.126866	0.145723	0.698265
ADGRF3	ENSG00000173567.14	-0.18653	0.24957	0.778117
ADGRG1	ENSG00000205336.11	-0.0201039	0.887108	0.977175
ADGRG3	ENSG00000182885.16	-0.00482827	0.975646	0.994471
ADGRG5	ENSG00000159618.15	0.0539073	0.694523	0.936918
ADGRG6	ENSG00000112414.14	0.128595	0.410588	0.849519
ADGRG7	ENSG00000144820.7	0		1
ADGRL1	ENSG00000072071.16	-0.140733	0.23334	0.769753
ADGRV1	ENSG00000164199.15	-0.0735616	0.625276	1
ADH5	ENSG00000197894.10	-0.0465908	0.512633	0.885246
ADH5P2	ENSG00000232676.1	-0.134867	0.367508	1
ADH5P3	ENSG00000223694.1	-0.0826079	0.560274	1
ADH5P4	ENSG00000233859.2	-0.0894163	0.511077	0.884879
ADHFE1	ENSG00000147576.15	0.0825922	0.504042	0.883751
ADI1	ENSG00000182551.13	0.0209861	0.714854	0.941059
ADIPOR1	ENSG00000159346.12	0.0571885	0.625106	0.918276
ADIPOR1P2	ENSG00000258805.1	0.0308681	0.810545	1
ADIPOR2	ENSG00000006831.9	0.213649	0.00576204	0.342356
ADK	ENSG00000156110.13	-0.0401298	0.794333	0.960176
ADM	ENSG00000148926.9	0.178154	0.259769	0.783357
ADM2	ENSG00000128165.8	-0.231357	0.150214	0.703928
ADM5	ENSG00000224420.3	-0.308215	0.0566865	0.577178
ADNP	ENSG00000101126.15	-0.0130378	0.870095	0.975479
ADNP2	ENSG00000101544.8	-0.182549	0.116883	0.669349
ADO	ENSG00000181915.4	-0.252076	0.0322811	0.51445
ADORA1	ENSG00000163485.15	-0.0419365	0.746434	0.949211
ADORA2A	ENSG00000128271.21	-0.0837384	0.603224	0.913085
ADORA2B	ENSG00000170425.3	0.349483	0.0306195	0.509959
ADORA3	ENSG00000282608.1	0.275131	0.0688724	0.593928
ADPGK	ENSG00000159322.17	0.118382	0.175008	0.728335
ADPRH	ENSG00000144843.11	0.260811	0.0281134	0.497769
ADPRHL1	ENSG00000153531.13	0.133915	0.407266	0.846805
ADPRHL2	ENSG00000116863.10	-0.0515224	0.653965	0.927464
ADPRM	ENSG00000170222.11	-0.361354	0.0030977	0.290211
ADRA2A	ENSG00000150594.6	0.105586	0.442813	1
ADRB1	ENSG00000043591.5	0.112866	0.429929	0.857821
ADRB2	ENSG00000169252.5	0.178809	0.249721	0.778391
ADRM1	ENSG00000130706.12	0.0228991	0.770339	0.954425
ADSL	ENSG00000239900.12	-0.0700154	0.362981	0.827898
ADSS	ENSG00000035687.9	0.0900092	0.363788	0.828748
ADSSL1	ENSG00000185100.10	-0.0779046	0.558446	0.90042
ADTRP	ENSG00000111863.12	-0.147709	0.360221	0.826179
AE000658.25	ENSG00000256081.2	-0.0908555	0.543025	1
AE000660.4	ENSG00000258705.2	-0.112705	0.362095	1
AEBP1	ENSG00000106624.9	-0.308427	0.036009	0.519419
AEBP2	ENSG00000139154.14	-0.151918	0.202442	0.748397
AEN	ENSG00000181026.14	-0.28034	0.0338597	0.516909
AES	ENSG00000104964.14	-0.221469	0.00857972	0.376928
AF011889.2	ENSG00000238039.1	-0.0987529	0.475982	0.87106
AF011889.5	ENSG00000241489.7	-0.170798	0.290628	0.797682
AF013593.1	ENSG00000228717.1	0.118449	0.417305	1
AF038458.4	ENSG00000267113.1	-0.159034	0.319776	1
AF064858.8	ENSG00000235888.1	0.089708	0.513387	1
AF127936.5	ENSG00000226751.2	-0.190747	0.195644	1
AF127936.9	ENSG00000235609.7	-0.0355842	0.825942	0.965976
AF131217.1	ENSG00000232855.6	-0.0553884	0.732306	0.945943
AF146191.4	ENSG00000245685.6	-0.243538	0.132846	0.682454
AF196972.4	ENSG00000226971.1	0.0273621	0.854904	1
AF238378.7	ENSG00000255273.1	-0.0750843	0.361445	1
AFAP1	ENSG00000196526.10	0.249586	0.0864193	0.624055
AFAP1L2	ENSG00000169129.14	-0.120303	0.423857	0.857352
AFF1	ENSG00000172493.20	-0.0135396	0.805215	0.96122
AFF2	ENSG00000155966.13	0.0500203	0.751681	0.950242
AFF3	ENSG00000144218.18	-0.121597	0.349358	0.823679
AFF4	ENSG00000072364.12	-0.112165	0.285168	0.796956
AFG3L2	ENSG00000141385.9	-0.0409472	0.58622	0.907394
AFG3L2P1	ENSG00000253606.2	0.077431	0.615776	1
AFMID	ENSG00000183077.15	0.168716	0.229673	0.766524
AFTPH	ENSG00000119844.15	-0.00624991	0.936764	0.985359
AGA	ENSG00000038002.8	-0.00116738	0.992102	0.997991
AGAP1	ENSG00000157985.18	0.258189	0.0972824	0.642676
AGAP14P	ENSG00000279058.1	0.0721695	0.547074	0.896168
AGAP2	ENSG00000135439.11	-0.0250883	0.813589	0.963688
AGAP3	ENSG00000133612.18	0.16123	0.14687	0.69933
AGAP4	ENSG00000188234.13	0.0491773	0.650614	0.926406
AGAP5	ENSG00000172650.13	-0.108893	0.499068	0.882999
AGAP6	ENSG00000204149.10	0.0199351	0.849406	0.970967
AGAP9	ENSG00000204172.12	-0.0215245	0.883003	0.976869
AGBL2	ENSG00000165923.15	-0.146356	0.255466	0.781438
AGBL3	ENSG00000146856.14	-0.240081	0.129691	0.677934
AGBL5	ENSG00000084693.15	-0.0727396	0.472582	0.869578
AGER	ENSG00000204305.13	-0.115987	0.296442	0.800954
AGFG1	ENSG00000173744.17	-0.028168	0.765643	0.953289
AGFG2	ENSG00000106351.12	-0.0797066	0.486403	0.875327
AGGF1	ENSG00000164252.12	0.0151843	0.865484	0.974278
AGGF1P1	ENSG00000214273.4	-0.172629	0.278484	1
AGGF1P2	ENSG00000233435.2	-0.2441	0.131566	0.681673
AGK	ENSG00000006530.15	-0.0228786	0.828294	0.966232
AGL	ENSG00000162688.16	-0.271941	0.0807988	0.61467
AGMAT	ENSG00000116771.5	-0.325819	0.0305583	0.509959
AGO1	ENSG00000092847.11	0.115234	0.0609243	0.583148
AGO2	ENSG00000123908.11	-0.0474125	0.503289	0.883751
AGO3	ENSG00000126070.19	-0.11577	0.196606	0.741928
AGO4	ENSG00000134698.10	0.165306	0.091176	0.63217
AGPAT1	ENSG00000204310.11	0.083929	0.392688	0.842658
AGPAT2	ENSG00000169692.12	0.139721	0.245876	0.776083
AGPAT3	ENSG00000160216.18	0.0772934	0.358737	0.825765
AGPAT4	ENSG00000026652.13	0.290886	0.00565941	0.342356
AGPAT5	ENSG00000155189.11	-0.0669959	0.472069	0.869364
AGPS	ENSG00000018510.13	0.0336635	0.727123	0.944151
AGRN	ENSG00000188157.13	-0.330595	0.0386901	0.523241
AGTPBP1	ENSG00000135049.15	0.0519942	0.651582	0.926709
AGTRAP	ENSG00000177674.15	0.259548	0.0122525	0.418992
AHCTF1	ENSG00000153207.14	-0.137093	0.184466	0.734823
AHCY	ENSG00000101444.12	0.119502	0.259295	0.783357
AHCYL1	ENSG00000168710.17	0.163155	0.0346096	0.518191
AHCYL2	ENSG00000158467.16	0.139267	0.0783946	0.611466
AHDC1	ENSG00000126705.13	-0.212827	0.016107	0.443731
AHI1	ENSG00000135541.20	-0.128716	0.426158	0.857352
AHNAK	ENSG00000124942.13	0.212899	0.0473522	0.54882
AHNAK2	ENSG00000185567.6	0.14122	0.163744	1
AHR	ENSG00000106546.12	0.00287348	0.98105	0.995756
AHRR	ENSG00000063438.16	-0.190141	0.0819887	0.61553
AHSA1	ENSG00000100591.7	0.0773374	0.268748	0.788791
AHSA2	ENSG00000173209.22	-0.0974242	0.325297	0.814458
AHSP	ENSG00000169877.9	0.074451	0.426119	0.857352
AICDA	ENSG00000111732.10	0.0638655	0.426253	1
AIDA	ENSG00000186063.12	-0.128936	0.231478	0.767624
AIF1	ENSG00000204472.12	0.108056	0.456002	0.86572
AIF1L	ENSG00000126878.12	0.128497	0.293031	1
AIFM1	ENSG00000156709.13	0.0634455	0.411712	0.849831
AIFM2	ENSG00000042286.14	-0.193145	0.170395	0.7242
AIFM3	ENSG00000183773.15	0.438072	0.000300607	0.145804
AIG1	ENSG00000146416.17	0.0261223	0.803024	0.96114
AIM1	ENSG00000112297.14	0.0358212	0.626194	0.918722
AIM1L	ENSG00000176092.13	0.0317047	0.841295	0.969598
AIM2	ENSG00000163568.14	0.00374517	0.979535	0.995203
AIMP1	ENSG00000164022.16	-0.0925493	0.215813	0.756767
AIMP2	ENSG00000106305.9	0.178481	0.122401	0.674359
AIP	ENSG00000110711.9	-0.0815549	0.298247	0.802446
AIRE	ENSG00000160224.16	0.0437347	0.762191	1
AJAP1	ENSG00000196581.10	0.161798	0.288182	0.797682
AJUBA	ENSG00000129474.15	-0.129876	0.420835	0.85588
AK1	ENSG00000106992.17	-0.221178	0.114073	0.667369
AK2	ENSG00000004455.16	0.0927724	0.0864562	0.624055
AK2P2	ENSG00000242272.1	0.0209236	0.890342	1
AK3	ENSG00000147853.16	-0.177325	0.124681	0.675053
AK3P2	ENSG00000250115.2	-0.0377189	0.734752	1
AK3P3	ENSG00000230042.1	-0.0530096	0.732922	1
AK4	ENSG00000162433.14	0.290629	0.0718868	0.598809
AK4P1	ENSG00000263535.1	0.172629	0.270063	1
AK4P3	ENSG00000233381.3	0.115884	0.426772	1
AK4P4	ENSG00000223621.1	0.0629826	0.662146	1
AK5	ENSG00000154027.18	-0.0928372	0.564902	0.901659
AK6	ENSG00000085231.13	-0.0545543	0.72425	0.943419
AK7	ENSG00000140057.8	-0.0420499	0.714038	1
AK8	ENSG00000165695.9	-0.0685342	0.631748	1
AK9	ENSG00000155085.15	-0.0801455	0.517429	0.887122
AKAP1	ENSG00000121057.12	-0.059476	0.480369	0.871945
AKAP10	ENSG00000108599.14	-0.081398	0.371319	0.833969
AKAP11	ENSG00000023516.8	-0.165023	0.0530551	0.566511
AKAP12	ENSG00000131016.16	-0.0811973	0.561507	0.90042
AKAP13	ENSG00000170776.20	0.106647	0.0798447	0.613927
AKAP17A	ENSG00000197976.11	-0.0506152	0.393151	0.842658
AKAP2	ENSG00000241978.9	0.07219	0.562434	1
AKAP3	ENSG00000111254.7	-0.078213	0.628117	0.919064
AKAP5	ENSG00000179841.8	-0.160549	0.30472	0.805841
AKAP6	ENSG00000151320.10	0.143188	0.37028	0.833221
AKAP7	ENSG00000118507.15	-0.0903579	0.492007	0.878358
AKAP8	ENSG00000105127.8	-0.0656786	0.302257	0.805381
AKAP8L	ENSG00000011243.17	-0.0438772	0.460447	0.865827
AKAP9	ENSG00000127914.16	-0.0327745	0.695192	0.937158
AKIP1	ENSG00000166452.11	0.106985	0.365155	0.829137
AKIRIN1	ENSG00000174574.15	-0.101363	0.259343	0.783357
AKIRIN1P2	ENSG00000228125.2	-0.0220989	0.864076	1
AKIRIN2	ENSG00000135334.8	0.012988	0.890815	0.977175
AKNA	ENSG00000106948.16	0.0776577	0.285444	0.797071
AKR1A1	ENSG00000117448.13	0.116133	0.248627	0.777114
AKR1B1	ENSG00000085662.13	0.0241955	0.742338	0.948582
AKR1B1P1	ENSG00000229991.1	0.257366	0.0964801	1
AKR1B1P2	ENSG00000213452.4	0.0247647	0.861782	1
AKR1B1P7	ENSG00000266899.2	0.0553304	0.71536	1
AKR1C1	ENSG00000187134.13	0.00164076	0.991873	0.997991
AKR1C2	ENSG00000151632.17	-0.0493132	0.756688	0.951008
AKR1C3	ENSG00000196139.13	0.118643	0.462292	0.866557
AKR1C4	ENSG00000198610.10	-0.025721	0.835058	1
AKR1D1P1	ENSG00000227776.1	-0.237627	0.116328	1
AKR1E2	ENSG00000165568.17	0.318052	0.0489665	0.553077
AKR7A2	ENSG00000053371.12	-0.0498475	0.693997	0.936918
AKR7A3	ENSG00000162482.4	-0.11679	0.463352	0.866557
AKT1	ENSG00000142208.15	0.00587995	0.927261	0.984357
AKT1S1	ENSG00000204673.10	0.0733339	0.373977	0.83557
AKT2	ENSG00000105221.16	-0.115513	0.056655	0.577178
AKT3	ENSG00000117020.16	-0.14911	0.259568	0.783357
AKTIP	ENSG00000166971.16	-0.0537435	0.66758	0.930713
AL022237.3	ENSG00000234735.1	-0.0774882	0.628767	0.919356
AL022344.7	ENSG00000259869.1	-0.0479101	0.653	1
AL023806.1	ENSG00000280184.1	0.037582	0.812753	1
AL122127.25	ENSG00000244620.1	-0.37258	0.0198348	0.468699
AL133245.2	ENSG00000272754.1	-0.0519759	0.709918	1
AL133493.2	ENSG00000233922.2	-0.0758095	0.632345	1
AL162151.3	ENSG00000234648.1	-0.196775	0.151643	0.705674
AL356053.1	ENSG00000150076.23	-0.0965193	0.545734	0.895825
AL356585.1	ENSG00000279081.1	-0.0708697	0.628387	0.919207
AL365181.1	ENSG00000280316.1	-0.0214745	0.893918	0.977259
AL513523.2	ENSG00000279767.1	-0.18046	0.189421	1
AL589743.1	ENSG00000279508.1	-0.210667	0.0745158	0.603059
AL590762.11	ENSG00000213018.2	-0.189554	0.238498	1
AL590762.6	ENSG00000224208.1	-0.0798698	0.581699	1
AL772307.1	ENSG00000184961.5	-0.00514186	0.974387	0.994132
AL928768.3	ENSG00000253701.2	-0.0964379	0.417406	0.85382
ALAD	ENSG00000148218.15	0.0316448	0.679665	0.933074
ALAS1	ENSG00000023330.14	0.131086	0.270644	0.789534
ALAS2	ENSG00000158578.18	0.0678064	0.413594	0.851222
ALB	ENSG00000163631.16	-0.167053	0.146934	1
ALCAM	ENSG00000170017.12	0.00155103	0.990399	0.99788
ALDH16A1	ENSG00000161618.9	-0.0236085	0.810311	0.963155
ALDH18A1	ENSG00000059573.8	-0.0586621	0.539065	0.894771
ALDH1A1	ENSG00000165092.12	0.285549	0.0492964	0.553077
ALDH1A2	ENSG00000128918.14	0.0280455	0.848671	1
ALDH1B1	ENSG00000137124.7	0.18072	0.150128	0.703928
ALDH1L2	ENSG00000136010.13	-0.056373	0.723443	0.943419
ALDH2	ENSG00000111275.12	0.328943	0.0196901	0.468699
ALDH3A2	ENSG00000072210.18	0.108951	0.235019	0.771048
ALDH3B1	ENSG00000006534.15	0.231788	0.0958967	0.64069
ALDH3B2	ENSG00000132746.14	0.309603	0.0492794	1
ALDH4A1	ENSG00000159423.16	0.352337	0.0107431	0.412777
ALDH5A1	ENSG00000112294.12	-0.176268	0.148732	0.700916
ALDH6A1	ENSG00000119711.12	-0.0199738	0.818744	0.964997
ALDH7A1	ENSG00000164904.16	-0.295574	0.046441	0.545744
ALDH8A1	ENSG00000118514.13	-0.0391744	0.808109	0.961867
ALDH9A1	ENSG00000143149.12	0.0548918	0.567869	0.902076
ALDOA	ENSG00000149925.17	0.131626	0.110417	0.66192
ALDOAP1	ENSG00000242849.2	0.052319	0.735829	0.946454
ALDOAP2	ENSG00000214297.3	0.18119	0.24316	0.776074
ALDOC	ENSG00000109107.13	-0.187648	0.0499692	0.555794
ALG1	ENSG00000033011.11	0.0548587	0.516459	0.887122
ALG10	ENSG00000139133.6	-0.0042092	0.975758	0.994471
ALG10B	ENSG00000175548.8	-0.237038	0.103628	0.652588
ALG11	ENSG00000253710.2	0.0211618	0.872076	0.975605
ALG12	ENSG00000182858.13	0.0560953	0.50112	0.883732
ALG13	ENSG00000101901.11	-0.109619	0.289878	0.797682
ALG14	ENSG00000172339.9	0.0476792	0.737007	0.947043
ALG1L	ENSG00000189366.9	0.119616	0.411462	1
ALG1L15P	ENSG00000242017.1	-0.0304987	0.844344	1
ALG1L2	ENSG00000251287.8	0.0661985	0.667176	1
ALG2	ENSG00000119523.9	-0.0919196	0.246487	0.776429
ALG3	ENSG00000214160.9	0.0835423	0.380754	0.837541
ALG5	ENSG00000120697.8	0.00857363	0.945443	0.987286
ALG6	ENSG00000088035.15	-0.175647	0.233312	0.769753
ALG8	ENSG00000159063.12	-0.00860544	0.927451	0.984357
ALG9	ENSG00000086848.14	-0.208762	0.0874243	0.625252
ALKBH1	ENSG00000100601.9	-0.034328	0.769143	0.954308
ALKBH2	ENSG00000189046.10	-0.160603	0.159226	0.713484
ALKBH3	ENSG00000166199.12	-0.0132261	0.872877	0.975807
ALKBH4	ENSG00000160993.3	0.0495722	0.684091	0.933744
ALKBH5	ENSG00000091542.8	-0.136704	0.127523	0.675202
ALKBH6	ENSG00000239382.10	0.00250328	0.981905	0.995904
ALKBH7	ENSG00000125652.7	-0.0671642	0.589509	0.90811
ALKBH8	ENSG00000137760.14	0.0510545	0.628214	0.919122
ALMS1	ENSG00000116127.17	-0.0913058	0.32843	0.815632
ALOX12	ENSG00000108839.11	0.178361	0.259927	0.783357
ALOX12B	ENSG00000179477.9	-0.0902386	0.532635	1
ALOX15	ENSG00000161905.12	0.0776517	0.619253	1
ALOX15B	ENSG00000179593.15	0.213854	0.131388	0.681668
ALOX5	ENSG00000012779.10	0.263306	0.0355921	0.519192
ALOX5AP	ENSG00000132965.9	0.120891	0.348345	0.823679
ALOXE3	ENSG00000179148.9	-0.184571	0.161965	1
ALPK1	ENSG00000073331.17	0.0433167	0.694444	0.936918
ALPK2	ENSG00000198796.6	0.0393669	0.77672	0.955087
ALPK3	ENSG00000136383.6	0.138489	0.387891	0.841613
ALPL	ENSG00000162551.13	-0.0554673	0.634062	0.922051
ALS2	ENSG00000003393.14	-0.0483173	0.657646	0.928831
ALS2CL	ENSG00000178038.16	-0.211128	0.185776	0.73506
ALS2CR12	ENSG00000155749.12	0.064997	0.657222	0.928735
ALYREF	ENSG00000183684.7	-0.0474811	0.573132	0.904037
AMACR	ENSG00000242110.7	-0.062564	0.695114	0.937158
AMBRA1	ENSG00000110497.14	-0.0802449	0.228926	0.765927
AMD1	ENSG00000123505.15	-0.110285	0.32492	0.814458
AMD1P2	ENSG00000237801.6	-0.0782992	0.616901	1
AMDHD1	ENSG00000139344.7	-0.196731	0.223327	0.760186
AMDHD2	ENSG00000162066.14	-0.0592138	0.579328	0.905363
AMER1	ENSG00000184675.9	-0.00348629	0.973238	0.993883
AMFR	ENSG00000159461.14	0.0234132	0.806314	0.961402
AMH	ENSG00000104899.6	0.188931	0.216977	1
AMIGO1	ENSG00000181754.6	-0.307277	0.0186396	0.460817
AMIGO2	ENSG00000139211.6	-0.0707522	0.631097	0.920805
AMMECR1	ENSG00000101935.9	-0.318776	0.0335364	0.516909
AMMECR1L	ENSG00000144233.9	-0.0167187	0.82158	0.965224
AMN	ENSG00000166126.10	-0.226359	0.127326	0.675053
AMN1	ENSG00000151743.10	-0.226125	0.100315	0.646861
AMOT	ENSG00000126016.14	-0.0127514	0.927801	0.984357
AMOTL1	ENSG00000166025.17	0.170171	0.273355	0.791273
AMPD2	ENSG00000116337.15	0.120912	0.284473	0.796044
AMPD3	ENSG00000133805.15	0.131971	0.176544	0.72993
AMPH	ENSG00000078053.16	0.147262	0.288383	1
AMT	ENSG00000145020.15	0.0213802	0.881269	1
AMY1A	ENSG00000237763.9	-0.132652	0.293004	0.798404
AMY1B	ENSG00000174876.16	-0.130598	0.300654	0.804361
AMY1C	ENSG00000187733.6	-0.137172	0.268904	0.788859
AMY2A	ENSG00000243480.7	-0.0648755	0.637259	0.922849
AMY2B	ENSG00000240038.6	-0.123741	0.318289	0.812006
AMZ1	ENSG00000174945.13	0.00916929	0.953878	0.989612
AMZ2	ENSG00000196704.11	-0.108608	0.207767	0.753473
AMZ2P2	ENSG00000219249.2	-0.233049	0.0467488	1
ANAPC1	ENSG00000153107.11	-0.0559576	0.377944	0.836535
ANAPC10	ENSG00000164162.12	-0.0565415	0.577556	0.904633
ANAPC10P1	ENSG00000213735.2	-0.0994153	0.513686	1
ANAPC11	ENSG00000141552.17	0.024669	0.735581	0.946442
ANAPC13	ENSG00000129055.12	-0.143337	0.100507	0.646861
ANAPC15	ENSG00000110200.8	0.0679641	0.440002	0.86028
ANAPC16	ENSG00000166295.8	-0.120324	0.156776	0.711672
ANAPC2	ENSG00000176248.8	0.00988354	0.894162	0.977259
ANAPC4	ENSG00000053900.10	-0.0760688	0.531165	0.891156
ANAPC5	ENSG00000089053.12	-0.0276161	0.66691	0.930713
ANAPC7	ENSG00000196510.12	0.0355305	0.683895	0.933744
ANG	ENSG00000214274.9	0.255909	0.111023	0.662873
ANGEL1	ENSG00000013523.9	-0.0200726	0.795914	0.960738
ANGEL2	ENSG00000174606.13	-0.100458	0.264224	0.786067
ANGPT1	ENSG00000154188.9	0.160853	0.315035	0.810082
ANGPTL4	ENSG00000167772.11	0.0493938	0.536632	1
ANGPTL6	ENSG00000130812.10	-0.218922	0.166389	0.718819
ANGPTL7	ENSG00000171819.4	0.162984	0.168448	1
ANK1	ENSG00000029534.19	-0.0408941	0.78752	0.957934
ANK2	ENSG00000145362.17	-0.0289138	0.835685	1
ANK3	ENSG00000151150.21	0.0810122	0.606164	0.913796
ANKAR	ENSG00000151687.14	-0.149707	0.220728	0.757661
ANKDD1A	ENSG00000166839.16	-0.0950299	0.556327	0.90017
ANKDD1B	ENSG00000189045.13	0.0154406	0.921626	1
ANKEF1	ENSG00000132623.15	-0.310601	0.0377245	0.521427
ANKFY1	ENSG00000185722.16	0.143346	0.217095	0.756767
ANKH	ENSG00000154122.12	-0.179345	0.0800872	0.614404
ANKHD1	ENSG00000131503.20	-0.0622398	0.619638	0.916239
ANKHD1-EIF4EBP3	ENSG00000254996.5	-0.178517	0.188364	0.737557
ANKIB1	ENSG00000001629.9	0.0226008	0.659387	0.929168
ANKK1	ENSG00000170209.4	0.163043	0.299145	0.802595
ANKLE1	ENSG00000160117.14	0.0261922	0.858143	0.972862
ANKLE2	ENSG00000176915.14	-0.0681908	0.244912	0.776083
ANKMY1	ENSG00000144504.15	-0.101375	0.259716	0.783357
ANKMY2	ENSG00000106524.8	-0.0785175	0.476945	0.87106
ANKRA2	ENSG00000164331.9	-0.0405724	0.595263	0.910268
ANKRD10	ENSG00000088448.14	-0.0393493	0.685489	0.934309
ANKRD11	ENSG00000167522.14	-0.0173213	0.796524	0.960738
ANKRD12	ENSG00000101745.16	-0.227805	0.0795053	0.613191
ANKRD13A	ENSG00000076513.16	-0.0463106	0.589502	0.90811
ANKRD13B	ENSG00000198720.12	-0.108263	0.463793	0.866557
ANKRD13C	ENSG00000118454.12	-0.136977	0.0537559	0.567681
ANKRD13D	ENSG00000172932.14	0.0396343	0.650311	0.926396
ANKRD16	ENSG00000134461.15	-0.211006	0.114699	0.667369
ANKRD17	ENSG00000132466.17	0.0377748	0.524997	0.888606
ANKRD18A	ENSG00000180071.19	-0.0312545	0.846835	0.970967
ANKRD18B	ENSG00000230453.9	-0.0932103	0.535118	1
ANKRD20A1	ENSG00000260691.5	0.00596372	0.956702	0.990549
ANKRD20A2	ENSG00000183148.6	0.014049	0.891885	0.977175
ANKRD20A3	ENSG00000276203.4	-0.00856064	0.941403	0.985817
ANKRD20A4	ENSG00000172014.12	-0.0102956	0.92877	0.984357
ANKRD22	ENSG00000152766.5	0.32098	0.0468407	0.546231
ANKRD23	ENSG00000163126.14	-0.0508347	0.731124	0.945704
ANKRD24	ENSG00000089847.12	-0.360863	0.0163591	0.443803
ANKRD26	ENSG00000107890.16	-0.108589	0.393818	0.842658
ANKRD27	ENSG00000105186.15	0.0443302	0.560563	0.90042
ANKRD28	ENSG00000206560.11	-0.145606	0.2451	0.776083
ANKRD29	ENSG00000154065.16	0.11367	0.469267	1
ANKRD31	ENSG00000145700.9	-0.106646	0.509217	0.884414
ANKRD33B	ENSG00000164236.11	0.238532	0.0596744	0.583148
ANKRD34A	ENSG00000272031.2	-0.0292997	0.848759	0.970967
ANKRD34B	ENSG00000189127.7	-0.0735437	0.6076	0.914171
ANKRD35	ENSG00000198483.12	0.00108359	0.994614	0.998528
ANKRD36	ENSG00000135976.16	0.0241552	0.816751	0.964649
ANKRD36B	ENSG00000196912.12	-0.0111351	0.928972	0.984385
ANKRD36C	ENSG00000174501.14	0.131836	0.343276	0.821274
ANKRD37	ENSG00000186352.8	-0.149152	0.270365	0.789534
ANKRD39	ENSG00000213337.8	-0.0947376	0.463599	0.866557
ANKRD40	ENSG00000154945.6	-0.0319469	0.69245	0.936666
ANKRD42	ENSG00000137494.13	0.180694	0.0608661	0.583148
ANKRD44	ENSG00000065413.17	-0.0487429	0.556019	0.90017
ANKRD46	ENSG00000186106.11	-0.0424088	0.721861	0.943234
ANKRD49	ENSG00000168876.8	-0.268313	0.0192922	0.466453
ANKRD50	ENSG00000151458.11	0.356501	0.0137565	0.432971
ANKRD52	ENSG00000139645.9	0.00568896	0.91721	0.982924
ANKRD53	ENSG00000144031.11	-0.0601654	0.672358	1
ANKRD54	ENSG00000100124.13	-0.0764982	0.39955	0.844478
ANKRD55	ENSG00000164512.17	-0.125579	0.433231	0.858653
ANKRD6	ENSG00000135299.16	-0.0192889	0.874831	0.975807
ANKRD65	ENSG00000235098.8	0.153624	0.122152	1
ANKRD9	ENSG00000156381.8	0.0466799	0.763935	0.953192
ANKS1A	ENSG00000064999.13	0.112138	0.236511	0.771795
ANKS3	ENSG00000168096.14	-0.0894312	0.436345	0.859033
ANKS4B	ENSG00000175311.6	-0.127544	0.299758	1
ANKS6	ENSG00000165138.17	-0.158256	0.176257	0.729512
ANKZF1	ENSG00000163516.13	-0.0556334	0.509988	0.884758
ANLN	ENSG00000011426.10	0.246403	0.115451	0.667369
ANO10	ENSG00000160746.12	0.177086	0.0709614	0.598117
ANO5	ENSG00000171714.10	0.094809	0.557643	0.90042
ANO6	ENSG00000177119.15	0.225232	0.016879	0.446165
ANO7	ENSG00000146205.13	0.187986	0.201419	1
ANO8	ENSG00000074855.10	-0.077768	0.361936	0.827474
ANO9	ENSG00000185101.12	-0.28125	0.0267753	0.488617
ANOS1	ENSG00000011201.11	-0.105658	0.486499	1
ANP32A	ENSG00000140350.15	0.0642376	0.366991	0.830915
ANP32B	ENSG00000136938.8	-0.0714049	0.387986	0.841678
ANP32BP3	ENSG00000259461.1	-0.209228	0.169351	1
ANP32C	ENSG00000248546.3	0.140029	0.364204	0.828767
ANP32D	ENSG00000139223.2	0.186469	0.248392	0.777114
ANP32E	ENSG00000143401.14	-0.118935	0.285396	0.797071
ANPEP	ENSG00000166825.13	0.271307	0.088208	0.627213
ANTXR2	ENSG00000163297.16	0.176285	0.131485	0.681673
ANXA1	ENSG00000135046.13	0.25476	0.00247851	0.269956
ANXA11	ENSG00000122359.17	-0.00780571	0.899503	0.978967
ANXA2	ENSG00000182718.16	0.217635	0.0694042	0.593928
ANXA2P1	ENSG00000213406.3	0.196197	0.207881	0.753473
ANXA2P2	ENSG00000231991.4	0.259033	0.037176	0.520139
ANXA2P3	ENSG00000216740.2	0.107439	0.502545	0.883751
ANXA2R	ENSG00000177721.4	-0.178877	0.134314	0.684418
ANXA3	ENSG00000138772.12	0.166768	0.0684742	0.593928
ANXA4	ENSG00000196975.15	0.0146993	0.896748	0.978158
ANXA5	ENSG00000164111.14	0.253772	0.0251586	0.487802
ANXA6	ENSG00000197043.13	0.05446	0.575607	0.904401
ANXA7	ENSG00000138279.15	0.0576858	0.261148	0.784963
ANXA8	ENSG00000265190.6	0.205447	0.0932318	0.635819
ANXA8L1	ENSG00000264230.7	0.223443	0.0778947	0.611131
ANXA9	ENSG00000143412.9	0.405181	0.0123912	0.418992
AOAH	ENSG00000136250.11	0.409928	0.00018413	0.120225
AOC1	ENSG00000002726.20	-0.138272	0.217826	1
AOC2	ENSG00000131480.8	0.118306	0.417154	0.85382
AOC3	ENSG00000131471.6	-0.0557598	0.724458	0.943419
AP000281.1	ENSG00000224427.1	-0.237651	0.135714	0.685248
AP000343.1	ENSG00000214526.3	-0.206512	0.201429	0.747342
AP000350.5	ENSG00000273295.1	-0.00672833	0.923077	0.984357
AP000350.6	ENSG00000225282.1	-0.0711774	0.539238	1
AP000354.2	ENSG00000215464.4	-0.136565	0.360434	0.826179
AP000357.4	ENSG00000224334.1	-0.0295854	0.847315	0.970967
AP000436.4	ENSG00000270775.1	0.0173738	0.91322	0.982079
AP000476.1	ENSG00000237484.5	-0.221189	0.171785	0.725447
AP000580.1	ENSG00000219529.2	-0.0534184	0.738359	0.9473
AP000593.5	ENSG00000228286.3	0.0200326	0.857799	1
AP000593.6	ENSG00000213365.3	-0.175088	0.216559	1
AP000620.1	ENSG00000255059.1	0.0887242	0.577195	0.904633
AP000654.5	ENSG00000271318.1	-0.0438474	0.730376	1
AP000662.9	ENSG00000213592.4	-0.198252	0.217897	0.756767
AP000769.1	ENSG00000279576.1	-0.0771559	0.486115	1
AP000797.1	ENSG00000244259.1	-0.091604	0.569751	0.902707
AP000797.2	ENSG00000239600.1	0.095565	0.374974	1
AP000866.1	ENSG00000279342.1	-0.134929	0.252268	1
AP000936.1	ENSG00000234268.1	-0.00938275	0.952647	0.989345
AP001046.5	ENSG00000237989.1	-0.20635	0.196747	0.741928
AP001055.6	ENSG00000225331.1	0.158956	0.305406	0.806091
AP001056.1	ENSG00000237604.1	0.186891	0.191492	0.738775
AP001059.6	ENSG00000278158.1	-0.236912	0.0651423	1
AP001059.7	ENSG00000275799.1	0.0874877	0.565717	1
AP001063.1	ENSG00000260256.1	0.0493282	0.588183	1
AP001065.15	ENSG00000228709.1	0.0954144	0.440824	1
AP001257.1	ENSG00000254952.1	0.339544	0.0349709	0.518206
AP001258.4	ENSG00000245571.6	0.0173981	0.8919	0.977175
AP001372.2	ENSG00000254837.2	0.0115911	0.937945	0.985359
AP001462.6	ENSG00000269038.1	-0.00934769	0.949624	1
AP001505.10	ENSG00000276529.1	-0.217434	0.167953	0.719929
AP001626.1	ENSG00000225431.1	-0.0438969	0.721402	1
AP001628.6	ENSG00000225218.1	-0.149565	0.283184	1
AP002381.2	ENSG00000234751.1	0.0705583	0.643982	0.924775
AP003774.4	ENSG00000181908.5	0.333616	0.0272006	0.491946
AP003774.6	ENSG00000231680.1	0.212209	0.187395	0.737054
AP006222.2	ENSG00000228463.9	-0.0774841	0.628077	0.919064
AP006285.2	ENSG00000278919.1	-0.0222313	0.887025	0.977175
AP006621.5	ENSG00000255284.1	-0.114805	0.456332	0.86572
AP006621.6	ENSG00000255142.1	-0.0721176	0.628908	0.919454
AP1AR	ENSG00000138660.11	-0.0384511	0.665015	0.930713
AP1B1	ENSG00000100280.16	0.152516	0.10165	0.648193
AP1G1	ENSG00000166747.12	-0.0485244	0.607392	0.914171
AP1G2	ENSG00000213983.11	-0.0434945	0.457793	0.86572
AP1M1	ENSG00000072958.8	0.0176604	0.819582	0.965004
AP1M2	ENSG00000129354.11	0.0496547	0.737416	1
AP1S1	ENSG00000106367.13	0.0494741	0.533834	0.892801
AP1S2	ENSG00000182287.13	0.050588	0.694122	0.936918
AP1S3	ENSG00000152056.16	0.0725851	0.650166	0.926396
AP2A1	ENSG00000196961.12	0.114111	0.295202	0.799358
AP2A2	ENSG00000183020.13	-0.0560458	0.495016	0.880821
AP2B1	ENSG00000006125.16	-0.00725629	0.914188	0.982079
AP2M1	ENSG00000161203.13	0.107986	0.110281	0.66192
AP2S1	ENSG00000042753.11	0.0645591	0.469746	0.868411
AP3B1	ENSG00000132842.13	0.0599786	0.5454	0.895718
AP3B2	ENSG00000103723.12	-0.022424	0.874951	0.975807
AP3D1	ENSG00000065000.15	0.0682031	0.352161	0.824586
AP3M1	ENSG00000185009.12	0.146245	0.129236	0.677934
AP3M2	ENSG00000070718.11	-0.296265	0.0274854	0.49375
AP3S1	ENSG00000177879.14	-0.131374	0.164205	0.71637
AP3S2	ENSG00000157823.16	0.174613	0.0793824	0.613191
AP4B1	ENSG00000134262.12	0.0273222	0.736507	0.946951
AP4E1	ENSG00000081014.10	-0.0263735	0.803826	0.961197
AP4M1	ENSG00000221838.9	0.165037	0.0982974	0.644286
AP4S1	ENSG00000100478.14	-0.196067	0.0621103	0.583835
AP5B1	ENSG00000254470.2	0.181855	0.118509	0.670294
AP5M1	ENSG00000053770.11	-0.0462209	0.703055	0.939035
AP5S1	ENSG00000125843.10	0.112865	0.266544	0.787143
AP5Z1	ENSG00000242802.6	-0.0166849	0.850674	0.970967
APAF1	ENSG00000120868.13	0.186534	0.0465217	0.545744
APBA1	ENSG00000107282.7	0.386529	0.0156456	0.439776
APBA2	ENSG00000034053.14	-0.174068	0.198183	0.743583
APBA3	ENSG00000011132.11	-0.132541	0.154442	0.710835
APBB1	ENSG00000166313.18	-0.205139	0.120972	0.672128
APBB1IP	ENSG00000077420.15	0.0774262	0.24509	0.776083
APBB2	ENSG00000163697.16	-0.0934971	0.541071	0.894771
APBB3	ENSG00000113108.18	-0.0256735	0.783953	0.95711
APC	ENSG00000134982.16	-0.0391986	0.672051	0.931968
APC2	ENSG00000115266.11	-0.197612	0.204863	1
APCDD1	ENSG00000154856.12	0.404739	0.00626768	0.348146
APEH	ENSG00000164062.12	0.0517407	0.44034	0.86028
APEX1	ENSG00000100823.11	0.0452983	0.608159	0.914171
APEX2	ENSG00000169188.4	0.0983103	0.201051	0.747305
APH1A	ENSG00000117362.12	0.039304	0.586483	0.907468
APH1B	ENSG00000138613.13	0.0454281	0.638792	0.923283
API5	ENSG00000166181.12	0.0115632	0.890869	0.977175
API5P1	ENSG00000234558.1	0.148672	0.238611	0.773908
API5P2	ENSG00000213962.2	0.259544	0.0947076	1
APIP	ENSG00000149089.12	-0.0316331	0.823983	0.965609
APLF	ENSG00000169621.9	-0.160751	0.238547	0.773908
APLP2	ENSG00000084234.16	0.364096	0.000571386	0.186117
APMAP	ENSG00000101474.11	0.109111	0.306344	0.806288
APOA1	ENSG00000118137.9	-0.0582691	0.686857	1
APOBEC3A	ENSG00000128383.12	-0.134114	0.372433	0.834312
APOBEC3B	ENSG00000179750.15	-0.132694	0.40984	0.849076
APOBEC3C	ENSG00000244509.3	0.150226	0.125631	0.675053
APOBEC3D	ENSG00000243811.7	0.0300325	0.795491	0.96059
APOBEC3F	ENSG00000128394.16	-0.00469422	0.962982	0.99154
APOBEC3G	ENSG00000239713.7	0.157957	0.19139	0.738699
APOBEC3H	ENSG00000100298.15	0.224337	0.164911	0.716495
APOBR	ENSG00000184730.10	0.212832	0.0458218	0.545744
APOD	ENSG00000189058.8	0.104435	0.0564503	1
APOE	ENSG00000130203.9	-0.101373	0.469819	1
APOL1	ENSG00000100342.20	0.0583749	0.538453	0.894627
APOL2	ENSG00000128335.13	0.0351061	0.75299	0.950277
APOL3	ENSG00000128284.19	0.0795001	0.460904	0.866165
APOL4	ENSG00000100336.17	0.54675	0.000387079	0.158433
APOL6	ENSG00000221963.5	-0.105744	0.376272	0.836238
APOLD1	ENSG00000178878.12	0.118992	0.425852	0.857352
APOM	ENSG00000204444.10	0.00500264	0.974325	0.994132
APOO	ENSG00000184831.13	-0.0216035	0.857754	0.972738
APOOL	ENSG00000155008.13	0.00958446	0.917427	0.982924
APOPT1	ENSG00000256053.7	-0.0122043	0.918202	0.983203
APP	ENSG00000142192.20	0.238005	0.00581441	0.342356
APPBP2	ENSG00000062725.9	-0.0303458	0.755443	0.950508
APPL1	ENSG00000157500.10	0.0250181	0.692345	0.936666
APPL2	ENSG00000136044.11	-0.119151	0.135651	0.685248
APRT	ENSG00000198931.10	-0.112179	0.161366	0.715476
APTR	ENSG00000214293.8	0.0417406	0.759912	0.951807
APTX	ENSG00000137074.18	0.0547437	0.444937	0.861194
AQP1	ENSG00000240583.10	-0.0421884	0.786889	1
AQP10	ENSG00000143595.12	0.271504	0.0657565	0.593928
AQP3	ENSG00000165272.14	-0.365228	0.00646953	0.352072
AQP6	ENSG00000086159.12	-0.178203	0.0996221	1
AQP7	ENSG00000165269.12	-0.136767	0.33354	1
AQP9	ENSG00000103569.9	0.428192	0.00320938	0.290211
AQR	ENSG00000021776.10	0.0516978	0.507128	0.884114
AR	ENSG00000169083.15	0.025164	0.874003	0.975807
ARAF	ENSG00000078061.12	-0.0150319	0.812439	0.963451
ARAP1	ENSG00000186635.14	0.175229	0.101765	0.648193
ARAP2	ENSG00000047365.11	-0.0525938	0.699466	0.938172
ARAP3	ENSG00000120318.15	0.314	0.0120135	0.418927
ARC	ENSG00000198576.3	-0.119772	0.391718	1
ARCN1	ENSG00000095139.13	0.11871	0.238856	0.773908
AREG	ENSG00000109321.10	-0.378647	0.0063531	0.350647
AREL1	ENSG00000119682.16	0.106994	0.0650001	0.592141
ARF1	ENSG00000143761.14	0.0757282	0.248152	0.777114
ARF1P2	ENSG00000213137.3	-0.00270179	0.986601	1
ARF3	ENSG00000134287.9	0.11674	0.138727	0.689185
ARF4	ENSG00000168374.10	0.117626	0.194603	0.740903
ARF4P1	ENSG00000271525.1	0.164667	0.254686	1
ARF5	ENSG00000004059.10	0.132939	0.100141	0.646861
ARF6	ENSG00000165527.6	-0.0879535	0.378091	0.836535
ARFGAP1	ENSG00000101199.12	-0.0140763	0.879936	0.975807
ARFGAP2	ENSG00000149182.14	0.00825536	0.904958	0.979693
ARFGAP3	ENSG00000242247.10	0.0844855	0.312248	0.810082
ARFGEF1	ENSG00000066777.8	0.0577837	0.437617	0.85949
ARFGEF2	ENSG00000124198.8	-0.0128054	0.79169	0.959838
ARFIP1	ENSG00000164144.15	0.111245	0.307373	0.806533
ARFIP2	ENSG00000132254.12	0.0119205	0.843923	0.970456
ARFRP1	ENSG00000101246.19	-0.00837099	0.930157	0.98457
ARG1	ENSG00000118520.13	0.131322	0.150643	0.704409
ARG2	ENSG00000081181.7	0.0419165	0.795261	0.960385
ARGLU1	ENSG00000134884.13	-0.0868036	0.26275	0.786067
ARHGAP1	ENSG00000175220.11	0.0738854	0.384647	0.839435
ARHGAP10	ENSG00000071205.11	-0.148568	0.304344	0.805841
ARHGAP11A	ENSG00000198826.10	0.343423	0.0180219	0.458164
ARHGAP11B	ENSG00000187951.10	0.0537064	0.55867	0.90042
ARHGAP12	ENSG00000165322.17	-0.242933	0.0895085	0.629304
ARHGAP15	ENSG00000075884.12	-0.104492	0.38167	0.837688
ARHGAP17	ENSG00000140750.16	-0.0204349	0.846511	0.970967
ARHGAP18	ENSG00000146376.10	0.1465	0.19848	0.743825
ARHGAP19	ENSG00000213390.10	0.0810546	0.292681	0.798345
ARHGAP20	ENSG00000137727.12	0.0382089	0.797496	1
ARHGAP21	ENSG00000107863.17	0.107301	0.198104	0.743583
ARHGAP22	ENSG00000128805.14	-0.0534625	0.717316	0.942288
ARHGAP23	ENSG00000275832.4	-0.051296	0.750495	0.950242
ARHGAP24	ENSG00000138639.17	0.0546726	0.606503	0.913796
ARHGAP25	ENSG00000163219.11	0.027586	0.742569	0.94872
ARHGAP26	ENSG00000145819.15	0.2158	0.0709311	0.598117
ARHGAP27	ENSG00000159314.11	0.0514315	0.647475	0.925722
ARHGAP29	ENSG00000137962.12	0.183094	0.223978	0.761308
ARHGAP30	ENSG00000186517.13	0.0783332	0.274324	0.791984
ARHGAP31	ENSG00000031081.10	0.143809	0.254942	0.781438
ARHGAP32	ENSG00000134909.18	-0.0234172	0.849442	0.970967
ARHGAP33	ENSG00000004777.18	-0.00339511	0.977131	0.994673
ARHGAP35	ENSG00000160007.17	0.0795601	0.448424	0.863006
ARHGAP39	ENSG00000147799.11	-0.107467	0.471899	1
ARHGAP4	ENSG00000089820.15	-0.0850426	0.263575	0.786067
ARHGAP42	ENSG00000165895.17	0.0311327	0.847316	0.970967
ARHGAP44	ENSG00000006740.16	0.173102	0.132691	1
ARHGAP45	ENSG00000180448.10	-0.101428	0.244162	0.776083
ARHGAP5	ENSG00000100852.12	-0.222923	0.1018	0.648193
ARHGAP6	ENSG00000047648.21	0.042494	0.791241	0.959551
ARHGAP8	ENSG00000241484.9	0.127638	0.321627	1
ARHGAP9	ENSG00000123329.17	0.167563	0.137302	0.687413
ARHGDIA	ENSG00000141522.11	-0.00405273	0.957287	0.990549
ARHGDIB	ENSG00000111348.8	0.0260413	0.607901	0.914171
ARHGEF1	ENSG00000076928.17	-0.119159	0.112618	0.665818
ARHGEF10	ENSG00000104728.15	0.133399	0.357925	1
ARHGEF10L	ENSG00000074964.16	0.179688	0.218132	0.756767
ARHGEF11	ENSG00000132694.18	0.196128	0.102129	0.648936
ARHGEF12	ENSG00000196914.8	0.0687697	0.627686	0.918967
ARHGEF16	ENSG00000130762.14	-0.0349438	0.752112	1
ARHGEF17	ENSG00000110237.3	0.302699	0.0582515	0.579085
ARHGEF18	ENSG00000104880.17	-0.32335	0.00134042	0.229574
ARHGEF19	ENSG00000142632.16	-0.158125	0.161202	0.715263
ARHGEF2	ENSG00000116584.17	0.0728587	0.26798	0.787595
ARHGEF25	ENSG00000240771.6	-0.080242	0.619832	0.916239
ARHGEF28	ENSG00000214944.9	-0.0934026	0.542009	0.894771
ARHGEF3	ENSG00000163947.11	-0.0683083	0.546302	0.895825
ARHGEF33	ENSG00000214694.10	0.0581767	0.665303	1
ARHGEF35	ENSG00000213214.4	0.0729329	0.649428	0.926366
ARHGEF37	ENSG00000183111.11	0.0178391	0.906414	1
ARHGEF39	ENSG00000137135.17	0.130844	0.417711	0.85399
ARHGEF4	ENSG00000136002.17	-0.493199	0.00219086	0.257845
ARHGEF40	ENSG00000165801.9	0.216398	0.118865	0.670294
ARHGEF5	ENSG00000050327.14	0.151142	0.320409	0.812447
ARHGEF6	ENSG00000129675.15	0.0577785	0.374741	0.83557
ARHGEF7	ENSG00000102606.17	-0.0443382	0.659095	0.929168
ARHGEF9	ENSG00000131089.14	-0.109041	0.232728	0.768971
ARID1A	ENSG00000117713.18	0.0520467	0.324884	0.814458
ARID1B	ENSG00000049618.22	-0.0781652	0.19632	0.741928
ARID2	ENSG00000189079.15	-0.101245	0.31043	0.809367
ARID3A	ENSG00000116017.10	0.130026	0.257962	0.78259
ARID3B	ENSG00000179361.17	-0.0448384	0.537725	0.894627
ARID4A	ENSG00000032219.18	-0.0802379	0.388086	0.841678
ARID4B	ENSG00000054267.20	-0.124094	0.142131	0.692948
ARID5A	ENSG00000196843.15	-0.111409	0.224774	0.761894
ARID5B	ENSG00000150347.14	-0.124463	0.430928	0.858108
ARIH1	ENSG00000166233.13	-0.0446236	0.668404	0.930713
ARIH2	ENSG00000177479.19	-0.0294118	0.727371	0.944151
ARIH2OS	ENSG00000221883.2	0.0118375	0.927855	0.984357
ARIH2P1	ENSG00000266296.1	0.0413005	0.79792	1
ARL1	ENSG00000120805.13	-0.0108426	0.886377	0.977175
ARL10	ENSG00000175414.6	-0.100696	0.444563	0.861194
ARL11	ENSG00000152213.3	0.262695	0.0866718	0.624333
ARL13B	ENSG00000169379.15	0.0266799	0.805058	0.96122
ARL14EP	ENSG00000152219.4	-0.111453	0.368948	0.832287
ARL15	ENSG00000185305.10	-0.0189951	0.885508	0.977175
ARL16	ENSG00000214087.8	-0.0993497	0.393921	0.842658
ARL17A	ENSG00000185829.16	-0.0535711	0.740488	0.948012
ARL17B	ENSG00000228696.8	-0.0719649	0.655957	0.928316
ARL2	ENSG00000213465.7	-0.0422942	0.663321	0.930713
ARL2BP	ENSG00000102931.7	-0.0739873	0.26357	0.786067
ARL3	ENSG00000138175.8	0.033586	0.740062	0.948012
ARL4A	ENSG00000122644.12	-0.122644	0.431115	0.858108
ARL4AP2	ENSG00000248780.1	-0.10462	0.516105	0.887122
ARL4C	ENSG00000188042.7	-0.105627	0.444554	0.861194
ARL4D	ENSG00000175906.4	-0.131313	0.405058	0.846391
ARL5A	ENSG00000162980.16	-0.184623	0.17387	0.727256
ARL5B	ENSG00000165997.4	-0.294139	0.0603151	0.583148
ARL6	ENSG00000113966.9	0.0741665	0.597312	0.910965
ARL6IP1	ENSG00000170540.14	-0.0582067	0.665138	0.930713
ARL6IP1P2	ENSG00000225355.1	-0.0333084	0.82754	1
ARL6IP1P3	ENSG00000255014.1	0.0402236	0.769652	1
ARL6IP4	ENSG00000182196.13	-0.127292	0.429598	0.857821
ARL6IP5	ENSG00000144746.6	0.0397912	0.585148	0.906846
ARL6IP6	ENSG00000177917.10	-0.075793	0.445511	0.86163
ARL8A	ENSG00000143862.7	-0.0138645	0.858222	0.972862
ARL8B	ENSG00000134108.12	-0.0178149	0.879414	0.975807
ARMC1	ENSG00000104442.9	-0.0916501	0.471997	0.869364
ARMC10	ENSG00000170632.13	-0.0398114	0.657656	0.928831
ARMC10P1	ENSG00000178660.6	0.0710934	0.60192	0.912602
ARMC12	ENSG00000157343.8	-0.129291	0.406503	0.846805
ARMC2	ENSG00000118690.12	-0.0380126	0.762362	0.952824
ARMC3	ENSG00000165309.13	0.0636695	0.632392	1
ARMC5	ENSG00000140691.16	-0.00837567	0.938816	0.985359
ARMC6	ENSG00000105676.13	0.00344894	0.959403	0.991333
ARMC7	ENSG00000125449.6	0.150495	0.115659	0.667369
ARMC8	ENSG00000114098.17	0.0555064	0.572686	0.903806
ARMC9	ENSG00000135931.17	0.0566684	0.723062	1
ARMCX1	ENSG00000126947.12	-0.00747872	0.962871	0.99154
ARMCX2	ENSG00000184867.13	-0.204789	0.155691	0.71161
ARMCX3	ENSG00000102401.19	0.0475793	0.665147	0.930713
ARMCX4	ENSG00000196440.11	-0.120972	0.34003	0.820749
ARMCX5	ENSG00000125962.14	-0.0422923	0.685095	0.933961
ARMCX6	ENSG00000198960.10	-0.0364552	0.540713	0.894771
ARMT1	ENSG00000146476.10	0.156675	0.214159	0.756767
ARNT	ENSG00000143437.20	0.197441	0.0163437	0.443803
ARNTL	ENSG00000133794.17	0.0262676	0.822273	0.965258
ARNTL2	ENSG00000029153.14	0.107456	0.496305	0.88112
ARPC1A	ENSG00000241685.8	0.0808825	0.259466	0.783357
ARPC1B	ENSG00000130429.12	0.155445	0.036425	0.519487
ARPC2	ENSG00000163466.15	0.0686043	0.381821	0.837688
ARPC3	ENSG00000111229.15	0.0583871	0.503378	0.883751
ARPC3P1	ENSG00000226284.1	-0.00102418	0.994474	0.998528
ARPC3P2	ENSG00000238137.2	0.0595884	0.692615	0.936666
ARPC3P5	ENSG00000214027.3	0.0981544	0.461115	0.866269
ARPC4	ENSG00000241553.12	0.054209	0.396297	0.843911
ARPC5	ENSG00000162704.15	0.115667	0.24294	0.776074
ARPC5L	ENSG00000136950.13	-0.157742	0.15308	0.709014
ARPIN	ENSG00000242498.7	0.0941228	0.435849	0.859033
ARPP19	ENSG00000128989.10	-0.129486	0.248166	0.777114
ARRB1	ENSG00000137486.16	0.145621	0.213523	0.755949
ARRB2	ENSG00000141480.17	0.169031	0.0999736	0.646861
ARRDC1	ENSG00000197070.13	0.0634156	0.410948	0.849714
ARRDC2	ENSG00000105643.9	-0.126753	0.248404	0.777114
ARRDC3	ENSG00000113369.8	-0.0979837	0.513323	0.88579
ARRDC3-AS1	ENSG00000281357.2	-0.0207183	0.893854	0.977259
ARRDC4	ENSG00000140450.8	0.0587453	0.700484	0.938366
ARRDC5	ENSG00000205784.2	-0.0557703	0.650046	0.926396
ARSA	ENSG00000100299.17	-0.107577	0.321096	0.812949
ARSB	ENSG00000113273.15	0.201444	0.0908925	0.63217
ARSD	ENSG00000006756.15	0.257577	0.0555323	0.576053
ARSG	ENSG00000141337.12	0.048204	0.651609	0.926709
ARSJ	ENSG00000180801.13	-0.099926	0.431652	1
ARSK	ENSG00000164291.16	-0.122216	0.390341	0.842208
ARV1	ENSG00000173409.13	-0.0747108	0.525579	0.888734
ARVCF	ENSG00000099889.13	-0.038417	0.811404	0.96338
ASAH1	ENSG00000104763.18	0.1966	0.104246	0.654265
ASAH2	ENSG00000188611.14	-0.271384	0.0636184	0.58792
ASAH2B	ENSG00000204147.9	-0.184546	0.227503	0.764843
ASAP1	ENSG00000153317.14	-0.00905241	0.913622	0.982079
ASAP2	ENSG00000151693.9	0.0949824	0.544961	0.895423
ASAP3	ENSG00000088280.18	-0.12007	0.449205	0.863584
ASB1	ENSG00000065802.11	0.0171996	0.862431	0.973285
ASB12	ENSG00000198881.9	-0.0993284	0.454652	1
ASB13	ENSG00000196372.12	0.164165	0.13947	0.689683
ASB2	ENSG00000100628.11	0.030859	0.820979	0.965014
ASB3	ENSG00000115239.21	0.00239625	0.98817	0.997136
ASB6	ENSG00000148331.11	-0.0172104	0.816647	0.964649
ASB7	ENSG00000183475.12	-0.011555	0.874324	0.975807
ASB8	ENSG00000177981.10	0.0375693	0.605182	0.913796
ASB9	ENSG00000102048.15	0.106935	0.503725	1
ASCC1	ENSG00000138303.17	-0.0670772	0.517319	0.887122
ASCC2	ENSG00000100325.14	0.0231373	0.727043	0.944151
ASCC3	ENSG00000112249.13	0.0563645	0.508343	0.884414
ASCL2	ENSG00000183734.4	-0.098304	0.510425	0.884758
ASF1A	ENSG00000111875.7	0.0119208	0.926437	0.984357
ASF1B	ENSG00000105011.8	0.10046	0.397317	0.844478
ASGR1	ENSG00000141505.11	0.372804	0.00571239	0.342356
ASGR2	ENSG00000161944.16	0.519205	0.00108428	0.216938
ASH1L	ENSG00000116539.11	-0.064485	0.36847	0.832287
ASH2L	ENSG00000129691.15	0.0457572	0.522368	0.887421
ASH2LP1	ENSG00000224144.1	0.0267157	0.803597	1
ASIC1	ENSG00000110881.11	-0.198199	0.193598	0.740438
ASIC3	ENSG00000213199.7	-0.218324	0.156642	0.71161
ASIC4	ENSG00000072182.12	-0.127214	0.264495	1
ASIP	ENSG00000101440.9	0.113613	0.252489	1
ASL	ENSG00000126522.16	0.0704236	0.514779	0.886355
ASMT	ENSG00000196433.12	-0.192798	0.214507	1
ASMTL	ENSG00000169093.15	-0.0807234	0.33719	0.820203
ASNA1	ENSG00000198356.11	0.0930597	0.263395	0.786067
ASNS	ENSG00000070669.16	-0.272224	0.058687	0.579128
ASNSD1	ENSG00000138381.9	-0.0710237	0.55907	0.90042
ASPH	ENSG00000198363.16	-0.106905	0.387409	0.841138
ASPHD2	ENSG00000128203.6	0.115049	0.345989	0.822355
ASPM	ENSG00000066279.16	0.0725148	0.652384	0.926709
ASPRV1	ENSG00000244617.2	0.0218046	0.876758	0.975807
ASPSCR1	ENSG00000169696.15	-0.0272334	0.793515	0.960176
ASRGL1	ENSG00000162174.12	0.374503	0.0068784	0.353651
ASS1P1	ENSG00000220517.2	0.127806	0.42777	0.857596
ASS1P2	ENSG00000223922.1	0.0780228	0.608976	1
ASS1P4	ENSG00000213487.3	0.0223156	0.650752	1
ASS1P6	ENSG00000215583.3	-0.0351115	0.580713	1
ASTE1	ENSG00000034533.11	-0.231697	0.100003	0.646861
ASTL	ENSG00000188886.3	0.0923143	0.560224	0.90042
ASTN2	ENSG00000148219.16	-0.140876	0.382157	0.837688
ASUN	ENSG00000064102.14	0.0850141	0.387491	0.841202
ASXL1	ENSG00000171456.16	-0.103957	0.203318	0.74846
ASXL2	ENSG00000143970.16	0.0781065	0.297462	0.801856
ATAD1	ENSG00000138138.13	-0.0351276	0.675729	0.932341
ATAD2	ENSG00000156802.12	-0.0341559	0.741969	0.948498
ATAD2B	ENSG00000119778.14	0.0912685	0.295297	0.799478
ATAD3A	ENSG00000197785.13	0.0240542	0.781029	0.956403
ATAD3B	ENSG00000160072.19	-0.0987797	0.218428	0.756767
ATAD3C	ENSG00000215915.9	-0.0401015	0.773747	0.954696
ATAD5	ENSG00000176208.8	-0.327455	0.00626255	0.348146
ATAT1	ENSG00000137343.17	-0.0844116	0.400699	0.844555
ATE1	ENSG00000107669.17	-0.0182531	0.830904	0.967243
ATF1	ENSG00000123268.8	0.0448741	0.597224	0.910965
ATF2	ENSG00000115966.16	-0.0788611	0.33773	0.820203
ATF3	ENSG00000162772.16	-0.0385614	0.810465	0.963192
ATF4	ENSG00000128272.14	0.00915195	0.936714	0.985359
ATF4P1	ENSG00000213338.3	-0.0290857	0.851537	0.970967
ATF4P2	ENSG00000273041.1	-0.0290857	0.851537	0.970967
ATF4P3	ENSG00000228218.1	0.0645567	0.645529	0.925007
ATF5	ENSG00000169136.9	-0.0695946	0.625554	0.918504
ATF6	ENSG00000118217.5	0.016681	0.815116	0.964026
ATF6B	ENSG00000213676.10	0.0146175	0.820289	0.965004
ATF7	ENSG00000170653.18	0.0805235	0.285748	0.797193
ATF7IP	ENSG00000171681.12	-0.280314	0.0124603	0.418992
ATF7IP2	ENSG00000166669.13	-0.282633	0.0398658	0.529098
ATG10	ENSG00000152348.15	-0.186516	0.229477	0.766438
ATG101	ENSG00000123395.14	0.0688753	0.463353	0.866557
ATG12	ENSG00000145782.12	-0.0632084	0.450574	0.863896
ATG13	ENSG00000175224.16	0.0152945	0.752561	0.950242
ATG14	ENSG00000126775.8	-0.130191	0.09787	0.642988
ATG16L1	ENSG00000085978.21	-0.0359787	0.70824	0.939939
ATG16L2	ENSG00000168010.10	0.181315	0.0580146	0.579085
ATG2A	ENSG00000110046.12	0.0215203	0.830311	0.967035
ATG2B	ENSG00000066739.11	-0.145877	0.0784983	0.611466
ATG3	ENSG00000144848.10	0.180603	0.0909101	0.63217
ATG4A	ENSG00000101844.17	0.0651229	0.461874	0.866557
ATG4B	ENSG00000168397.16	0.00702933	0.918597	0.983203
ATG4C	ENSG00000125703.14	0.0860427	0.502688	0.883751
ATG4D	ENSG00000130734.9	-0.149154	0.0713884	0.598117
ATG5	ENSG00000057663.13	-0.220351	0.0922678	0.634269
ATG7	ENSG00000197548.12	0.260318	0.0173285	0.450261
ATG9A	ENSG00000198925.10	0.0399632	0.484469	0.874919
ATG9B	ENSG00000181652.18	-0.126971	0.420723	0.85588
ATHL1	ENSG00000142102.15	-0.026563	0.863546	0.97358
ATIC	ENSG00000138363.14	-0.0844596	0.207176	0.752778
ATL1	ENSG00000198513.11	0.142929	0.364641	0.828922
ATL2	ENSG00000119787.13	-0.0525014	0.63366	0.922051
ATL3	ENSG00000184743.12	0.0961435	0.336766	0.820203
ATM	ENSG00000149311.17	-0.231298	0.0237058	0.475811
ATMIN	ENSG00000166454.9	-0.0323886	0.719554	0.942738
ATN1	ENSG00000111676.14	-0.1252	0.212667	0.754422
ATOH8	ENSG00000168874.12	0.351527	0.0127563	0.424059
ATOX1	ENSG00000177556.11	0.103977	0.26776	0.787549
ATP10A	ENSG00000206190.11	-0.241591	0.00118568	0.225928
ATP10D	ENSG00000145246.13	0.1171	0.352733	0.825071
ATP11A	ENSG00000068650.18	0.248665	0.0420447	0.533541
ATP11B	ENSG00000058063.15	-0.110009	0.262988	0.786067
ATP11C	ENSG00000101974.14	-0.0841836	0.393669	0.842658
ATP13A1	ENSG00000105726.16	-0.0235235	0.79683	0.960738
ATP13A2	ENSG00000159363.17	0.0742184	0.288311	0.797682
ATP13A3	ENSG00000133657.14	-0.0294036	0.805406	0.96122
ATP13A4	ENSG00000127249.14	0.0297811	0.854062	0.972249
ATP1A1	ENSG00000163399.15	-1.57083e-05	0.999802	0.999952
ATP1A2	ENSG00000018625.14	-0.104134	0.471226	1
ATP1A3	ENSG00000105409.16	-0.167913	0.215555	0.756767
ATP1A4	ENSG00000132681.16	0.0970077	0.195498	0.740903
ATP1B1	ENSG00000143153.12	-0.0623765	0.691643	0.936666
ATP1B2	ENSG00000129244.8	-0.128504	0.328048	1
ATP1B3	ENSG00000069849.10	0.116313	0.294048	0.798885
ATP1B3P1	ENSG00000271707.1	0.0254714	0.874745	0.975807
ATP23	ENSG00000166896.7	0.0495566	0.757878	0.951209
ATP2A1	ENSG00000196296.13	0.130708	0.418941	0.854539
ATP2A2	ENSG00000174437.16	0.186794	0.0238841	0.475811
ATP2A3	ENSG00000074370.17	-0.128408	0.164377	0.71637
ATP2B1	ENSG00000070961.15	0.0154097	0.872105	0.975605
ATP2B2	ENSG00000157087.16	0.135031	0.155879	1
ATP2B3	ENSG00000067842.17	-0.184322	0.159528	1
ATP2B4	ENSG00000058668.14	0.165403	0.133736	0.684418
ATP2C1	ENSG00000017260.19	-0.0180017	0.825099	0.965813
ATP2C2	ENSG00000064270.12	0.153536	0.0924275	1
ATP5A1	ENSG00000152234.15	0.0866079	0.250781	0.77992
ATP5A1P10	ENSG00000277297.1	0.0550153	0.719484	0.942738
ATP5A1P3	ENSG00000263232.2	-0.130573	0.380561	0.837541
ATP5A1P5	ENSG00000234861.2	0.1122	0.460952	0.866165
ATP5A1P7	ENSG00000241571.2	0.0598223	0.69793	0.937649
ATP5A1P8	ENSG00000234720.3	0.0185252	0.903984	0.979567
ATP5B	ENSG00000110955.8	0.0400794	0.615821	0.915148
ATP5BP1	ENSG00000231635.1	-0.00753042	0.962311	1
ATP5C1	ENSG00000165629.19	0.0693437	0.479853	0.871906
ATP5C1P1	ENSG00000224004.2	0.0402684	0.79712	0.960738
ATP5D	ENSG00000099624.7	-0.0878405	0.328938	0.816014
ATP5E	ENSG00000124172.9	0.024926	0.712309	0.940782
ATP5EP2	ENSG00000180389.6	0.0103403	0.939341	0.985359
ATP5F1	ENSG00000116459.10	0.0545657	0.512825	0.885371
ATP5F1P3	ENSG00000214003.2	-0.0352904	0.80494	1
ATP5F1P5	ENSG00000254944.1	0.0954084	0.553448	0.899066
ATP5F1P6	ENSG00000219806.1	0.00545768	0.971122	1
ATP5F1P7	ENSG00000261424.1	0.0793219	0.623041	0.917593
ATP5G1	ENSG00000159199.13	0.0640137	0.387403	0.841138
ATP5G1P4	ENSG00000227440.1	0.0170678	0.882356	1
ATP5G1P5	ENSG00000227590.2	0.00383878	0.969115	1
ATP5G1P6	ENSG00000214318.3	-0.0190115	0.845323	1
ATP5G1P7	ENSG00000232734.1	0.0467976	0.685034	1
ATP5G2	ENSG00000135390.17	0.0373196	0.6504	0.926396
ATP5G2P1	ENSG00000225712.1	-0.0412969	0.798153	0.960738
ATP5G2P3	ENSG00000230482.1	0.0375271	0.78087	1
ATP5G2P4	ENSG00000228847.1	0.0770346	0.593345	0.909122
ATP5G3	ENSG00000154518.9	-0.00733604	0.933941	0.984934
ATP5H	ENSG00000167863.11	-0.0374497	0.594687	0.909825
ATP5HP1	ENSG00000261679.2	-0.105184	0.370025	1
ATP5HP2	ENSG00000229184.2	-0.0253433	0.875317	0.975807
ATP5HP4	ENSG00000234925.2	0.0763456	0.620689	0.916744
ATP5I	ENSG00000169020.9	0.00730905	0.934958	0.984977
ATP5J	ENSG00000154723.12	-0.0323343	0.681356	0.933399
ATP5J2	ENSG00000241468.7	0.122718	0.110514	0.662042
ATP5J2-PTCD1	ENSG00000248919.7	0.0698456	0.553635	1
ATP5JP1	ENSG00000237701.1	-0.0839197	0.483121	1
ATP5L	ENSG00000167283.7	-0.0283648	0.663068	0.930644
ATP5L2	ENSG00000249222.1	-0.155033	0.287391	0.797561
ATP5LP2	ENSG00000232362.1	-0.00643482	0.967504	0.992793
ATP5LP3	ENSG00000249256.2	-0.114941	0.475997	0.87106
ATP5LP4	ENSG00000225176.2	-0.0370187	0.794926	1
ATP5O	ENSG00000241837.6	-0.0598328	0.37894	0.836974
ATP5S	ENSG00000125375.14	-0.150315	0.147302	0.69954
ATP5SL	ENSG00000105341.18	0.0605051	0.490926	0.877864
ATP6AP1	ENSG00000071553.16	0.130331	0.140423	0.690277
ATP6AP1L	ENSG00000205464.11	-0.0806791	0.617242	0.915174
ATP6AP2	ENSG00000182220.14	0.183014	0.0604585	0.583148
ATP6V0A1	ENSG00000033627.15	0.182411	0.0813602	0.615192
ATP6V0A2	ENSG00000185344.13	-0.0684505	0.371078	0.833853
ATP6V0A4	ENSG00000105929.15	0.0408119	0.692027	1
ATP6V0B	ENSG00000117410.13	0.214114	0.0177416	0.455083
ATP6V0C	ENSG00000185883.11	0.00798303	0.957715	0.99065
ATP6V0CP3	ENSG00000213435.3	-0.10231	0.470852	1
ATP6V0D1	ENSG00000159720.11	0.249772	0.0135197	0.43179
ATP6V0E1	ENSG00000113732.8	0.083874	0.219115	0.756767
ATP6V0E2	ENSG00000171130.17	-0.239203	0.0918567	0.633186
ATP6V1A	ENSG00000114573.9	0.24928	0.0201959	0.468699
ATP6V1B2	ENSG00000147416.10	0.367911	0.00199032	0.252834
ATP6V1C1	ENSG00000155097.11	0.0354784	0.741655	0.948434
ATP6V1C2	ENSG00000143882.10	-0.0317002	0.777959	1
ATP6V1D	ENSG00000100554.11	0.125477	0.209239	0.753813
ATP6V1E1	ENSG00000131100.12	0.0352326	0.623559	0.917876
ATP6V1E1P1	ENSG00000225099.1	-0.0121422	0.939523	0.985359
ATP6V1E2	ENSG00000250565.6	-0.0707009	0.610236	0.914469
ATP6V1F	ENSG00000128524.4	0.154113	0.0928635	0.634779
ATP6V1G1	ENSG00000136888.6	-0.0803159	0.258316	0.782788
ATP6V1G1P3	ENSG00000224662.2	-0.16625	0.220015	1
ATP6V1G2	ENSG00000213760.10	-0.120952	0.437452	0.85949
ATP6V1H	ENSG00000047249.16	0.0730406	0.298665	0.802595
ATP7A	ENSG00000165240.18	0.0738403	0.576147	0.904401
ATP7B	ENSG00000123191.14	0.127621	0.397608	0.844478
ATP8A1	ENSG00000124406.16	-0.143037	0.156166	0.71161
ATP8A2	ENSG00000132932.16	-0.27743	0.0807876	0.61467
ATP8B2	ENSG00000143515.16	-0.117649	0.333212	0.81964
ATP8B3	ENSG00000130270.16	0.0608617	0.592356	0.90895
ATP8B4	ENSG00000104043.14	0.240089	0.118043	0.670294
ATP9A	ENSG00000054793.13	0.220668	0.140321	0.690277
ATP9B	ENSG00000166377.19	-0.0580181	0.382515	0.837775
ATPAF1	ENSG00000123472.12	-0.0153564	0.863181	0.973518
ATPAF2	ENSG00000171953.15	0.1408	0.153112	0.709014
ATPIF1	ENSG00000130770.17	-0.0598599	0.441609	0.860643
ATR	ENSG00000175054.14	-0.125371	0.189514	0.738044
ATRAID	ENSG00000138085.16	0.0457933	0.505684	0.883999
ATRIP	ENSG00000164053.18	0.02636	0.792345	0.960152
ATRN	ENSG00000088812.17	0.183267	0.0396153	0.527728
ATRX	ENSG00000085224.21	-0.0762825	0.44463	0.861194
ATXN1	ENSG00000124788.17	0.0283991	0.799363	0.960738
ATXN10	ENSG00000130638.15	-0.0260481	0.778972	0.955566
ATXN1L	ENSG00000224470.7	-0.0552364	0.564919	0.901659
ATXN2	ENSG00000204842.14	0.111294	0.135017	0.684418
ATXN2L	ENSG00000168488.18	-0.0333887	0.61595	0.915148
ATXN3	ENSG00000066427.21	-0.0661383	0.417856	0.854177
ATXN7	ENSG00000163635.17	-0.0581805	0.539969	0.894771
ATXN7L1	ENSG00000146776.14	-0.0919798	0.228276	0.765688
ATXN7L2	ENSG00000162650.16	-0.0618541	0.556845	0.90017
ATXN7L3	ENSG00000087152.15	-0.0378138	0.494543	0.880397
ATXN7L3B	ENSG00000253719.3	-0.0633059	0.438364	0.860056
AUH	ENSG00000148090.11	0.145578	0.145567	0.698265
AUNIP	ENSG00000127423.10	-0.0993559	0.431959	1
AUP1	ENSG00000115307.16	0.0603214	0.414156	0.851725
AURKA	ENSG00000087586.17	0.10434	0.489733	0.877304
AURKAIP1	ENSG00000175756.13	-0.0489705	0.578148	0.904633
AURKB	ENSG00000178999.12	-0.0449963	0.773327	0.954473
AURKC	ENSG00000105146.12	0.0592672	0.714811	0.941059
AUTS2	ENSG00000158321.15	0.296006	0.0610767	0.583148
AVEN	ENSG00000169857.7	0.196585	0.0950578	0.640033
AVIL	ENSG00000135407.10	0.0248528	0.858536	0.972869
AVL9	ENSG00000105778.17	-0.0928807	0.188345	0.737557
AVPI1	ENSG00000119986.6	-0.0529395	0.741278	0.948434
AVPR1A	ENSG00000166148.3	0.16059	0.209729	0.753813
AVPR2	ENSG00000126895.13	0.00587582	0.966414	1
AXDND1	ENSG00000162779.21	-0.0412805	0.68208	1
AXIN1	ENSG00000103126.14	-0.0861041	0.276482	0.792719
AXIN2	ENSG00000168646.12	-0.327244	0.0365874	0.519487
AXL	ENSG00000167601.11	-0.328758	0.0378717	0.521427
AZI2	ENSG00000163512.13	0.153205	0.102273	0.649596
AZIN1	ENSG00000155096.13	0.0178392	0.875302	0.975807
AZIN2	ENSG00000142920.16	-0.0946216	0.483277	0.874379
AZU1	ENSG00000172232.9	0.19261	0.118495	0.670294
B2M	ENSG00000166710.17	0.0157205	0.866593	0.97472
B3GALNT1	ENSG00000169255.13	-0.100886	0.531293	0.891156
B3GALNT2	ENSG00000162885.12	-0.0428464	0.761605	0.9527
B3GALT2	ENSG00000162630.5	0.00353941	0.979414	0.995203
B3GALT4	ENSG00000235863.3	0.139015	0.192088	0.738775
B3GALT6	ENSG00000176022.4	0.0772217	0.504757	0.883751
B3GAT1	ENSG00000109956.12	-0.0223045	0.89034	0.977175
B3GAT2	ENSG00000112309.10	0.136798	0.186313	1
B3GAT3	ENSG00000149541.9	-0.145376	0.0857312	0.62274
B3GAT3P1	ENSG00000244009.1	-0.0994698	0.458198	0.86572
B3GLCT	ENSG00000187676.7	-0.205448	0.11916	0.670294
B3GNT2	ENSG00000170340.10	-0.219633	0.145505	0.698265
B3GNT3	ENSG00000179913.10	-0.0448323	0.688821	1
B3GNT4	ENSG00000176383.8	0.166569	0.216613	1
B3GNT5	ENSG00000176597.11	0.0697961	0.665635	0.930713
B3GNT7	ENSG00000156966.6	-0.206776	0.132455	0.682454
B3GNT8	ENSG00000177191.2	0.263618	0.0880356	0.626823
B3GNT9	ENSG00000237172.3	0.0120279	0.939646	0.985359
B3GNTL1	ENSG00000175711.8	0.116122	0.381043	0.837688
B4GALNT3	ENSG00000139044.10	-0.264084	0.0913934	0.63217
B4GALNT4	ENSG00000182272.11	0.0340674	0.812589	0.963451
B4GALT1	ENSG00000086062.12	-0.0593307	0.589867	0.90811
B4GALT2	ENSG00000117411.16	-0.0329814	0.834905	0.96851
B4GALT3	ENSG00000158850.14	-0.0133987	0.885399	0.977175
B4GALT4	ENSG00000121578.12	-0.00537901	0.964607	0.991636
B4GALT5	ENSG00000158470.5	0.209036	0.0460473	0.545744
B4GALT6	ENSG00000118276.11	0.0636511	0.69213	0.936666
B4GALT7	ENSG00000027847.13	-0.0948023	0.277903	0.793455
B4GAT1	ENSG00000174684.6	-0.0251608	0.835182	0.968523
B9D1	ENSG00000108641.14	-0.201253	0.210082	0.753813
B9D2	ENSG00000123810.7	0.130538	0.218252	0.756767
BAALC	ENSG00000164929.16	-0.0538016	0.734015	0.946206
BABAM1	ENSG00000105393.15	-0.123778	0.0585966	0.579128
BACE1	ENSG00000186318.16	-0.0563984	0.727334	0.944151
BACE2	ENSG00000182240.15	-0.0368654	0.812436	0.963451
BACH1	ENSG00000156273.15	0.0697408	0.556952	0.900189
BACH1-IT2	ENSG00000228817.4	-0.256809	0.112861	0.665818
BACH2	ENSG00000112182.14	-0.419658	0.000113581	0.0988297
BAD	ENSG00000002330.13	-0.132709	0.210819	0.75388
BAG1	ENSG00000107262.17	0.0207654	0.824243	0.965609
BAG2	ENSG00000112208.11	-0.285128	0.0575362	0.578368
BAG3	ENSG00000151929.9	-0.400587	0.00331115	0.291199
BAG4	ENSG00000156735.10	-0.0157076	0.898253	0.978678
BAG5	ENSG00000166170.9	-0.208879	0.0228887	0.472005
BAG6	ENSG00000204463.12	0.0380617	0.530491	0.890699
BAHCC1	ENSG00000266074.8	0.0833698	0.564246	0.901471
BAHD1	ENSG00000140320.11	0.00362141	0.969487	0.993166
BAIAP2	ENSG00000175866.15	0.0153024	0.92217	0.984218
BAIAP2-AS1	ENSG00000226137.5	0.178174	0.210531	0.753813
BAIAP2L1	ENSG00000006453.13	-0.334589	0.0384222	0.521617
BAIAP2L2	ENSG00000128298.16	-0.231884	0.145167	0.697571
BAIAP3	ENSG00000007516.13	-0.228758	0.0991971	0.646644
BAK1	ENSG00000030110.12	-0.00475162	0.963529	0.991636
BAK1P1	ENSG00000175730.8	-0.0529354	0.716728	0.942022
BAMBI	ENSG00000095739.10	0.157795	0.282824	1
BANF1	ENSG00000175334.7	-0.0248707	0.757705	0.951144
BANF1P2	ENSG00000230306.1	-0.116803	0.460421	1
BANF1P3	ENSG00000237758.1	-0.0159137	0.889451	0.977175
BANK1	ENSG00000153064.11	-0.257753	0.0873165	0.625252
BANP	ENSG00000172530.20	-0.00889197	0.935875	0.985242
BAP1	ENSG00000163930.9	-0.0276876	0.637871	0.923041
BARD1	ENSG00000138376.10	0.0136896	0.9308	0.984648
BASP1	ENSG00000176788.8	0.248156	0.0439473	0.540262
BATF	ENSG00000156127.6	0.193264	0.081011	0.614823
BATF2	ENSG00000168062.9	0.0221641	0.887308	0.977175
BATF3	ENSG00000123685.8	-0.0962378	0.505959	0.883999
BAX	ENSG00000087088.19	-0.0235522	0.747359	0.949533
BAZ1A	ENSG00000198604.10	0.053431	0.477118	0.87106
BAZ1B	ENSG00000009954.10	-0.00399016	0.949176	0.988323
BAZ2A	ENSG00000076108.11	0.021251	0.665503	0.930713
BAZ2B	ENSG00000123636.17	0.222777	0.019391	0.467428
BBC3	ENSG00000105327.16	-0.0590096	0.56108	0.90042
BBIP1	ENSG00000214413.7	-0.130004	0.252355	0.781317
BBOF1	ENSG00000119636.15	-0.153396	0.314986	0.810082
BBS1	ENSG00000174483.19	-0.141136	0.374607	0.83557
BBS10	ENSG00000179941.6	-0.120564	0.395096	0.843524
BBS12	ENSG00000181004.9	0.140283	0.373083	0.835302
BBS2	ENSG00000125124.11	-0.00819017	0.936935	0.985359
BBS4	ENSG00000140463.13	-0.111897	0.292805	0.798404
BBS5	ENSG00000163093.11	-0.115222	0.465692	0.867235
BBS7	ENSG00000138686.9	-0.0202929	0.85653	0.972714
BBS9	ENSG00000122507.20	-0.204214	0.0401827	0.530384
BBX	ENSG00000114439.18	-0.171951	0.0502528	0.556407
BCAM	ENSG00000187244.10	0.0244066	0.848954	1
BCAP29	ENSG00000075790.10	-0.0277239	0.807566	0.961867
BCAP31	ENSG00000185825.15	0.0564616	0.347594	0.823172
BCAR1	ENSG00000050820.16	-0.013494	0.906659	1
BCAR3	ENSG00000137936.16	-0.117927	0.450292	0.863896
BCAS1	ENSG00000064787.13	-0.109784	0.454122	1
BCAS2	ENSG00000116752.5	-0.201599	0.0958274	0.64069
BCAS2P2	ENSG00000234332.1	-0.293471	0.0667182	0.593928
BCAS3	ENSG00000141376.21	-0.000871148	0.990822	0.997991
BCAS4	ENSG00000124243.17	-0.168112	0.213202	0.755147
BCAT1	ENSG00000060982.14	0.302318	0.0560161	0.576259
BCAT2	ENSG00000105552.14	-0.0118034	0.908349	0.981156
BCCIP	ENSG00000107949.16	-0.115576	0.147076	0.69954
BCDIN3D	ENSG00000186666.5	0.0666354	0.641527	0.924023
BCKDHA	ENSG00000248098.11	-0.00732222	0.962592	1
BCKDHB	ENSG00000083123.14	-0.0997418	0.302005	0.805381
BCKDK	ENSG00000103507.13	0.296991	0.00735243	0.361521
BCL10	ENSG00000142867.12	-0.3267	0.0259156	0.488617
BCL11A	ENSG00000119866.20	-0.0590828	0.638903	0.923283
BCL11B	ENSG00000127152.17	-0.325967	0.0183564	0.460817
BCL2	ENSG00000171791.12	-0.192947	0.143723	0.695885
BCL2A1	ENSG00000140379.7	0.0317781	0.80028	0.960738
BCL2L1	ENSG00000171552.12	0.204168	0.123033	0.675053
BCL2L11	ENSG00000153094.21	0.0601572	0.447356	0.862333
BCL2L12	ENSG00000126453.9	-0.170184	0.0941477	0.638098
BCL2L12P1	ENSG00000248530.1	-0.121083	0.379475	1
BCL2L13	ENSG00000099968.17	-0.0155364	0.874775	0.975807
BCL2L14	ENSG00000121380.12	-0.0101159	0.938318	0.985359
BCL2L15	ENSG00000188761.11	0.152663	0.336917	0.820203
BCL2L2	ENSG00000129473.9	0.130523	0.255874	0.781438
BCL3	ENSG00000069399.13	-0.0132752	0.928877	0.984357
BCL6	ENSG00000113916.17	0.193873	0.0726863	0.599944
BCL7A	ENSG00000110987.8	-0.263622	0.0995512	0.646861
BCL7B	ENSG00000106635.7	-0.0596113	0.357058	0.825765
BCL7C	ENSG00000099385.11	-0.0778974	0.392298	0.842658
BCL9	ENSG00000116128.10	-0.232084	0.0325353	0.516116
BCL9L	ENSG00000186174.12	-0.184417	0.0503737	0.556407
BCLAF1	ENSG00000029363.15	-0.0981359	0.20109	0.747305
BCLAF1P1	ENSG00000248966.1	0.0782091	0.582328	0.906134
BCLAF1P2	ENSG00000279800.2	0.0505116	0.538037	0.894627
BCO2	ENSG00000197580.11	-0.222088	0.124833	0.675053
BCOR	ENSG00000183337.16	0.138138	0.115082	0.667369
BCORL1	ENSG00000085185.15	0.143932	0.217881	0.756767
BCR	ENSG00000186716.19	-0.0058122	0.943096	0.986227
BCS1L	ENSG00000074582.12	-0.0926655	0.325549	0.814519
BDH1	ENSG00000161267.11	-0.245632	0.057841	0.579085
BDH2	ENSG00000164039.14	-0.164062	0.21867	0.756767
BDH2P1	ENSG00000232699.3	-0.293276	0.0670279	0.593928
BDP1	ENSG00000145734.18	-0.0381476	0.559942	0.90042
BECN1	ENSG00000126581.12	-0.0192331	0.742303	0.948582
BEGAIN	ENSG00000183092.16	-0.132113	0.252464	0.781438
BEND2	ENSG00000177324.13	0.238966	0.135905	0.685537
BEND3	ENSG00000178409.13	0.020831	0.874307	0.975807
BEND4	ENSG00000188848.15	-0.0110806	0.94491	0.987082
BEND5	ENSG00000162373.12	-0.17081	0.27009	0.789534
BEND6	ENSG00000151917.17	0.1795	0.177477	1
BEND7	ENSG00000165626.16	0.123505	0.382477	1
BEST1	ENSG00000167995.15	0.105531	0.476648	0.87106
BEST4	ENSG00000142959.4	-0.252396	0.116571	0.668757
BET1	ENSG00000105829.11	-0.182581	0.164328	0.71637
BET1L	ENSG00000177951.17	-0.0614166	0.2905	0.797682
BET1P1	ENSG00000241134.3	-0.090725	0.288507	1
BEX1	ENSG00000133169.5	0.0734673	0.631985	0.921271
BEX2	ENSG00000133134.11	-0.272908	0.0628662	0.585687
BEX3	ENSG00000166681.13	-0.133856	0.404773	0.84606
BEX4	ENSG00000102409.9	-0.139302	0.155869	0.71161
BEX5	ENSG00000184515.10	-0.227805	0.13184	0.681673
BFAR	ENSG00000103429.10	-0.0006405	0.99254	0.997991
BFSP2	ENSG00000170819.4	-0.127682	0.340948	1
BGLAP	ENSG00000242252.1	-0.16614	0.276786	1
BHLHA15	ENSG00000180535.3	0.00277087	0.982307	1
BHLHB9	ENSG00000198908.11	-0.0478914	0.755608	0.950508
BHLHE40	ENSG00000134107.4	0.11143	0.477818	0.871362
BHLHE41	ENSG00000123095.5	-0.188281	0.227778	0.764948
BICC1	ENSG00000122870.11	0.0633869	0.599301	1
BICD1	ENSG00000151746.13	-0.173325	0.113045	0.665818
BICD2	ENSG00000185963.13	0.1485	0.0572162	0.577637
BICDL1	ENSG00000135127.11	-0.217104	0.10863	0.660612
BID	ENSG00000015475.18	0.0403819	0.73724	0.947118
BIK	ENSG00000100290.2	-0.0225862	0.888799	0.977175
BIN1	ENSG00000136717.14	0.0508431	0.611426	0.914734
BIN2	ENSG00000110934.10	0.00244669	0.968852	0.993048
BIN2P1	ENSG00000234568.3	0.0356392	0.767489	0.953894
BIN2P2	ENSG00000248684.1	-0.103432	0.469851	0.868411
BIN3	ENSG00000147439.11	-0.0166579	0.867358	0.97472
BIRC2	ENSG00000110330.8	0.0381129	0.710244	0.94075
BIRC3	ENSG00000023445.13	-0.275457	0.0139465	0.433042
BIRC5	ENSG00000089685.14	0.226083	0.161569	0.715476
BIRC6	ENSG00000115760.13	-0.0237198	0.744027	0.949025
BIRC7	ENSG00000101197.12	0.112561	0.18959	1
BISPR	ENSG00000282851.1	-0.0812995	0.502577	0.883751
BIVM	ENSG00000134897.13	-0.145652	0.333592	0.819746
BLCAP	ENSG00000166619.12	-0.051257	0.364227	0.828767
BLK	ENSG00000136573.12	-0.184586	0.245787	0.776083
BLM	ENSG00000197299.10	-0.250212	0.0412993	0.532444
BLMH	ENSG00000108578.14	-0.0163865	0.855681	0.972591
BLNK	ENSG00000095585.16	-0.187487	0.196791	0.741928
BLOC1S1	ENSG00000135441.7	0.0870026	0.416134	0.85338
BLOC1S2	ENSG00000196072.11	-0.0589767	0.499222	0.882999
BLOC1S3	ENSG00000189114.6	4.85457e-05	0.999574	0.999952
BLOC1S4	ENSG00000186222.4	-0.0827331	0.400083	0.844478
BLOC1S5	ENSG00000188428.18	-0.00806553	0.944764	0.987082
BLOC1S6	ENSG00000104164.10	0.0194015	0.817162	0.96465
BLVRA	ENSG00000106605.10	0.0759215	0.614689	0.914777
BLVRB	ENSG00000090013.9	0.307221	0.0163572	0.443803
BLZF1	ENSG00000117475.13	-0.0100809	0.914259	0.982079
BMF	ENSG00000104081.13	0.129794	0.370512	0.83351
BMI1	ENSG00000168283.13	-0.287123	0.0602588	0.583148
BMP1	ENSG00000168487.17	0.12738	0.355181	0.825289
BMP2K	ENSG00000138756.17	0.077136	0.336122	0.820203
BMP2KL	ENSG00000204113.6	0.0313564	0.840755	1
BMP3	ENSG00000152785.6	-0.104191	0.329405	1
BMP6	ENSG00000153162.8	0.222499	0.168505	0.719929
BMP8A	ENSG00000183682.7	-0.232258	0.146892	0.69933
BMP8B	ENSG00000116985.11	0.172982	0.25196	0.781317
BMPR1A	ENSG00000107779.12	-0.0858864	0.565309	0.901675
BMPR1APS1	ENSG00000219642.2	0.011545	0.943166	0.986236
BMPR1APS2	ENSG00000232460.4	0.166997	0.275765	0.79265
BMPR2	ENSG00000204217.12	0.0447747	0.661808	0.929936
BMS1	ENSG00000165733.7	0.0331693	0.576794	0.904582
BMT2	ENSG00000164603.11	-0.166014	0.248348	0.777114
BMX	ENSG00000102010.14	0.093191	0.485553	1
BNC2	ENSG00000173068.17	-0.038168	0.773222	0.954473
BNIP1	ENSG00000113734.17	-0.171678	0.149993	0.70363
BNIP2	ENSG00000140299.11	0.035402	0.720767	0.942919
BNIP3	ENSG00000176171.11	-0.106525	0.371446	0.833969
BNIP3L	ENSG00000104765.15	0.118367	0.207863	0.753473
BNIPL	ENSG00000163141.18	-0.345925	0.0323018	0.51445
BOD1	ENSG00000145919.10	0.0934352	0.303484	0.805841
BOD1L1	ENSG00000038219.12	0.197074	0.0163343	0.443803
BOK	ENSG00000176720.4	0.111829	0.35035	0.823695
BOLA1	ENSG00000178096.8	-0.00600346	0.960957	0.991387
BOLA2	ENSG00000183336.8	-0.0949792	0.530331	0.890632
BOLA2B	ENSG00000169627.7	0.0588022	0.626847	0.918722
BOLA2P1	ENSG00000266575.1	-0.0304442	0.829715	1
BOLA3	ENSG00000163170.11	-0.177309	0.134041	0.684418
BOP1	ENSG00000261236.6	-0.0513152	0.591532	0.908469
BORA	ENSG00000136122.15	-0.0693521	0.544096	0.89523
BORCS5	ENSG00000165714.10	0.15265	0.18481	0.734823
BORCS6	ENSG00000196544.7	0.162855	0.192784	0.739267
BORCS7	ENSG00000166275.15	-0.160697	0.202601	0.748397
BORCS8	ENSG00000254901.7	0.0803337	0.520091	0.887122
bP-21264C1.2	ENSG00000278932.3	-0.284138	0.0717902	0.598809
bP-2171C21.6	ENSG00000279720.1	-0.0388619	0.705853	1
BPGM	ENSG00000172331.11	0.139536	0.28093	0.795343
BPHL	ENSG00000137274.12	-0.0357835	0.705619	0.939252
BPI	ENSG00000101425.12	0.250028	0.0351434	0.518206
BPNT1	ENSG00000162813.17	0.0112459	0.909117	0.981444
BPTF	ENSG00000171634.16	-0.0535298	0.425619	0.857352
BRAF	ENSG00000157764.12	-0.139843	0.0939868	0.638098
BRAP	ENSG00000089234.15	0.0612647	0.37883	0.83693
BRAT1	ENSG00000106009.15	-0.0195823	0.82981	0.966924
BRCA1	ENSG00000012048.20	0.129636	0.235219	0.771138
BRCA2	ENSG00000139618.14	-0.313977	0.0182034	0.460304
BRCC3	ENSG00000185515.14	0.0433548	0.651065	0.926709
BRCC3P1	ENSG00000251667.1	0.0352982	0.827171	0.96606
BRD1	ENSG00000100425.18	0.00167181	0.980039	0.995255
BRD2	ENSG00000204256.12	-0.0320705	0.657748	0.928847
BRD3	ENSG00000169925.16	0.0782411	0.259462	0.783357
BRD4	ENSG00000141867.17	-0.0577409	0.363474	0.828572
BRD7	ENSG00000166164.15	-0.0707595	0.506425	0.884114
BRD7P2	ENSG00000184100.6	-0.0623474	0.603488	0.913162
BRD7P4	ENSG00000218676.1	-0.0400619	0.799974	0.960738
BRD7P5	ENSG00000235768.1	-0.125812	0.436953	0.859198
BRD8	ENSG00000112983.17	0.166204	0.0861415	0.623237
BRD9	ENSG00000028310.17	-0.040581	0.602131	0.912602
BRE	ENSG00000158019.20	0.131808	0.0856136	0.622595
BRF1	ENSG00000185024.16	-0.111315	0.158448	0.713213
BRF2	ENSG00000104221.12	-0.122801	0.339508	0.820465
BRI3	ENSG00000164713.9	0.142507	0.13485	0.684418
BRI3BP	ENSG00000184992.10	0.227971	0.0425182	0.536708
BRI3P1	ENSG00000225169.1	0.0521162	0.73599	1
BRICD5	ENSG00000182685.7	-0.00064122	0.995666	0.998772
BRIP1	ENSG00000136492.8	-0.0207444	0.891047	0.977175
BRIX1	ENSG00000113460.12	-0.23447	0.0600361	0.583148
BRK1	ENSG00000254999.3	0.0868117	0.284459	0.796044
BRMS1	ENSG00000174744.13	-0.0116478	0.888177	0.977175
BRMS1L	ENSG00000100916.13	-0.153738	0.322079	0.813841
BROX	ENSG00000162819.11	-0.0266579	0.796285	0.960738
BRPF1	ENSG00000156983.15	-0.0386316	0.673398	0.931968
BRPF3	ENSG00000096070.19	-0.0983572	0.134394	0.684418
BRSK1	ENSG00000160469.16	-0.0275287	0.860974	0.973285
BRSK2	ENSG00000174672.15	-0.00621381	0.962236	1
BRWD1	ENSG00000185658.13	-0.110456	0.341205	0.821274
BRWD3	ENSG00000165288.10	0.0177338	0.865912	0.974354
BSCL2	ENSG00000168000.14	0.129302	0.315201	0.810082
BSDC1	ENSG00000160058.18	0.0193252	0.804033	0.961203
BSG	ENSG00000172270.18	0.0666948	0.259945	0.783357
BSN	ENSG00000164061.4	-0.293902	0.0527065	0.565429
BSPRY	ENSG00000119411.10	-0.0124437	0.936742	0.985359
BST1	ENSG00000109743.10	0.354001	0.00609822	0.34682
BST2	ENSG00000130303.12	0.0188931	0.880436	0.975807
BTAF1	ENSG00000095564.13	-0.0168412	0.836401	0.968742
BTBD1	ENSG00000064726.9	0.0514675	0.589905	0.90811
BTBD10	ENSG00000148925.10	0.021057	0.804517	0.96122
BTBD10P1	ENSG00000257675.1	-0.173816	0.230412	1
BTBD11	ENSG00000151136.14	-0.0669062	0.604881	0.913796
BTBD17	ENSG00000204347.3	0.0393955	0.642563	1
BTBD19	ENSG00000222009.8	0.121391	0.409408	0.848832
BTBD2	ENSG00000133243.8	-0.142875	0.0513096	0.559061
BTBD3	ENSG00000132640.14	0.0852025	0.507727	0.8842
BTBD6	ENSG00000184887.13	-0.0668069	0.513409	0.88579
BTBD6P1	ENSG00000229106.1	-0.0633944	0.693831	0.936918
BTBD7	ENSG00000011114.14	0.0568854	0.451597	0.863896
BTBD7P1	ENSG00000203414.2	0.133094	0.388206	1
BTBD8	ENSG00000189195.10	-0.205628	0.203893	0.748911
BTBD9	ENSG00000183826.16	-0.128579	0.108275	0.660472
BTD	ENSG00000169814.12	0.0709161	0.420446	0.855863
BTF3	ENSG00000145741.15	0.00199233	0.983907	0.996152
BTF3L4	ENSG00000134717.17	-0.0176055	0.859816	0.973143
BTF3L4P1	ENSG00000232260.2	-0.0835817	0.604824	1
BTF3L4P2	ENSG00000213189.5	0.175955	0.182361	0.734186
BTF3L4P3	ENSG00000213108.3	-0.0202812	0.899609	0.978967
BTF3P10	ENSG00000231120.3	-0.105704	0.458021	0.86572
BTF3P11	ENSG00000118903.6	-0.0771306	0.633014	0.921512
BTF3P12	ENSG00000213003.3	0.0908803	0.536829	0.894281
BTF3P13	ENSG00000227118.3	-0.0771273	0.624198	0.918053
BTF3P14	ENSG00000262609.1	0.0742767	0.608205	1
BTF3P2	ENSG00000258282.2	0.156145	0.286245	0.797193
BTF3P4	ENSG00000224820.2	-0.0219124	0.875395	0.975807
BTF3P5	ENSG00000233594.2	-0.119151	0.43197	0.858468
BTF3P6	ENSG00000233956.1	0.0496804	0.722151	1
BTF3P7	ENSG00000219986.2	0.210102	0.161987	0.715476
BTF3P8	ENSG00000236813.1	0.149851	0.284555	0.796118
BTF3P9	ENSG00000224834.1	0.101496	0.488105	0.875926
BTG1	ENSG00000133639.4	-0.165269	0.130855	0.680605
BTG1P1	ENSG00000256720.1	0.182371	0.247964	0.777114
BTG2	ENSG00000159388.5	0.0823616	0.603146	0.913085
BTG3	ENSG00000154640.14	-0.345764	0.0320129	0.513066
BTK	ENSG00000010671.15	0.127294	0.311553	0.809533
BTLA	ENSG00000186265.9	-0.301486	0.0507184	0.556407
BTN2A1	ENSG00000112763.15	0.0495955	0.544921	0.895423
BTN2A2	ENSG00000124508.16	0.0453856	0.69144	0.936666
BTN3A1	ENSG00000026950.16	0.0802588	0.578335	0.904695
BTN3A2	ENSG00000186470.13	0.150668	0.303342	0.805841
BTN3A3	ENSG00000111801.15	0.0678367	0.560271	0.90042
BTNL3	ENSG00000168903.8	0.0836638	0.362578	1
BTNL8	ENSG00000113303.11	-0.130331	0.328403	1
BTNL9	ENSG00000165810.16	-0.0163354	0.910943	0.981723
BTRC	ENSG00000166167.17	-0.016817	0.870498	0.975479
BUB1	ENSG00000169679.14	-0.059503	0.707068	0.939318
BUB1B	ENSG00000156970.12	0.211235	0.191275	0.738686
[truncated: 17,862 more rows]

## Sheet: HIV+AS+ vs control
GeneSymbol	GeneID	DESeq2_log2FC	DESeq2_pvalue	DESeq2_fdrpval
A1BG	ENSG00000121410.11	0.0260103	0.865419	0.995192
A2M	ENSG00000175899.14	0.0568284	0.705849	0.989258
A4GALT	ENSG00000128274.15	0.0726346	0.460098	0.979068
AAAS	ENSG00000094914.12	0.0175295	0.800517	0.995192
AACS	ENSG00000081760.16	0.0773109	0.390761	0.978758
AAED1	ENSG00000158122.11	-0.0648931	0.597099	0.987261
AAGAB	ENSG00000103591.12	0.0242993	0.784027	0.995192
AAK1	ENSG00000115977.18	-0.235856	0.0267187	0.947518
AAMDC	ENSG00000087884.14	0.0735315	0.588124	0.987184
AAMP	ENSG00000127837.9	0.0514803	0.504538	0.979068
AAR2	ENSG00000131043.11	-0.0370276	0.746012	0.995192
AARD	ENSG00000205002.3	-0.105943	0.200356	0.958439
AARS	ENSG00000090861.15	0.0998531	0.373859	0.977121
AARS2	ENSG00000124608.4	-0.0206153	0.862015	0.995192
AARSD1	ENSG00000266967.6	-0.286479	0.0508596	0.954778
AASDH	ENSG00000157426.13	-0.155789	0.225769	0.962493
AASDHPPT	ENSG00000149313.10	-0.10325	0.391447	0.979068
AASS	ENSG00000008311.14	-0.456998	0.00403587	0.667904
AATF	ENSG00000275700.4	0.148591	0.0567067	0.954778
AATK	ENSG00000181409.11	0.0854134	0.594896	0.987261
AB019441.29	ENSG00000225200.2	0.079635	0.614405	0.987261
ABAT	ENSG00000183044.11	-0.256158	0.0396887	0.947518
ABC11-4932300O16.1	ENSG00000283095.1	0.0482527	0.746468	0.995192
ABC13-47488600E17.1	ENSG00000283199.1	-0.168898	0.294763	0.971534
ABC13-47656900H15.1	ENSG00000283566.1	0.0423867	0.768199	0.995192
ABC7-42404400C24.1	ENSG00000277758.4	-0.0330015	0.83667	0.995192
ABCA1	ENSG00000165029.15	-0.18247	0.258664	0.965388
ABCA10	ENSG00000154263.17	-0.0203145	0.899808	0.996766
ABCA13	ENSG00000179869.14	-0.10299	0.423553	0.979068
ABCA2	ENSG00000107331.16	0.025674	0.840406	0.995192
ABCA3	ENSG00000167972.13	0.0706808	0.588613	0.987184
ABCA5	ENSG00000154265.15	-0.1079	0.499606	0.979068
ABCA6	ENSG00000154262.12	-0.245688	0.125496	0.956297
ABCA7	ENSG00000064687.12	0.026123	0.831459	0.995192
ABCA9	ENSG00000154258.16	-0.0329337	0.8366	0.995192
ABCB1	ENSG00000085563.14	-0.0613687	0.69199	0.988267
ABCB10	ENSG00000135776.4	-0.0222727	0.790749	0.995192
ABCB10P1	ENSG00000274099.1	-0.100772	0.498229	0.979068
ABCB10P3	ENSG00000261524.1	-0.0515888	0.735869	0.994225
ABCB10P4	ENSG00000260053.2	-0.125819	0.427229	0.979068
ABCB4	ENSG00000005471.15	-0.00156772	0.992109	0.999736
ABCB6	ENSG00000115657.12	-0.409668	0.0113495	0.909895
ABCB7	ENSG00000131269.15	-0.156852	0.0652528	0.954778
ABCB8	ENSG00000197150.12	-0.0861093	0.337302	0.972397
ABCB9	ENSG00000150967.17	-0.041076	0.785473	0.995192
ABCC1	ENSG00000103222.18	0.0152825	0.88786	0.995426
ABCC10	ENSG00000124574.14	-0.0538981	0.669205	0.988267
ABCC2	ENSG00000023839.10	-0.108889	0.421522	0.979068
ABCC3	ENSG00000108846.15	0.0317187	0.832381	0.995192
ABCC4	ENSG00000125257.13	-0.145925	0.249594	0.96531
ABCC5	ENSG00000114770.16	-0.0323528	0.798031	0.995192
ABCC6	ENSG00000091262.14	-0.111587	0.489702	0.979068
ABCD1	ENSG00000101986.11	-0.0413643	0.742994	0.994761
ABCD2	ENSG00000173208.3	0.0339575	0.813551	0.995192
ABCD3	ENSG00000117528.11	-0.0141677	0.904069	0.996769
ABCD4	ENSG00000119688.20	-0.0484712	0.554034	0.982523
ABCE1	ENSG00000164163.10	-0.146297	0.26586	0.965388
ABCF1	ENSG00000204574.12	0.0359304	0.725267	0.991472
ABCF2	ENSG00000033050.7	-0.0138363	0.896487	0.996528
ABCF2P1	ENSG00000242159.1	-0.0280884	0.861256	0.995192
ABCF3	ENSG00000161204.11	0.0110968	0.858643	0.995192
ABCG1	ENSG00000160179.18	-0.147308	0.361515	0.975017
ABCG2	ENSG00000118777.10	0.0399723	0.740224	0.994761
ABHD1	ENSG00000143994.13	0.00150215	0.99254	0.999736
ABHD10	ENSG00000144827.8	-0.0641054	0.496851	0.979068
ABHD11	ENSG00000106077.18	-0.0269642	0.826731	0.995192
ABHD12	ENSG00000100997.18	0.077058	0.396489	0.979068
ABHD13	ENSG00000139826.5	-0.211573	0.165656	0.956297
ABHD14A	ENSG00000248487.8	0.144317	0.301839	0.971534
ABHD14B	ENSG00000114779.19	0.122743	0.23732	0.962493
ABHD15	ENSG00000168792.4	0.0436514	0.650086	0.987963
ABHD16A	ENSG00000204427.11	-0.173353	0.137018	0.956297
ABHD16B	ENSG00000183260.7	0.0947293	0.367327	0.975474
ABHD17A	ENSG00000129968.15	0.0910408	0.40663	0.979068
ABHD17AP4	ENSG00000229107.2	0.117401	0.441724	0.979068
ABHD17AP5	ENSG00000263366.2	0.11046	0.465322	0.979068
ABHD17B	ENSG00000107362.13	-0.0449969	0.716494	0.990025
ABHD17C	ENSG00000136379.11	0.25747	0.106169	0.956297
ABHD18	ENSG00000164074.14	-0.0981541	0.286749	0.971534
ABHD2	ENSG00000140526.17	-0.0462782	0.72048	0.99066
ABHD3	ENSG00000158201.9	-0.135884	0.171482	0.956297
ABHD4	ENSG00000100439.10	-0.0239278	0.797601	0.995192
ABHD5	ENSG00000011198.7	-0.0151509	0.916302	0.997046
ABHD6	ENSG00000163686.14	0.101271	0.423134	0.979068
ABHD8	ENSG00000127220.5	0.0106889	0.929435	0.997801
ABI1	ENSG00000136754.16	-0.0783086	0.334562	0.972397
ABI2	ENSG00000138443.15	-0.163161	0.0956421	0.956297
ABI3	ENSG00000108798.8	0.0419996	0.777501	0.995192
ABL1	ENSG00000097007.17	-0.00691343	0.94129	0.998091
ABL2	ENSG00000143322.19	-0.194435	0.0903676	0.956297
ABLIM1	ENSG00000099204.18	-0.203246	0.164111	0.956297
ABLIM2	ENSG00000163995.19	-0.138851	0.353407	0.975017
ABLIM3	ENSG00000173210.19	0.163558	0.306896	0.971534
ABO	ENSG00000175164.13	-0.042693	0.609146	0.987261
ABR	ENSG00000159842.14	0.00936599	0.939901	0.998091
ABRACL	ENSG00000146386.7	0.20667	0.0882096	0.956297
ABT1	ENSG00000146109.4	0.119251	0.236511	0.962493
ABT1P1	ENSG00000250496.2	-0.0804546	0.530543	0.980601
ABTB1	ENSG00000114626.17	-0.0234053	0.817326	0.995192
ABTB2	ENSG00000166016.5	-0.0236044	0.882759	0.995426
AC000078.5	ENSG00000232926.1	0.000297606	0.99825	0.999754
AC000089.3	ENSG00000235776.2	0.0744808	0.637304	0.987261
AC000095.9	ENSG00000270393.1	0.0951249	0.488597	0.979068
AC000403.4	ENSG00000278727.1	0.120875	0.451294	0.979068
AC002056.3	ENSG00000213683.4	-0.0112661	0.942073	0.998091
AC002069.5	ENSG00000228928.1	-0.0272241	0.821739	0.995192
AC002075.4	ENSG00000237729.2	0.0355123	0.825749	0.995192
AC002480.2	ENSG00000238033.1	0.108457	0.261177	0.965388
AC003080.4	ENSG00000234358.1	0.102141	0.453734	0.979068
AC003090.1	ENSG00000223561.6	0.100104	0.461828	0.979068
AC004019.10	ENSG00000229492.1	0.0814511	0.575583	0.98553
AC004069.2	ENSG00000251259.1	0.26139	0.0186357	0.947518
AC004129.9	ENSG00000213798.3	0.0980893	0.543094	0.981494
AC004159.1	ENSG00000230853.1	0.0462274	0.748522	0.995192
AC004381.6	ENSG00000005189.19	0.0334172	0.835029	0.995192
AC004386.4	ENSG00000213269.2	0.316447	0.0392132	0.947518
AC004453.8	ENSG00000146677.7	0.0795361	0.615643	0.987261
AC004461.4	ENSG00000237347.2	0.179293	0.25873	0.965388
AC004540.5	ENSG00000214870.8	-0.0477106	0.6923	0.988267
AC004692.5	ENSG00000213717.3	0.126271	0.352209	0.975017
AC004791.2	ENSG00000267453.6	-0.0257105	0.78491	0.995192
AC004870.5	ENSG00000214754.3	-0.106824	0.425291	0.979068
AC004920.2	ENSG00000228085.1	0.229319	0.1546	0.956297
AC004938.5	ENSG00000225443.1	-0.0213987	0.88736	0.995426
AC004941.5	ENSG00000231397.1	-0.0453706	0.643795	0.987305
AC004951.6	ENSG00000228434.1	0.0119685	0.940435	0.998091
AC004980.10	ENSG00000214243.3	-0.152501	0.339746	0.97332
AC004987.9	ENSG00000233225.3	0.109189	0.388153	0.978095
AC005014.5	ENSG00000224280.1	0.18469	0.226856	0.962493
AC005019.2	ENSG00000213875.3	0.224955	0.140021	0.956297
AC005042.2	ENSG00000227331.1	0.0762969	0.542475	0.981494
AC005077.14	ENSG00000230882.1	-0.111691	0.301096	0.971534
AC005082.12	ENSG00000226816.2	-0.162093	0.291135	0.971534
AC005094.2	ENSG00000229949.1	0.0371121	0.775649	0.995192
AC005102.1	ENSG00000219039.2	0.00442901	0.973993	0.999736
AC005224.2	ENSG00000231595.1	-0.0750586	0.639839	0.987261
AC005229.5	ENSG00000213210.4	0.180619	0.258992	0.965388
AC005229.7	ENSG00000213209.2	0.0933602	0.497585	0.979068
AC005251.3	ENSG00000219451.3	0.114236	0.472829	0.979068
AC005255.3	ENSG00000256210.3	-0.0155472	0.92257	0.997046
AC005262.4	ENSG00000266944.1	0.208279	0.181964	0.956297
AC005300.5	ENSG00000236325.1	0.16873	0.284463	0.971534
AC005301.9	ENSG00000283633.1	0.222975	0.165641	0.956297
AC005336.5	ENSG00000267218.2	0.111212	0.439815	0.979068
AC005480.1	ENSG00000279461.1	0.0857772	0.582547	0.987184
AC005517.3	ENSG00000223878.1	-0.110986	0.436869	0.979068
AC005522.6	ENSG00000213548.3	-0.0228286	0.77179	0.995192
AC005534.6	ENSG00000234450.1	0.211814	0.162431	0.956297
AC005618.6	ENSG00000272070.1	-0.124104	0.396331	0.979068
AC005786.3	ENSG00000266959.1	0.0165937	0.917885	0.997046
AC005795.1	ENSG00000268034.1	-0.026243	0.845528	0.995192
AC005822.1	ENSG00000235554.1	-0.00404799	0.966777	0.999075
AC006026.9	ENSG00000224785.1	0.1518	0.323636	0.971534
AC006042.8	ENSG00000233264.2	-0.165487	0.302617	0.971534
AC006116.20	ENSG00000267710.6	0.109061	0.405348	0.979068
AC006116.22	ENSG00000266907.1	-0.0646609	0.672384	0.988267
AC006129.1	ENSG00000268355.1	-0.125475	0.356234	0.975017
AC006129.2	ENSG00000268027.5	-0.230336	0.0889963	0.956297
AC006386.1	ENSG00000279115.1	-0.0428465	0.772639	0.995192
AC006445.6	ENSG00000242209.1	0.207313	0.197663	0.956376
AC006449.2	ENSG00000279119.1	0.0015826	0.990886	0.999736
AC006461.2	ENSG00000228568.1	0.11901	0.289115	0.971534
AC006483.5	ENSG00000228974.5	0.153945	0.333493	0.972397
AC006539.2	ENSG00000240673.1	0.14216	0.360058	0.975017
AC006946.15	ENSG00000235478.4	0.0196563	0.900978	0.996769
AC006946.16	ENSG00000273203.1	-0.194488	0.208646	0.958439
AC006978.6	ENSG00000235859.5	0.177626	0.200005	0.958439
AC007016.3	ENSG00000249930.1	0.268861	0.0943134	0.956297
AC007036.6	ENSG00000227017.1	0.0466313	0.669268	0.988267
AC007041.2	ENSG00000235411.1	-0.0836111	0.568342	0.984964
AC007228.9	ENSG00000268568.1	0.0809586	0.613241	0.987261
AC007229.3	ENSG00000267544.1	0.111252	0.479738	0.979068
AC007238.1	ENSG00000231043.3	0.072101	0.451217	0.979068
AC007249.3	ENSG00000217258.2	0.0112357	0.941783	0.998091
AC007256.5	ENSG00000213090.2	-0.02767	0.863407	0.995192
AC007272.3	ENSG00000224672.4	-0.0844819	0.447707	0.979068
AC007283.4	ENSG00000235579.1	0.232234	0.14768	0.956297
AC007318.5	ENSG00000172974.11	0.0336083	0.730637	0.992938
AC007326.1	ENSG00000279560.1	0.0597269	0.705392	0.989258
AC007359.6	ENSG00000236951.5	-0.36348	0.010247	0.884577
AC007365.4	ENSG00000227791.3	0.158808	0.318342	0.971534
AC007381.3	ENSG00000228590.1	0.151334	0.335967	0.972397
AC007383.3	ENSG00000227946.1	0.0588547	0.672318	0.988267
AC007383.6	ENSG00000159186.4	-0.00267269	0.985241	0.999736
AC007386.2	ENSG00000237638.1	-0.0470824	0.763699	0.995192
AC007386.3	ENSG00000227394.1	0.233528	0.144987	0.956297
AC007387.2	ENSG00000224646.2	0.148134	0.350793	0.975017
AC007389.1	ENSG00000237979.1	0.0263	0.849471	0.995192
AC007390.4	ENSG00000233159.1	0.146182	0.262285	0.965388
AC007395.4	ENSG00000231386.1	-0.00777782	0.910797	0.996769
AC007560.1	ENSG00000238165.1	-0.127972	0.428208	0.979068
AC007563.4	ENSG00000237930.1	-0.0101319	0.947221	0.998091
AC007618.3	ENSG00000203648.3	0.272358	0.0879884	0.956297
AC007679.1	ENSG00000213739.3	-0.0823982	0.399579	0.979068
AC007679.4	ENSG00000237041.1	0.157761	0.312115	0.971534
AC007879.2	ENSG00000234902.6	-0.0347892	0.813648	0.995192
AC007879.7	ENSG00000229647.1	-0.108401	0.467244	0.979068
AC007880.1	ENSG00000234572.1	-0.157811	0.317385	0.971534
AC007950.2	ENSG00000276651.1	0.0190641	0.861492	0.995192
AC007969.5	ENSG00000233762.3	0.0735239	0.635065	0.987261
AC008065.1	ENSG00000224553.1	-0.0516246	0.670885	0.988267
AC008072.1	ENSG00000228681.1	0.213743	0.176253	0.956297
AC008074.1	ENSG00000279644.1	0.128721	0.323646	0.971534
AC008155.1	ENSG00000213237.4	0.129182	0.355418	0.975017
AC008155.2	ENSG00000213238.6	0.12763	0.400047	0.979068
AC008175.1	ENSG00000235059.5	-0.36348	0.010247	0.884577
AC008264.4	ENSG00000224545.1	0.0297608	0.837691	0.995192
AC008265.2	ENSG00000214815.2	0.244135	0.116856	0.956297
AC008427.2	ENSG00000251583.1	-0.0196015	0.896062	0.996507
AC008522.1	ENSG00000279232.1	-0.212037	0.0727111	0.954778
AC008592.3	ENSG00000251000.1	0.0979476	0.544123	0.98155
AC008694.2	ENSG00000254336.1	-0.0995207	0.518152	0.980003
AC008746.12	ENSG00000267838.2	-0.0152834	0.913401	0.996769
AC008753.3	ENSG00000238150.1	0.249475	0.101503	0.956297
AC008850.3	ENSG00000227836.1	0.237981	0.13484	0.956297
AC009065.1	ENSG00000279473.1	0.2171	0.103927	0.956297
AC009120.3	ENSG00000239763.2	-0.302526	0.0504898	0.954778
AC009245.3	ENSG00000230383.1	0.096078	0.498417	0.979068
AC009263.2	ENSG00000234639.1	-0.120869	0.294408	0.971534
AC009299.3	ENSG00000227403.1	-0.213456	0.185778	0.956297
AC009299.5	ENSG00000232320.6	0.234457	0.142241	0.956297
AC009302.2	ENSG00000233868.1	0.0768254	0.606754	0.987261
AC009303.3	ENSG00000224967.1	-0.0663054	0.565306	0.98483
AC009362.2	ENSG00000233287.1	0.233304	0.0899797	0.956297
AC009404.2	ENSG00000236255.1	-0.263173	0.0978089	0.956297
AC009413.2	ENSG00000236533.1	0.209562	0.144327	0.956297
AC009487.6	ENSG00000226121.2	-0.131198	0.313961	0.971534
AC009495.2	ENSG00000235192.1	0.145475	0.365314	0.975474
AC009495.3	ENSG00000232411.1	-0.0321102	0.824678	0.995192
AC009495.4	ENSG00000229195.1	-0.178568	0.206129	0.958439
AC009500.2	ENSG00000236748.1	0.140436	0.317323	0.971534
AC009517.2	ENSG00000224469.1	0.0654675	0.682808	0.988267
AC009784.3	ENSG00000232053.6	0.124032	0.425074	0.979068
AC009945.4	ENSG00000234356.1	0.0281044	0.830149	0.995192
AC009948.7	ENSG00000238082.1	0.210627	0.188135	0.956297
AC009961.2	ENSG00000230783.1	0.0476957	0.751121	0.995192
AC009961.3	ENSG00000226266.6	-0.245567	0.127672	0.956297
AC009963.3	ENSG00000233494.1	0.0667724	0.559669	0.98425
AC009963.5	ENSG00000237745.1	0.227194	0.138608	0.956297
AC009963.6	ENSG00000235325.1	-0.212029	0.187187	0.956297
AC009969.1	ENSG00000234932.2	0.141267	0.203976	0.958439
AC010240.2	ENSG00000235253.1	0.279651	0.0752361	0.956297
AC010240.3	ENSG00000229738.1	0.0779083	0.446807	0.979068
AC010468.1	ENSG00000214784.4	0.0315981	0.832342	0.995192
AC010468.3	ENSG00000250728.1	0.0487483	0.506318	0.979068
AC010492.2	ENSG00000235081.1	-0.0581982	0.717581	0.990151
AC010522.1	ENSG00000269304.1	-0.108397	0.496206	0.979068
AC010547.9	ENSG00000261611.5	-0.0313613	0.717971	0.990151
AC010642.1	ENSG00000267216.1	-0.35908	0.0252686	0.947518
AC010677.5	ENSG00000232383.1	0.229694	0.132381	0.956297
AC010733.5	ENSG00000232713.2	0.130717	0.397797	0.979068
AC010878.3	ENSG00000225402.1	-0.0189748	0.889801	0.995749
AC011242.5	ENSG00000229695.1	-0.0408234	0.758262	0.995192
AC011290.5	ENSG00000236015.1	-0.00657547	0.946548	0.998091
AC011747.4	ENSG00000236008.1	-0.0226411	0.880784	0.995426
AC011816.1	ENSG00000234073.1	0.160576	0.211755	0.958439
AC011933.2	ENSG00000228007.1	0.0972857	0.521159	0.980003
AC011998.2	ENSG00000229744.1	0.0139869	0.878701	0.995426
AC012005.1	ENSG00000279274.1	-0.0428465	0.772639	0.995192
AC012065.5	ENSG00000233416.1	0.125371	0.431437	0.979068
AC012066.1	ENSG00000213197.3	0.164137	0.305425	0.971534
AC012074.2	ENSG00000235072.2	-0.093048	0.555909	0.982565
AC012354.8	ENSG00000231848.1	-0.00397788	0.979227	0.999736
AC012358.4	ENSG00000227799.1	0.060654	0.699293	0.989149
AC012442.6	ENSG00000228251.1	-0.168161	0.275363	0.9699
AC012493.1	ENSG00000238029.1	-0.0285636	0.819143	0.995192
AC012512.1	ENSG00000226539.1	0.154329	0.0782212	0.956297
AC012513.4	ENSG00000236478.2	0.0198134	0.900814	0.996769
AC012671.2	ENSG00000224291.1	0.293131	0.0656513	0.954778
AC013262.1	ENSG00000233444.1	0.229927	0.134113	0.956297
AC013267.1	ENSG00000237953.1	-0.0236415	0.881043	0.995426
AC013269.5	ENSG00000184761.7	0.0161036	0.893714	0.996358
AC013271.5	ENSG00000283684.1	0.0935963	0.36224	0.975474
AC013404.1	ENSG00000231017.1	0.170378	0.284773	0.971534
AC013410.1	ENSG00000237016.1	0.204972	0.15087	0.956297
AC013429.5	ENSG00000234995.1	0.329602	0.027236	0.947518
AC013461.1	ENSG00000091436.16	0.142892	0.358572	0.975017
AC013470.6	ENSG00000236048.2	-0.00500988	0.975131	0.999736
AC013474.4	ENSG00000235128.1	0.0305549	0.801634	0.995192
AC015849.14	ENSG00000271268.1	0.0971717	0.54686	0.981946
AC015849.16	ENSG00000270977.1	0.263592	0.0694348	0.954778
AC015977.5	ENSG00000225024.1	0.178611	0.24184	0.964281
AC016292.3	ENSG00000108958.4	0.0640299	0.542043	0.981494
AC016577.1	ENSG00000279646.1	0.15862	0.323365	0.971534
AC016691.2	ENSG00000233741.1	0.234371	0.111446	0.956297
AC016700.4	ENSG00000225392.1	-0.0540141	0.687423	0.988267
AC016700.6	ENSG00000231414.1	0.105867	0.350481	0.975017
AC016708.2	ENSG00000230076.1	0.350676	0.0146606	0.945808
AC016712.2	ENSG00000235225.1	0.131203	0.391969	0.979068
AC016716.1	ENSG00000223427.1	-0.115104	0.418546	0.979068
AC016734.2	ENSG00000228305.2	-0.0227954	0.886515	0.995426
AC016735.2	ENSG00000231826.5	0.0599376	0.632141	0.987261
AC016739.2	ENSG00000218175.2	-0.0347577	0.825536	0.995192
AC016772.4	ENSG00000226072.1	-0.012928	0.923454	0.997046
AC016894.1	ENSG00000234624.2	0.0695637	0.659636	0.988267
AC017002.1	ENSG00000240350.2	0.432528	0.00683529	0.807988
AC017002.2	ENSG00000224959.1	-0.130318	0.384783	0.978095
AC017035.2	ENSG00000224442.1	0.286023	0.0746436	0.956297
AC017060.1	ENSG00000236039.2	0.0294736	0.794575	0.995192
AC017074.2	ENSG00000227359.1	0.0502918	0.743554	0.994761
AC017078.1	ENSG00000233829.1	0.0762286	0.563444	0.984253
AC017079.3	ENSG00000185631.7	0.0684414	0.642534	0.987261
AC017080.1	ENSG00000232238.1	0.353342	0.0217246	0.947518
AC018463.4	ENSG00000230154.1	-0.269751	0.0946895	0.956297
AC018735.1	ENSG00000226553.1	0.122734	0.445584	0.979068
AC018738.2	ENSG00000237039.1	0.0362726	0.811283	0.995192
AC018865.5	ENSG00000217289.3	0.316721	0.047744	0.954778
AC019097.7	ENSG00000231822.1	0.201733	0.145192	0.956297
AC019109.1	ENSG00000224826.1	0.0528621	0.588714	0.987184
AC019129.1	ENSG00000219391.1	0.268368	0.0593022	0.954778
AC019178.3	ENSG00000223824.1	-0.0539205	0.512508	0.979913
AC019181.3	ENSG00000224331.2	0.116498	0.446784	0.979068
AC020550.7	ENSG00000231699.1	0.141524	0.328978	0.972397
AC020983.5	ENSG00000243099.1	0.0702736	0.653515	0.988267
AC021016.7	ENSG00000230580.1	0.14784	0.29431	0.971534
AC021021.1	ENSG00000231610.1	-0.116557	0.468058	0.979068
AC021224.1	ENSG00000262477.1	0.228013	0.10561	0.956297
AC022007.5	ENSG00000206567.9	0.0414811	0.78157	0.995192
AC022182.1	ENSG00000254777.5	0.153763	0.339862	0.97332
AC022182.2	ENSG00000255397.1	-0.0863225	0.591335	0.987184
AC022182.3	ENSG00000254802.1	0.0668644	0.663049	0.988267
AC022210.2	ENSG00000213399.3	0.0446629	0.78131	0.995192
AC023449.2	ENSG00000223628.2	0.100203	0.472782	0.979068
AC024082.4	ENSG00000231931.1	0.184808	0.251699	0.96531
AC024084.1	ENSG00000230649.2	-0.32861	0.0249071	0.947518
AC024560.2	ENSG00000236833.1	0.119071	0.217171	0.958439
AC024704.2	ENSG00000244063.1	-0.0544745	0.702516	0.989149
AC024937.4	ENSG00000231464.1	0.123217	0.364923	0.975474
AC024937.6	ENSG00000231443.2	0.144625	0.354035	0.975017
AC025335.1	ENSG00000179859.8	-0.0592202	0.691713	0.988267
AC025750.5	ENSG00000236913.1	0.289888	0.0465391	0.954778
AC026150.8	ENSG00000260693.1	-0.16506	0.30434	0.971534
AC026271.5	ENSG00000174977.8	0.00206478	0.985729	0.999736
AC027612.1	ENSG00000232531.3	0.156402	0.250358	0.96531
AC060834.2	ENSG00000197320.5	0.128933	0.411123	0.979068
AC061992.2	ENSG00000267737.1	0.0685201	0.624719	0.987261
AC062028.1	ENSG00000145063.14	-0.124088	0.267156	0.966033
AC064834.2	ENSG00000223466.1	-0.0247696	0.858724	0.995192
AC064850.4	ENSG00000235651.1	-0.151082	0.338712	0.972879
AC067945.3	ENSG00000229023.1	-0.00554234	0.96632	0.998874
AC067960.1	ENSG00000234455.1	-0.10055	0.3229	0.971534
AC068134.10	ENSG00000251485.1	-0.150153	0.340874	0.974309
AC068137.13	ENSG00000226915.1	0.323951	0.0276693	0.947518
AC068282.3	ENSG00000236682.1	0.0169295	0.912003	0.996769
AC068522.4	ENSG00000242970.2	0.0316744	0.787985	0.995192
AC068538.2	ENSG00000204637.4	0.029241	0.811934	0.995192
AC068657.2	ENSG00000223908.5	-0.0172248	0.909669	0.996769
AC069213.4	ENSG00000227433.1	0.217085	0.175209	0.956297
AC073046.25	ENSG00000235499.1	-0.0747005	0.643658	0.987305
AC073052.1	ENSG00000228446.2	-0.0392976	0.771863	0.995192
AC073063.10	ENSG00000228335.1	-0.00588403	0.970623	0.999736
AC073072.6	ENSG00000228803.1	0.0776074	0.498958	0.979068
AC073072.7	ENSG00000234513.1	-0.00982941	0.939228	0.998091
AC073109.2	ENSG00000235920.1	0.101143	0.518448	0.980003
AC073115.6	ENSG00000237471.1	-0.0771341	0.602842	0.987261
AC073115.7	ENSG00000229628.1	-0.0488023	0.7568	0.995192
AC073150.6	ENSG00000235574.1	0.122336	0.236601	0.962493
AC073264.10	ENSG00000229977.2	0.314146	0.0290469	0.947518
AC073325.2	ENSG00000226999.1	0.386427	0.0161799	0.945808
AC073465.3	ENSG00000226131.1	-0.191093	0.215001	0.958439
AC073869.2	ENSG00000224425.2	0.165137	0.305733	0.971534
AC073900.4	ENSG00000224475.1	0.16958	0.292369	0.971534
AC074019.2	ENSG00000203387.2	-0.017756	0.899503	0.996708
AC074033.1	ENSG00000281137.1	0.18319	0.193247	0.956297
AC074117.13	ENSG00000235267.1	0.196814	0.222338	0.961946
AC074389.5	ENSG00000231476.1	0.125307	0.129352	0.956297
AC078899.1	ENSG00000213985.4	-0.0555202	0.728061	0.992343
AC078974.2	ENSG00000235463.1	0.00760829	0.85976	0.995192
AC079150.2	ENSG00000226338.1	0.073494	0.585988	0.987184
AC079199.2	ENSG00000226117.1	0.138431	0.172614	0.956297
AC079250.1	ENSG00000230979.3	0.0569382	0.700188	0.989149
AC079354.6	ENSG00000224463.1	0.266514	0.096268	0.956297
AC079741.2	ENSG00000180019.5	0.142583	0.293061	0.971534
AC079767.3	ENSG00000223433.1	0.189205	0.232569	0.962493
AC079767.4	ENSG00000224137.1	0.14792	0.35671	0.975017
AC079776.4	ENSG00000234559.1	0.198905	0.20598	0.958439
AC079781.7	ENSG00000232032.1	-0.19473	0.198873	0.958438
AC079781.8	ENSG00000232097.1	0.128506	0.371812	0.976184
AC079807.3	ENSG00000236549.1	0.147176	0.350471	0.975017
AC079807.4	ENSG00000230773.6	-0.034187	0.753799	0.995192
AC079834.1	ENSG00000230406.2	0.252262	0.089908	0.956297
AC079922.2	ENSG00000231747.1	0.0154876	0.92238	0.997046
AC079922.3	ENSG00000237753.1	-0.19292	0.223003	0.961946
AC080002.1	ENSG00000230621.1	-0.0743496	0.618372	0.987261
AC080125.1	ENSG00000225406.1	-0.124333	0.441703	0.979068
AC083843.1	ENSG00000259820.1	-0.0446086	0.77005	0.995192
AC083855.5	ENSG00000226621.1	0.0628527	0.695358	0.988485
AC083862.6	ENSG00000223500.1	-0.0721163	0.581657	0.987184
AC083863.5	ENSG00000224573.1	0.0323298	0.807015	0.995192
AC083873.4	ENSG00000237821.1	-0.0710905	0.592435	0.987261
AC084290.2	ENSG00000229899.1	-0.0834689	0.49557	0.979068
AC087163.2	ENSG00000232344.2	0.0970415	0.54316	0.981494
AC087499.10	ENSG00000227685.1	-0.109169	0.155412	0.956297
AC087499.5	ENSG00000235546.2	0.0666727	0.678922	0.988267
AC087650.1	ENSG00000237888.1	0.264664	0.0913944	0.956297
AC090453.1	ENSG00000243503.2	0.100561	0.513864	0.980003
AC090498.1	ENSG00000279483.1	0.167858	0.179492	0.956297
AC090602.2	ENSG00000242088.1	0.104707	0.502942	0.979068
AC090804.1	ENSG00000230593.3	-0.0755523	0.591214	0.987184
AC090945.1	ENSG00000224728.1	0.0732082	0.647724	0.987403
AC091492.2	ENSG00000225026.1	-0.133155	0.379705	0.977362
AC091633.2	ENSG00000236844.1	0.0764328	0.630542	0.987261
AC091814.2	ENSG00000225231.1	-0.120828	0.122956	0.956297
AC092066.6	ENSG00000236807.1	0.144823	0.368911	0.975515
AC092106.1	ENSG00000224061.1	-0.199526	0.21464	0.958439
AC092106.2	ENSG00000213295.3	0.162094	0.296784	0.971534
AC092155.1	ENSG00000229503.1	0.140633	0.255382	0.965388
AC092566.1	ENSG00000261866.2	0.105458	0.434856	0.979068
AC092568.1	ENSG00000236596.1	0.0104619	0.941599	0.998091
AC092570.3	ENSG00000237549.1	0.209761	0.19393	0.956297
AC092580.4	ENSG00000235576.1	0.469862	0.00327159	0.659746
AC092610.12	ENSG00000213935.3	0.169646	0.251341	0.96531
AC092620.3	ENSG00000237772.1	0.0985759	0.486045	0.979068
AC092638.2	ENSG00000235218.2	0.01783	0.833446	0.995192
AC092641.2	ENSG00000227176.1	-0.0099871	0.950679	0.998091
AC092642.1	ENSG00000213126.2	0.118827	0.242357	0.964452
AC092664.1	ENSG00000233370.1	0.0136317	0.912569	0.996769
AC092798.2	ENSG00000213872.3	0.231526	0.142789	0.956297
AC092835.2	ENSG00000233757.6	-0.0724587	0.64533	0.987403
AC092933.3	ENSG00000225770.1	0.230149	0.14171	0.956297
AC093106.4	ENSG00000236238.2	0.245258	0.114983	0.956297
AC093106.6	ENSG00000236395.1	0.0730131	0.647298	0.987403
AC093107.7	ENSG00000223718.3	0.19843	0.203593	0.958439
AC093142.2	ENSG00000230480.1	0.0555316	0.730357	0.992938
AC093323.3	ENSG00000170846.16	0.102592	0.477801	0.979068
AC093375.1	ENSG00000226383.6	-0.00275316	0.982281	0.999736
AC093609.1	ENSG00000230587.1	0.299263	0.061486	0.954778
AC093627.10	ENSG00000240859.1	0.147111	0.345489	0.975017
AC093627.8	ENSG00000242611.2	0.124905	0.384004	0.977888
AC093627.9	ENSG00000242474.2	-0.0859875	0.586585	0.987184
AC093642.3	ENSG00000237940.3	-0.119714	0.42552	0.979068
AC093642.4	ENSG00000226423.1	-0.31907	0.0400114	0.947518
AC093698.1	ENSG00000185078.3	0.274761	0.0610148	0.954778
AC093724.2	ENSG00000213222.3	-0.00593955	0.970619	0.999736
AC093850.1	ENSG00000216721.3	0.0583923	0.6688	0.988267
AC096664.1	ENSG00000234488.1	0.154348	0.252347	0.965325
AC097359.2	ENSG00000231449.1	0.0240863	0.857071	0.995192
AC097523.1	ENSG00000233045.1	0.0878495	0.370326	0.976184
AC097523.3	ENSG00000237939.1	-0.214697	0.0830162	0.956297
AC097533.1	ENSG00000237868.1	-0.190742	0.235069	0.962493
AC097711.1	ENSG00000236530.2	-0.00734082	0.960279	0.998601
AC097713.4	ENSG00000231682.1	-0.325438	0.0437314	0.954386
AC097713.5	ENSG00000237784.1	0.267988	0.0743704	0.956297
AC097721.2	ENSG00000228043.5	0.0184844	0.891406	0.995805
AC098614.1	ENSG00000223968.1	0.0334188	0.821158	0.995192
AC098823.3	ENSG00000226125.1	0.203995	0.175517	0.956297
AC098824.6	ENSG00000232202.1	-0.0236438	0.877087	0.995426
AC098828.3	ENSG00000213729.3	0.361601	0.023654	0.947518
AC099535.4	ENSG00000230807.1	0.0836914	0.581404	0.987184
AC099552.2	ENSG00000225612.1	0.158776	0.254964	0.965388
AC104024.1	ENSG00000230709.1	0.0513043	0.656588	0.988267
AC104076.2	ENSG00000236667.1	0.165881	0.298736	0.971534
AC104131.1	ENSG00000213115.2	0.000509285	0.997057	0.999736
AC104135.2	ENSG00000236209.1	-0.0641888	0.289457	0.971534
AC104297.1	ENSG00000213383.2	-0.0376049	0.812237	0.995192
AC104306.1	ENSG00000213849.3	0.208195	0.174985	0.956297
AC104308.2	ENSG00000226489.1	0.00725861	0.948245	0.998091
AC104389.1	ENSG00000279346.1	-0.0787613	0.150541	0.956297
AC104389.2	ENSG00000279824.1	-0.083576	0.12406	0.956297
AC104634.3	ENSG00000231494.1	0.0473504	0.764955	0.995192
AC104651.2	ENSG00000225496.1	0.0205027	0.892658	0.996269
AC104653.1	ENSG00000228857.2	-0.225624	0.161099	0.956297
AC104655.3	ENSG00000226508.1	0.157905	0.180844	0.956297
AC104820.2	ENSG00000234663.5	0.217141	0.167973	0.956297
AC104843.3	ENSG00000225416.1	-0.0315599	0.844755	0.995192
AC104978.1	ENSG00000238149.1	0.208206	0.18925	0.956297
AC105052.1	ENSG00000279168.1	0.0866405	0.572561	0.985129
AC105342.1	ENSG00000234429.1	0.136341	0.395432	0.979068
AC105402.2	ENSG00000228848.3	-0.00353172	0.981111	0.999736
AC105402.3	ENSG00000226340.1	-0.0273301	0.789255	0.995192
AC107083.1	ENSG00000233702.1	0.00191735	0.985341	0.999736
AC107983.4	ENSG00000227077.3	0.0557901	0.705234	0.989213
AC108039.1	ENSG00000213486.3	0.109681	0.487967	0.979068
AC108059.1	ENSG00000234044.1	-0.102269	0.340221	0.973832
AC108059.2	ENSG00000232101.1	0.304085	0.0322875	0.947518
AC108448.2	ENSG00000236710.1	0.0644393	0.584067	0.987184
AC108463.2	ENSG00000227992.1	0.143183	0.286686	0.971534
AC108479.2	ENSG00000233205.1	0.267209	0.0375391	0.947518
AC108488.4	ENSG00000242282.6	0.170204	0.276628	0.970362
AC109815.2	ENSG00000233307.1	0.115238	0.446539	0.979068
AC109826.1	ENSG00000226791.6	0.0512431	0.73574	0.994225
AC110926.4	ENSG00000226789.1	-0.0774576	0.63082	0.987261
AC111155.1	ENSG00000224011.1	-0.0903542	0.56818	0.984903
AC111200.7	ENSG00000231351.2	0.164001	0.251726	0.96531
AC112229.1	ENSG00000230650.1	-0.0192526	0.889399	0.995579
AC113404.1	ENSG00000254893.5	-0.161788	0.250825	0.96531
AC114730.2	ENSG00000235151.1	-0.108743	0.389111	0.978095
AC114752.3	ENSG00000238201.1	-0.0918797	0.482875	0.979068
AC114755.3	ENSG00000227513.1	-0.150806	0.335095	0.972397
AC114760.1	ENSG00000227878.2	0.0292001	0.714266	0.989988
AC114776.1	ENSG00000216867.2	0.127552	0.380849	0.977362
AC115617.2	ENSG00000233585.1	0.264729	0.0517083	0.954778
AC125238.2	ENSG00000233459.1	-0.0756189	0.638898	0.987261
AC129492.1	ENSG00000279152.1	0.151691	0.178649	0.956297
AC131056.5	ENSG00000278097.1	0.0330235	0.229028	0.962493
AC133644.2	ENSG00000280721.1	0.449384	0.00493745	0.73724
AC133644.3	ENSG00000214354.3	-0.111143	0.475221	0.979068
AC133965.1	ENSG00000225933.1	0.254032	0.0976014	0.956297
AC137934.1	ENSG00000260923.5	-0.122704	0.447426	0.979068
AC138035.1	ENSG00000250765.6	0.146276	0.365254	0.975474
AC138035.2	ENSG00000238035.8	-0.0386737	0.807408	0.995192
AC138517.4	ENSG00000249215.1	0.0419046	0.794709	0.995192
AC138517.6	ENSG00000283288.1	-0.0235759	0.842273	0.995192
AC138645.2	ENSG00000283194.1	-0.0840945	0.569888	0.985129
AC138649.1	ENSG00000277867.1	0.0758869	0.637572	0.987261
AC138969.4	ENSG00000183889.12	-0.0488673	0.633983	0.987261
AC139085.2	ENSG00000265626.1	0.273514	0.0814848	0.956297
AC139143.2	ENSG00000230080.2	0.0591526	0.659757	0.988267
AC139712.2	ENSG00000204993.3	-0.0141659	0.891166	0.995779
AC140076.1	ENSG00000227309.1	0.0565995	0.725498	0.991513
AC142472.6	ENSG00000276728.1	0.113942	0.47713	0.979068
AC144530.1	ENSG00000234742.1	0.0547437	0.729857	0.99278
AC144568.4	ENSG00000253620.2	-0.0461157	0.719677	0.990578
AC144652.1	ENSG00000273117.1	0.176685	0.219458	0.959827
AC144831.1	ENSG00000261888.1	-0.0685284	0.663188	0.988267
AC144831.3	ENSG00000274370.1	-0.106333	0.505835	0.979068
AC159540.1	ENSG00000230606.10	-0.0695072	0.621798	0.987261
AC241377.1	ENSG00000281741.1	-0.0220716	0.883316	0.995426
AC241585.1	ENSG00000281571.1	-0.0181985	0.904243	0.996769
AC243756.1	ENSG00000270339.2	0.139813	0.340851	0.974309
AC245100.1	ENSG00000280649.1	-0.035817	0.811437	0.995192
ACAA1	ENSG00000060971.17	0.116467	0.230125	0.962493
ACAA2	ENSG00000167315.17	0.209691	0.0602836	0.954778
ACACA	ENSG00000278540.4	0.00544899	0.961472	0.998874
ACACB	ENSG00000076555.15	-0.09867	0.486371	0.979068
ACAD10	ENSG00000111271.14	-0.0257694	0.775159	0.995192
ACAD11	ENSG00000240303.7	-0.232619	0.11459	0.956297
ACAD8	ENSG00000151498.11	0.0371061	0.63468	0.987261
ACAD9	ENSG00000177646.18	-0.18673	0.210302	0.958439
ACADM	ENSG00000117054.13	-0.0203232	0.855577	0.995192
ACADS	ENSG00000122971.8	0.126413	0.194572	0.956297
ACADSB	ENSG00000196177.12	-0.254417	0.0304108	0.947518
ACADVL	ENSG00000072778.19	0.157301	0.126698	0.956297
ACAP1	ENSG00000072818.11	0.0553527	0.657022	0.988267
ACAP2	ENSG00000114331.13	-0.158662	0.170971	0.956297
ACAP3	ENSG00000131584.18	0.131662	0.262178	0.965388
ACAT1	ENSG00000075239.13	0.10484	0.378051	0.977362
ACAT2	ENSG00000120437.8	-0.0498959	0.576166	0.985698
ACBD3	ENSG00000182827.8	-0.134286	0.149258	0.956297
ACBD4	ENSG00000181513.14	-0.0885361	0.456052	0.979068
ACBD5	ENSG00000107897.18	0.00742465	0.946111	0.998091
ACBD6	ENSG00000230124.6	-0.0352664	0.685331	0.988267
ACBD7	ENSG00000176244.6	-0.116664	0.320249	0.971534
ACCS	ENSG00000110455.13	-0.057023	0.72401	0.99132
ACCSL	ENSG00000205126.2	0.339518	0.00946368	0.875498
ACD	ENSG00000102977.13	0.0486082	0.556376	0.982613
ACE	ENSG00000159640.15	-0.123471	0.442145	0.979068
ACER1	ENSG00000167769.4	0.0665895	0.672146	0.988267
ACER2	ENSG00000177076.5	-0.112553	0.475376	0.979068
ACER3	ENSG00000078124.11	-0.0748386	0.587445	0.987184
ACIN1	ENSG00000100813.14	0.00446252	0.949722	0.998091
ACKR2	ENSG00000144648.15	-0.223115	0.109289	0.956297
ACKR3	ENSG00000144476.5	0.0647547	0.681135	0.988267
ACKR4	ENSG00000129048.6	0.169258	0.228459	0.962493
ACLY	ENSG00000131473.16	0.0534064	0.655618	0.988267
ACO1	ENSG00000122729.18	0.0754956	0.535849	0.980911
ACO2	ENSG00000100412.15	0.0347532	0.710407	0.989758
ACOT1	ENSG00000184227.7	0.0977583	0.455882	0.979068
ACOT11	ENSG00000162390.17	-0.0448403	0.781243	0.995192
ACOT13	ENSG00000112304.10	-0.094899	0.487838	0.979068
ACOT2	ENSG00000119673.14	0.0120195	0.911992	0.996769
ACOT4	ENSG00000177465.4	-0.0452951	0.778891	0.995192
ACOT7	ENSG00000097021.19	-0.0843458	0.541762	0.981459
ACOT8	ENSG00000101473.16	0.038771	0.669794	0.988267
ACOT9	ENSG00000123130.16	0.0264247	0.802731	0.995192
ACOX1	ENSG00000161533.11	0.0287744	0.810309	0.995192
ACOX2	ENSG00000168306.12	0.138682	0.317472	0.971534
ACOX3	ENSG00000087008.15	-0.039065	0.750648	0.995192
ACP1	ENSG00000143727.15	-0.0370339	0.625641	0.987261
ACP2	ENSG00000134575.9	0.160857	0.131989	0.956297
ACP5	ENSG00000102575.10	0.172832	0.117778	0.956297
ACP6	ENSG00000162836.11	-0.122212	0.413601	0.979068
ACPP	ENSG00000014257.15	0.0908244	0.570852	0.985129
ACRBP	ENSG00000111644.7	0.0848474	0.589898	0.987184
ACRC	ENSG00000147174.11	0.0868903	0.567915	0.984832
ACSBG1	ENSG00000103740.9	0.220878	0.139801	0.956297
ACSF2	ENSG00000167107.12	-0.0411281	0.703275	0.989149
ACSF3	ENSG00000176715.15	0.0341574	0.737151	0.994518
ACSL1	ENSG00000151726.13	0.168604	0.23188	0.962493
ACSL3	ENSG00000123983.13	-0.150443	0.111725	0.956297
ACSL4	ENSG00000068366.19	-0.0225391	0.855303	0.995192
ACSL5	ENSG00000197142.10	0.0723677	0.233802	0.962493
ACSL6	ENSG00000164398.12	-0.285483	0.0766921	0.956297
ACSM1	ENSG00000166743.9	0.162458	0.285603	0.971534
ACSM3	ENSG00000005187.11	-0.221661	0.0880892	0.956297
ACSS1	ENSG00000154930.14	-0.012852	0.873086	0.995426
ACSS2	ENSG00000131069.19	0.0540867	0.700571	0.989149
ACSS3	ENSG00000111058.7	-0.0213742	0.878498	0.995426
ACTA1	ENSG00000143632.14	0.12907	0.364666	0.975474
ACTA2	ENSG00000107796.13	0.22991	0.152786	0.956297
ACTB	ENSG00000075624.13	0.183199	0.0423354	0.951136
ACTBP1	ENSG00000229145.1	0.298248	0.0402289	0.947518
ACTBP11	ENSG00000188460.4	0.105637	0.476519	0.979068
ACTBP12	ENSG00000233125.3	0.132967	0.39169	0.979068
ACTBP14	ENSG00000229001.1	0.114079	0.476409	0.979068
ACTBP2	ENSG00000213763.4	0.100951	0.501203	0.979068
ACTBP6	ENSG00000203413.3	0.129742	0.406179	0.979068
ACTBP7	ENSG00000185607.5	0.18525	0.15035	0.956297
ACTBP8	ENSG00000220267.1	0.198852	0.151245	0.956297
ACTBP9	ENSG00000266920.1	0.181169	0.214091	0.958439
ACTC1	ENSG00000159251.6	0.177871	0.26907	0.968279
ACTG1	ENSG00000184009.9	0.109871	0.215726	0.958439
ACTG1P1	ENSG00000178631.7	0.190318	0.203792	0.958439
ACTG1P10	ENSG00000231340.1	0.111894	0.446776	0.979068
ACTG1P11	ENSG00000229465.1	0.217237	0.156706	0.956297
ACTG1P12	ENSG00000226642.1	0.199872	0.163599	0.956297
ACTG1P14	ENSG00000230581.2	0.188704	0.172739	0.956297
ACTG1P15	ENSG00000259904.1	0.189077	0.194085	0.956297
ACTG1P18	ENSG00000218475.2	0.0324772	0.840723	0.995192
ACTG1P19	ENSG00000237999.2	0.156145	0.27149	0.969069
ACTG1P2	ENSG00000229129.1	0.217237	0.156706	0.956297
ACTG1P20	ENSG00000241547.1	0.205449	0.148546	0.956297
ACTG1P21	ENSG00000232672.1	0.086748	0.589669	0.987184
ACTG1P23	ENSG00000230362.1	0.148339	0.301326	0.971534
ACTG1P24	ENSG00000226359.1	0.237652	0.125047	0.956297
ACTG1P3	ENSG00000215388.3	0.179404	0.171205	0.956297
ACTG1P9	ENSG00000229349.2	0.179149	0.236587	0.962493
ACTG2	ENSG00000163017.13	0.0709091	0.651294	0.988235
ACTL10	ENSG00000182584.4	0.0696974	0.665293	0.988267
ACTL6A	ENSG00000136518.16	-0.0336269	0.714948	0.990025
ACTN1	ENSG00000072110.13	-0.00952813	0.947633	0.998091
ACTN2	ENSG00000077522.12	0.0854916	0.491494	0.979068
ACTN3	ENSG00000248746.5	0.187069	0.227242	0.962493
ACTN4	ENSG00000130402.11	0.0828111	0.450541	0.979068
ACTN4P1	ENSG00000213493.3	-0.0950611	0.553233	0.982523
ACTN4P2	ENSG00000214141.4	0.0454759	0.703564	0.989149
ACTR10	ENSG00000131966.13	-0.0325759	0.753438	0.995192
ACTR1A	ENSG00000138107.12	0.138964	0.0945997	0.956297
ACTR1B	ENSG00000115073.7	0.0209199	0.781482	0.995192
ACTR2	ENSG00000138071.13	-0.0257501	0.820169	0.995192
ACTR3	ENSG00000115091.11	-0.00985514	0.925079	0.997046
ACTR3B	ENSG00000133627.17	0.0137529	0.909394	0.996769
ACTR3C	ENSG00000106526.10	-0.104527	0.482087	0.979068
ACTR3P2	ENSG00000232267.1	0.0546817	0.729783	0.99278
ACTR5	ENSG00000101442.9	0.0473836	0.640979	0.987261
ACTR6	ENSG00000075089.9	-0.167841	0.251022	0.96531
ACTR8	ENSG00000113812.13	-0.0881265	0.431635	0.979068
ACVR1	ENSG00000115170.13	0.0251949	0.822668	0.995192
ACVR1B	ENSG00000135503.12	-0.0707082	0.488456	0.979068
ACVR1C	ENSG00000123612.15	-0.190965	0.217947	0.958439
ACVR2A	ENSG00000121989.14	-0.172939	0.2411	0.963767
ACVR2B	ENSG00000114739.13	-0.219375	0.131952	0.956297
ACVRL1	ENSG00000139567.12	0.0100882	0.949888	0.998091
ACY1	ENSG00000243989.8	0.115318	0.368729	0.975515
ACY3	ENSG00000132744.7	0.000900063	0.995549	0.999736
ACYP1	ENSG00000119640.8	-0.0981494	0.455338	0.979068
ACYP2	ENSG00000170634.12	0.105968	0.354217	0.975017
AD000091.3	ENSG00000267135.2	0.291197	0.0480544	0.954778
ADA	ENSG00000196839.12	0.173093	0.14998	0.956297
ADAL	ENSG00000168803.14	-0.0753182	0.563273	0.984253
ADAM10	ENSG00000137845.14	-0.0547232	0.627481	0.987261
ADAM11	ENSG00000073670.13	-0.0747113	0.638193	0.987261
ADAM12	ENSG00000148848.14	-0.245671	0.101432	0.956297
ADAM15	ENSG00000143537.13	0.0629172	0.656283	0.988267
ADAM17	ENSG00000151694.12	0.0941906	0.382704	0.977362
ADAM19	ENSG00000135074.15	0.0687524	0.630261	0.987261
ADAM22	ENSG00000008277.14	-0.0167311	0.912083	0.996769
ADAM23	ENSG00000114948.12	-0.197492	0.203402	0.958439
ADAM28	ENSG00000042980.12	0.0459398	0.767997	0.995192
ADAM29	ENSG00000168594.15	0.0320937	0.703343	0.989149
ADAM33	ENSG00000149451.17	-0.198168	0.118373	0.956297
ADAM8	ENSG00000151651.15	0.127043	0.255796	0.965388
ADAM9	ENSG00000168615.11	0.0612293	0.690403	0.988267
ADAMDEC1	ENSG00000134028.14	0.190668	0.195904	0.956297
ADAMTS1	ENSG00000154734.14	-0.301972	0.0505973	0.954778
ADAMTS10	ENSG00000142303.13	-0.249616	0.087289	0.956297
ADAMTS13	ENSG00000160323.18	-0.0752111	0.619633	0.987261
ADAMTS14	ENSG00000138316.10	0.35832	0.0264171	0.947518
ADAMTS17	ENSG00000140470.13	-0.173497	0.280627	0.971245
ADAMTS2	ENSG00000087116.14	0.0415649	0.714591	0.990025
ADAMTS4	ENSG00000158859.9	0.0559321	0.711073	0.989758
ADAMTS5	ENSG00000154736.5	-0.00021784	0.998922	0.999754
ADAMTS6	ENSG00000049192.14	-0.237962	0.14021	0.956297
ADAMTS7	ENSG00000136378.14	-0.180529	0.211681	0.958439
ADAMTSL2	ENSG00000197859.9	-0.233345	0.111752	0.956297
ADAMTSL4	ENSG00000143382.14	-0.0492996	0.755749	0.995192
ADAMTSL5	ENSG00000185761.10	-0.00821815	0.956477	0.998249
ADAP1	ENSG00000105963.13	0.261663	0.0673896	0.954778
ADAP2	ENSG00000184060.10	0.0688277	0.655894	0.988267
ADAR	ENSG00000160710.15	-0.142215	0.229105	0.962493
ADARB1	ENSG00000197381.15	-0.0187916	0.874622	0.995426
ADARB2	ENSG00000185736.15	-0.0840517	0.353261	0.975017
ADAT1	ENSG00000065457.10	-0.155445	0.202413	0.958439
ADAT2	ENSG00000189007.15	-0.0832638	0.531657	0.980655
ADAT3	ENSG00000213638.5	0.0634364	0.686472	0.988267
ADCK1	ENSG00000063761.15	-0.0248842	0.844806	0.995192
ADCK2	ENSG00000133597.9	0.059995	0.572665	0.985129
ADCK3	ENSG00000163050.16	0.114059	0.180794	0.956297
ADCK4	ENSG00000123815.11	0.0658357	0.384125	0.977888
ADCK5	ENSG00000173137.11	0.141287	0.19231	0.956297
ADCY2	ENSG00000078295.16	0.0448354	0.71182	0.989758
ADCY3	ENSG00000138031.14	-0.0528273	0.629428	0.987261
ADCY4	ENSG00000129467.13	-0.137947	0.333941	0.972397
ADCY5	ENSG00000173175.14	0.0719018	0.611322	0.987261
ADCY6	ENSG00000174233.11	-0.279166	0.0829566	0.956297
ADCY7	ENSG00000121281.12	-0.189272	0.0946026	0.956297
ADCY9	ENSG00000162104.9	0.0732695	0.593399	0.987261
ADD1	ENSG00000087274.16	0.0763187	0.297361	0.971534
ADD2	ENSG00000075340.22	-0.0725413	0.635749	0.987261
ADD3	ENSG00000148700.14	-0.187763	0.156444	0.956297
ADGRA2	ENSG00000020181.17	0.0799893	0.619335	0.987261
ADGRA3	ENSG00000152990.13	-0.238645	0.128744	0.956297
ADGRB1	ENSG00000181790.10	-0.00500442	0.973059	0.999736
ADGRB2	ENSG00000121753.12	-0.331105	0.0374874	0.947518
ADGRB3	ENSG00000135298.13	0.35181	0.0118081	0.922705
ADGRD1	ENSG00000111452.12	-0.0637231	0.693151	0.988267
ADGRE1	ENSG00000174837.14	-0.0485261	0.76267	0.995192
ADGRE2	ENSG00000127507.17	0.0432752	0.769005	0.995192
ADGRE3	ENSG00000131355.14	-0.173802	0.274133	0.969069
ADGRE5	ENSG00000123146.19	0.0997488	0.32151	0.971534
ADGRF3	ENSG00000173567.14	-0.0320657	0.841815	0.995192
ADGRG1	ENSG00000205336.11	0.0194252	0.90146	0.996769
ADGRG3	ENSG00000182885.16	0.0746218	0.641665	0.987261
ADGRG5	ENSG00000159618.15	0.129665	0.385816	0.978095
ADGRG6	ENSG00000112414.14	-0.230852	0.151087	0.956297
ADGRG7	ENSG00000144820.7	0.00545313	0.869367	0.995192
ADGRL1	ENSG00000072071.16	-0.0874166	0.527348	0.980003
ADGRV1	ENSG00000164199.15	-0.00026892	0.998634	0.999754
ADH5	ENSG00000197894.10	-0.00490431	0.955531	0.998143
ADH5P2	ENSG00000232676.1	-0.0097987	0.950118	0.998091
ADH5P3	ENSG00000223694.1	0.0809374	0.598176	0.987261
ADH5P4	ENSG00000233859.2	-0.128811	0.404343	0.979068
ADHFE1	ENSG00000147576.15	4.02774e-05	0.999686	0.999887
ADI1	ENSG00000182551.13	-0.0568151	0.47535	0.979068
ADIPOR1	ENSG00000159346.12	-0.0192481	0.880214	0.995426
ADIPOR1P2	ENSG00000258805.1	0.0368637	0.779182	0.995192
ADIPOR2	ENSG00000006831.9	0.0733579	0.452221	0.979068
ADK	ENSG00000156110.13	-0.0965409	0.514848	0.980003
ADM	ENSG00000148926.9	0.259915	0.0967984	0.956297
ADM2	ENSG00000128165.8	-0.189991	0.239386	0.962493
ADM5	ENSG00000224420.3	-0.0455283	0.776094	0.995192
ADNP	ENSG00000101126.15	-0.0124297	0.912947	0.996769
ADNP2	ENSG00000101544.8	0.089634	0.448367	0.979068
ADO	ENSG00000181915.4	-0.086561	0.488228	0.979068
ADORA1	ENSG00000163485.15	-0.272619	0.0351486	0.947518
ADORA2A	ENSG00000128271.21	-0.0413615	0.797508	0.995192
ADORA2B	ENSG00000170425.3	0.466258	0.00340846	0.659746
ADORA3	ENSG00000282608.1	0.101757	0.489065	0.979068
ADPGK	ENSG00000159322.17	0.0102628	0.922664	0.997046
ADPRH	ENSG00000144843.11	-0.0693666	0.628681	0.987261
ADPRHL1	ENSG00000153531.13	-0.0488832	0.761802	0.995192
ADPRHL2	ENSG00000116863.10	-0.0116871	0.917277	0.997046
ADPRM	ENSG00000170222.11	-0.240344	0.068326	0.954778
ADRA2A	ENSG00000150594.6	0.139064	0.376671	0.977362
ADRB1	ENSG00000043591.5	0.163645	0.216377	0.958439
ADRB2	ENSG00000169252.5	0.0636645	0.670047	0.988267
ADRM1	ENSG00000130706.12	0.146469	0.159456	0.956297
ADSL	ENSG00000239900.12	0.0331752	0.707767	0.989613
ADSS	ENSG00000035687.9	-0.0402125	0.690641	0.988267
ADSSL1	ENSG00000185100.10	-0.189188	0.199225	0.958439
ADTRP	ENSG00000111863.12	-0.382408	0.0165137	0.945808
AE000658.25	ENSG00000256081.2	0.0995286	0.513191	0.980003
AE000660.4	ENSG00000258705.2	0.14536	0.301119	0.971534
AEBP1	ENSG00000106624.9	-0.106745	0.497052	0.979068
AEBP2	ENSG00000139154.14	-0.0837163	0.496672	0.979068
AEN	ENSG00000181026.14	-0.04425	0.756514	0.995192
AES	ENSG00000104964.14	0.146911	0.200122	0.958439
AF011889.2	ENSG00000238039.1	-0.218991	0.147508	0.956297
AF011889.5	ENSG00000241489.7	-0.287884	0.0728563	0.954778
AF013593.1	ENSG00000228717.1	-0.0921396	0.502904	0.979068
AF038458.4	ENSG00000267113.1	-0.0155071	0.922873	0.997046
AF064858.8	ENSG00000235888.1	0.0894836	0.523303	0.980003
AF127936.5	ENSG00000226751.2	-0.169956	0.210105	0.958439
AF127936.9	ENSG00000235609.7	-0.283758	0.078661	0.956297
AF131217.1	ENSG00000232855.6	0.0104634	0.948286	0.998091
AF146191.4	ENSG00000245685.6	-0.189345	0.219604	0.959827
AF196972.4	ENSG00000226971.1	0.116325	0.429128	0.979068
AF238378.7	ENSG00000255273.1	-0.0428833	0.695021	0.988485
AFAP1	ENSG00000196526.10	-0.0366637	0.801022	0.995192
AFAP1L2	ENSG00000169129.14	0.227768	0.14459	0.956297
AFF1	ENSG00000172493.20	-0.135551	0.286643	0.971534
AFF2	ENSG00000155966.13	-0.058919	0.714365	0.989988
AFF3	ENSG00000144218.18	-0.0375429	0.814538	0.995192
AFF4	ENSG00000072364.12	-0.145565	0.302976	0.971534
AFG3L2	ENSG00000141385.9	-0.0034268	0.965273	0.998874
AFG3L2P1	ENSG00000253606.2	0.0825779	0.603159	0.987261
AFMID	ENSG00000183077.15	0.0379609	0.798707	0.995192
AFTPH	ENSG00000119844.15	-0.0883888	0.341758	0.974719
AGA	ENSG00000038002.8	0.0616603	0.629732	0.987261
AGAP1	ENSG00000157985.18	-0.0422069	0.793494	0.995192
AGAP14P	ENSG00000279058.1	-0.0508243	0.693676	0.988267
AGAP2	ENSG00000135439.11	0.0176444	0.880489	0.995426
AGAP3	ENSG00000133612.18	0.21629	0.0825929	0.956297
AGAP4	ENSG00000188234.13	-0.0673185	0.533496	0.980655
AGAP5	ENSG00000172650.13	-0.199638	0.216217	0.958439
AGAP6	ENSG00000204149.10	-0.0943645	0.403389	0.979068
AGAP9	ENSG00000204172.12	-0.0467523	0.757182	0.995192
AGBL2	ENSG00000165923.15	-0.241963	0.101044	0.956297
AGBL3	ENSG00000146856.14	-0.107463	0.506333	0.979068
AGBL5	ENSG00000084693.15	0.001056	0.990367	0.999736
AGER	ENSG00000204305.13	-0.0917476	0.399138	0.979068
AGFG1	ENSG00000173744.17	-0.091255	0.380128	0.977362
AGFG2	ENSG00000106351.12	-0.0232109	0.851183	0.995192
AGGF1	ENSG00000164252.12	-0.0790848	0.455502	0.979068
AGGF1P1	ENSG00000214273.4	0.0177988	0.912145	0.996769
AGGF1P2	ENSG00000233435.2	-0.1765	0.271662	0.969069
AGK	ENSG00000006530.15	0.104016	0.313562	0.971534
AGL	ENSG00000162688.16	-0.231776	0.146497	0.956297
AGMAT	ENSG00000116771.5	-0.0529858	0.73348	0.994183
AGO1	ENSG00000092847.11	-0.0501475	0.622561	0.987261
AGO2	ENSG00000123908.11	-0.141744	0.252276	0.965325
AGO3	ENSG00000126070.19	-0.209375	0.0400087	0.947518
AGO4	ENSG00000134698.10	-0.00138497	0.991844	0.999736
AGPAT1	ENSG00000204310.11	0.116963	0.196113	0.956297
AGPAT2	ENSG00000169692.12	0.201241	0.12425	0.956297
AGPAT3	ENSG00000160216.18	0.0352534	0.765891	0.995192
AGPAT4	ENSG00000026652.13	0.0422749	0.766088	0.995192
AGPAT5	ENSG00000155189.11	-0.11485	0.290487	0.971534
AGPS	ENSG00000018510.13	-0.117738	0.317451	0.971534
AGRN	ENSG00000188157.13	-0.252323	0.114628	0.956297
AGTPBP1	ENSG00000135049.15	0.00593185	0.962146	0.998874
AGTRAP	ENSG00000177674.15	0.106159	0.46083	0.979068
AHCTF1	ENSG00000153207.14	-0.0712322	0.571612	0.985129
AHCY	ENSG00000101444.12	0.0478785	0.65276	0.988267
AHCYL1	ENSG00000168710.17	-0.0482806	0.663878	0.988267
AHCYL2	ENSG00000158467.16	-0.0411392	0.7432	0.994761
AHDC1	ENSG00000126705.13	-0.0648307	0.562936	0.984253
AHI1	ENSG00000135541.20	-0.143803	0.372166	0.976184
AHNAK	ENSG00000124942.13	-0.0185425	0.90716	0.996769
AHNAK2	ENSG00000185567.6	0.184297	0.0659499	0.954778
AHR	ENSG00000106546.12	-0.0124975	0.923754	0.997046
AHRR	ENSG00000063438.16	0.148995	0.13651	0.956297
AHSA1	ENSG00000100591.7	0.114818	0.136081	0.956297
AHSA2	ENSG00000173209.22	-0.195117	0.0440077	0.954778
AHSP	ENSG00000169877.9	-0.000565332	0.996596	0.999736
AICDA	ENSG00000111732.10	0.10509	0.261594	0.965388
AIDA	ENSG00000186063.12	-0.0682942	0.545081	0.981637
AIF1	ENSG00000204472.12	0.0837927	0.569162	0.985129
AIF1L	ENSG00000126878.12	0.238284	0.000453361	0.281353
AIFM1	ENSG00000156709.13	0.10617	0.15972	0.956297
AIFM2	ENSG00000042286.14	-0.117575	0.418171	0.979068
AIFM3	ENSG00000183773.15	0.155917	0.313013	0.971534
AIG1	ENSG00000146416.17	-0.151109	0.249133	0.96531
AIM1	ENSG00000112297.14	-0.0629981	0.605576	0.987261
AIM1L	ENSG00000176092.13	0.000444337	0.99776	0.99975
AIM2	ENSG00000163568.14	-0.235403	0.098888	0.956297
AIMP1	ENSG00000164022.16	0.0169708	0.840244	0.995192
AIMP2	ENSG00000106305.9	0.0877356	0.461179	0.979068
AIP	ENSG00000110711.9	0.137294	0.134518	0.956297
AIRE	ENSG00000160224.16	0.0210004	0.889148	0.995507
AJAP1	ENSG00000196581.10	0.0865992	0.559863	0.98425
AJUBA	ENSG00000129474.15	-0.136018	0.397709	0.979068
AK1	ENSG00000106992.17	-0.0876763	0.504913	0.979068
AK2	ENSG00000004455.16	-0.0116646	0.849485	0.995192
AK2P2	ENSG00000242272.1	0.158369	0.306642	0.971534
AK3	ENSG00000147853.16	-0.0272186	0.824022	0.995192
AK3P2	ENSG00000250115.2	0.118285	0.343021	0.974951
AK3P3	ENSG00000230042.1	-0.0971709	0.474526	0.979068
AK4	ENSG00000162433.14	0.354644	0.0272299	0.947518
AK4P1	ENSG00000263535.1	0.154953	0.319242	0.971534
AK4P3	ENSG00000233381.3	0.280968	0.0618024	0.954778
AK4P4	ENSG00000223621.1	0.112812	0.43262	0.979068
AK5	ENSG00000154027.18	-0.353659	0.0285633	0.947518
AK6	ENSG00000085231.13	-0.0455127	0.770839	0.995192
AK7	ENSG00000140057.8	0.0323872	0.776939	0.995192
AK8	ENSG00000165695.9	-0.014126	0.91833	0.997046
AK9	ENSG00000155085.15	-0.195951	0.109826	0.956297
AKAP1	ENSG00000121057.12	-0.150001	0.125436	0.956297
AKAP10	ENSG00000108599.14	-0.0941856	0.336634	0.972397
AKAP11	ENSG00000023516.8	-0.232554	0.0880813	0.956297
AKAP12	ENSG00000131016.16	0.0891202	0.558887	0.9838
AKAP13	ENSG00000170776.20	0.0384416	0.707298	0.989613
AKAP17A	ENSG00000197976.11	0.0115744	0.881494	0.995426
AKAP2	ENSG00000241978.9	0.0646231	0.581568	0.987184
AKAP3	ENSG00000111254.7	-0.0077928	0.961524	0.998874
AKAP5	ENSG00000179841.8	-0.206273	0.199658	0.958439
AKAP6	ENSG00000151320.10	0.0221421	0.889279	0.995507
AKAP7	ENSG00000118507.15	-0.150365	0.290425	0.971534
AKAP8	ENSG00000105127.8	-0.0150529	0.852931	0.995192
AKAP8L	ENSG00000011243.17	0.0577186	0.484018	0.979068
AKAP9	ENSG00000127914.16	-0.144402	0.197562	0.956376
AKIP1	ENSG00000166452.11	0.115686	0.337255	0.972397
AKIRIN1	ENSG00000174574.15	-0.0741789	0.442048	0.979068
AKIRIN1P2	ENSG00000228125.2	-0.0167471	0.898628	0.996528
AKIRIN2	ENSG00000135334.8	0.0917814	0.386291	0.978095
AKNA	ENSG00000106948.16	0.0313629	0.764573	0.995192
AKR1A1	ENSG00000117448.13	0.0863227	0.443524	0.979068
AKR1B1	ENSG00000085662.13	0.0735029	0.417228	0.979068
AKR1B1P1	ENSG00000229991.1	0.264566	0.0888641	0.956297
AKR1B1P2	ENSG00000213452.4	0.0475036	0.739229	0.994518
AKR1B1P7	ENSG00000266899.2	-0.00316127	0.983059	0.999736
AKR1C1	ENSG00000187134.13	0.00735964	0.962248	0.998874
AKR1C2	ENSG00000151632.17	-0.185584	0.251075	0.96531
AKR1C3	ENSG00000196139.13	-0.212743	0.166866	0.956297
AKR1C4	ENSG00000198610.10	-0.0776158	0.556099	0.982565
AKR1D1P1	ENSG00000227776.1	-0.124059	0.42945	0.979068
AKR1E2	ENSG00000165568.17	0.357544	0.023959	0.947518
AKR7A2	ENSG00000053371.12	-0.0238162	0.845682	0.995192
AKR7A3	ENSG00000162482.4	-0.112924	0.483913	0.979068
AKT1	ENSG00000142208.15	0.0372629	0.67479	0.988267
AKT1S1	ENSG00000204673.10	0.1295	0.244008	0.96531
AKT2	ENSG00000105221.16	-0.0756832	0.395484	0.979068
AKT3	ENSG00000117020.16	-0.131709	0.334933	0.972397
AKTIP	ENSG00000166971.16	-0.011792	0.936972	0.998091
AL022237.3	ENSG00000234735.1	0.146961	0.361574	0.975017
AL022344.7	ENSG00000259869.1	-0.129794	0.267205	0.966033
AL023806.1	ENSG00000280184.1	0.0784116	0.619263	0.987261
AL122127.25	ENSG00000244620.1	-0.0655577	0.683685	0.988267
AL133245.2	ENSG00000272754.1	0.00419845	0.972496	0.999736
AL133493.2	ENSG00000233922.2	-0.147622	0.341224	0.974309
AL162151.3	ENSG00000234648.1	0.0692601	0.631512	0.987261
AL356053.1	ENSG00000150076.23	-0.124636	0.425051	0.979068
AL356585.1	ENSG00000279081.1	0.0760943	0.614909	0.987261
AL365181.1	ENSG00000280316.1	0.0411365	0.798542	0.995192
AL513523.2	ENSG00000279767.1	-0.0636532	0.659972	0.988267
AL589743.1	ENSG00000279508.1	0.213953	0.112202	0.956297
AL590762.11	ENSG00000213018.2	0.0485569	0.760868	0.995192
AL590762.6	ENSG00000224208.1	0.0231319	0.881462	0.995426
AL772307.1	ENSG00000184961.5	-0.0456867	0.775313	0.995192
AL928768.3	ENSG00000253701.2	-0.217267	0.178358	0.956297
ALAD	ENSG00000148218.15	-0.0481965	0.62939	0.987261
ALAS1	ENSG00000023330.14	0.09181	0.478699	0.979068
ALAS2	ENSG00000158578.18	-0.0755615	0.457996	0.979068
ALB	ENSG00000163631.16	-0.0316299	0.767587	0.995192
ALCAM	ENSG00000170017.12	-0.104863	0.494027	0.979068
ALDH16A1	ENSG00000161618.9	0.0468296	0.690687	0.988267
ALDH18A1	ENSG00000059573.8	0.0701407	0.536405	0.980975
ALDH1A1	ENSG00000165092.12	-0.142502	0.362242	0.975474
ALDH1A2	ENSG00000128918.14	-0.0485158	0.722038	0.990823
ALDH1B1	ENSG00000137124.7	0.0773931	0.558693	0.983782
ALDH1L2	ENSG00000136010.13	0.0813997	0.608633	0.987261
ALDH2	ENSG00000111275.12	0.121662	0.428675	0.979068
ALDH3A2	ENSG00000072210.18	-0.10802	0.265047	0.965388
ALDH3B1	ENSG00000006534.15	0.0745114	0.610754	0.987261
ALDH3B2	ENSG00000132746.14	-0.0603772	0.68773	0.988267
ALDH4A1	ENSG00000159423.16	0.332403	0.0168755	0.946696
ALDH5A1	ENSG00000112294.12	-0.135265	0.360919	0.975017
ALDH6A1	ENSG00000119711.12	-0.337433	0.000273382	0.219164
ALDH7A1	ENSG00000164904.16	-0.277683	0.05979	0.954778
ALDH8A1	ENSG00000118514.13	-0.0249976	0.875147	0.995426
ALDH9A1	ENSG00000143149.12	-0.0114868	0.915151	0.996872
ALDOA	ENSG00000149925.17	0.143834	0.146801	0.956297
ALDOAP1	ENSG00000242849.2	0.231571	0.135793	0.956297
ALDOAP2	ENSG00000214297.3	0.208766	0.182002	0.956297
ALDOC	ENSG00000109107.13	-0.0591152	0.629876	0.987261
ALG1	ENSG00000033011.11	0.0935002	0.297808	0.971534
ALG10	ENSG00000139133.6	-0.248818	0.118169	0.956297
ALG10B	ENSG00000175548.8	-0.30647	0.0357373	0.947518
ALG11	ENSG00000253710.2	-0.0788635	0.594092	0.987261
ALG12	ENSG00000182858.13	0.0140114	0.890573	0.995775
ALG13	ENSG00000101901.11	-0.137758	0.204926	0.958439
ALG14	ENSG00000172339.9	0.114742	0.423471	0.979068
ALG1L	ENSG00000189366.9	0.0430474	0.757295	0.995192
ALG1L15P	ENSG00000242017.1	0.147879	0.335046	0.972397
ALG1L2	ENSG00000251287.8	0.124316	0.359104	0.975017
ALG2	ENSG00000119523.9	-0.0789275	0.381503	0.977362
ALG3	ENSG00000214160.9	0.0263036	0.81233	0.995192
ALG5	ENSG00000120697.8	0.0131451	0.91936	0.997046
ALG6	ENSG00000088035.15	-0.274838	0.0624396	0.954778
ALG8	ENSG00000159063.12	-0.0446973	0.657574	0.988267
ALG9	ENSG00000086848.14	-0.119702	0.306953	0.971534
ALKBH1	ENSG00000100601.9	-0.0540818	0.698046	0.98904
ALKBH2	ENSG00000189046.10	-0.038373	0.758044	0.995192
ALKBH3	ENSG00000166199.12	0.122791	0.233394	0.962493
ALKBH4	ENSG00000160993.3	0.127114	0.338841	0.972976
ALKBH5	ENSG00000091542.8	0.0215226	0.844328	0.995192
ALKBH6	ENSG00000239382.10	-0.0653632	0.612035	0.987261
ALKBH7	ENSG00000125652.7	0.155942	0.265138	0.965388
ALKBH8	ENSG00000137760.14	-0.00813485	0.950072	0.998091
ALMS1	ENSG00000116127.17	-0.105646	0.433868	0.979068
ALOX12	ENSG00000108839.11	0.0982484	0.540477	0.981433
ALOX12B	ENSG00000179477.9	0.0144478	0.917836	0.997046
ALOX15	ENSG00000161905.12	0.0915707	0.558421	0.983564
ALOX15B	ENSG00000179593.15	-0.0474904	0.741349	0.994761
ALOX5	ENSG00000012779.10	0.0224151	0.885917	0.995426
ALOX5AP	ENSG00000132965.9	0.122326	0.322735	0.971534
ALOXE3	ENSG00000179148.9	-0.132795	0.33515	0.972397
ALPK1	ENSG00000073331.17	-0.00685774	0.954334	0.998143
ALPK2	ENSG00000198796.6	0.580677	3.19457e-05	0.0528675
ALPK3	ENSG00000136383.6	-0.00142818	0.992935	0.999736
ALPL	ENSG00000162551.13	0.144176	0.143196	0.956297
ALS2	ENSG00000003393.14	-0.0439435	0.699877	0.989149
ALS2CL	ENSG00000178038.16	-0.286958	0.0759318	0.956297
ALS2CR12	ENSG00000155749.12	-0.119622	0.448511	0.979068
ALYREF	ENSG00000183684.7	0.165649	0.175374	0.956297
AMACR	ENSG00000242110.7	-0.133577	0.390303	0.97854
AMBRA1	ENSG00000110497.14	0.0364524	0.741448	0.994761
AMD1	ENSG00000123505.15	-0.0845864	0.521405	0.980003
AMD1P2	ENSG00000237801.6	-0.0929067	0.553496	0.982523
AMDHD1	ENSG00000139344.7	-0.0731411	0.648779	0.987403
AMDHD2	ENSG00000162066.14	0.101097	0.333373	0.972397
AMER1	ENSG00000184675.9	-0.191856	0.162729	0.956297
AMFR	ENSG00000159461.14	0.0151549	0.858007	0.995192
AMH	ENSG00000104899.6	0.059465	0.6668	0.988267
AMIGO1	ENSG00000181754.6	-0.0827058	0.598422	0.987261
AMIGO2	ENSG00000139211.6	0.0585563	0.650293	0.987963
AMMECR1	ENSG00000101935.9	-0.165097	0.277365	0.970362
AMMECR1L	ENSG00000144233.9	-0.119714	0.287005	0.971534
AMN	ENSG00000166126.10	-0.0732604	0.644891	0.987403
AMN1	ENSG00000151743.10	-0.221065	0.102829	0.956297
AMOT	ENSG00000126016.14	-0.188234	0.213711	0.958439
AMOTL1	ENSG00000166025.17	-0.229209	0.119422	0.956297
AMPD2	ENSG00000116337.15	-0.109031	0.394196	0.979068
AMPD3	ENSG00000133805.15	-0.0821327	0.536474	0.980975
AMPH	ENSG00000078053.16	0.131874	0.263215	0.965388
AMT	ENSG00000145020.15	-0.0213407	0.880096	0.995426
AMY1A	ENSG00000237763.9	-0.0669879	0.627904	0.987261
AMY1B	ENSG00000174876.16	-0.0669425	0.628722	0.987261
AMY1C	ENSG00000187733.6	-0.0699499	0.610769	0.987261
AMY2A	ENSG00000243480.7	-0.215682	0.107844	0.956297
AMY2B	ENSG00000240038.6	-0.188666	0.146438	0.956297
AMZ1	ENSG00000174945.13	-0.0687132	0.666388	0.988267
AMZ2	ENSG00000196704.11	0.0223136	0.795783	0.995192
AMZ2P2	ENSG00000219249.2	-0.172386	0.154092	0.956297
ANAPC1	ENSG00000153107.11	-0.0261749	0.781339	0.995192
ANAPC10	ENSG00000164162.12	0.0213947	0.851415	0.995192
ANAPC10P1	ENSG00000213735.2	0.0236958	0.874707	0.995426
ANAPC11	ENSG00000141552.17	0.11367	0.207166	0.958439
ANAPC13	ENSG00000129055.12	0.0241678	0.836942	0.995192
ANAPC15	ENSG00000110200.8	0.138404	0.215371	0.958439
ANAPC16	ENSG00000166295.8	0.00815696	0.938083	0.998091
ANAPC2	ENSG00000176248.8	-0.010514	0.899452	0.996708
ANAPC4	ENSG00000053900.10	-0.0885034	0.446652	0.979068
ANAPC5	ENSG00000089053.12	-0.0545233	0.483676	0.979068
ANAPC7	ENSG00000196510.12	0.0956418	0.420784	0.979068
ANG	ENSG00000214274.9	0.0587207	0.71559	0.990025
ANGEL1	ENSG00000013523.9	-0.126811	0.307344	0.971534
ANGEL2	ENSG00000174606.13	-0.16199	0.139091	0.956297
ANGPT1	ENSG00000154188.9	-0.152823	0.343868	0.974951
ANGPTL4	ENSG00000167772.11	0.100328	0.356397	0.975017
ANGPTL6	ENSG00000130812.10	-0.0677246	0.663369	0.988267
ANGPTL7	ENSG00000171819.4	0.101214	0.323595	0.971534
ANK1	ENSG00000029534.19	-0.0405726	0.790409	0.995192
ANK2	ENSG00000145362.17	-0.0922827	0.45937	0.979068
ANK3	ENSG00000151150.21	-0.0970164	0.547276	0.981946
ANKAR	ENSG00000151687.14	-0.246526	0.0564518	0.954778
ANKDD1A	ENSG00000166839.16	-0.286969	0.0752128	0.956297
ANKDD1B	ENSG00000189045.13	-0.177213	0.247447	0.96531
ANKEF1	ENSG00000132623.15	-0.366697	0.0225351	0.947518
ANKFY1	ENSG00000185722.16	-0.0933266	0.407155	0.979068
ANKH	ENSG00000154122.12	-0.236196	0.0625248	0.954778
ANKHD1	ENSG00000131503.20	-0.271087	0.0442239	0.954778
ANKHD1-EIF4EBP3	ENSG00000254996.5	-0.177603	0.229712	0.962493
ANKIB1	ENSG00000001629.9	-0.0764743	0.432762	0.979068
ANKK1	ENSG00000170209.4	-0.164542	0.308449	0.971534
ANKLE1	ENSG00000160117.14	0.105418	0.500411	0.979068
ANKLE2	ENSG00000176915.14	-0.0309788	0.664339	0.988267
ANKMY1	ENSG00000144504.15	-0.11095	0.306003	0.971534
ANKMY2	ENSG00000106524.8	-0.101022	0.345765	0.975017
ANKRA2	ENSG00000164331.9	-0.107982	0.261557	0.965388
ANKRD10	ENSG00000088448.14	0.127055	0.188442	0.956297
ANKRD11	ENSG00000167522.14	-0.0437188	0.670396	0.988267
ANKRD12	ENSG00000101745.16	-0.269442	0.0493665	0.954778
ANKRD13A	ENSG00000076513.16	-0.10028	0.358157	0.975017
ANKRD13B	ENSG00000198720.12	0.0997856	0.520919	0.980003
ANKRD13C	ENSG00000118454.12	-0.039115	0.656437	0.988267
ANKRD13D	ENSG00000172932.14	-0.0015237	0.988359	0.999736
ANKRD16	ENSG00000134461.15	-0.335193	0.0136962	0.945808
ANKRD17	ENSG00000132466.17	-0.134901	0.313211	0.971534
ANKRD18A	ENSG00000180071.19	-0.170127	0.230542	0.962493
ANKRD18B	ENSG00000230453.9	-0.261018	0.0695187	0.954778
ANKRD20A1	ENSG00000260691.5	0.0211618	0.885215	0.995426
ANKRD20A2	ENSG00000183148.6	0.0257293	0.849108	0.995192
ANKRD20A3	ENSG00000276203.4	-0.0194058	0.896139	0.996507
ANKRD20A4	ENSG00000172014.12	-0.0374027	0.795852	0.995192
ANKRD22	ENSG00000152766.5	0.138728	0.373761	0.977121
ANKRD23	ENSG00000163126.14	-0.0275728	0.842486	0.995192
ANKRD24	ENSG00000089847.12	-0.00020471	0.998929	0.999754
ANKRD26	ENSG00000107890.16	-0.15218	0.279001	0.970421
ANKRD27	ENSG00000105186.15	-0.0312948	0.772108	0.995192
ANKRD28	ENSG00000206560.11	-0.140859	0.249944	0.96531
ANKRD29	ENSG00000154065.16	-0.0252792	0.866764	0.995192
ANKRD31	ENSG00000145700.9	-0.0753269	0.624968	0.987261
ANKRD33B	ENSG00000164236.11	0.160337	0.224344	0.962343
ANKRD34A	ENSG00000272031.2	0.0311455	0.843983	0.995192
ANKRD34B	ENSG00000189127.7	0.0266009	0.850415	0.995192
ANKRD35	ENSG00000198483.12	0.0211573	0.893891	0.996452
ANKRD36	ENSG00000135976.16	-0.117364	0.412074	0.979068
ANKRD36B	ENSG00000196912.12	-0.106235	0.456603	0.979068
ANKRD36C	ENSG00000174501.14	-0.108994	0.490477	0.979068
ANKRD37	ENSG00000186352.8	0.0200452	0.887831	0.995426
ANKRD39	ENSG00000213337.8	0.0571966	0.633677	0.987261
ANKRD40	ENSG00000154945.6	-0.00673074	0.947531	0.998091
ANKRD42	ENSG00000137494.13	-0.00773395	0.933531	0.998091
ANKRD44	ENSG00000065413.17	-0.156295	0.175294	0.956297
ANKRD46	ENSG00000186106.11	-0.103219	0.454991	0.979068
ANKRD49	ENSG00000168876.8	-0.123237	0.325025	0.972397
ANKRD50	ENSG00000151458.11	-0.155322	0.333396	0.972397
ANKRD52	ENSG00000139645.9	-0.029468	0.755151	0.995192
ANKRD53	ENSG00000144031.11	-0.071921	0.619891	0.987261
ANKRD54	ENSG00000100124.13	0.077111	0.499957	0.979068
ANKRD55	ENSG00000164512.17	-0.0810829	0.570766	0.985129
ANKRD6	ENSG00000135299.16	-0.0610137	0.63118	0.987261
ANKRD65	ENSG00000235098.8	-0.0914072	0.45922	0.979068
ANKRD9	ENSG00000156381.8	0.0711281	0.64086	0.987261
ANKS1A	ENSG00000064999.13	-0.00731308	0.952082	0.998091
ANKS3	ENSG00000168096.14	0.022113	0.866589	0.995192
ANKS4B	ENSG00000175311.6	-0.214898	0.0740293	0.955262
ANKS6	ENSG00000165138.17	-0.0445796	0.725979	0.991692
ANKZF1	ENSG00000163516.13	-0.130945	0.176839	0.956297
ANLN	ENSG00000011426.10	-0.0202954	0.899855	0.996766
ANO10	ENSG00000160746.12	0.0204624	0.877149	0.995426
ANO5	ENSG00000171714.10	0.119794	0.451843	0.979068
ANO6	ENSG00000177119.15	-0.0394792	0.764209	0.995192
ANO7	ENSG00000146205.13	0.0676759	0.627988	0.987261
ANO8	ENSG00000074855.10	-0.0538	0.622995	0.987261
ANO9	ENSG00000185101.12	-0.0515508	0.725921	0.991681
ANOS1	ENSG00000011201.11	-0.0795975	0.606075	0.987261
ANP32A	ENSG00000140350.15	0.040866	0.579923	0.986948
ANP32B	ENSG00000136938.8	0.0767824	0.484377	0.979068
ANP32BP3	ENSG00000259461.1	-0.0778383	0.613845	0.987261
ANP32C	ENSG00000248546.3	0.0841382	0.581552	0.987184
ANP32D	ENSG00000139223.2	0.126834	0.43111	0.979068
ANP32E	ENSG00000143401.14	0.0186794	0.865574	0.995192
ANPEP	ENSG00000166825.13	0.091056	0.567581	0.984832
ANTXR2	ENSG00000163297.16	-0.0596956	0.672295	0.988267
ANXA1	ENSG00000135046.13	0.0961052	0.444393	0.979068
ANXA11	ENSG00000122359.17	0.0626955	0.411753	0.979068
ANXA2	ENSG00000182718.16	0.171761	0.209278	0.958439
ANXA2P1	ENSG00000213406.3	0.00376596	0.981388	0.999736
ANXA2P2	ENSG00000231991.4	0.0987294	0.509416	0.979068
ANXA2P3	ENSG00000216740.2	0.077116	0.631761	0.987261
ANXA2R	ENSG00000177721.4	0.109643	0.444012	0.979068
ANXA3	ENSG00000138772.12	0.0443341	0.745727	0.995124
ANXA4	ENSG00000196975.15	0.101449	0.440108	0.979068
ANXA5	ENSG00000164111.14	0.118588	0.378092	0.977362
ANXA6	ENSG00000197043.13	0.18107	0.0697539	0.954778
ANXA7	ENSG00000138279.15	0.0540326	0.594972	0.987261
ANXA8	ENSG00000265190.6	0.107777	0.329905	0.972397
ANXA8L1	ENSG00000264230.7	0.128194	0.218903	0.959433
ANXA9	ENSG00000143412.9	-0.0437373	0.78492	0.995192
AOAH	ENSG00000136250.11	0.114083	0.423331	0.979068
AOC1	ENSG00000002726.20	-0.0251616	0.814819	0.995192
AOC2	ENSG00000131480.8	0.231739	0.125529	0.956297
AOC3	ENSG00000131471.6	0.0868266	0.587672	0.987184
AP000281.1	ENSG00000224427.1	-0.0996642	0.537379	0.981281
AP000343.1	ENSG00000214526.3	0.155074	0.335179	0.972397
AP000350.5	ENSG00000273295.1	-0.0705842	0.368133	0.975488
AP000350.6	ENSG00000225282.1	0.0661106	0.599375	0.987261
AP000354.2	ENSG00000215464.4	0.112679	0.478721	0.979068
AP000357.4	ENSG00000224334.1	-0.0745564	0.619793	0.987261
AP000436.4	ENSG00000270775.1	0.383654	0.0151805	0.945808
AP000476.1	ENSG00000237484.5	-0.0341301	0.832587	0.995192
AP000580.1	ENSG00000219529.2	-0.0160067	0.921056	0.997046
AP000593.5	ENSG00000228286.3	-0.0119746	0.914481	0.996769
AP000593.6	ENSG00000213365.3	0.119116	0.425796	0.979068
AP000620.1	ENSG00000255059.1	0.0521586	0.735501	0.994225
AP000654.5	ENSG00000271318.1	-0.107001	0.395647	0.979068
AP000662.9	ENSG00000213592.4	-0.107769	0.501523	0.979068
AP000769.1	ENSG00000279576.1	-0.0141124	0.898736	0.996528
AP000797.1	ENSG00000244259.1	0.326771	0.0425705	0.953108
AP000797.2	ENSG00000239600.1	0.12431	0.236523	0.962493
AP000866.1	ENSG00000279342.1	-0.165769	0.145257	0.956297
AP000936.1	ENSG00000234268.1	-0.000632063	0.996877	0.999736
AP001046.5	ENSG00000237989.1	-0.111344	0.476519	0.979068
AP001055.6	ENSG00000225331.1	0.124632	0.412389	0.979068
AP001056.1	ENSG00000237604.1	0.033977	0.816742	0.995192
AP001059.6	ENSG00000278158.1	-0.0518003	0.696373	0.988743
AP001059.7	ENSG00000275799.1	0.0933173	0.533776	0.980655
AP001063.1	ENSG00000260256.1	0.0967899	0.326932	0.972397
AP001065.15	ENSG00000228709.1	0.0987007	0.354052	0.975017
AP001257.1	ENSG00000254952.1	0.00768983	0.960887	0.998825
AP001258.4	ENSG00000245571.6	-0.0528688	0.707881	0.989613
AP001372.2	ENSG00000254837.2	-0.116723	0.437148	0.979068
AP001462.6	ENSG00000269038.1	0.138014	0.3683	0.975488
AP001505.10	ENSG00000276529.1	-0.0173238	0.914229	0.996769
AP001626.1	ENSG00000225431.1	-0.222057	0.0223311	0.947518
AP001628.6	ENSG00000225218.1	0.236554	0.121207	0.956297
AP002381.2	ENSG00000234751.1	-0.0270531	0.863017	0.995192
AP003774.4	ENSG00000181908.5	0.0388415	0.807426	0.995192
AP003774.6	ENSG00000231680.1	-0.107459	0.505379	0.979068
AP006222.2	ENSG00000228463.9	-0.0156	0.921649	0.997046
AP006285.2	ENSG00000278919.1	0.0385245	0.811341	0.995192
AP006621.5	ENSG00000255284.1	-0.00638269	0.967394	0.999141
AP006621.6	ENSG00000255142.1	-0.0108656	0.939105	0.998091
AP1AR	ENSG00000138660.11	-0.231375	0.039152	0.947518
AP1B1	ENSG00000100280.16	0.0277749	0.799431	0.995192
AP1G1	ENSG00000166747.12	-0.0597583	0.614558	0.987261
AP1G2	ENSG00000213983.11	-0.0167246	0.831099	0.995192
AP1M1	ENSG00000072958.8	0.0857803	0.30551	0.971534
AP1M2	ENSG00000129354.11	0.129494	0.391948	0.979068
AP1S1	ENSG00000106367.13	0.232704	0.0280928	0.947518
AP1S2	ENSG00000182287.13	-0.198802	0.146631	0.956297
AP1S3	ENSG00000152056.16	-0.00231817	0.988094	0.999736
AP2A1	ENSG00000196961.12	0.0211072	0.861797	0.995192
AP2A2	ENSG00000183020.13	-0.0413175	0.663356	0.988267
AP2B1	ENSG00000006125.16	0.0166474	0.849038	0.995192
AP2M1	ENSG00000161203.13	0.11854	0.153711	0.956297
AP2S1	ENSG00000042753.11	0.177297	0.138075	0.956297
AP3B1	ENSG00000132842.13	-0.0487965	0.717331	0.990025
AP3B2	ENSG00000103723.12	-0.213394	0.171442	0.956297
AP3D1	ENSG00000065000.15	0.0260585	0.766891	0.995192
AP3M1	ENSG00000185009.12	-0.153983	0.224108	0.962343
AP3M2	ENSG00000070718.11	-0.244627	0.106468	0.956297
AP3S1	ENSG00000177879.14	-0.0825615	0.461334	0.979068
AP3S2	ENSG00000157823.16	-0.0506962	0.682593	0.988267
AP4B1	ENSG00000134262.12	0.056935	0.456639	0.979068
AP4E1	ENSG00000081014.10	-0.12197	0.287445	0.971534
AP4M1	ENSG00000221838.9	0.0635896	0.562507	0.984253
AP4S1	ENSG00000100478.14	-0.158584	0.208039	0.958439
AP5B1	ENSG00000254470.2	0.013659	0.928606	0.997722
AP5M1	ENSG00000053770.11	-0.187809	0.138255	0.956297
AP5S1	ENSG00000125843.10	-0.0421234	0.71714	0.990025
AP5Z1	ENSG00000242802.6	0.0408923	0.701165	0.989149
APAF1	ENSG00000120868.13	-0.113344	0.290405	0.971534
APBA1	ENSG00000107282.7	-0.146253	0.362828	0.975474
APBA2	ENSG00000034053.14	-0.0950062	0.552435	0.982523
APBA3	ENSG00000011132.11	0.000610855	0.994876	0.999736
APBB1	ENSG00000166313.18	-0.0614093	0.68223	0.988267
APBB1IP	ENSG00000077420.15	0.0125213	0.886622	0.995426
APBB2	ENSG00000163697.16	0.00359056	0.980799	0.999736
APBB3	ENSG00000113108.18	-0.0298409	0.742667	0.994761
APC	ENSG00000134982.16	-0.0219442	0.861537	0.995192
APC2	ENSG00000115266.11	-0.0196348	0.895602	0.996507
APCDD1	ENSG00000154856.12	0.298376	0.0597646	0.954778
APEH	ENSG00000164062.12	0.0624547	0.435569	0.979068
APEX1	ENSG00000100823.11	0.0134399	0.891121	0.995779
APEX2	ENSG00000169188.4	0.0345596	0.703898	0.989149
APH1A	ENSG00000117362.12	0.171743	0.0338454	0.947518
APH1B	ENSG00000138613.13	-0.187331	0.0727296	0.954778
API5	ENSG00000166181.12	-0.105824	0.272455	0.969069
API5P1	ENSG00000234558.1	-0.16812	0.224822	0.962343
API5P2	ENSG00000213962.2	0.151314	0.317763	0.971534
APIP	ENSG00000149089.12	0.0416173	0.772221	0.995192
APLF	ENSG00000169621.9	-0.0387824	0.792751	0.995192
APLP2	ENSG00000084234.16	0.0375274	0.796238	0.995192
APMAP	ENSG00000101474.11	0.149754	0.170906	0.956297
APOA1	ENSG00000118137.9	-0.0886498	0.543335	0.98155
APOBEC3A	ENSG00000128383.12	-0.301869	0.0576292	0.954778
APOBEC3B	ENSG00000179750.15	-0.309292	0.0550349	0.954778
APOBEC3C	ENSG00000244509.3	0.234408	0.0240267	0.947518
APOBEC3D	ENSG00000243811.7	0.0989014	0.468506	0.979068
APOBEC3F	ENSG00000128394.16	0.00525998	0.968105	0.999355
APOBEC3G	ENSG00000239713.7	0.145786	0.275502	0.9699
APOBEC3H	ENSG00000100298.15	0.325312	0.0426674	0.954093
APOBR	ENSG00000184730.10	0.0559862	0.675639	0.988267
APOD	ENSG00000189058.8	0.0262382	0.658618	0.988267
APOE	ENSG00000130203.9	0.0389711	0.766348	0.995192
APOL1	ENSG00000100342.20	0.114088	0.323511	0.971534
APOL2	ENSG00000128335.13	-0.0989734	0.353686	0.975017
APOL3	ENSG00000128284.19	0.064754	0.590431	0.987184
APOL4	ENSG00000100336.17	0.103895	0.517748	0.980003
APOL6	ENSG00000221963.5	-0.182453	0.153665	0.956297
APOLD1	ENSG00000178878.12	0.106279	0.507716	0.979068
APOM	ENSG00000204444.10	0.140244	0.359623	0.975017
APOO	ENSG00000184831.13	0.13312	0.291724	0.971534
APOOL	ENSG00000155008.13	-0.0496162	0.632089	0.987261
APOPT1	ENSG00000256053.7	0.0597314	0.639581	0.987261
APP	ENSG00000142192.20	0.00269258	0.984588	0.999736
APPBP2	ENSG00000062725.9	-0.21849	0.0412208	0.947518
APPL1	ENSG00000157500.10	-0.0971078	0.314413	0.971534
APPL2	ENSG00000136044.11	0.0107101	0.916435	0.997046
APRT	ENSG00000198931.10	0.091326	0.472049	0.979068
APTR	ENSG00000214293.8	0.0276115	0.85162	0.995192
APTX	ENSG00000137074.18	0.0615783	0.52826	0.980229
AQP1	ENSG00000240583.10	0.13829	0.381026	0.977362
AQP10	ENSG00000143595.12	0.496496	0.000880814	0.388713
AQP3	ENSG00000165272.14	-0.212026	0.174527	0.956297
AQP6	ENSG00000086159.12	-0.0128971	0.920906	0.997046
AQP7	ENSG00000165269.12	0.0609465	0.683694	0.988267
AQP9	ENSG00000103569.9	0.0745546	0.627893	0.987261
AQR	ENSG00000021776.10	-0.136412	0.174839	0.956297
AR	ENSG00000169083.15	0.167646	0.296273	0.971534
ARAF	ENSG00000078061.12	0.0226642	0.739115	0.994518
ARAP1	ENSG00000186635.14	0.00846601	0.945642	0.998091
ARAP2	ENSG00000047365.11	-0.103474	0.453174	0.979068
ARAP3	ENSG00000120318.15	-0.0624273	0.684399	0.988267
ARC	ENSG00000198576.3	0.0145701	0.924998	0.997046
ARCN1	ENSG00000095139.13	-0.081445	0.532812	0.980655
AREG	ENSG00000109321.10	-0.0333166	0.773194	0.995192
AREL1	ENSG00000119682.16	0.00600288	0.950662	0.998091
ARF1	ENSG00000143761.14	0.125256	0.172744	0.956297
ARF1P2	ENSG00000213137.3	-0.00668153	0.966932	0.999129
ARF3	ENSG00000134287.9	0.0447284	0.715869	0.990025
ARF4	ENSG00000168374.10	0.0720902	0.438868	0.979068
ARF4P1	ENSG00000271525.1	0.193648	0.159841	0.956297
ARF5	ENSG00000004059.10	0.21474	0.0355684	0.947518
ARF6	ENSG00000165527.6	0.139356	0.214738	0.958439
ARFGAP1	ENSG00000101199.12	0.0218373	0.813893	0.995192
ARFGAP2	ENSG00000149182.14	0.058901	0.375721	0.977362
ARFGAP3	ENSG00000242247.10	-0.0695101	0.523351	0.980003
ARFGEF1	ENSG00000066777.8	-0.135621	0.206274	0.958439
ARFGEF2	ENSG00000124198.8	-0.109953	0.326761	0.972397
ARFIP1	ENSG00000164144.15	0.10604	0.431114	0.979068
ARFIP2	ENSG00000132254.12	0.0163252	0.836984	0.995192
ARFRP1	ENSG00000101246.19	0.0384986	0.743819	0.994781
ARG1	ENSG00000118520.13	0.0341201	0.79954	0.995192
ARG2	ENSG00000081181.7	-0.0952326	0.535483	0.980827
ARGLU1	ENSG00000134884.13	-0.111907	0.18615	0.956297
ARHGAP1	ENSG00000175220.11	0.00428069	0.96948	0.999736
ARHGAP10	ENSG00000071205.11	0.173438	0.234369	0.962493
ARHGAP11A	ENSG00000198826.10	0.164314	0.262869	0.965388
ARHGAP11B	ENSG00000187951.10	-0.0119511	0.91196	0.996769
ARHGAP12	ENSG00000165322.17	-0.238248	0.101972	0.956297
ARHGAP15	ENSG00000075884.12	0.0426	0.748344	0.995192
ARHGAP17	ENSG00000140750.16	0.0357386	0.749358	0.995192
ARHGAP18	ENSG00000146376.10	0.18604	0.0684971	0.954778
ARHGAP19	ENSG00000213390.10	0.0729421	0.355604	0.975017
ARHGAP20	ENSG00000137727.12	0.211606	0.139883	0.956297
ARHGAP21	ENSG00000107863.17	-0.152086	0.239666	0.962493
ARHGAP22	ENSG00000128805.14	0.00102086	0.994881	0.999736
ARHGAP23	ENSG00000275832.4	-0.0100779	0.950002	0.998091
ARHGAP24	ENSG00000138639.17	-0.037136	0.806787	0.995192
ARHGAP25	ENSG00000163219.11	0.135482	0.178036	0.956297
ARHGAP26	ENSG00000145819.15	0.14181	0.343362	0.974951
ARHGAP27	ENSG00000159314.11	-0.0831806	0.526366	0.980003
ARHGAP29	ENSG00000137962.12	0.126421	0.430802	0.979068
ARHGAP30	ENSG00000186517.13	0.0533552	0.512464	0.979913
ARHGAP31	ENSG00000031081.10	-0.0355901	0.821392	0.995192
ARHGAP32	ENSG00000134909.18	-0.21474	0.131148	0.956297
ARHGAP33	ENSG00000004777.18	-0.142923	0.273169	0.969069
ARHGAP35	ENSG00000160007.17	0.125501	0.307949	0.971534
ARHGAP39	ENSG00000147799.11	0.036995	0.816482	0.995192
ARHGAP4	ENSG00000089820.15	-0.000822039	0.992632	0.999736
ARHGAP42	ENSG00000165895.17	-0.125428	0.42106	0.979068
ARHGAP44	ENSG00000006740.16	-0.333269	0.0154335	0.945808
ARHGAP45	ENSG00000180448.10	-0.0384754	0.683472	0.988267
ARHGAP5	ENSG00000100852.12	-0.375284	0.0103785	0.884577
ARHGAP6	ENSG00000047648.21	-0.062304	0.692307	0.988267
ARHGAP8	ENSG00000241484.9	-0.0576911	0.659973	0.988267
ARHGAP9	ENSG00000123329.17	0.0501347	0.710694	0.989758
ARHGDIA	ENSG00000141522.11	0.208625	0.0386738	0.947518
ARHGDIB	ENSG00000111348.8	0.154692	0.0354791	0.947518
ARHGEF1	ENSG00000076928.17	0.0130997	0.879329	0.995426
ARHGEF10	ENSG00000104728.15	-0.0706586	0.605892	0.987261
ARHGEF10L	ENSG00000074964.16	-0.0445166	0.781429	0.995192
ARHGEF11	ENSG00000132694.18	-0.00970138	0.949091	0.998091
ARHGEF12	ENSG00000196914.8	-0.0553073	0.62773	0.987261
ARHGEF16	ENSG00000130762.14	-0.0417031	0.6937	0.988267
ARHGEF17	ENSG00000110237.3	0.226707	0.132085	0.956297
ARHGEF18	ENSG00000104880.17	-0.0815595	0.468332	0.979068
ARHGEF19	ENSG00000142632.16	0.0439587	0.702364	0.989149
ARHGEF2	ENSG00000116584.17	0.0203957	0.811696	0.995192
ARHGEF25	ENSG00000240771.6	0.00535147	0.97349	0.999736
ARHGEF28	ENSG00000214944.9	-0.0569882	0.714298	0.989988
ARHGEF3	ENSG00000163947.11	-0.0280374	0.809273	0.995192
ARHGEF33	ENSG00000214694.10	-0.0132659	0.92514	0.997046
ARHGEF35	ENSG00000213214.4	0.0308618	0.847194	0.995192
ARHGEF37	ENSG00000183111.11	0.0893029	0.538138	0.981281
ARHGEF39	ENSG00000137135.17	0.10371	0.514794	0.980003
ARHGEF4	ENSG00000136002.17	0.0390931	0.808085	0.995192
ARHGEF40	ENSG00000165801.9	0.0124313	0.938534	0.998091
ARHGEF5	ENSG00000050327.14	-0.0285754	0.848177	0.995192
ARHGEF6	ENSG00000129675.15	-0.0388853	0.722705	0.991227
ARHGEF7	ENSG00000102606.17	-0.118702	0.250145	0.96531
ARHGEF9	ENSG00000131089.14	-0.114919	0.278409	0.970362
ARID1A	ENSG00000117713.18	-0.0274767	0.782571	0.995192
ARID1B	ENSG00000049618.22	-0.0324922	0.77857	0.995192
ARID2	ENSG00000189079.15	-0.0814355	0.571768	0.985129
ARID3A	ENSG00000116017.10	-0.0227248	0.858887	0.995192
ARID3B	ENSG00000179361.17	-0.000674018	0.993618	0.999736
ARID4A	ENSG00000032219.18	-0.0970093	0.435289	0.979068
ARID4B	ENSG00000054267.20	-0.138261	0.254381	0.965388
ARID5A	ENSG00000196843.15	0.0261228	0.812423	0.995192
ARID5B	ENSG00000150347.14	0.0635325	0.691123	0.988267
ARIH1	ENSG00000166233.13	-0.105071	0.356464	0.975017
ARIH2	ENSG00000177479.19	-0.000355959	0.996955	0.999736
ARIH2OS	ENSG00000221883.2	0.189698	0.174417	0.956297
ARIH2P1	ENSG00000266296.1	-0.0741633	0.64333	0.987305
ARL1	ENSG00000120805.13	0.00738755	0.934763	0.998091
ARL10	ENSG00000175414.6	-0.189676	0.205903	0.958439
ARL11	ENSG00000152213.3	-0.0213735	0.891896	0.996124
ARL13B	ENSG00000169379.15	-0.13512	0.241186	0.96392
ARL14EP	ENSG00000152219.4	-0.134377	0.296612	0.971534
ARL15	ENSG00000185305.10	-0.161205	0.203183	0.958439
ARL16	ENSG00000214087.8	-0.218831	0.124325	0.956297
ARL17A	ENSG00000185829.16	-0.138956	0.388914	0.978095
ARL17B	ENSG00000228696.8	-0.0303465	0.850827	0.995192
ARL2	ENSG00000213465.7	0.109928	0.313666	0.971534
ARL2BP	ENSG00000102931.7	-0.0158795	0.8353	0.995192
ARL3	ENSG00000138175.8	0.00768239	0.941637	0.998091
ARL4A	ENSG00000122644.12	0.073385	0.641794	0.987261
ARL4AP2	ENSG00000248780.1	0.110034	0.495008	0.979068
ARL4C	ENSG00000188042.7	-0.0200658	0.882137	0.995426
ARL4D	ENSG00000175906.4	0.0798694	0.592519	0.987261
ARL5A	ENSG00000162980.16	-0.12942	0.372275	0.976184
ARL5B	ENSG00000165997.4	-0.192881	0.231231	0.962493
ARL6	ENSG00000113966.9	0.0939943	0.523339	0.980003
ARL6IP1	ENSG00000170540.14	0.0501111	0.714337	0.989988
ARL6IP1P2	ENSG00000225355.1	-0.058688	0.706593	0.989613
ARL6IP1P3	ENSG00000255014.1	0.0822784	0.567299	0.984832
ARL6IP4	ENSG00000182196.13	0.021531	0.893757	0.996358
ARL6IP5	ENSG00000144746.6	0.0355499	0.666735	0.988267
ARL6IP6	ENSG00000177917.10	-0.0820307	0.408383	0.979068
ARL8A	ENSG00000143862.7	0.141789	0.154067	0.956297
ARL8B	ENSG00000134108.12	-0.147216	0.231232	0.962493
ARMC1	ENSG00000104442.9	-0.0975598	0.476038	0.979068
ARMC10	ENSG00000170632.13	-0.149292	0.129201	0.956297
ARMC10P1	ENSG00000178660.6	-0.109987	0.417019	0.979068
ARMC12	ENSG00000157343.8	0.104333	0.514143	0.980003
ARMC2	ENSG00000118690.12	-0.104145	0.423187	0.979068
ARMC3	ENSG00000165309.13	-0.126875	0.378518	0.977362
ARMC5	ENSG00000140691.16	0.088006	0.44415	0.979068
ARMC6	ENSG00000105676.13	-0.035034	0.716939	0.990025
ARMC7	ENSG00000125449.6	0.0777143	0.548673	0.981946
ARMC8	ENSG00000114098.17	-0.0426836	0.694323	0.988324
ARMC9	ENSG00000135931.17	0.112628	0.478882	0.979068
ARMCX1	ENSG00000126947.12	0.0171884	0.914669	0.996801
ARMCX2	ENSG00000184867.13	-0.0379578	0.808895	0.995192
ARMCX3	ENSG00000102401.19	-0.0392234	0.712618	0.989781
ARMCX4	ENSG00000196440.11	-0.278951	0.0433273	0.954386
ARMCX5	ENSG00000125962.14	-0.0634081	0.551118	0.982523
ARMCX6	ENSG00000198960.10	0.0574269	0.497045	0.979068
ARMT1	ENSG00000146476.10	-0.137387	0.336111	0.972397
ARNT	ENSG00000143437.20	-0.0691093	0.60302	0.987261
ARNTL	ENSG00000133794.17	-0.1414	0.226866	0.962493
ARNTL2	ENSG00000029153.14	0.17938	0.262173	0.965388
ARPC1A	ENSG00000241685.8	0.05979	0.493609	0.979068
ARPC1B	ENSG00000130429.12	0.186969	0.0991312	0.956297
ARPC2	ENSG00000163466.15	0.0649007	0.483269	0.979068
ARPC3	ENSG00000111229.15	0.0779535	0.470729	0.979068
ARPC3P1	ENSG00000226284.1	-0.00476629	0.9758	0.999736
ARPC3P2	ENSG00000238137.2	0.0626483	0.697604	0.988962
ARPC3P5	ENSG00000214027.3	0.0506446	0.750137	0.995192
ARPC4	ENSG00000241553.12	0.237902	0.057922	0.954778
ARPC5	ENSG00000162704.15	0.0275426	0.803789	0.995192
ARPC5L	ENSG00000136950.13	0.222983	0.0929279	0.956297
ARPIN	ENSG00000242498.7	0.0202559	0.84988	0.995192
ARPP19	ENSG00000128989.10	-0.0629341	0.530498	0.980601
ARRB1	ENSG00000137486.16	-0.0379834	0.782704	0.995192
ARRB2	ENSG00000141480.17	0.0777588	0.528673	0.980479
ARRDC1	ENSG00000197070.13	0.0520411	0.617119	0.987261
ARRDC2	ENSG00000105643.9	0.0172994	0.886662	0.995426
ARRDC3	ENSG00000113369.8	-0.166221	0.279994	0.971245
ARRDC3-AS1	ENSG00000281357.2	0.0992189	0.52623	0.980003
ARRDC4	ENSG00000140450.8	0.207439	0.187442	0.956297
ARRDC5	ENSG00000205784.2	0.0375416	0.792129	0.995192
ARSA	ENSG00000100299.17	0.135936	0.178179	0.956297
ARSB	ENSG00000113273.15	0.0704743	0.644591	0.987403
ARSD	ENSG00000006756.15	0.044156	0.770568	0.995192
ARSG	ENSG00000141337.12	-0.179829	0.148079	0.956297
ARSJ	ENSG00000180801.13	-0.15262	0.220463	0.960005
ARSK	ENSG00000164291.16	-0.128845	0.395824	0.979068
ARV1	ENSG00000173409.13	-0.0571565	0.661647	0.988267
ARVCF	ENSG00000099889.13	-0.0120343	0.940575	0.998091
ASAH1	ENSG00000104763.18	-0.0533832	0.695151	0.988485
ASAH2	ENSG00000188611.14	-0.275996	0.0759854	0.956297
ASAH2B	ENSG00000204147.9	-0.226138	0.152027	0.956297
ASAP1	ENSG00000153317.14	-0.0411102	0.772164	0.995192
ASAP2	ENSG00000151693.9	-0.134384	0.394725	0.979068
ASAP3	ENSG00000088280.18	-0.0607641	0.704987	0.989213
ASB1	ENSG00000065802.11	0.0119884	0.910705	0.996769
ASB12	ENSG00000198881.9	-0.0313792	0.820466	0.995192
ASB13	ENSG00000196372.12	0.0252959	0.829573	0.995192
ASB2	ENSG00000100628.11	0.393881	0.0127369	0.940302
ASB3	ENSG00000115239.21	0.0017107	0.991462	0.999736
ASB6	ENSG00000148331.11	0.0386585	0.612773	0.987261
ASB7	ENSG00000183475.12	-0.0207573	0.830931	0.995192
ASB8	ENSG00000177981.10	0.0983116	0.240183	0.962624
ASB9	ENSG00000102048.15	-0.0181175	0.907123	0.996769
ASCC1	ENSG00000138303.17	-0.0514238	0.65475	0.988267
ASCC2	ENSG00000100325.14	-0.0063616	0.93444	0.998091
ASCC3	ENSG00000112249.13	-0.0477836	0.690229	0.988267
ASCL2	ENSG00000183734.4	-0.0235269	0.88411	0.995426
ASF1A	ENSG00000111875.7	-0.0478735	0.742185	0.994761
ASF1B	ENSG00000105011.8	0.0811433	0.537975	0.981281
ASGR1	ENSG00000141505.11	0.288185	0.06083	0.954778
ASGR2	ENSG00000161944.16	0.387701	0.0149712	0.945808
ASH1L	ENSG00000116539.11	-0.120766	0.3761	0.977362
ASH2L	ENSG00000129691.15	0.000496484	0.995168	0.999736
ASH2LP1	ENSG00000224144.1	0.0749926	0.512884	0.979979
ASIC1	ENSG00000110881.11	0.196821	0.15227	0.956297
ASIC3	ENSG00000213199.7	-0.118673	0.460972	0.979068
ASIC4	ENSG00000072182.12	-0.0617897	0.5977	0.987261
ASIP	ENSG00000101440.9	0.123187	0.18991	0.956297
ASL	ENSG00000126522.16	-0.0339422	0.793717	0.995192
ASMT	ENSG00000196433.12	-0.194136	0.169002	0.956297
ASMTL	ENSG00000169093.15	0.132646	0.111496	0.956297
ASNA1	ENSG00000198356.11	0.111458	0.224941	0.962343
ASNS	ENSG00000070669.16	-0.0313804	0.834421	0.995192
ASNSD1	ENSG00000138381.9	-0.186873	0.191585	0.956297
ASPH	ENSG00000198363.16	-0.150515	0.285826	0.971534
ASPHD2	ENSG00000128203.6	0.0146276	0.911504	0.996769
ASPM	ENSG00000066279.16	-0.0773833	0.626214	0.987261
ASPRV1	ENSG00000244617.2	0.0695318	0.651597	0.988235
ASPSCR1	ENSG00000169696.15	0.0559236	0.654642	0.988267
ASRGL1	ENSG00000162174.12	0.191876	0.219972	0.959827
ASS1P1	ENSG00000220517.2	-0.0289174	0.857694	0.995192
ASS1P2	ENSG00000223922.1	-0.0751312	0.620936	0.987261
ASS1P4	ENSG00000213487.3	-0.000844776	0.985774	0.999736
ASS1P6	ENSG00000215583.3	-0.042346	0.460796	0.979068
ASTE1	ENSG00000034533.11	-0.247479	0.100841	0.956297
ASTL	ENSG00000188886.3	0.261578	0.0968651	0.956297
ASTN2	ENSG00000148219.16	0.0286885	0.857121	0.995192
ASUN	ENSG00000064102.14	0.0108547	0.916136	0.997046
ASXL1	ENSG00000171456.16	-0.0254487	0.805738	0.995192
ASXL2	ENSG00000143970.16	-0.0672827	0.627071	0.987261
ATAD1	ENSG00000138138.13	-0.114875	0.24289	0.964712
ATAD2	ENSG00000156802.12	-0.0762461	0.548721	0.981946
ATAD2B	ENSG00000119778.14	-0.187661	0.0787389	0.956297
ATAD3A	ENSG00000197785.13	0.0646187	0.490083	0.979068
ATAD3B	ENSG00000160072.19	-0.0877889	0.507688	0.979068
ATAD3C	ENSG00000215915.9	-0.0981503	0.483587	0.979068
ATAD5	ENSG00000176208.8	-0.25663	0.0643776	0.954778
ATAT1	ENSG00000137343.17	-0.204713	0.0686808	0.954778
ATE1	ENSG00000107669.17	-0.0356641	0.693531	0.988267
ATF1	ENSG00000123268.8	-0.0237816	0.801099	0.995192
ATF2	ENSG00000115966.16	-0.156191	0.0463755	0.954778
ATF3	ENSG00000162772.16	0.228728	0.072112	0.954778
ATF4	ENSG00000128272.14	0.148436	0.29307	0.971534
ATF4P1	ENSG00000213338.3	0.222814	0.153762	0.956297
ATF4P2	ENSG00000273041.1	0.220229	0.158437	0.956297
ATF4P3	ENSG00000228218.1	0.189022	0.221754	0.961532
ATF5	ENSG00000169136.9	0.0213946	0.887034	0.995426
ATF6	ENSG00000118217.5	-0.0818243	0.492806	0.979068
ATF6B	ENSG00000213676.10	0.0144743	0.868545	0.995192
ATF7	ENSG00000170653.18	-0.172598	0.169876	0.956297
ATF7IP	ENSG00000171681.12	-0.0954007	0.512105	0.979913
ATF7IP2	ENSG00000166669.13	-0.0792568	0.593205	0.987261
ATG10	ENSG00000152348.15	0.132529	0.402065	0.979068
ATG101	ENSG00000123395.14	0.200725	0.058509	0.954778
ATG12	ENSG00000145782.12	-0.166864	0.0376111	0.947518
ATG13	ENSG00000175224.16	0.0564247	0.270009	0.968544
ATG14	ENSG00000126775.8	-0.100679	0.261369	0.965388
ATG16L1	ENSG00000085978.21	0.0488337	0.587849	0.987184
ATG16L2	ENSG00000168010.10	-0.0498926	0.681266	0.988267
ATG2A	ENSG00000110046.12	0.03978	0.714992	0.990025
ATG2B	ENSG00000066739.11	-0.150207	0.162872	0.956297
ATG3	ENSG00000144848.10	0.075885	0.489698	0.979068
ATG4A	ENSG00000101844.17	0.0143651	0.880629	0.995426
ATG4B	ENSG00000168397.16	0.0287223	0.655643	0.988267
ATG4C	ENSG00000125703.14	-0.0865458	0.516343	0.980003
ATG4D	ENSG00000130734.9	0.104142	0.309641	0.971534
ATG5	ENSG00000057663.13	-0.105352	0.418843	0.979068
ATG7	ENSG00000197548.12	0.0241193	0.8706	0.995192
ATG9A	ENSG00000198925.10	0.0481818	0.524072	0.980003
ATG9B	ENSG00000181652.18	-0.15578	0.333435	0.972397
ATHL1	ENSG00000142102.15	-0.174395	0.2693	0.968418
ATIC	ENSG00000138363.14	-0.0651185	0.522765	0.980003
ATL1	ENSG00000198513.11	0.357035	0.0173799	0.947518
ATL2	ENSG00000119787.13	-0.133984	0.278789	0.970362
ATL3	ENSG00000184743.12	0.0942104	0.374407	0.977235
ATM	ENSG00000149311.17	-0.240903	0.0616916	0.954778
ATMIN	ENSG00000166454.9	-0.00228055	0.98115	0.999736
ATN1	ENSG00000111676.14	-0.000444484	0.996776	0.999736
ATOH8	ENSG00000168874.12	0.0630329	0.56611	0.984832
ATOX1	ENSG00000177556.11	0.139391	0.233454	0.962493
ATP10A	ENSG00000206190.11	-0.0875404	0.460151	0.979068
ATP10D	ENSG00000145246.13	-0.0719872	0.602299	0.987261
ATP11A	ENSG00000068650.18	0.00396217	0.980222	0.999736
ATP11B	ENSG00000058063.15	-0.158039	0.158832	0.956297
ATP11C	ENSG00000101974.14	-0.190799	0.112684	0.956297
ATP13A1	ENSG00000105726.16	-0.0799258	0.477774	0.979068
ATP13A2	ENSG00000159363.17	0.0307582	0.753487	0.995192
ATP13A3	ENSG00000133657.14	-0.235185	0.0686466	0.954778
ATP13A4	ENSG00000127249.14	-0.0504279	0.742349	0.994761
ATP1A1	ENSG00000163399.15	-0.0334851	0.732276	0.993461
ATP1A2	ENSG00000018625.14	-0.234276	0.0860432	0.956297
ATP1A3	ENSG00000105409.16	0.349613	0.00565018	0.779215
ATP1A4	ENSG00000132681.16	0.0307751	0.661943	0.988267
ATP1B1	ENSG00000143153.12	-0.105017	0.508306	0.979068
ATP1B2	ENSG00000129244.8	-0.0595201	0.626762	0.987261
ATP1B3	ENSG00000069849.10	0.124941	0.251725	0.96531
ATP1B3P1	ENSG00000271707.1	0.0359875	0.823575	0.995192
ATP23	ENSG00000166896.7	0.128059	0.408638	0.979068
ATP2A1	ENSG00000196296.13	0.0473572	0.761491	0.995192
ATP2A2	ENSG00000174437.16	-0.0183462	0.883524	0.995426
ATP2A3	ENSG00000074370.17	0.0274225	0.785212	0.995192
ATP2B1	ENSG00000070961.15	-0.169821	0.173464	0.956297
ATP2B2	ENSG00000157087.16	0.170546	0.113141	0.956297
ATP2B3	ENSG00000067842.17	-0.203975	0.13566	0.956297
ATP2B4	ENSG00000058668.14	-0.0107135	0.932042	0.998091
ATP2C1	ENSG00000017260.19	0.0120436	0.903111	0.996769
ATP2C2	ENSG00000064270.12	0.165662	0.157776	0.956297
ATP5A1	ENSG00000152234.15	0.0855153	0.291033	0.971534
ATP5A1P10	ENSG00000277297.1	0.026039	0.866725	0.995192
ATP5A1P3	ENSG00000263232.2	0.0377064	0.799539	0.995192
ATP5A1P5	ENSG00000234861.2	0.062326	0.686793	0.988267
ATP5A1P7	ENSG00000241571.2	0.0253732	0.870309	0.995192
ATP5A1P8	ENSG00000234720.3	0.036147	0.817675	0.995192
ATP5B	ENSG00000110955.8	0.0563568	0.52521	0.980003
ATP5BP1	ENSG00000231635.1	0.197982	0.215792	0.958439
ATP5C1	ENSG00000165629.19	0.0815558	0.418914	0.979068
ATP5C1P1	ENSG00000224004.2	0.0137433	0.930148	0.997801
ATP5D	ENSG00000099624.7	0.143926	0.274496	0.969069
ATP5E	ENSG00000124172.9	0.141998	0.0678158	0.954778
ATP5EP2	ENSG00000180389.6	0.10577	0.502417	0.979068
ATP5F1	ENSG00000116459.10	0.0823835	0.271527	0.969069
ATP5F1P3	ENSG00000214003.2	0.106014	0.470769	0.979068
ATP5F1P5	ENSG00000254944.1	0.048359	0.760198	0.995192
ATP5F1P6	ENSG00000219806.1	0.133491	0.385487	0.978095
ATP5F1P7	ENSG00000261424.1	0.084013	0.60297	0.987261
ATP5G1	ENSG00000159199.13	0.0843503	0.310777	0.971534
ATP5G1P4	ENSG00000227440.1	0.0735827	0.527129	0.980003
ATP5G1P5	ENSG00000227590.2	0.144091	0.212168	0.958439
ATP5G1P6	ENSG00000214318.3	0.0356451	0.734532	0.994213
ATP5G1P7	ENSG00000232734.1	0.0532661	0.62863	0.987261
ATP5G2	ENSG00000135390.17	0.171847	0.0635627	0.954778
ATP5G2P1	ENSG00000225712.1	0.0491706	0.759995	0.995192
ATP5G2P3	ENSG00000230482.1	0.259399	0.0771635	0.956297
ATP5G2P4	ENSG00000228847.1	-0.0066045	0.966331	0.998874
ATP5G3	ENSG00000154518.9	0.0738914	0.404317	0.979068
ATP5H	ENSG00000167863.11	0.0748415	0.30859	0.971534
ATP5HP1	ENSG00000261679.2	0.0861234	0.503229	0.979068
ATP5HP2	ENSG00000229184.2	0.158717	0.324644	0.972397
ATP5HP4	ENSG00000234925.2	0.130326	0.41798	0.979068
ATP5I	ENSG00000169020.9	0.240918	0.046855	0.954778
ATP5J	ENSG00000154723.12	0.0581146	0.562668	0.984253
ATP5J2	ENSG00000241468.7	0.219941	0.0415794	0.947518
ATP5J2-PTCD1	ENSG00000248919.7	0.0757911	0.536563	0.980998
ATP5JP1	ENSG00000237701.1	0.0944439	0.458635	0.979068
ATP5L	ENSG00000167283.7	0.194001	0.0624404	0.954778
ATP5L2	ENSG00000249222.1	0.143595	0.363141	0.975474
ATP5LP2	ENSG00000232362.1	0.140128	0.381598	0.977362
ATP5LP3	ENSG00000249256.2	-0.034574	0.830455	0.995192
ATP5LP4	ENSG00000225176.2	-0.00312891	0.982458	0.999736
ATP5O	ENSG00000241837.6	0.111839	0.343474	0.974951
ATP5S	ENSG00000125375.14	-0.18907	0.108388	0.956297
ATP5SL	ENSG00000105341.18	0.104709	0.248013	0.96531
ATP6AP1	ENSG00000071553.16	0.0559054	0.624594	0.987261
ATP6AP1L	ENSG00000205464.11	0.0656147	0.684197	0.988267
ATP6AP2	ENSG00000182220.14	-0.0399079	0.758495	0.995192
ATP6V0A1	ENSG00000033627.15	0.160415	0.23487	0.962493
ATP6V0A2	ENSG00000185344.13	-0.0406412	0.650383	0.987963
ATP6V0A4	ENSG00000105929.15	0.0293955	0.762011	0.995192
ATP6V0B	ENSG00000117410.13	0.221343	0.0653698	0.954778
ATP6V0C	ENSG00000185883.11	0.181062	0.259236	0.965388
ATP6V0CP3	ENSG00000213435.3	-0.113048	0.424681	0.979068
ATP6V0D1	ENSG00000159720.11	0.147125	0.278192	0.970362
ATP6V0E1	ENSG00000113732.8	0.115223	0.139685	0.956297
ATP6V0E2	ENSG00000171130.17	0.075137	0.636774	0.987261
ATP6V1A	ENSG00000114573.9	-0.103923	0.432007	0.979068
ATP6V1B2	ENSG00000147416.10	0.0312334	0.815837	0.995192
ATP6V1C1	ENSG00000155097.11	-0.0428006	0.684249	0.988267
ATP6V1C2	ENSG00000143882.10	0.0549217	0.653873	0.988267
ATP6V1D	ENSG00000100554.11	-0.0281635	0.804935	0.995192
ATP6V1E1	ENSG00000131100.12	0.0961688	0.285944	0.971534
ATP6V1E1P1	ENSG00000225099.1	0.0657728	0.67866	0.988267
ATP6V1E2	ENSG00000250565.6	0.0535652	0.695351	0.988485
ATP6V1F	ENSG00000128524.4	0.190311	0.0814524	0.956297
ATP6V1G1	ENSG00000136888.6	0.0391701	0.694405	0.988324
ATP6V1G1P3	ENSG00000224662.2	0.144247	0.334402	0.972397
ATP6V1G2	ENSG00000213760.10	-0.242979	0.121563	0.956297
ATP6V1H	ENSG00000047249.16	0.0312755	0.751638	0.995192
ATP7A	ENSG00000165240.18	-0.129664	0.385751	0.978095
ATP7B	ENSG00000123191.14	0.0608093	0.698514	0.98904
ATP8A1	ENSG00000124406.16	0.0423414	0.73812	0.994518
ATP8A2	ENSG00000132932.16	-0.0982223	0.536686	0.981125
ATP8B2	ENSG00000143515.16	-0.0584688	0.684416	0.988267
ATP8B3	ENSG00000130270.16	0.206689	0.102699	0.956297
ATP8B4	ENSG00000104043.14	0.0282001	0.854861	0.995192
ATP9A	ENSG00000054793.13	-0.346457	0.0321496	0.947518
ATP9B	ENSG00000166377.19	-0.161739	0.113065	0.956297
ATPAF1	ENSG00000123472.12	0.0159302	0.870269	0.995192
ATPAF2	ENSG00000171953.15	0.0517751	0.681585	0.988267
ATPIF1	ENSG00000130770.17	0.124502	0.248918	0.96531
ATR	ENSG00000175054.14	-0.150168	0.16551	0.956297
ATRAID	ENSG00000138085.16	0.0842247	0.150139	0.956297
ATRIP	ENSG00000164053.18	0.00108871	0.991785	0.999736
ATRN	ENSG00000088812.17	0.00357392	0.977818	0.999736
ATRX	ENSG00000085224.21	-0.180461	0.146511	0.956297
ATXN1	ENSG00000124788.17	0.0866896	0.53311	0.980655
ATXN10	ENSG00000130638.15	-0.0530135	0.601402	0.987261
ATXN1L	ENSG00000224470.7	0.0765375	0.592978	0.987261
ATXN2	ENSG00000204842.14	-0.0545274	0.666298	0.988267
ATXN2L	ENSG00000168488.18	0.0275618	0.682692	0.988267
ATXN3	ENSG00000066427.21	-0.200368	0.010332	0.884577
ATXN7	ENSG00000163635.17	-0.0734598	0.593777	0.987261
ATXN7L1	ENSG00000146776.14	-0.100394	0.364495	0.975474
ATXN7L2	ENSG00000162650.16	0.0674323	0.577846	0.986324
ATXN7L3	ENSG00000087152.15	0.0686647	0.347218	0.975017
ATXN7L3B	ENSG00000253719.3	-0.05741	0.519303	0.980003
AUH	ENSG00000148090.11	0.0593834	0.589491	0.987184
AUNIP	ENSG00000127423.10	-0.0997438	0.479355	0.979068
AUP1	ENSG00000115307.16	0.0655776	0.546144	0.981794
AURKA	ENSG00000087586.17	0.0196748	0.892542	0.996269
AURKAIP1	ENSG00000175756.13	0.129097	0.302427	0.971534
AURKB	ENSG00000178999.12	0.0569492	0.708067	0.989613
AURKC	ENSG00000105146.12	-0.135645	0.400316	0.979068
AUTS2	ENSG00000158321.15	-0.207155	0.167787	0.956297
AVEN	ENSG00000169857.7	0.128283	0.277242	0.970362
AVIL	ENSG00000135407.10	-0.260471	0.065199	0.954778
AVL9	ENSG00000105778.17	-0.0938705	0.304607	0.971534
AVPI1	ENSG00000119986.6	0.0266186	0.866476	0.995192
AVPR1A	ENSG00000166148.3	-0.0967056	0.496174	0.979068
AVPR2	ENSG00000126895.13	-0.000572243	0.996546	0.999736
AXDND1	ENSG00000162779.21	0.0318478	0.750001	0.995192
AXIN1	ENSG00000103126.14	-0.00480828	0.959292	0.998378
AXIN2	ENSG00000168646.12	-0.255122	0.108181	0.956297
AXL	ENSG00000167601.11	-0.301021	0.0567817	0.954778
AZI2	ENSG00000163512.13	-0.0660403	0.543651	0.98155
AZIN1	ENSG00000155096.13	-0.0618374	0.635978	0.987261
AZIN2	ENSG00000142920.16	-0.0150054	0.917789	0.997046
AZU1	ENSG00000172232.9	-0.110548	0.475935	0.979068
B2M	ENSG00000166710.17	0.0592842	0.566049	0.984832
B3GALNT1	ENSG00000169255.13	-0.152585	0.332805	0.972397
B3GALNT2	ENSG00000162885.12	-0.11011	0.445081	0.979068
B3GALT2	ENSG00000162630.5	-0.0991311	0.394868	0.979068
B3GALT4	ENSG00000235863.3	0.13598	0.237128	0.962493
B3GALT6	ENSG00000176022.4	0.106767	0.445057	0.979068
B3GAT1	ENSG00000109956.12	0.0986946	0.536912	0.981125
B3GAT2	ENSG00000112309.10	0.247884	0.0238293	0.947518
B3GAT3	ENSG00000149541.9	0.139369	0.181134	0.956297
B3GAT3P1	ENSG00000244009.1	0.0209183	0.887461	0.995426
B3GLCT	ENSG00000187676.7	-0.0376629	0.769952	0.995192
B3GNT2	ENSG00000170340.10	0.153504	0.328065	0.972397
B3GNT3	ENSG00000179913.10	0.126097	0.350002	0.975017
B3GNT4	ENSG00000176383.8	0.133935	0.308754	0.971534
B3GNT5	ENSG00000176597.11	-0.259283	0.108952	0.956297
B3GNT7	ENSG00000156966.6	-0.179451	0.248764	0.96531
B3GNT8	ENSG00000177191.2	0.00109324	0.994482	0.999736
B3GNT9	ENSG00000237172.3	-0.0222172	0.887712	0.995426
B3GNTL1	ENSG00000175711.8	-0.121775	0.389238	0.978095
B4GALNT3	ENSG00000139044.10	0.0604853	0.654124	0.988267
B4GALNT4	ENSG00000182272.11	0.0494238	0.736899	0.994366
B4GALT1	ENSG00000086062.12	0.0102331	0.925906	0.997046
B4GALT2	ENSG00000117411.16	0.229462	0.145575	0.956297
B4GALT3	ENSG00000158850.14	0.17234	0.0411164	0.947518
B4GALT4	ENSG00000121578.12	-0.0600075	0.648149	0.987403
B4GALT5	ENSG00000158470.5	0.157477	0.215226	0.958439
B4GALT6	ENSG00000118276.11	-0.367345	0.0216762	0.947518
B4GALT7	ENSG00000027847.13	-0.0331937	0.689522	0.988267
B4GAT1	ENSG00000174684.6	0.0633126	0.670268	0.988267
B9D1	ENSG00000108641.14	-0.0292288	0.856056	0.995192
B9D2	ENSG00000123810.7	0.164357	0.171891	0.956297
BAALC	ENSG00000164929.16	-0.234577	0.142808	0.956297
BABAM1	ENSG00000105393.15	0.178886	0.154451	0.956297
BACE1	ENSG00000186318.16	-0.248758	0.123876	0.956297
BACE2	ENSG00000182240.15	0.0259416	0.869898	0.995192
BACH1	ENSG00000156273.15	-0.0763942	0.611423	0.987261
BACH1-IT2	ENSG00000228817.4	-0.177864	0.269868	0.968544
BACH2	ENSG00000112182.14	-0.120549	0.430409	0.979068
BAD	ENSG00000002330.13	0.152409	0.239942	0.962624
BAG1	ENSG00000107262.17	0.043198	0.686005	0.988267
BAG2	ENSG00000112208.11	-0.244693	0.107149	0.956297
BAG3	ENSG00000151929.9	-0.11141	0.469628	0.979068
BAG4	ENSG00000156735.10	-0.0172107	0.902417	0.996769
BAG5	ENSG00000166170.9	-0.0275202	0.823568	0.995192
BAG6	ENSG00000204463.12	0.000929988	0.991671	0.999736
BAHCC1	ENSG00000266074.8	-0.112932	0.447018	0.979068
BAHD1	ENSG00000140320.11	0.0559839	0.597449	0.987261
BAIAP2	ENSG00000175866.15	-0.0690907	0.65401	0.988267
BAIAP2-AS1	ENSG00000226137.5	-0.031582	0.835037	0.995192
BAIAP2L1	ENSG00000006453.13	-0.193131	0.229083	0.962493
BAIAP2L2	ENSG00000128298.16	0.0119431	0.940824	0.998091
BAIAP3	ENSG00000007516.13	-0.307665	0.0570583	0.954778
BAK1	ENSG00000030110.12	0.0629179	0.615904	0.987261
BAK1P1	ENSG00000175730.8	-0.156576	0.256924	0.965388
BAMBI	ENSG00000095739.10	0.18577	0.154975	0.956297
BANF1	ENSG00000175334.7	0.138003	0.17266	0.956297
BANF1P2	ENSG00000230306.1	0.109929	0.495422	0.979068
BANF1P3	ENSG00000237758.1	0.0890612	0.432107	0.979068
BANK1	ENSG00000153064.11	-0.118911	0.447768	0.979068
BANP	ENSG00000172530.20	-0.100199	0.380077	0.977362
BAP1	ENSG00000163930.9	0.045447	0.47837	0.979068
BARD1	ENSG00000138376.10	-0.0701788	0.650112	0.987963
BASP1	ENSG00000176788.8	-0.000685581	0.996291	0.999736
BATF	ENSG00000156127.6	0.245592	0.0968259	0.956297
BATF2	ENSG00000168062.9	-0.102427	0.502092	0.979068
BATF3	ENSG00000123685.8	-0.247614	0.0862116	0.956297
BAX	ENSG00000087088.19	0.212806	0.0289924	0.947518
BAZ1A	ENSG00000198604.10	-0.0659246	0.44167	0.979068
BAZ1B	ENSG00000009954.10	-0.0420429	0.67228	0.988267
BAZ2A	ENSG00000076108.11	-0.0624452	0.583449	0.987184
BAZ2B	ENSG00000123636.17	-0.076598	0.561778	0.984253
BBC3	ENSG00000105327.16	0.02164	0.857289	0.995192
BBIP1	ENSG00000214413.7	-0.266007	0.0234858	0.947518
BBOF1	ENSG00000119636.15	-0.055952	0.703795	0.989149
BBS1	ENSG00000174483.19	-0.234371	0.14514	0.956297
BBS10	ENSG00000179941.6	-0.21721	0.155251	0.956297
BBS12	ENSG00000181004.9	-0.0293724	0.854684	0.995192
BBS2	ENSG00000125124.11	-0.151815	0.242169	0.964452
BBS4	ENSG00000140463.13	-0.068667	0.537028	0.981125
BBS5	ENSG00000163093.11	-0.171898	0.273493	0.969069
BBS7	ENSG00000138686.9	-0.156466	0.189638	0.956297
BBS9	ENSG00000122507.20	-0.0935051	0.395325	0.979068
BBX	ENSG00000114439.18	-0.112977	0.377065	0.977362
BCAM	ENSG00000187244.10	-0.118301	0.309874	0.971534
BCAP29	ENSG00000075790.10	-0.06946	0.578236	0.98642
BCAP31	ENSG00000185825.15	0.187326	0.029552	0.947518
BCAR1	ENSG00000050820.16	-0.0892002	0.311631	0.971534
BCAR3	ENSG00000137936.16	0.0583483	0.714405	0.989988
BCAS1	ENSG00000064787.13	0.0432115	0.780173	0.995192
BCAS2	ENSG00000116752.5	-0.0292547	0.834928	0.995192
BCAS2P2	ENSG00000234332.1	-0.123088	0.444661	0.979068
BCAS3	ENSG00000141376.21	-0.0030476	0.978984	0.999736
BCAS4	ENSG00000124243.17	0.13145	0.382217	0.977362
BCAT1	ENSG00000060982.14	0.178891	0.264147	0.965388
BCAT2	ENSG00000105552.14	0.0682601	0.560803	0.984253
BCCIP	ENSG00000107949.16	-0.0404071	0.626964	0.987261
BCDIN3D	ENSG00000186666.5	0.0392325	0.801066	0.995192
BCKDHA	ENSG00000248098.11	-0.110135	0.467287	0.979068
BCKDHB	ENSG00000083123.14	-0.0325807	0.802202	0.995192
BCKDK	ENSG00000103507.13	0.199725	0.139863	0.956297
BCL10	ENSG00000142867.12	-0.0179064	0.908182	0.996769
BCL11A	ENSG00000119866.20	0.0314705	0.806276	0.995192
BCL11B	ENSG00000127152.17	-0.0842553	0.573704	0.985129
BCL2	ENSG00000171791.12	-0.0232278	0.859963	0.995192
BCL2A1	ENSG00000140379.7	0.252244	0.0511854	0.954778
BCL2L1	ENSG00000171552.12	0.0898237	0.433479	0.979068
BCL2L11	ENSG00000153094.21	0.0446751	0.723728	0.99132
BCL2L12	ENSG00000126453.9	0.0858455	0.484852	0.979068
BCL2L12P1	ENSG00000248530.1	0.01445	0.916498	0.997046
BCL2L13	ENSG00000099968.17	-0.0351043	0.736298	0.994298
BCL2L14	ENSG00000121380.12	0.00120308	0.992722	0.999736
BCL2L15	ENSG00000188761.11	-0.0537265	0.730144	0.99278
BCL2L2	ENSG00000129473.9	-0.0288712	0.82849	0.995192
BCL3	ENSG00000069399.13	0.213016	0.171351	0.956297
BCL6	ENSG00000113916.17	0.200808	0.162255	0.956297
BCL7A	ENSG00000110987.8	-0.0113756	0.942368	0.998091
BCL7B	ENSG00000106635.7	0.125416	0.12081	0.956297
BCL7C	ENSG00000099385.11	0.255203	0.0215114	0.947518
BCL9	ENSG00000116128.10	-0.114627	0.456819	0.979068
BCL9L	ENSG00000186174.12	-0.0413106	0.699182	0.989149
BCLAF1	ENSG00000029363.15	-0.163361	0.174665	0.956297
BCLAF1P1	ENSG00000248966.1	-0.208435	0.14143	0.956297
BCLAF1P2	ENSG00000279800.2	-0.108254	0.443734	0.979068
BCO2	ENSG00000197580.11	-0.299106	0.057985	0.954778
BCOR	ENSG00000183337.16	0.0116254	0.923291	0.997046
BCORL1	ENSG00000085185.15	0.0265806	0.83181	0.995192
BCR	ENSG00000186716.19	-0.0230759	0.804966	0.995192
BCS1L	ENSG00000074582.12	-0.0444381	0.643243	0.987261
BDH1	ENSG00000161267.11	-0.477109	0.000357055	0.239196
BDH2	ENSG00000164039.14	-0.0408666	0.781156	0.995192
BDH2P1	ENSG00000232699.3	-0.294548	0.0686709	0.954778
BDP1	ENSG00000145734.18	-0.192495	0.0988417	0.956297
BECN1	ENSG00000126581.12	0.0588682	0.415703	0.979068
BEGAIN	ENSG00000183092.16	-0.271501	0.0227386	0.947518
BEND2	ENSG00000177324.13	0.117511	0.453406	0.979068
BEND3	ENSG00000178409.13	0.0395029	0.7693	0.995192
BEND4	ENSG00000188848.15	-0.128378	0.414148	0.979068
BEND5	ENSG00000162373.12	0.0268349	0.866274	0.995192
BEND6	ENSG00000151917.17	0.108411	0.380416	0.977362
BEND7	ENSG00000165626.16	0.116643	0.432716	0.979068
BEST1	ENSG00000167995.15	0.1725	0.261396	0.965388
BEST4	ENSG00000142959.4	-0.0451163	0.779866	0.995192
BET1	ENSG00000105829.11	-0.214807	0.127725	0.956297
BET1L	ENSG00000177951.17	-0.0498092	0.389476	0.978354
BET1P1	ENSG00000241134.3	-0.112784	0.194239	0.956297
BEX1	ENSG00000133169.5	0.204242	0.202864	0.958439
BEX2	ENSG00000133134.11	0.0574807	0.715598	0.990025
BEX3	ENSG00000166681.13	0.130304	0.41691	0.979068
BEX4	ENSG00000102409.9	-0.0101779	0.935464	0.998091
BEX5	ENSG00000184515.10	0.0724268	0.653519	0.988267
BFAR	ENSG00000103429.10	0.0105083	0.903079	0.996769
BFSP2	ENSG00000170819.4	0.0887237	0.554845	0.982523
BGLAP	ENSG00000242252.1	-0.183095	0.239476	0.962493
BHLHA15	ENSG00000180535.3	-0.0530733	0.659459	0.988267
BHLHB9	ENSG00000198908.11	-0.0234888	0.883379	0.995426
BHLHE40	ENSG00000134107.4	0.195626	0.210873	0.958439
BHLHE41	ENSG00000123095.5	-0.116094	0.447573	0.979068
BICC1	ENSG00000122870.11	-0.0240443	0.841767	0.995192
BICD1	ENSG00000151746.13	-0.223878	0.0738953	0.955262
BICD2	ENSG00000185963.13	-0.00821897	0.939988	0.998091
BICDL1	ENSG00000135127.11	0.0638518	0.652538	0.988267
BID	ENSG00000015475.18	0.0243366	0.845319	0.995192
BIK	ENSG00000100290.2	0.0301381	0.850249	0.995192
BIN1	ENSG00000136717.14	0.368693	0.000763786	0.361202
BIN2	ENSG00000110934.10	0.0863579	0.245311	0.96531
BIN2P1	ENSG00000234568.3	0.065525	0.621018	0.987261
BIN2P2	ENSG00000248684.1	0.164858	0.247904	0.96531
BIN3	ENSG00000147439.11	-0.0239132	0.819091	0.995192
BIRC2	ENSG00000110330.8	-0.0998771	0.366925	0.975474
BIRC3	ENSG00000023445.13	-0.0989943	0.482519	0.979068
BIRC5	ENSG00000089685.14	0.277867	0.0778999	0.956297
BIRC6	ENSG00000115760.13	-0.164369	0.231968	0.962493
BIRC7	ENSG00000101197.12	-0.00818077	0.927121	0.997207
BISPR	ENSG00000282851.1	-0.0697427	0.595675	0.987261
BIVM	ENSG00000134897.13	0.0730115	0.614711	0.987261
BLCAP	ENSG00000166619.12	0.0118527	0.83513	0.995192
BLK	ENSG00000136573.12	-0.0379864	0.800579	0.995192
BLM	ENSG00000197299.10	-0.0814897	0.561323	0.984253
BLMH	ENSG00000108578.14	0.157129	0.144393	0.956297
BLNK	ENSG00000095585.16	-0.0445099	0.768741	0.995192
BLOC1S1	ENSG00000135441.7	0.206437	0.110673	0.956297
BLOC1S2	ENSG00000196072.11	0.0479098	0.657223	0.988267
BLOC1S3	ENSG00000189114.6	0.0290362	0.796132	0.995192
BLOC1S4	ENSG00000186222.4	0.101785	0.415026	0.979068
BLOC1S5	ENSG00000188428.18	-0.0443361	0.736499	0.994366
BLOC1S6	ENSG00000104164.10	0.0513576	0.599468	0.987261
BLVRA	ENSG00000106605.10	0.00536368	0.972596	0.999736
BLVRB	ENSG00000090013.9	0.082166	0.57799	0.986332
BLZF1	ENSG00000117475.13	-0.120606	0.357769	0.975017
BMF	ENSG00000104081.13	0.0838083	0.59476	0.987261
BMI1	ENSG00000168283.13	-0.169027	0.287802	0.971534
BMP1	ENSG00000168487.17	0.188196	0.223046	0.961946
BMP2K	ENSG00000138756.17	-0.0261997	0.836268	0.995192
BMP2KL	ENSG00000204113.6	0.0613089	0.681299	0.988267
BMP3	ENSG00000152785.6	-0.0126455	0.921995	0.997046
BMP6	ENSG00000153162.8	0.11087	0.490239	0.979068
BMP8A	ENSG00000183682.7	-0.0950779	0.555309	0.982565
BMP8B	ENSG00000116985.11	0.113092	0.478595	0.979068
BMPR1A	ENSG00000107779.12	-0.129567	0.358277	0.975017
BMPR1APS1	ENSG00000219642.2	-0.162077	0.315799	0.971534
BMPR1APS2	ENSG00000232460.4	-0.123643	0.417289	0.979068
BMPR2	ENSG00000204217.12	-0.14646	0.296018	0.971534
BMS1	ENSG00000165733.7	-0.00718938	0.943831	0.998091
BMT2	ENSG00000164603.11	-0.136131	0.364036	0.975474
BMX	ENSG00000102010.14	-0.0581196	0.645931	0.987403
BNC2	ENSG00000173068.17	-0.196098	0.186942	0.956297
BNIP1	ENSG00000113734.17	0.165428	0.222278	0.961946
BNIP2	ENSG00000140299.11	-0.0503569	0.69199	0.988267
BNIP3	ENSG00000176171.11	-0.106738	0.381771	0.977362
BNIP3L	ENSG00000104765.15	-0.0913526	0.472977	0.979068
BNIPL	ENSG00000163141.18	-0.297214	0.0659224	0.954778
BOD1	ENSG00000145919.10	0.0954276	0.440937	0.979068
BOD1L1	ENSG00000038219.12	-0.0646126	0.598751	0.987261
BOK	ENSG00000176720.4	-0.0201263	0.850423	0.995192
BOLA1	ENSG00000178096.8	0.0743539	0.620364	0.987261
BOLA2	ENSG00000183336.8	-0.00984808	0.949278	0.998091
BOLA2B	ENSG00000169627.7	0.230291	0.0826886	0.956297
BOLA2P1	ENSG00000266575.1	0.0267784	0.844989	0.995192
BOLA3	ENSG00000163170.11	-0.100256	0.415641	0.979068
BOP1	ENSG00000261236.6	0.115443	0.318821	0.971534
BORA	ENSG00000136122.15	-0.20628	0.103578	0.956297
BORCS5	ENSG00000165714.10	0.0602705	0.603244	0.987261
BORCS6	ENSG00000196544.7	0.150454	0.305268	0.971534
BORCS7	ENSG00000166275.15	-0.0361912	0.783272	0.995192
BORCS8	ENSG00000254901.7	-0.0652942	0.610714	0.987261
bP-21264C1.2	ENSG00000278932.3	-0.0329249	0.835127	0.995192
bP-2171C21.6	ENSG00000279720.1	-0.0665612	0.533488	0.980655
BPGM	ENSG00000172331.11	0.131519	0.234978	0.962493
BPHL	ENSG00000137274.12	-0.0365829	0.740085	0.994761
BPI	ENSG00000101425.12	0.12978	0.408175	0.979068
BPNT1	ENSG00000162813.17	0.0228358	0.852499	0.995192
BPTF	ENSG00000171634.16	-0.144155	0.261557	0.965388
BRAF	ENSG00000157764.12	-0.187224	0.0366927	0.947518
BRAP	ENSG00000089234.15	0.0692759	0.344255	0.974951
BRAT1	ENSG00000106009.15	-0.0123168	0.909307	0.996769
BRCA1	ENSG00000012048.20	-0.114637	0.334546	0.972397
BRCA2	ENSG00000139618.14	-0.254544	0.069494	0.954778
BRCC3	ENSG00000185515.14	-0.044243	0.659741	0.988267
BRCC3P1	ENSG00000251667.1	-0.243543	0.119241	0.956297
BRD1	ENSG00000100425.18	-0.0242278	0.779508	0.995192
BRD2	ENSG00000204256.12	0.0149947	0.869931	0.995192
BRD3	ENSG00000169925.16	-0.0587259	0.44214	0.979068
BRD4	ENSG00000141867.17	-0.0134455	0.888819	0.995426
BRD7	ENSG00000166164.15	-0.0993282	0.350541	0.975017
BRD7P2	ENSG00000184100.6	-0.16847	0.184173	0.956297
BRD7P4	ENSG00000218676.1	0.0260094	0.870119	0.995192
BRD7P5	ENSG00000235768.1	-0.0538214	0.738982	0.994518
BRD8	ENSG00000112983.17	-0.0655816	0.581609	0.987184
BRD9	ENSG00000028310.17	-0.0706815	0.429043	0.979068
BRE	ENSG00000158019.20	0.179635	0.0277788	0.947518
BRF1	ENSG00000185024.16	0.0220025	0.822819	0.995192
BRF2	ENSG00000104221.12	0.0582597	0.654921	0.988267
BRI3	ENSG00000164713.9	0.0974005	0.471632	0.979068
BRI3BP	ENSG00000184992.10	-0.05201	0.64641	0.987403
BRI3P1	ENSG00000225169.1	0.0675309	0.66343	0.988267
BRICD5	ENSG00000182685.7	0.0232278	0.864063	0.995192
BRIP1	ENSG00000136492.8	-0.219695	0.170548	0.956297
BRIX1	ENSG00000113460.12	-0.0865195	0.484075	0.979068
BRK1	ENSG00000254999.3	0.0843262	0.36139	0.975017
BRMS1	ENSG00000174744.13	0.186417	0.0611772	0.954778
BRMS1L	ENSG00000100916.13	-0.043487	0.758555	0.995192
BROX	ENSG00000162819.11	-0.118704	0.279859	0.971245
BRPF1	ENSG00000156983.15	0.140117	0.250471	0.96531
BRPF3	ENSG00000096070.19	-0.0946319	0.300381	0.971534
BRSK1	ENSG00000160469.16	0.0292521	0.852611	0.995192
BRSK2	ENSG00000174672.15	-0.0101483	0.939822	0.998091
BRWD1	ENSG00000185658.13	-0.118833	0.355771	0.975017
BRWD3	ENSG00000165288.10	-0.1821	0.169367	0.956297
BSCL2	ENSG00000168000.14	-0.0284199	0.834043	0.995192
BSDC1	ENSG00000160058.18	-0.0734652	0.475107	0.979068
BSG	ENSG00000172270.18	0.136217	0.18473	0.956297
BSN	ENSG00000164061.4	-0.0336837	0.822242	0.995192
BSPRY	ENSG00000119411.10	0.00763724	0.959188	0.998378
BST1	ENSG00000109743.10	0.13226	0.399132	0.979068
BST2	ENSG00000130303.12	0.149971	0.272569	0.969069
BTAF1	ENSG00000095564.13	-0.167841	0.217285	0.958439
BTBD1	ENSG00000064726.9	0.0496224	0.615538	0.987261
BTBD10	ENSG00000148925.10	-0.0417793	0.667143	0.988267
BTBD10P1	ENSG00000257675.1	0.0305141	0.842439	0.995192
BTBD11	ENSG00000151136.14	-0.184579	0.171258	0.956297
BTBD17	ENSG00000204347.3	0.212799	0.0361335	0.947518
BTBD19	ENSG00000222009.8	-0.0301086	0.842301	0.995192
BTBD2	ENSG00000133243.8	0.00548588	0.944625	0.998091
BTBD3	ENSG00000132640.14	0.0535132	0.693479	0.988267
BTBD6	ENSG00000184887.13	0.069426	0.526447	0.980003
BTBD6P1	ENSG00000229106.1	0.02342	0.882279	0.995426
BTBD7	ENSG00000011114.14	-0.102739	0.336476	0.972397
BTBD7P1	ENSG00000203414.2	-0.195467	0.163971	0.956297
BTBD8	ENSG00000189195.10	-0.331738	0.036721	0.947518
BTBD9	ENSG00000183826.16	-0.0947836	0.385742	0.978095
BTD	ENSG00000169814.12	-0.0532196	0.702465	0.989149
BTF3	ENSG00000145741.15	0.146579	0.15129	0.956297
BTF3L4	ENSG00000134717.17	-0.198284	0.0827465	0.956297
BTF3L4P1	ENSG00000232260.2	-0.207742	0.192087	0.956297
BTF3L4P2	ENSG00000213189.5	-0.0659359	0.656372	0.988267
BTF3L4P3	ENSG00000213108.3	-0.0820076	0.606341	0.987261
BTF3P10	ENSG00000231120.3	0.0821912	0.569606	0.985129
BTF3P11	ENSG00000118903.6	0.117003	0.468531	0.979068
BTF3P12	ENSG00000213003.3	0.181808	0.240231	0.962624
BTF3P13	ENSG00000227118.3	0.109914	0.486083	0.979068
BTF3P14	ENSG00000262609.1	0.201593	0.162568	0.956297
BTF3P2	ENSG00000258282.2	0.237824	0.119233	0.956297
BTF3P4	ENSG00000224820.2	0.13983	0.326446	0.972397
BTF3P5	ENSG00000233594.2	0.109083	0.471007	0.979068
BTF3P6	ENSG00000233956.1	0.229413	0.128715	0.956297
BTF3P7	ENSG00000219986.2	0.176557	0.266921	0.966033
BTF3P8	ENSG00000236813.1	0.240533	0.105619	0.956297
BTF3P9	ENSG00000224834.1	0.17237	0.252953	0.965388
BTG1	ENSG00000133639.4	-0.0597816	0.648246	0.987403
BTG1P1	ENSG00000256720.1	0.330641	0.0306434	0.947518
BTG2	ENSG00000159388.5	0.104928	0.512819	0.979979
BTG3	ENSG00000154640.14	0.156209	0.331953	0.972397
BTK	ENSG00000010671.15	0.00454372	0.973157	0.999736
BTLA	ENSG00000186265.9	-0.157415	0.313475	0.971534
BTN2A1	ENSG00000112763.15	-0.0574906	0.676092	0.988267
BTN2A2	ENSG00000124508.16	-0.0830095	0.475576	0.979068
BTN3A1	ENSG00000026950.16	0.0121485	0.912735	0.996769
BTN3A2	ENSG00000186470.13	0.217981	0.107174	0.956297
BTN3A3	ENSG00000111801.15	-0.0604427	0.63791	0.987261
BTNL3	ENSG00000168903.8	0.0232712	0.80663	0.995192
BTNL8	ENSG00000113303.11	0.0636678	0.56357	0.984253
BTNL9	ENSG00000165810.16	-0.0153635	0.924158	0.997046
BTRC	ENSG00000166167.17	-0.181248	0.160373	0.956297
BUB1	ENSG00000169679.14	-0.125559	0.424685	0.979068
BUB1B	ENSG00000156970.12	0.081258	0.612384	0.987261
[truncated: 17,862 more rows]

## Sheet: AS+ vs HIV+AS+
GeneSymbol	GeneID	DESeq2_log2FC	DESeq2_pvalue	DESeq2_fdrpval
A1BG	ENSG00000121410.11	0.0539145	0.774996	0.93969
A2M	ENSG00000175899.14	-0.087476	0.648613	0.894181
A4GALT	ENSG00000128274.15	-0.118696	0.423132	1
AAAS	ENSG00000094914.12	0.0373303	0.589711	0.867163
AACS	ENSG00000081760.16	0.0132632	0.888138	0.975008
AAED1	ENSG00000158122.11	-0.059175	0.588762	0.866963
AAGAB	ENSG00000103591.12	-0.0543859	0.536993	0.844492
AAK1	ENSG00000115977.18	0.106739	0.287687	0.703173
AAMDC	ENSG00000087884.14	-0.160833	0.240283	0.664554
AAMP	ENSG00000127837.9	0.0201496	0.766586	0.936562
AAR2	ENSG00000131043.11	0.0527949	0.61816	0.881457
AARD	ENSG00000205002.3	0.107809	0.402693	1
AARS	ENSG00000090861.15	-0.0857583	0.417148	0.782807
AARS2	ENSG00000124608.4	-0.0506225	0.661554	0.898972
AARSD1	ENSG00000266967.6	0.061161	0.702643	0.914134
AASDH	ENSG00000157426.13	0.294161	0.0314564	0.37006
AASDHPPT	ENSG00000149313.10	0.107	0.356427	0.751562
AASS	ENSG00000008311.14	0.714652	5.84006e-05	0.0527573
AATF	ENSG00000275700.4	-0.166754	0.0330021	0.375844
AATK	ENSG00000181409.11	0.104202	0.586984	0.866388
AB019441.29	ENSG00000225200.2	-0.0784115	0.661909	0.899277
ABAT	ENSG00000183044.11	0.17548	0.196792	0.630663
ABC11-4932300O16.1	ENSG00000283095.1	-0.206876	0.267888	1
ABC13-47488600E17.1	ENSG00000283199.1	-0.041521	0.829301	0.95691
ABC13-47656900H15.1	ENSG00000283566.1	-0.0818324	0.579557	0.862859
ABC7-42404400C24.1	ENSG00000277758.4	-0.0325614	0.856878	0.965636
ABCA1	ENSG00000165029.15	0.28818	0.138603	0.569753
ABCA10	ENSG00000154263.17	-0.236235	0.197833	0.631734
ABCA13	ENSG00000179869.14	0.394646	0.0038068	0.2178
ABCA2	ENSG00000107331.16	0.0309198	0.846417	0.961221
ABCA3	ENSG00000167972.13	-0.102435	0.508569	0.831151
ABCA5	ENSG00000154265.15	-0.227584	0.204581	0.636981
ABCA6	ENSG00000154262.12	0.570349	0.00332298	0.213244
ABCA7	ENSG00000064687.12	0.099551	0.302732	0.712311
ABCA9	ENSG00000154258.16	0.268368	0.167244	0.602428
ABCB1	ENSG00000085563.14	0.135197	0.457245	0.806179
ABCB10	ENSG00000135776.4	0.036668	0.660821	0.898545
ABCB10P1	ENSG00000274099.1	0.151942	0.420496	1
ABCB10P3	ENSG00000261524.1	0.0574926	0.765383	1
ABCB10P4	ENSG00000260053.2	0.0922889	0.633372	0.887651
ABCB4	ENSG00000005471.15	-0.130116	0.479724	0.815247
ABCB6	ENSG00000115657.12	0.335269	0.0794463	0.489307
ABCB7	ENSG00000131269.15	0.236529	0.0157939	0.314121
ABCB8	ENSG00000197150.12	-0.056196	0.450336	0.80239
ABCB9	ENSG00000150967.17	-0.148724	0.377181	0.76198
ABCC1	ENSG00000103222.18	0.0417333	0.69343	0.911265
ABCC10	ENSG00000124574.14	0.0574607	0.653942	0.895757
ABCC2	ENSG00000023839.10	0.0745366	0.608096	0.87652
ABCC3	ENSG00000108846.15	0.037307	0.821931	0.954039
ABCC4	ENSG00000125257.13	0.0545132	0.65099	0.895467
ABCC5	ENSG00000114770.16	0.230757	0.0712843	0.473558
ABCC6	ENSG00000091262.14	0.474848	0.0145569	0.306329
ABCD1	ENSG00000101986.11	0.173821	0.140653	0.572485
ABCD2	ENSG00000173208.3	-0.393346	0.0106238	0.279457
ABCD3	ENSG00000117528.11	0.204398	0.0728992	0.476756
ABCD4	ENSG00000119688.20	-0.0678473	0.380468	0.763248
ABCE1	ENSG00000164163.10	0.132188	0.232641	0.659302
ABCF1	ENSG00000204574.12	-0.0119339	0.879638	0.973157
ABCF2	ENSG00000033050.7	0.0947022	0.36697	0.757957
ABCF2P1	ENSG00000242159.1	0.17012	0.37461	0.761299
ABCF3	ENSG00000161204.11	-0.0162746	0.746501	0.931105
ABCG1	ENSG00000160179.18	0.201915	0.298055	0.709741
ABCG2	ENSG00000118777.10	-0.128853	0.438562	0.79507
ABHD1	ENSG00000143994.13	-0.183785	0.313026	0.720652
ABHD10	ENSG00000144827.8	0.101957	0.277222	0.696565
ABHD11	ENSG00000106077.18	0.177517	0.156211	0.593896
ABHD12	ENSG00000100997.18	-0.155071	0.133606	0.562488
ABHD13	ENSG00000139826.5	-0.0275652	0.827547	0.956242
ABHD14A	ENSG00000248487.8	-0.215683	0.138464	0.569753
ABHD14B	ENSG00000114779.19	-0.280343	0.00225245	0.205112
ABHD15	ENSG00000168792.4	0.0216892	0.839836	0.959039
ABHD16A	ENSG00000204427.11	0.112347	0.348958	0.746482
ABHD16B	ENSG00000183260.7	-0.138228	0.315283	1
ABHD17A	ENSG00000129968.15	-0.157666	0.194338	0.626926
ABHD17AP4	ENSG00000229107.2	-0.105167	0.544443	0.84768
ABHD17AP5	ENSG00000263366.2	-0.0694887	0.683312	0.907557
ABHD17B	ENSG00000107362.13	-0.225844	0.0514667	0.424087
ABHD17C	ENSG00000136379.11	-0.15984	0.373034	0.761279
ABHD18	ENSG00000164074.14	0.00433206	0.966689	0.993392
ABHD2	ENSG00000140526.17	0.290238	0.031702	0.371139
ABHD3	ENSG00000158201.9	0.21731	0.0262838	0.352571
ABHD4	ENSG00000100439.10	0.144712	0.0906216	0.508335
ABHD5	ENSG00000011198.7	0.300999	0.0338322	0.380037
ABHD6	ENSG00000163686.14	0.001084	0.993295	0.999306
ABHD8	ENSG00000127220.5	0.0552191	0.615644	0.880573
ABI1	ENSG00000136754.16	0.0280043	0.69586	0.911828
ABI2	ENSG00000138443.15	-0.0191191	0.812066	0.950191
ABI3	ENSG00000108798.8	0.0783101	0.574228	0.860615
ABL1	ENSG00000097007.17	-0.0146838	0.87176	0.970104
ABL2	ENSG00000143322.19	0.0285195	0.818311	0.952286
ABLIM1	ENSG00000099204.18	-0.0281558	0.855254	0.965
ABLIM2	ENSG00000163995.19	-0.275227	0.0871349	0.503124
ABLIM3	ENSG00000173210.19	-0.089273	0.644055	0.892144
ABO	ENSG00000175164.13	0.360364	0.00298408	0.211736
ABR	ENSG00000159842.14	0.133836	0.251227	0.675343
ABRACL	ENSG00000146386.7	-0.140313	0.275509	0.694599
ABT1	ENSG00000146109.4	-0.235248	0.00959165	0.279457
ABT1P1	ENSG00000250496.2	0.134777	0.440497	1
ABTB1	ENSG00000114626.17	0.027563	0.780142	0.940695
ABTB2	ENSG00000166016.5	-0.0254139	0.89452	0.97644
AC000078.5	ENSG00000232926.1	-0.257599	0.0998097	1
AC000089.3	ENSG00000235776.2	-0.0552566	0.753434	0.932637
AC000095.9	ENSG00000270393.1	-0.244242	0.170191	0.604521
AC000403.4	ENSG00000278727.1	0.137114	0.477113	0.814365
AC002056.3	ENSG00000213683.4	-0.0508895	0.764661	0.936122
AC002069.5	ENSG00000228928.1	0.165137	0.34171	1
AC002075.4	ENSG00000237729.2	-0.0557677	0.768416	0.936992
AC002480.2	ENSG00000238033.1	-0.146733	0.300727	1
AC003080.4	ENSG00000234358.1	0.0155806	0.931296	1
AC003090.1	ENSG00000223561.6	-0.125935	0.504893	1
AC004019.10	ENSG00000229492.1	0.10338	0.584214	1
AC004069.2	ENSG00000251259.1	-0.281151	0.013204	0.292158
AC004129.9	ENSG00000213798.3	-0.272785	0.155899	0.593738
AC004159.1	ENSG00000230853.1	0.0614098	0.743433	1
AC004381.6	ENSG00000005189.19	-0.07668	0.676089	0.904585
AC004386.4	ENSG00000213269.2	-0.523974	0.00196292	0.20014
AC004453.8	ENSG00000146677.7	-0.142099	0.422678	0.786262
AC004461.4	ENSG00000237347.2	-0.436729	0.0248588	0.344859
AC004540.5	ENSG00000214870.8	0.153606	0.397076	1
AC004692.5	ENSG00000213717.3	-0.372612	0.0194047	0.325488
AC004791.2	ENSG00000267453.6	0.0637769	0.689485	0.910659
AC004870.5	ENSG00000214754.3	0.0255333	0.884394	1
AC004920.2	ENSG00000228085.1	-0.294523	0.128257	0.556288
AC004938.5	ENSG00000225443.1	-0.358489	0.061671	1
AC004941.5	ENSG00000231397.1	-0.0144306	0.911658	1
AC004951.6	ENSG00000228434.1	0.166686	0.370445	0.759903
AC004980.10	ENSG00000214243.3	0.233129	0.2022	0.635437
AC004987.9	ENSG00000233225.3	-0.0612548	0.599514	0.871922
AC005014.5	ENSG00000224280.1	-0.147583	0.368745	0.758889
AC005019.2	ENSG00000213875.3	-0.365312	0.0339894	0.381014
AC005042.2	ENSG00000227331.1	-0.191392	0.246171	1
AC005077.14	ENSG00000230882.1	-0.0107935	0.933155	1
AC005082.12	ENSG00000226816.2	-0.424442	0.0273375	0.353329
AC005094.2	ENSG00000229949.1	-0.0964131	0.583255	1
AC005102.1	ENSG00000219039.2	-0.0366799	0.838265	1
AC005224.2	ENSG00000231595.1	-0.00251545	0.989598	0.998322
AC005229.5	ENSG00000213210.4	-0.290045	0.132743	0.561432
AC005229.7	ENSG00000213209.2	-0.0681314	0.705845	1
AC005251.3	ENSG00000219451.3	-0.114303	0.523322	0.837993
AC005255.3	ENSG00000256210.3	0.141263	0.460523	0.808253
AC005262.4	ENSG00000266944.1	-0.518411	0.00280984	0.21114
AC005300.5	ENSG00000236325.1	-0.134705	0.473848	0.813895
AC005301.9	ENSG00000283633.1	-0.126277	0.488407	0.821479
AC005336.5	ENSG00000267218.2	-0.141234	0.44294	1
AC005480.1	ENSG00000279461.1	0.00040705	0.998323	0.999854
AC005517.3	ENSG00000223878.1	0.280521	0.133139	1
AC005522.6	ENSG00000213548.3	-0.0308335	0.701547	1
AC005534.6	ENSG00000234450.1	-0.342319	0.0348703	0.384964
AC005618.6	ENSG00000272070.1	0.238443	0.19191	1
AC005786.3	ENSG00000266959.1	-0.16416	0.37934	0.762654
AC005795.1	ENSG00000268034.1	-0.0260442	0.849093	0.962859
AC005822.1	ENSG00000235554.1	0.135428	0.202075	0.635437
AC006026.9	ENSG00000224785.1	-0.0961235	0.618433	1
AC006042.8	ENSG00000233264.2	-0.465324	0.0134078	0.294286
AC006116.20	ENSG00000267710.6	-0.0631332	0.73588	1
AC006116.22	ENSG00000266907.1	-0.21442	0.262341	1
AC006129.1	ENSG00000268355.1	0.0952494	0.601947	1
AC006129.2	ENSG00000268027.5	0.00516854	0.967688	0.993392
AC006386.1	ENSG00000279115.1	0.112818	0.557051	0.853986
AC006445.6	ENSG00000242209.1	-0.573425	0.00169392	0.189138
AC006449.2	ENSG00000279119.1	-0.2019	0.221133	1
AC006461.2	ENSG00000228568.1	-0.252299	0.124106	1
AC006483.5	ENSG00000228974.5	0.0861368	0.654603	0.895757
AC006539.2	ENSG00000240673.1	-0.286816	0.0980967	0.521926
AC006946.15	ENSG00000235478.4	-0.220159	0.252833	0.676105
AC006946.16	ENSG00000273203.1	0.0974403	0.614893	0.88023
AC006978.6	ENSG00000235859.5	-0.265405	0.0480664	0.412893
AC007016.3	ENSG00000249930.1	-0.0781958	0.681476	0.906452
AC007036.6	ENSG00000227017.1	-0.0290998	0.851847	1
AC007041.2	ENSG00000235411.1	0.0198134	0.901492	0.979272
AC007228.9	ENSG00000268568.1	-0.0771665	0.675347	0.904307
AC007229.3	ENSG00000267544.1	0.14079	0.377394	0.76198
AC007238.1	ENSG00000231043.3	0.000239749	0.997924	0.999854
AC007249.3	ENSG00000217258.2	0.0758224	0.696831	1
AC007256.5	ENSG00000213090.2	-0.0626802	0.74683	0.931197
AC007272.3	ENSG00000224672.4	-0.012656	0.934475	1
AC007283.4	ENSG00000235579.1	-0.386333	0.0416857	0.403639
AC007318.5	ENSG00000172974.11	-0.0449306	0.560763	0.855291
AC007326.1	ENSG00000279560.1	-0.0876287	0.623182	0.883813
AC007359.6	ENSG00000236951.5	0.30895	0.0716821	0.473558
AC007365.4	ENSG00000227791.3	-0.30432	0.0894056	0.506622
AC007381.3	ENSG00000228590.1	-0.261236	0.176509	0.610314
AC007383.3	ENSG00000227946.1	-0.121234	0.407776	0.776547
AC007383.6	ENSG00000159186.4	-0.0544826	0.757352	1
AC007386.2	ENSG00000237638.1	-0.23767	0.211469	0.641849
AC007386.3	ENSG00000227394.1	-0.211644	0.270453	0.69029
AC007387.2	ENSG00000224646.2	-0.174847	0.338526	0.739063
AC007389.1	ENSG00000237979.1	-0.179784	0.292188	1
AC007390.4	ENSG00000233159.1	-0.125625	0.493017	1
AC007395.4	ENSG00000231386.1	0.0366059	0.734163	1
AC007560.1	ENSG00000238165.1	0.311301	0.0920419	0.510439
AC007563.4	ENSG00000237930.1	-0.0165402	0.928182	0.984815
AC007618.3	ENSG00000203648.3	-0.424775	0.0191184	0.325488
AC007679.1	ENSG00000213739.3	-0.0364281	0.707713	1
AC007679.4	ENSG00000237041.1	-0.0753799	0.697341	0.91248
AC007879.2	ENSG00000234902.6	0.351428	0.0684747	0.46806
AC007879.7	ENSG00000229647.1	0.215572	0.262956	1
AC007880.1	ENSG00000234572.1	-0.171938	0.37358	0.761299
AC007950.2	ENSG00000276651.1	-0.0838949	0.603049	1
AC007969.5	ENSG00000233762.3	-0.164411	0.32873	0.732043
AC008065.1	ENSG00000224553.1	-0.16417	0.334428	1
AC008072.1	ENSG00000228681.1	-0.415162	0.0276318	0.35526
AC008074.1	ENSG00000279644.1	-0.0603502	0.710692	1
AC008155.1	ENSG00000213237.4	-0.368625	0.00478886	0.235901
AC008155.2	ENSG00000213238.6	-0.285613	0.133619	0.562488
AC008175.1	ENSG00000235059.5	0.30895	0.0716821	0.473558
AC008264.4	ENSG00000224545.1	-0.100763	0.588321	1
AC008265.2	ENSG00000214815.2	-0.251677	0.184022	1
AC008427.2	ENSG00000251583.1	-0.0096979	0.960092	0.991896
AC008522.1	ENSG00000279232.1	0.149265	0.330548	1
AC008592.3	ENSG00000251000.1	-0.0639041	0.734457	0.927569
AC008694.2	ENSG00000254336.1	0.195588	0.314575	0.722001
AC008746.12	ENSG00000267838.2	-0.129501	0.491853	0.823626
AC008753.3	ENSG00000238150.1	-0.378417	0.0214391	0.33479
AC008850.3	ENSG00000227836.1	-0.252291	0.192474	0.625213
AC009065.1	ENSG00000279473.1	-0.333385	0.0719767	1
AC009120.3	ENSG00000239763.2	0.268818	0.14691	0.580235
AC009245.3	ENSG00000230383.1	-0.109857	0.456397	0.805717
AC009263.2	ENSG00000234639.1	-0.00672491	0.96171	1
AC009299.3	ENSG00000227403.1	-0.0165722	0.927788	0.984815
AC009299.5	ENSG00000232320.6	-0.296123	0.118327	0.54801
AC009302.2	ENSG00000233868.1	-0.00214597	0.988614	0.997952
AC009303.3	ENSG00000224967.1	0.24814	0.122927	1
AC009362.2	ENSG00000233287.1	-0.464581	0.00117879	0.177007
AC009404.2	ENSG00000236255.1	0.400031	0.0224394	0.336502
AC009413.2	ENSG00000236533.1	-0.501414	0.00155392	0.187827
AC009487.6	ENSG00000226121.2	0.0313769	0.817472	0.951966
AC009495.2	ENSG00000235192.1	-0.120965	0.525036	0.838438
AC009495.3	ENSG00000232411.1	-0.151744	0.431087	0.79072
AC009495.4	ENSG00000229195.1	0.142668	0.442902	1
AC009500.2	ENSG00000236748.1	-0.423327	0.0223839	1
AC009517.2	ENSG00000224469.1	-0.162722	0.381996	0.764794
AC009784.3	ENSG00000232053.6	-0.266829	0.160624	0.597733
AC009945.4	ENSG00000234356.1	0.0643297	0.723002	1
AC009948.7	ENSG00000238082.1	-0.168961	0.356153	0.751353
AC009961.2	ENSG00000230783.1	-0.018096	0.922557	1
AC009961.3	ENSG00000226266.6	0.135269	0.476875	0.814365
AC009963.3	ENSG00000233494.1	0.088493	0.596914	1
AC009963.5	ENSG00000237745.1	-0.337795	0.0399691	0.397778
AC009963.6	ENSG00000235325.1	0.419875	0.0197386	0.326706
AC009969.1	ENSG00000234932.2	-0.0656112	0.67858	1
AC010240.2	ENSG00000235253.1	-0.271088	0.121379	0.549739
AC010240.3	ENSG00000229738.1	0.0075509	0.958227	1
AC010468.1	ENSG00000214784.4	-0.0480984	0.756384	0.933059
AC010468.3	ENSG00000250728.1	-0.0120711	0.925592	1
AC010492.2	ENSG00000235081.1	0.300731	0.113831	0.538718
AC010522.1	ENSG00000269304.1	0.271984	0.161903	0.597968
AC010547.9	ENSG00000261611.5	-0.0244116	0.865304	1
AC010642.1	ENSG00000267216.1	0.0877196	0.644517	0.892286
AC010677.5	ENSG00000232383.1	-0.273203	0.0915252	0.508723
AC010733.5	ENSG00000232713.2	-0.230484	0.184321	0.618502
AC010878.3	ENSG00000225402.1	-8.87335e-05	0.999611	1
AC011242.5	ENSG00000229695.1	0.362081	0.0561486	1
AC011290.5	ENSG00000236015.1	0.0044912	0.973371	1
AC011747.4	ENSG00000236008.1	0.432402	0.0261634	0.352488
AC011816.1	ENSG00000234073.1	-0.200003	0.248328	1
AC011933.2	ENSG00000228007.1	-0.0788621	0.622433	0.883665
AC011998.2	ENSG00000229744.1	-0.0470262	0.706434	1
AC012005.1	ENSG00000279274.1	0.112818	0.557051	0.853986
AC012065.5	ENSG00000233416.1	-0.0854025	0.659333	0.897452
AC012066.1	ENSG00000213197.3	-0.27461	0.156996	0.594938
AC012074.2	ENSG00000235072.2	0.021809	0.903174	0.979594
AC012354.8	ENSG00000231848.1	-0.014904	0.93875	0.987515
AC012358.4	ENSG00000227799.1	-0.210257	0.275438	0.694522
AC012442.6	ENSG00000228251.1	0.0358155	0.850118	1
AC012493.1	ENSG00000238029.1	0.0424589	0.807782	1
AC012512.1	ENSG00000226539.1	-0.0224851	0.889374	1
AC012513.4	ENSG00000236478.2	0.0750558	0.698781	0.912637
AC012671.2	ENSG00000224291.1	-0.538968	0.00319758	0.213047
AC013262.1	ENSG00000233444.1	-0.232069	0.232468	0.659302
AC013267.1	ENSG00000237953.1	-0.0375813	0.846022	0.961027
AC013269.5	ENSG00000184761.7	-0.074519	0.617678	1
AC013271.5	ENSG00000283684.1	-0.235734	0.0577215	1
AC013404.1	ENSG00000231017.1	-0.322715	0.0905608	0.508335
AC013410.1	ENSG00000237016.1	-0.14122	0.446752	1
AC013429.5	ENSG00000234995.1	-0.534645	0.00392166	1
AC013461.1	ENSG00000091436.16	0.196393	0.238159	0.66446
AC013470.6	ENSG00000236048.2	-0.0544397	0.779329	0.940667
AC013474.4	ENSG00000235128.1	-0.136414	0.388632	1
AC015849.14	ENSG00000271268.1	-0.0996684	0.593997	0.86917
AC015849.16	ENSG00000270977.1	-0.382767	0.0425754	0.405283
AC015977.5	ENSG00000225024.1	-0.38822	0.0178329	0.321476
AC016292.3	ENSG00000108958.4	-0.114974	0.239192	0.664542
AC016577.1	ENSG00000279646.1	-0.133027	0.482378	0.816602
AC016691.2	ENSG00000233741.1	-0.406321	0.0213248	0.334686
AC016700.4	ENSG00000225392.1	0.161081	0.361277	1
AC016700.6	ENSG00000231414.1	-0.167538	0.150269	0.583403
AC016708.2	ENSG00000230076.1	-0.469035	0.0119433	0.28561
AC016712.2	ENSG00000235225.1	-0.223748	0.206634	0.639372
AC016716.1	ENSG00000223427.1	-0.0495857	0.798451	0.94564
AC016734.2	ENSG00000228305.2	-0.0211116	0.905563	0.979752
AC016735.2	ENSG00000231826.5	0.0341565	0.825254	1
AC016739.2	ENSG00000218175.2	-0.0568457	0.735782	0.927569
AC016772.4	ENSG00000226072.1	0.0242287	0.893033	1
AC016894.1	ENSG00000234624.2	-0.153685	0.382268	0.764835
AC017002.1	ENSG00000240350.2	-0.385189	0.0467592	0.411568
AC017002.2	ENSG00000224959.1	0.226818	0.241923	1
AC017035.2	ENSG00000224442.1	-0.167631	0.377346	0.76198
AC017060.1	ENSG00000236039.2	0.161415	0.285813	1
AC017074.2	ENSG00000227359.1	0.0635166	0.74323	1
AC017078.1	ENSG00000233829.1	-0.205869	0.235939	1
AC017079.3	ENSG00000185631.7	-0.171844	0.365073	1
AC017080.1	ENSG00000232238.1	-0.48536	0.00823817	0.268884
AC018463.4	ENSG00000230154.1	0.00773206	0.962487	0.992736
AC018735.1	ENSG00000226553.1	0.04175	0.827323	0.956118
AC018738.2	ENSG00000237039.1	-0.113364	0.500851	0.82787
AC018865.5	ENSG00000217289.3	-0.282207	0.128206	0.556249
AC019097.7	ENSG00000231822.1	-0.235034	0.121602	0.550014
AC019109.1	ENSG00000224826.1	-0.0967707	0.456239	1
AC019129.1	ENSG00000219391.1	-0.418227	0.00358967	0.215292
AC019178.3	ENSG00000223824.1	-0.0522598	0.519222	1
AC019181.3	ENSG00000224331.2	-0.163479	0.374239	0.761299
AC020550.7	ENSG00000231699.1	-0.141751	0.448947	1
AC020983.5	ENSG00000243099.1	-0.195052	0.238443	0.664517
AC021016.7	ENSG00000230580.1	-0.0709393	0.642932	0.891502
AC021021.1	ENSG00000231610.1	-0.142537	0.463172	0.809171
AC021224.1	ENSG00000262477.1	-0.325317	0.0654973	0.45923
AC022007.5	ENSG00000206567.9	0.36364	0.0627101	1
AC022182.1	ENSG00000254777.5	-0.507059	0.00909006	0.275657
AC022182.2	ENSG00000255397.1	0.0161461	0.929951	0.985432
AC022182.3	ENSG00000254802.1	-0.213477	0.263088	0.683718
AC022210.2	ENSG00000213399.3	-0.0561514	0.759242	0.933631
AC023449.2	ENSG00000223628.2	-0.156914	0.377768	1
AC024082.4	ENSG00000231931.1	-0.124418	0.515037	0.834285
AC024084.1	ENSG00000230649.2	0.345398	0.0600503	1
AC024560.2	ENSG00000236833.1	-0.0602318	0.695683	0.911828
AC024704.2	ENSG00000244063.1	-0.0328462	0.862623	0.967843
AC024937.4	ENSG00000231464.1	0.00340567	0.979554	0.995888
AC024937.6	ENSG00000231443.2	0.0085461	0.957482	0.991507
AC025335.1	ENSG00000179859.8	0.111272	0.464155	0.809171
AC025750.5	ENSG00000236913.1	-0.433972	0.0167611	0.317509
AC026150.8	ENSG00000260693.1	0.268331	0.118582	0.54801
AC026271.5	ENSG00000174977.8	0.103998	0.406516	0.776104
AC027612.1	ENSG00000232531.3	-0.129795	0.349597	0.74698
AC060834.2	ENSG00000197320.5	-0.0581437	0.75789	0.933177
AC061992.2	ENSG00000267737.1	0.0312553	0.868735	1
AC062028.1	ENSG00000145063.14	-0.0333358	0.825881	1
AC064834.2	ENSG00000223466.1	0.0202713	0.914335	0.982203
AC064850.4	ENSG00000235651.1	0.217876	0.262319	0.683169
AC067945.3	ENSG00000229023.1	0.11988	0.515226	1
AC067960.1	ENSG00000234455.1	0.0467277	0.725512	1
AC068134.10	ENSG00000251485.1	-0.0471395	0.808359	0.948831
AC068137.13	ENSG00000226915.1	-0.397942	0.0101204	0.279457
AC068282.3	ENSG00000236682.1	0.0381265	0.842473	0.95951
AC068522.4	ENSG00000242970.2	-0.0538851	0.745942	0.93095
AC068538.2	ENSG00000204637.4	-0.0343949	0.814855	1
AC068657.2	ENSG00000223908.5	-0.311975	0.097858	1
AC069213.4	ENSG00000227433.1	-0.163247	0.399036	0.772762
AC073046.25	ENSG00000235499.1	0.1863	0.331852	0.733878
AC073052.1	ENSG00000228446.2	-0.170293	0.294774	1
AC073063.10	ENSG00000228335.1	0.0146271	0.932854	0.986051
AC073072.6	ENSG00000228803.1	-0.0708412	0.637764	1
AC073072.7	ENSG00000234513.1	-0.0368788	0.830625	0.95712
AC073109.2	ENSG00000235920.1	-0.12285	0.526935	1
AC073115.6	ENSG00000237471.1	0.0382691	0.841776	0.95913
AC073115.7	ENSG00000229628.1	0.377903	0.0501623	0.419175
AC073150.6	ENSG00000235574.1	-0.128474	0.38526	1
AC073264.10	ENSG00000229977.2	-0.44559	0.00526796	0.239527
AC073325.2	ENSG00000226999.1	-0.161675	0.38258	0.764836
AC073465.3	ENSG00000226131.1	0.418519	0.0317806	0.371139
AC073869.2	ENSG00000224425.2	-0.2364	0.222749	0.651766
AC073900.4	ENSG00000224475.1	-0.20746	0.261489	0.683081
AC074019.2	ENSG00000203387.2	0.0492048	0.786696	1
AC074033.1	ENSG00000281137.1	-0.339906	0.0591517	0.442387
AC074117.13	ENSG00000235267.1	-0.430553	0.0224479	0.336502
AC074389.5	ENSG00000231476.1	-0.0573168	0.680451	1
AC078899.1	ENSG00000213985.4	0.189035	0.300519	0.711095
AC078974.2	ENSG00000235463.1	0.0942046	0.2775	1
AC079150.2	ENSG00000226338.1	-0.167081	0.346247	1
AC079199.2	ENSG00000226117.1	-0.185114	0.129648	1
AC079250.1	ENSG00000230979.3	-0.130596	0.39506	0.771251
AC079354.6	ENSG00000224463.1	-0.38578	0.041669	0.403639
AC079741.2	ENSG00000180019.5	-0.22598	0.213541	1
AC079767.3	ENSG00000223433.1	-0.291861	0.132094	1
AC079767.4	ENSG00000224137.1	-0.155627	0.421689	0.7857
AC079776.4	ENSG00000234559.1	-0.315479	0.0761872	0.483931
AC079781.7	ENSG00000232032.1	0.06183	0.744056	0.930189
AC079781.8	ENSG00000232097.1	0.0127149	0.944819	1
AC079807.3	ENSG00000236549.1	-0.292634	0.124944	0.55279
AC079807.4	ENSG00000230773.6	0.0174803	0.919283	1
AC079834.1	ENSG00000230406.2	-0.40253	0.00838602	0.269733
AC079922.2	ENSG00000231747.1	-0.0384605	0.830477	0.957078
AC079922.3	ENSG00000237753.1	0.325235	0.0871467	0.503124
AC080002.1	ENSG00000230621.1	-0.0479937	0.790735	1
AC080125.1	ENSG00000225406.1	0.0194849	0.917853	0.98287
AC083843.1	ENSG00000259820.1	0.147162	0.337626	0.738877
AC083855.5	ENSG00000226621.1	-0.182348	0.346539	0.744283
AC083862.6	ENSG00000223500.1	0.0273697	0.873297	1
AC083863.5	ENSG00000224573.1	-0.150439	0.3892	1
AC083873.4	ENSG00000237821.1	0.00411953	0.976165	0.995888
AC084290.2	ENSG00000229899.1	0.344333	0.0259855	1
AC087163.2	ENSG00000232344.2	0.0177311	0.927323	0.984769
AC087499.10	ENSG00000227685.1	-0.0857653	0.423996	1
AC087499.5	ENSG00000235546.2	-0.13233	0.492597	0.824148
AC087650.1	ENSG00000237888.1	-0.392482	0.0257049	0.349778
AC090453.1	ENSG00000243503.2	-0.113217	0.520379	0.836387
AC090498.1	ENSG00000279483.1	-0.310976	0.0140542	0.300401
AC090602.2	ENSG00000242088.1	-0.250233	0.156482	0.594183
AC090804.1	ENSG00000230593.3	0.2512	0.187473	0.621194
AC090945.1	ENSG00000224728.1	-0.167001	0.374186	0.761299
AC091492.2	ENSG00000225026.1	0.187705	0.334458	1
AC091633.2	ENSG00000236844.1	-0.194517	0.283618	0.700337
AC091814.2	ENSG00000225231.1	0.284925	0.0463349	0.411568
AC092066.6	ENSG00000236807.1	-0.13214	0.495426	0.825983
AC092106.1	ENSG00000224061.1	0.264921	0.144554	0.57853
AC092106.2	ENSG00000213295.3	-0.355782	0.0369193	0.39286
AC092155.1	ENSG00000229503.1	-0.312723	0.0109194	0.280151
AC092566.1	ENSG00000261866.2	-0.0460391	0.794842	0.945176
AC092568.1	ENSG00000236596.1	0.0228515	0.902602	1
AC092570.3	ENSG00000237549.1	-0.39208	0.0395382	0.397278
AC092580.4	ENSG00000235576.1	-0.299875	0.120181	0.548773
AC092610.12	ENSG00000213935.3	-0.325115	0.0498639	0.418516
AC092620.3	ENSG00000237772.1	-0.332458	0.0844665	0.498396
AC092638.2	ENSG00000235218.2	-0.090843	0.426142	1
AC092641.2	ENSG00000227176.1	-0.0645177	0.73451	0.927569
AC092642.1	ENSG00000213126.2	0.0429254	0.793596	1
AC092664.1	ENSG00000233370.1	-0.219041	0.168156	1
AC092798.2	ENSG00000213872.3	-0.475628	0.00312696	0.212506
AC092835.2	ENSG00000233757.6	0.266939	0.139019	0.569753
AC092933.3	ENSG00000225770.1	-0.452231	0.0101932	0.279457
AC093106.4	ENSG00000236238.2	-0.289805	0.10553	0.531333
AC093106.6	ENSG00000236395.1	-0.22326	0.239598	0.664542
AC093107.7	ENSG00000223718.3	-0.435648	0.00887019	0.274321
AC093142.2	ENSG00000230480.1	-0.279043	0.143008	0.576955
AC093323.3	ENSG00000170846.16	-0.237263	0.0977667	0.521139
AC093375.1	ENSG00000226383.6	0.0273274	0.865256	1
AC093609.1	ENSG00000230587.1	-0.207434	0.279087	0.698096
AC093627.10	ENSG00000240859.1	0.074837	0.683581	0.907704
AC093627.8	ENSG00000242611.2	-0.276759	0.113797	0.538718
AC093627.9	ENSG00000242474.2	0.0848304	0.652214	0.895467
AC093642.3	ENSG00000237940.3	0.0209625	0.904808	0.979698
AC093642.4	ENSG00000226423.1	0.159117	0.405553	0.776101
AC093698.1	ENSG00000185078.3	-0.385459	0.0161855	0.316339
AC093724.2	ENSG00000213222.3	0.079791	0.67249	0.903228
AC093850.1	ENSG00000216721.3	0.0181074	0.921822	1
AC096664.1	ENSG00000234488.1	-0.366103	0.0156969	0.313026
AC097359.2	ENSG00000231449.1	-0.0931827	0.59839	1
AC097523.1	ENSG00000233045.1	-0.0271329	0.767853	0.936835
AC097523.3	ENSG00000237939.1	-0.118792	0.420707	1
AC097533.1	ENSG00000237868.1	0.179991	0.334595	0.735644
AC097711.1	ENSG00000236530.2	-0.10007	0.593643	1
AC097713.4	ENSG00000231682.1	0.361768	0.0625405	0.452167
AC097713.5	ENSG00000237784.1	-0.498572	0.00313237	0.212506
AC097721.2	ENSG00000228043.5	-0.0945783	0.585131	1
AC098614.1	ENSG00000223968.1	-0.291966	0.0824061	0.494914
AC098823.3	ENSG00000226125.1	0.0387334	0.841545	1
AC098824.6	ENSG00000232202.1	0.310039	0.109574	0.534012
AC098828.3	ENSG00000213729.3	-0.508356	0.00808374	0.267856
AC099535.4	ENSG00000230807.1	-0.333664	0.0472586	0.411999
AC099552.2	ENSG00000225612.1	-0.179906	0.302421	0.712311
AC104024.1	ENSG00000230709.1	-0.16039	0.267099	1
AC104076.2	ENSG00000236667.1	-0.336798	0.0649191	0.458092
AC104131.1	ENSG00000213115.2	0.059019	0.745177	1
AC104135.2	ENSG00000236209.1	0.213604	0.0719375	0.473558
AC104297.1	ENSG00000213383.2	-0.123576	0.523811	0.837993
AC104306.1	ENSG00000213849.3	-0.449868	0.00688151	0.255675
AC104308.2	ENSG00000226489.1	0.0107604	0.944315	1
AC104389.1	ENSG00000279346.1	-0.0139644	0.882345	1
AC104389.2	ENSG00000279824.1	-0.0171365	0.859649	1
AC104634.3	ENSG00000231494.1	-0.0092407	0.961279	0.992394
AC104651.2	ENSG00000225496.1	-0.0906057	0.636695	1
AC104653.1	ENSG00000228857.2	-0.153552	0.412177	0.779066
AC104655.3	ENSG00000226508.1	-0.120545	0.457016	1
AC104820.2	ENSG00000234663.5	-0.431216	0.02034	0.330782
AC104843.3	ENSG00000225416.1	-0.0214806	0.910637	0.981302
AC104978.1	ENSG00000238149.1	-0.49015	0.00589335	0.243868
AC105052.1	ENSG00000279168.1	-0.173946	0.264948	0.685087
AC105342.1	ENSG00000234429.1	-0.204102	0.291611	0.705292
AC105402.2	ENSG00000228848.3	-0.163015	0.356797	1
AC105402.3	ENSG00000226340.1	-0.0183594	0.906725	1
AC107083.1	ENSG00000233702.1	0.0431909	0.767813	1
AC107983.4	ENSG00000227077.3	-0.145811	0.368246	0.758632
AC108039.1	ENSG00000213486.3	-0.267153	0.166141	0.60185
AC108059.1	ENSG00000234044.1	0.217248	0.147321	1
AC108059.2	ENSG00000232101.1	-0.401636	0.02608	1
AC108448.2	ENSG00000236710.1	-0.0624735	0.713937	1
AC108463.2	ENSG00000227992.1	-0.137283	0.46189	1
AC108479.2	ENSG00000233205.1	-0.0748974	0.587774	0.866565
AC108488.4	ENSG00000242282.6	-0.063852	0.741235	0.929196
AC109815.2	ENSG00000233307.1	0.01272	0.947798	0.989417
AC109826.1	ENSG00000226791.6	-0.198316	0.228543	0.656851
AC110926.4	ENSG00000226789.1	0.0147786	0.935936	0.987363
AC111155.1	ENSG00000224011.1	-0.0333813	0.851021	0.963345
AC111200.7	ENSG00000231351.2	-0.0399771	0.788194	0.943542
AC112229.1	ENSG00000230650.1	0.0334312	0.856134	1
AC113404.1	ENSG00000254893.5	0.0681341	0.575971	0.861496
AC114730.2	ENSG00000235151.1	-0.245512	0.0927168	1
AC114752.3	ENSG00000238201.1	0.12244	0.483296	0.817337
AC114755.3	ENSG00000227513.1	-0.0240889	0.900469	1
AC114760.1	ENSG00000227878.2	-0.0350703	0.744118	1
AC114776.1	ENSG00000216867.2	-0.216518	0.164923	0.600841
AC115617.2	ENSG00000233585.1	-0.228845	0.112948	0.537541
AC125238.2	ENSG00000233459.1	0.115104	0.535151	0.843543
AC129492.1	ENSG00000279152.1	-0.359822	0.0197919	1
AC131056.5	ENSG00000278097.1	-0.0451829	0.23933	1
AC133644.2	ENSG00000280721.1	-0.414856	0.031379	0.37006
AC133644.3	ENSG00000214354.3	0.137288	0.475184	0.814323
AC133965.1	ENSG00000225933.1	-0.418096	0.0172895	0.320184
AC137934.1	ENSG00000260923.5	0.442667	0.00572038	0.243868
AC138035.1	ENSG00000250765.6	0.162551	0.387114	0.766724
AC138035.2	ENSG00000238035.8	0.197095	0.270791	0.690416
AC138517.4	ENSG00000249215.1	0.157754	0.402079	0.774777
AC138517.6	ENSG00000283288.1	0.0658733	0.679864	1
AC138645.2	ENSG00000283194.1	0.0467391	0.80359	0.946659
AC138649.1	ENSG00000277867.1	-0.0207114	0.915107	0.982397
AC138969.4	ENSG00000183889.12	-0.156139	0.13438	0.562837
AC139085.2	ENSG00000265626.1	-0.46781	0.0087726	0.273482
AC139143.2	ENSG00000230080.2	-0.0354297	0.82432	0.9551
AC139712.2	ENSG00000204993.3	0.159778	0.315132	1
AC140076.1	ENSG00000227309.1	-0.361904	0.0592327	0.442608
AC142472.6	ENSG00000276728.1	-0.328571	0.0773415	0.48536
AC144530.1	ENSG00000234742.1	-0.12763	0.469644	0.812141
AC144568.4	ENSG00000253620.2	0.0869242	0.650255	0.895355
AC144652.1	ENSG00000273117.1	-0.23377	0.150155	0.583403
AC144831.1	ENSG00000261888.1	0.111883	0.494705	0.825751
AC144831.3	ENSG00000274370.1	0.219821	0.253341	0.676105
AC159540.1	ENSG00000230606.10	-0.0672894	0.64139	0.890681
AC241377.1	ENSG00000281741.1	-0.236256	0.16454	0.60012
AC241585.1	ENSG00000281571.1	-0.266044	0.11812	0.547848
AC243756.1	ENSG00000270339.2	-0.266611	0.149377	0.582575
AC245100.1	ENSG00000280649.1	-0.275915	0.100545	0.523
ACAA1	ENSG00000060971.17	-0.0639681	0.510213	0.83181
ACAA2	ENSG00000167315.17	-0.26463	0.0264347	0.352772
ACACA	ENSG00000278540.4	0.0715411	0.528117	0.839807
ACACB	ENSG00000076555.15	-0.000921562	0.994368	0.999651
ACAD10	ENSG00000111271.14	0.057149	0.515284	0.834371
ACAD11	ENSG00000240303.7	0.331004	0.0356075	0.386644
ACAD8	ENSG00000151498.11	0.0198502	0.779131	0.940667
ACAD9	ENSG00000177646.18	0.0749848	0.384293	0.765672
ACADM	ENSG00000117054.13	0.0532125	0.633372	0.887651
ACADS	ENSG00000122971.8	-0.231965	0.00912924	0.27587
ACADSB	ENSG00000196177.12	0.161465	0.153392	0.58834
ACADVL	ENSG00000072778.19	-0.0800595	0.440055	0.795986
ACAP1	ENSG00000072818.11	-0.230654	0.0652946	0.458703
ACAP2	ENSG00000114331.13	0.191208	0.0840936	0.498061
ACAP3	ENSG00000131584.18	-0.0953705	0.381003	0.763964
ACAT1	ENSG00000075239.13	-0.131363	0.217437	0.645467
ACAT2	ENSG00000120437.8	0.0145332	0.887669	0.975008
ACBD3	ENSG00000182827.8	0.112686	0.184786	0.618981
ACBD4	ENSG00000181513.14	-0.0461501	0.708369	0.917002
ACBD5	ENSG00000107897.18	0.0397551	0.675857	0.904515
ACBD6	ENSG00000230124.6	-0.0743074	0.393649	0.770246
ACBD7	ENSG00000176244.6	-0.0455538	0.717334	1
ACCS	ENSG00000110455.13	0.21232	0.271062	0.69059
ACCSL	ENSG00000205126.2	-0.23597	0.149537	1
ACD	ENSG00000102977.13	-0.0617767	0.45036	0.80239
ACE	ENSG00000159640.15	0.194761	0.316581	0.724024
ACER1	ENSG00000167769.4	-0.0954056	0.622437	0.883665
ACER2	ENSG00000177076.5	0.107895	0.578157	0.862537
ACER3	ENSG00000078124.11	0.245168	0.0872578	0.503215
ACIN1	ENSG00000100813.14	0.0105374	0.844355	0.960425
ACKR2	ENSG00000144648.15	0.118714	0.514851	1
ACKR3	ENSG00000144476.5	0.10649	0.541184	0.846781
ACKR4	ENSG00000129048.6	-0.307976	0.0916711	1
ACLY	ENSG00000131473.16	0.0684901	0.546411	0.848401
ACO1	ENSG00000122729.18	0.139054	0.276035	0.695182
ACO2	ENSG00000100412.15	0.0150269	0.87175	0.970104
ACOT1	ENSG00000184227.7	-0.281914	0.0357053	0.386644
ACOT11	ENSG00000162390.17	0.356264	0.052421	0.425215
ACOT13	ENSG00000112304.10	0.188334	0.14292	0.576955
ACOT2	ENSG00000119673.14	-0.244026	0.0272752	0.35321
ACOT4	ENSG00000177465.4	-0.187607	0.324455	0.729016
ACOT7	ENSG00000097021.19	-0.132992	0.332959	0.73428
ACOT8	ENSG00000101473.16	-0.0670314	0.470129	0.812684
ACOT9	ENSG00000123130.16	0.136902	0.148624	0.582152
ACOX1	ENSG00000161533.11	0.144051	0.191876	0.624608
ACOX2	ENSG00000168306.12	-0.0795003	0.669431	0.902263
ACOX3	ENSG00000087008.15	0.0696214	0.572138	0.859948
ACP1	ENSG00000143727.15	-0.095054	0.137866	0.569379
ACP2	ENSG00000134575.9	-0.000179329	0.998723	0.999854
ACP5	ENSG00000102575.10	0.0282645	0.840578	0.95913
ACP6	ENSG00000162836.11	0.26568	0.0830052	0.495376
ACPP	ENSG00000014257.15	0.183147	0.315057	0.72227
ACRBP	ENSG00000111644.7	0.0144976	0.932363	0.985849
ACRC	ENSG00000147174.11	0.0413257	0.805816	0.947724
ACSBG1	ENSG00000103740.9	-0.0796686	0.68116	0.90628
ACSF2	ENSG00000167107.12	0.0673175	0.525597	0.838679
ACSF3	ENSG00000176715.15	-0.0328542	0.75807	0.933229
ACSL1	ENSG00000151726.13	-0.0933608	0.508589	0.831151
ACSL3	ENSG00000123983.13	0.253984	0.00651418	0.248986
ACSL4	ENSG00000068366.19	0.205734	0.103074	0.526852
ACSL5	ENSG00000197142.10	-0.0222247	0.757758	0.933177
ACSL6	ENSG00000164398.12	0.00914449	0.960575	0.992075
ACSM1	ENSG00000166743.9	0.00795733	0.967084	0.993392
ACSM3	ENSG00000005187.11	0.270893	0.0376774	0.395073
ACSS1	ENSG00000154930.14	0.0345675	0.611846	0.878584
ACSS2	ENSG00000131069.19	0.201879	0.128663	0.556399
ACSS3	ENSG00000111058.7	0.21381	0.241454	1
ACTA1	ENSG00000143632.14	-0.00939578	0.949612	0.990117
ACTA2	ENSG00000107796.13	0.272335	0.156234	0.593896
ACTB	ENSG00000075624.13	-0.0273343	0.743252	0.929973
ACTBP1	ENSG00000229145.1	-0.170371	0.23994	0.664542
ACTBP11	ENSG00000188460.4	-0.00584303	0.970096	0.993786
ACTBP12	ENSG00000233125.3	-0.29877	0.116627	0.545151
ACTBP14	ENSG00000229001.1	-0.129256	0.495207	0.825932
ACTBP2	ENSG00000213763.4	0.0660876	0.670922	0.902663
ACTBP6	ENSG00000203413.3	0.0255682	0.894883	0.976526
ACTBP7	ENSG00000185607.5	-0.0450554	0.760815	0.934364
ACTBP8	ENSG00000220267.1	-0.0899803	0.565445	0.856869
ACTBP9	ENSG00000266920.1	0.00564359	0.970415	0.993786
ACTC1	ENSG00000159251.6	-0.139024	0.464098	0.809171
ACTG1	ENSG00000184009.9	-0.0245021	0.78816	0.943542
ACTG1P1	ENSG00000178631.7	-0.121285	0.464923	0.809302
ACTG1P10	ENSG00000231340.1	0.0109783	0.944647	0.988885
ACTG1P11	ENSG00000229465.1	-0.214305	0.161631	0.597968
ACTG1P12	ENSG00000226642.1	-0.0849102	0.584032	0.864838
ACTG1P14	ENSG00000230581.2	-0.154506	0.260768	0.682838
ACTG1P15	ENSG00000259904.1	-0.0417335	0.799684	0.946018
ACTG1P18	ENSG00000218475.2	-0.00422805	0.982278	0.996402
ACTG1P19	ENSG00000237999.2	0.00169535	0.990694	0.998782
ACTG1P2	ENSG00000229129.1	-0.214305	0.161631	0.597968
ACTG1P20	ENSG00000241547.1	-0.0647887	0.678585	0.905721
ACTG1P21	ENSG00000232672.1	-0.236858	0.208995	0.640195
ACTG1P23	ENSG00000230362.1	-0.15402	0.308316	0.71687
ACTG1P24	ENSG00000226359.1	-0.0501798	0.781125	0.940986
ACTG1P3	ENSG00000215388.3	-0.213895	0.119834	0.54826
ACTG1P9	ENSG00000229349.2	-0.196579	0.220166	0.648797
ACTG2	ENSG00000163017.13	-0.394322	0.0391635	0.396346
ACTL10	ENSG00000182584.4	0.0498718	0.792417	0.944721
ACTL6A	ENSG00000136518.16	0.124057	0.100922	0.523646
ACTN1	ENSG00000072110.13	0.045914	0.762924	0.93551
ACTN2	ENSG00000077522.12	0.0229221	0.896985	1
ACTN3	ENSG00000248746.5	-0.419527	0.029607	0.363347
ACTN4	ENSG00000130402.11	0.0511351	0.652472	0.895467
ACTN4P1	ENSG00000213493.3	0.19989	0.250561	0.674832
ACTN4P2	ENSG00000214141.4	0.075689	0.66232	1
ACTR10	ENSG00000131966.13	0.0805274	0.393784	0.770335
ACTR1A	ENSG00000138107.12	-0.00570866	0.930269	0.985477
ACTR1B	ENSG00000115073.7	-0.0294246	0.654566	0.895757
ACTR2	ENSG00000138071.13	0.0908199	0.386897	0.766724
ACTR3	ENSG00000115091.11	0.0208268	0.802998	0.946481
ACTR3B	ENSG00000133627.17	0.0868454	0.492149	0.823801
ACTR3C	ENSG00000106526.10	0.250461	0.106112	0.531664
ACTR3P2	ENSG00000232267.1	-0.19209	0.322644	1
ACTR5	ENSG00000101442.9	-0.0646565	0.513634	0.833666
ACTR6	ENSG00000075089.9	-0.0322431	0.814456	0.950974
ACTR8	ENSG00000113812.13	0.19008	0.0663062	0.460909
ACVR1	ENSG00000115170.13	-0.103448	0.36654	0.757957
ACVR1B	ENSG00000135503.12	0.232294	0.017404	0.321206
ACVR1C	ENSG00000123612.15	0.0234722	0.900526	0.979053
ACVR2A	ENSG00000121989.14	0.0736431	0.574361	0.860615
ACVR2B	ENSG00000114739.13	0.198582	0.225785	0.653886
ACVRL1	ENSG00000139567.12	0.273495	0.121095	0.549739
ACY1	ENSG00000243989.8	-0.175452	0.330619	1
ACY3	ENSG00000132744.7	-0.218323	0.222679	0.651766
ACYP1	ENSG00000119640.8	-0.117523	0.361741	0.755788
ACYP2	ENSG00000170634.12	-0.0568397	0.6527	0.895467
AD000091.3	ENSG00000267135.2	-0.426088	0.0223611	0.336502
ADA	ENSG00000196839.12	-0.273965	0.0155115	0.312158
ADAL	ENSG00000168803.14	0.00822305	0.950967	0.990117
ADAM10	ENSG00000137845.14	0.145376	0.206044	0.63909
ADAM11	ENSG00000073670.13	-0.00799179	0.96511	0.993233
ADAM12	ENSG00000148848.14	0.309257	0.0974242	0.521139
ADAM15	ENSG00000143537.13	0.00758647	0.958381	0.991789
ADAM17	ENSG00000151694.12	-0.0147929	0.888683	0.97503
ADAM19	ENSG00000135074.15	-0.0737179	0.620843	0.883156
ADAM22	ENSG00000008277.14	-0.11196	0.518827	0.836086
ADAM23	ENSG00000114948.12	0.236251	0.220335	0.648797
ADAM28	ENSG00000042980.12	-0.126603	0.476218	0.814323
ADAM29	ENSG00000168594.15	0.193161	0.0763868	1
ADAM33	ENSG00000149451.17	0.165335	0.350374	1
ADAM8	ENSG00000151651.15	-0.0529866	0.672862	0.903399
ADAM9	ENSG00000168615.11	0.25326	0.133622	0.562488
ADAMDEC1	ENSG00000134028.14	-0.153141	0.426633	0.788181
ADAMTS1	ENSG00000154734.14	0.45699	0.0173259	0.320454
ADAMTS10	ENSG00000142303.13	0.0962571	0.588377	0.866565
ADAMTS13	ENSG00000160323.18	-0.176199	0.293574	0.70596
ADAMTS14	ENSG00000138316.10	-0.281025	0.139012	0.569753
ADAMTS17	ENSG00000140470.13	-0.125206	0.506029	0.829955
ADAMTS2	ENSG00000087116.14	0.139165	0.190417	0.622708
ADAMTS4	ENSG00000158859.9	-0.492529	0.00436749	0.231518
ADAMTS5	ENSG00000154736.5	0.590179	0.00227828	0.205112
ADAMTS6	ENSG00000049192.14	0.107623	0.579725	0.862859
ADAMTS7	ENSG00000136378.14	0.0917514	0.609909	1
ADAMTSL2	ENSG00000197859.9	0.12873	0.471898	0.813366
ADAMTSL4	ENSG00000143382.14	0.195682	0.21836	0.646411
ADAMTSL5	ENSG00000185761.10	-0.196489	0.188427	0.622311
ADAP1	ENSG00000105963.13	-0.252075	0.0767341	0.484915
ADAP2	ENSG00000184060.10	0.0809918	0.616222	0.88083
ADAR	ENSG00000160710.15	0.102774	0.258083	0.679746
ADARB1	ENSG00000197381.15	-0.127122	0.312653	0.720613
ADARB2	ENSG00000185736.15	0.0933726	0.41835	0.783134
ADAT1	ENSG00000065457.10	0.0492912	0.679897	0.906201
ADAT2	ENSG00000189007.15	-0.0843575	0.446279	0.801041
ADAT3	ENSG00000213638.5	0.00886237	0.961064	0.992386
ADCK1	ENSG00000063761.15	0.24514	0.118749	0.54801
ADCK2	ENSG00000133597.9	-0.0395123	0.703165	0.914535
ADCK3	ENSG00000163050.16	-0.0510584	0.541123	0.846781
ADCK4	ENSG00000123815.11	-0.0747983	0.329236	0.732193
ADCK5	ENSG00000173137.11	-0.181455	0.089044	0.506622
ADCY2	ENSG00000078295.16	-0.120501	0.462107	1
ADCY3	ENSG00000138031.14	-0.0875474	0.480531	0.815446
ADCY4	ENSG00000129467.13	0.203212	0.182746	0.617068
ADCY5	ENSG00000173175.14	-0.256901	0.151214	1
ADCY6	ENSG00000174233.11	0.681553	0.00032801	0.117242
ADCY7	ENSG00000121281.12	0.263911	0.0217017	0.335931
ADCY9	ENSG00000162104.9	0.022744	0.867806	0.968908
ADD1	ENSG00000087274.16	-0.101289	0.162744	0.598787
ADD2	ENSG00000075340.22	-0.0615915	0.711491	0.918221
ADD3	ENSG00000148700.14	0.00756495	0.953921	0.990225
ADGRA2	ENSG00000020181.17	0.273132	0.160034	0.597733
ADGRA3	ENSG00000152990.13	0.171903	0.376218	0.761398
ADGRB1	ENSG00000181790.10	0.00666598	0.967793	0.993392
ADGRB2	ENSG00000121753.12	0.380489	0.035037	0.384964
ADGRB3	ENSG00000135298.13	0.17134	0.356943	0.752003
ADGRD1	ENSG00000111452.12	0.102923	0.558115	0.854376
ADGRE1	ENSG00000174837.14	0.0959274	0.60973	0.877456
ADGRE2	ENSG00000127507.17	0.186947	0.24565	0.66986
ADGRE3	ENSG00000131355.14	0.554871	0.00117407	0.177007
ADGRE5	ENSG00000123146.19	0.0217222	0.83374	0.957404
ADGRF3	ENSG00000173567.14	-0.16395	0.396502	0.771811
ADGRG1	ENSG00000205336.11	-0.0427249	0.81287	0.950423
ADGRG3	ENSG00000182885.16	-0.0956486	0.62104	0.883349
ADGRG5	ENSG00000159618.15	-0.0868462	0.622171	0.883551
ADGRG6	ENSG00000112414.14	0.451932	0.0203602	0.330782
ADGRG7	ENSG00000144820.7	-0.00808832	0.865557	1
ADGRL1	ENSG00000072071.16	-0.0464575	0.747716	0.931328
ADGRV1	ENSG00000164199.15	-0.0968865	0.612219	0.878691
ADH5	ENSG00000197894.10	-0.0444731	0.608091	0.87652
ADH5P2	ENSG00000232676.1	-0.16923	0.376212	1
ADH5P3	ENSG00000223694.1	-0.207851	0.270505	1
ADH5P4	ENSG00000233859.2	0.0571173	0.735579	0.927569
ADHFE1	ENSG00000147576.15	0.0886852	0.431131	0.79072
ADI1	ENSG00000182551.13	0.0763468	0.358611	0.753021
ADIPOR1	ENSG00000159346.12	0.0809555	0.465334	0.809302
ADIPOR1P2	ENSG00000258805.1	-0.00653041	0.970193	1
ADIPOR2	ENSG00000006831.9	0.133829	0.154905	0.592126
ADK	ENSG00000156110.13	0.059662	0.690878	0.910659
ADM	ENSG00000148926.9	-0.198536	0.303766	0.713344
ADM2	ENSG00000128165.8	-0.0760312	0.688152	0.91015
ADM5	ENSG00000224420.3	-0.244936	0.205371	0.638207
ADNP	ENSG00000101126.15	-0.00300864	0.980228	0.996048
ADNP2	ENSG00000101544.8	-0.28634	0.0229931	0.337674
ADO	ENSG00000181915.4	-0.176106	0.131897	0.560276
ADORA1	ENSG00000163485.15	0.348859	0.0525679	0.425444
ADORA2A	ENSG00000128271.21	-0.0555405	0.773521	0.939114
ADORA2B	ENSG00000170425.3	-0.0864771	0.631648	0.887306
ADORA3	ENSG00000282608.1	0.255488	0.189025	0.622311
ADPGK	ENSG00000159322.17	0.105609	0.302904	0.712385
ADPRH	ENSG00000144843.11	0.332408	0.0246982	0.344651
ADPRHL1	ENSG00000153531.13	0.231172	0.214851	0.643981
ADPRHL2	ENSG00000116863.10	-0.0466639	0.568439	0.858214
ADPRM	ENSG00000170222.11	-0.111799	0.43833	0.79507
ADRA2A	ENSG00000150594.6	0.0347607	0.856209	0.965391
ADRB1	ENSG00000043591.5	-0.0796281	0.633675	0.887651
ADRB2	ENSG00000169252.5	0.133129	0.441777	0.797299
ADRM1	ENSG00000130706.12	-0.133244	0.198309	0.632492
ADSL	ENSG00000239900.12	-0.108364	0.187726	0.621194
ADSS	ENSG00000035687.9	0.136032	0.103791	0.528782
ADSSL1	ENSG00000185100.10	0.122239	0.475499	0.814323
ADTRP	ENSG00000111863.12	0.188728	0.329239	0.732193
AE000658.25	ENSG00000256081.2	-0.24779	0.196268	1
AE000660.4	ENSG00000258705.2	-0.32224	0.0615032	1
AEBP1	ENSG00000106624.9	-0.188627	0.283123	0.700119
AEBP2	ENSG00000139154.14	-0.0780865	0.378618	0.762484
AEN	ENSG00000181026.14	-0.242145	0.110175	0.534012
AES	ENSG00000104964.14	-0.371795	0.00171525	0.189138
AF011889.2	ENSG00000238039.1	0.0881478	0.629874	0.886087
AF011889.5	ENSG00000241489.7	0.161684	0.40385	0.775497
AF013593.1	ENSG00000228717.1	0.288647	0.123838	1
AF038458.4	ENSG00000267113.1	-0.18849	0.329915	0.732935
AF064858.8	ENSG00000235888.1	0.0119674	0.950001	1
AF127936.5	ENSG00000226751.2	0.0292912	0.865436	1
AF127936.9	ENSG00000235609.7	0.297469	0.125879	0.554541
AF131217.1	ENSG00000232855.6	-0.0673139	0.728781	0.924778
AF146191.4	ENSG00000245685.6	0.0135802	0.943641	0.988885
AF196972.4	ENSG00000226971.1	-0.117341	0.533591	1
AF238378.7	ENSG00000255273.1	-0.117024	0.398005	1
AFAP1	ENSG00000196526.10	0.311192	0.0512002	0.422704
AFAP1L2	ENSG00000169129.14	-0.396011	0.0217462	0.335931
AFF1	ENSG00000172493.20	0.130266	0.333612	0.73473
AFF2	ENSG00000155966.13	0.12068	0.529541	0.840414
AFF3	ENSG00000144218.18	-0.0591352	0.747078	0.931283
AFF4	ENSG00000072364.12	0.0552785	0.699457	0.91292
AFG3L2	ENSG00000141385.9	-0.0404911	0.623412	0.883813
AFG3L2P1	ENSG00000253606.2	0.00836094	0.965657	0.993392
AFMID	ENSG00000183077.15	0.135472	0.37777	0.762291
AFTPH	ENSG00000119844.15	0.083419	0.308762	0.717129
AGA	ENSG00000038002.8	-0.0678746	0.624952	0.88386
AGAP1	ENSG00000157985.18	0.279788	0.145029	0.57853
AGAP14P	ENSG00000279058.1	0.126424	0.34012	0.739815
AGAP2	ENSG00000135439.11	-0.0468891	0.710246	0.917652
AGAP3	ENSG00000133612.18	-0.0686459	0.607595	0.87652
AGAP4	ENSG00000188234.13	0.117601	0.305197	0.714998
AGAP5	ENSG00000172650.13	0.123412	0.512862	0.833202
AGAP6	ENSG00000204149.10	0.116613	0.310816	0.719478
AGAP9	ENSG00000204172.12	0.0247328	0.887846	0.975008
AGBL2	ENSG00000165923.15	0.128062	0.404441	0.775497
AGBL3	ENSG00000146856.14	-0.231523	0.222107	0.650666
AGBL5	ENSG00000084693.15	-0.0790778	0.452567	0.80346
AGER	ENSG00000204305.13	-0.0296997	0.752733	0.932285
AGFG1	ENSG00000173744.17	0.0670255	0.346383	0.744207
AGFG2	ENSG00000106351.12	-0.0584837	0.675737	0.904456
AGGF1	ENSG00000164252.12	0.097892	0.264138	0.684431
AGGF1P1	ENSG00000214273.4	-0.230011	0.236808	0.664078
AGGF1P2	ENSG00000233435.2	-0.113138	0.554005	0.852133
AGK	ENSG00000006530.15	-0.132779	0.249255	0.673306
AGL	ENSG00000162688.16	-0.023462	0.888241	0.975008
AGMAT	ENSG00000116771.5	-0.307388	0.0585957	0.440919
AGO1	ENSG00000092847.11	0.159834	0.130308	0.558405
AGO2	ENSG00000123908.11	0.105565	0.405779	0.776101
AGO3	ENSG00000126070.19	0.0997547	0.289266	0.703728
AGO4	ENSG00000134698.10	0.157304	0.246902	0.671285
AGPAT1	ENSG00000204310.11	-0.0355399	0.671094	0.902716
AGPAT2	ENSG00000169692.12	-0.0781184	0.536653	0.844492
AGPAT3	ENSG00000160216.18	0.0352808	0.751537	0.931922
AGPAT4	ENSG00000026652.13	0.216455	0.16289	0.598819
AGPAT5	ENSG00000155189.11	0.0509841	0.635544	0.887878
AGPS	ENSG00000018510.13	0.161688	0.110879	0.534859
AGRN	ENSG00000188157.13	-0.13096	0.416601	0.78242
AGTPBP1	ENSG00000135049.15	0.0465924	0.674864	0.904307
AGTRAP	ENSG00000177674.15	0.116829	0.447386	0.801359
AHCTF1	ENSG00000153207.14	-0.0616681	0.637127	0.888788
AHCY	ENSG00000101444.12	0.0705314	0.56873	0.858471
AHCYL1	ENSG00000168710.17	0.207957	0.0533395	0.427024
AHCYL2	ENSG00000158467.16	0.17375	0.16435	0.600091
AHDC1	ENSG00000126705.13	-0.143777	0.207749	0.6395
AHI1	ENSG00000135541.20	0.0122368	0.939844	0.987891
AHNAK	ENSG00000124942.13	0.183774	0.31392	0.721314
AHNAK2	ENSG00000185567.6	-0.0917912	0.595011	1
AHR	ENSG00000106546.12	0.0148688	0.909397	0.980733
AHRR	ENSG00000063438.16	-0.597628	5.828e-05	0.0527573
AHSA1	ENSG00000100591.7	-0.0418489	0.616202	0.88083
AHSA2	ENSG00000173209.22	0.100291	0.203009	0.636107
AHSP	ENSG00000169877.9	0.112222	0.407612	0.776527
AICDA	ENSG00000111732.10	-0.0236631	0.866886	1
AIDA	ENSG00000186063.12	-0.0679373	0.411152	0.778576
AIF1	ENSG00000204472.12	0.0229995	0.881811	0.97409
AIF1L	ENSG00000126878.12	-0.2758	0.00626551	0.248661
AIFM1	ENSG00000156709.13	-0.0457154	0.576004	0.861496
AIFM2	ENSG00000042286.14	-0.0795304	0.606079	0.875893
AIFM3	ENSG00000183773.15	0.207495	0.226166	0.654104
AIG1	ENSG00000146416.17	0.181907	0.212973	0.643394
AIM1	ENSG00000112297.14	0.098678	0.418172	0.782971
AIM1L	ENSG00000176092.13	0.033675	0.849482	0.963045
AIM2	ENSG00000163568.14	0.247018	0.133874	0.562637
AIMP1	ENSG00000164022.16	-0.114211	0.146086	0.579418
AIMP2	ENSG00000106305.9	0.0915729	0.447025	0.80133
AIP	ENSG00000110711.9	-0.228201	0.00825333	0.268884
AIRE	ENSG00000160224.16	0.0314281	0.86473	0.968308
AJAP1	ENSG00000196581.10	0.0793294	0.676761	0.904873
AJUBA	ENSG00000129474.15	0.0308821	0.873725	0.971111
AK1	ENSG00000106992.17	-0.162419	0.204413	0.636875
AK2	ENSG00000004455.16	0.102174	0.0924509	0.51122
AK2P2	ENSG00000242272.1	-0.159953	0.40515	1
AK3	ENSG00000147853.16	-0.159654	0.187099	0.621154
AK3P2	ENSG00000250115.2	-0.205084	0.205844	1
AK3P3	ENSG00000230042.1	0.0889852	0.62231	1
AK4	ENSG00000162433.14	-0.0371508	0.836899	0.958602
AK4P1	ENSG00000263535.1	0.021513	0.911623	0.981313
AK4P3	ENSG00000233381.3	-0.227805	0.240749	1
AK4P4	ENSG00000223621.1	-0.0676347	0.717506	1
AK5	ENSG00000154027.18	0.255097	0.189682	0.622311
AK6	ENSG00000085231.13	-0.0113404	0.947023	0.98909
AK7	ENSG00000140057.8	-0.0985909	0.521432	1
AK8	ENSG00000165695.9	-0.0679503	0.710263	1
AK9	ENSG00000155085.15	0.119341	0.358353	0.752877
AKAP1	ENSG00000121057.12	0.0949675	0.256715	0.679139
AKAP10	ENSG00000108599.14	0.0126285	0.86725	0.9688
AKAP11	ENSG00000023516.8	0.102084	0.471196	0.812996
AKAP12	ENSG00000131016.16	-0.258026	0.177903	0.611494
AKAP13	ENSG00000170776.20	0.0598276	0.554737	0.852632
AKAP17A	ENSG00000197976.11	-0.0654543	0.358896	0.753251
AKAP2	ENSG00000241978.9	-0.00309746	0.985639	1
AKAP3	ENSG00000111254.7	-0.0712731	0.71265	0.918588
AKAP5	ENSG00000179841.8	0.0162671	0.93317	0.986173
AKAP6	ENSG00000151320.10	0.131455	0.49769	0.827152
AKAP7	ENSG00000118507.15	0.0704885	0.64071	0.890314
AKAP8	ENSG00000105127.8	-0.0533372	0.435647	0.792773
AKAP8L	ENSG00000011243.17	-0.105118	0.208096	0.6395
AKAP9	ENSG00000127914.16	0.117582	0.292655	0.705512
AKIP1	ENSG00000166452.11	-0.0131419	0.909504	0.980733
AKIRIN1	ENSG00000174574.15	-0.0306925	0.612216	0.878691
AKIRIN1P2	ENSG00000228125.2	-0.0093643	0.956576	1
AKIRIN2	ENSG00000135334.8	-0.0878535	0.313647	0.721314
AKNA	ENSG00000106948.16	0.0398354	0.706149	0.915891
AKR1A1	ENSG00000117448.13	0.0248455	0.819996	0.953181
AKR1B1	ENSG00000085662.13	-0.0551968	0.504086	0.829218
AKR1B1P1	ENSG00000229991.1	-0.00113028	0.99536	0.999702
AKR1B1P2	ENSG00000213452.4	-0.0337275	0.859356	1
AKR1B1P7	ENSG00000266899.2	0.0828882	0.669059	1
AKR1C1	ENSG00000187134.13	-0.00818398	0.96638	0.993392
AKR1C2	ENSG00000151632.17	0.12792	0.509052	0.83123
AKR1C3	ENSG00000196139.13	0.31923	0.0989112	0.522065
AKR1C4	ENSG00000198610.10	0.0455077	0.772469	1
AKR1D1P1	ENSG00000227776.1	-0.207357	0.284313	0.700451
AKR1E2	ENSG00000165568.17	-0.0936363	0.62828	0.885291
AKR7A2	ENSG00000053371.12	-0.0359208	0.603659	0.874806
AKR7A3	ENSG00000162482.4	0.00790772	0.963635	0.992933
AKT1	ENSG00000142208.15	-0.0356407	0.644271	0.892286
AKT1S1	ENSG00000204673.10	-0.065671	0.57128	0.859373
AKT2	ENSG00000105221.16	-0.0383708	0.634015	0.887668
AKT3	ENSG00000117020.16	-0.0174767	0.903028	0.979594
AKTIP	ENSG00000166971.16	-0.0419364	0.788127	0.943542
AL022237.3	ENSG00000234735.1	-0.271385	0.150738	0.583665
AL022344.7	ENSG00000259869.1	0.127942	0.464974	1
AL023806.1	ENSG00000280184.1	-0.056923	0.769231	0.937253
AL122127.25	ENSG00000244620.1	-0.381401	0.0484485	0.413511
AL133245.2	ENSG00000272754.1	-0.0585104	0.725668	1
AL133493.2	ENSG00000233922.2	0.089543	0.637067	0.888776
AL162151.3	ENSG00000234648.1	-0.293896	0.0459101	0.411059
AL356053.1	ENSG00000150076.23	0.0579753	0.762806	0.935468
AL356585.1	ENSG00000279081.1	-0.156325	0.36466	0.757882
AL365181.1	ENSG00000280316.1	-0.0792163	0.679207	0.906032
AL513523.2	ENSG00000279767.1	-0.163237	0.358628	1
AL589743.1	ENSG00000279508.1	-0.559172	0.000488388	0.13672
AL590762.11	ENSG00000213018.2	-0.258364	0.182472	0.616916
AL590762.6	ENSG00000224208.1	-0.152114	0.42933	1
AL772307.1	ENSG00000184961.5	0.0445553	0.818392	0.952286
AL928768.3	ENSG00000253701.2	-0.033878	0.840174	0.959039
ALAD	ENSG00000148218.15	0.0798212	0.385789	0.766575
ALAS1	ENSG00000023330.14	0.0348504	0.747229	0.931328
ALAS2	ENSG00000158578.18	0.207076	0.105356	0.531217
ALB	ENSG00000163631.16	-0.151249	0.298222	1
ALCAM	ENSG00000170017.12	0.121648	0.459437	0.807638
ALDH16A1	ENSG00000161618.9	-0.0770608	0.494377	0.825597
ALDH18A1	ENSG00000059573.8	-0.136096	0.23779	0.664239
ALDH1A1	ENSG00000165092.12	0.497158	0.00144139	0.187827
ALDH1A2	ENSG00000128918.14	0.123039	0.51975	1
ALDH1B1	ENSG00000137124.7	0.102639	0.451867	0.803381
ALDH1L2	ENSG00000136010.13	-0.155704	0.420782	0.78508
ALDH2	ENSG00000111275.12	0.203091	0.188586	0.622311
ALDH3A2	ENSG00000072210.18	0.226782	0.00370541	0.215393
ALDH3B1	ENSG00000006534.15	0.163715	0.276064	0.695182
ALDH3B2	ENSG00000132746.14	0.445278	0.0219147	0.336502
ALDH4A1	ENSG00000159423.16	0.014357	0.926219	0.984769
ALDH5A1	ENSG00000112294.12	-0.0185347	0.906088	0.979888
ALDH6A1	ENSG00000119711.12	0.324802	0.000488687	0.13672
ALDH7A1	ENSG00000164904.16	-0.00830027	0.964829	0.993029
ALDH8A1	ENSG00000118514.13	-0.0189395	0.918581	0.983006
ALDH9A1	ENSG00000143149.12	0.0663451	0.484928	0.818461
ALDOA	ENSG00000149925.17	-0.0202095	0.837723	0.958742
ALDOAP1	ENSG00000242849.2	-0.204431	0.242857	0.666981
ALDOAP2	ENSG00000214297.3	-0.0333636	0.853951	0.964693
ALDOC	ENSG00000109107.13	-0.122117	0.333868	0.734733
ALG1	ENSG00000033011.11	-0.0439713	0.586849	0.866378
ALG10	ENSG00000139133.6	0.279444	0.126997	0.55533
ALG10B	ENSG00000175548.8	0.0813186	0.535402	0.843628
ALG11	ENSG00000253710.2	0.105492	0.512837	0.833202
ALG12	ENSG00000182858.13	0.0379831	0.703698	0.914736
ALG13	ENSG00000101901.11	0.0290646	0.757826	0.933177
ALG14	ENSG00000172339.9	-0.0798008	0.580436	0.863011
ALG1L	ENSG00000189366.9	0.112581	0.558905	0.8547
ALG1L15P	ENSG00000242017.1	-0.207344	0.275137	0.694171
ALG1L2	ENSG00000251287.8	-0.124031	0.502553	0.829007
ALG2	ENSG00000119523.9	-0.0140881	0.870765	0.969752
ALG3	ENSG00000214160.9	0.0550066	0.57372	0.860615
ALG5	ENSG00000120697.8	-0.00807143	0.946719	0.989013
ALG6	ENSG00000088035.15	0.123332	0.305303	0.714998
ALG8	ENSG00000159063.12	0.0364534	0.671327	0.902781
ALG9	ENSG00000086848.14	-0.0994114	0.441264	0.797081
ALKBH1	ENSG00000100601.9	0.0224196	0.873304	0.971004
ALKBH2	ENSG00000189046.10	-0.129106	0.287857	0.703293
ALKBH3	ENSG00000166199.12	-0.144195	0.153761	0.589422
ALKBH4	ENSG00000160993.3	-0.0926629	0.475409	0.814323
ALKBH5	ENSG00000091542.8	-0.163579	0.111904	0.535915
ALKBH6	ENSG00000239382.10	0.069421	0.586997	0.866388
ALKBH7	ENSG00000125652.7	-0.236517	0.121203	0.549739
ALKBH8	ENSG00000137760.14	0.0571063	0.635938	0.887906
ALMS1	ENSG00000116127.17	0.0288331	0.830838	0.95712
ALOX12	ENSG00000108839.11	0.134542	0.481374	0.815819
ALOX12B	ENSG00000179477.9	-0.141532	0.448819	1
ALOX15	ENSG00000161905.12	-0.018499	0.923606	0.984364
ALOX15B	ENSG00000179593.15	0.389931	0.0403713	0.398466
ALOX5	ENSG00000012779.10	0.213317	0.206129	0.63909
ALOX5AP	ENSG00000132965.9	-0.00138156	0.991138	0.998782
ALOXE3	ENSG00000179148.9	-0.0748067	0.651625	1
ALPK1	ENSG00000073331.17	0.0505634	0.652489	0.895467
ALPK2	ENSG00000198796.6	-0.508315	0.00209058	0.202878
ALPK3	ENSG00000136383.6	0.158999	0.389561	0.768301
ALPL	ENSG00000162551.13	-0.290959	0.0399229	0.397778
ALS2	ENSG00000003393.14	-0.00626207	0.959541	0.991812
ALS2CL	ENSG00000178038.16	0.11744	0.536299	0.844188
ALS2CR12	ENSG00000155749.12	0.209039	0.226284	0.654118
ALYREF	ENSG00000183684.7	-0.220987	0.0890966	0.506622
AMACR	ENSG00000242110.7	0.108044	0.578383	0.862649
AMBRA1	ENSG00000110497.14	-0.117978	0.278119	0.697701
AMD1	ENSG00000123505.15	-0.0209165	0.866182	0.968335
AMD1P2	ENSG00000237801.6	0.0116971	0.951518	0.990117
AMDHD1	ENSG00000139344.7	-0.138239	0.47142	0.813048
AMDHD2	ENSG00000162066.14	-0.176956	0.029788	0.364117
AMER1	ENSG00000184675.9	0.208379	0.129785	0.557326
AMFR	ENSG00000159461.14	0.00625709	0.939965	0.987891
AMH	ENSG00000104899.6	0.126265	0.507456	0.830476
AMIGO1	ENSG00000181754.6	-0.175382	0.329961	0.732944
AMIGO2	ENSG00000139211.6	-0.135284	0.413338	0.779449
AMMECR1	ENSG00000101935.9	-0.200024	0.075639	0.482196
AMMECR1L	ENSG00000144233.9	0.107339	0.336798	0.738216
AMN	ENSG00000166126.10	-0.142462	0.424435	0.787594
AMN1	ENSG00000151743.10	-0.0111795	0.933844	0.986237
AMOT	ENSG00000126016.14	0.194248	0.244994	0.669576
AMOTL1	ENSG00000166025.17	0.429423	0.0128927	0.288607
AMPD2	ENSG00000116337.15	0.23271	0.0942072	0.514161
AMPD3	ENSG00000133805.15	0.208437	0.145665	0.579284
AMPH	ENSG00000078053.16	-0.0484656	0.764571	1
AMT	ENSG00000145020.15	0.0537338	0.770154	1
AMY1A	ENSG00000237763.9	-0.0665997	0.630448	0.886528
AMY1B	ENSG00000174876.16	-0.0643284	0.642811	0.891502
AMY1C	ENSG00000187733.6	-0.0668607	0.630883	0.886781
AMY2A	ENSG00000243480.7	0.169754	0.149708	0.582958
AMY2B	ENSG00000240038.6	0.0737462	0.536394	0.844261
AMZ1	ENSG00000174945.13	0.0885143	0.647713	0.894003
AMZ2	ENSG00000196704.11	-0.138242	0.0910221	0.508335
AMZ2P2	ENSG00000219249.2	-0.09001	0.519742	1
ANAPC1	ENSG00000153107.11	-0.0306938	0.727052	0.924391
ANAPC10	ENSG00000164162.12	-0.0836319	0.466985	0.810589
ANAPC10P1	ENSG00000213735.2	-0.144389	0.442111	1
ANAPC11	ENSG00000141552.17	-0.0947112	0.291553	0.705292
ANAPC13	ENSG00000129055.12	-0.169031	0.144477	0.57853
ANAPC15	ENSG00000110200.8	-0.0813256	0.455677	0.805511
ANAPC16	ENSG00000166295.8	-0.132691	0.177752	0.611409
ANAPC2	ENSG00000176248.8	0.0182771	0.800547	0.946126
ANAPC4	ENSG00000053900.10	0.00934912	0.917614	0.98287
ANAPC5	ENSG00000089053.12	0.0256715	0.688325	0.910157
ANAPC7	ENSG00000196510.12	-0.070255	0.576781	0.861921
ANG	ENSG00000214274.9	0.234435	0.228638	0.657013
ANGEL1	ENSG00000013523.9	0.114062	0.383367	0.765099
ANGEL2	ENSG00000174606.13	0.0700065	0.448628	0.801455
ANGPT1	ENSG00000154188.9	0.393127	0.0331658	0.376138
ANGPTL4	ENSG00000167772.11	-0.00835557	0.956217	1
ANGPTL6	ENSG00000130812.10	-0.20373	0.193404	0.626809
ANGPTL7	ENSG00000171819.4	0.0332965	0.835573	1
ANK1	ENSG00000029534.19	-0.00230141	0.988152	0.997685
ANK2	ENSG00000145362.17	0.102712	0.550746	1
ANK3	ENSG00000151150.21	0.216163	0.225394	0.653792
ANKAR	ENSG00000151687.14	0.108419	0.389927	0.768481
ANKDD1A	ENSG00000166839.16	0.234162	0.225479	0.653792
ANKDD1B	ENSG00000189045.13	0.235913	0.218161	0.646051
ANKEF1	ENSG00000132623.15	0.130369	0.486386	0.819769
ANKFY1	ENSG00000185722.16	0.23655	0.0787263	0.487807
ANKH	ENSG00000154122.12	0.0780974	0.498479	0.827152
ANKHD1	ENSG00000131503.20	0.235647	0.0694288	0.470886
ANKHD1-EIF4EBP3	ENSG00000254996.5	0.0142553	0.930439	0.985477
ANKIB1	ENSG00000001629.9	0.097737	0.323413	0.728176
ANKK1	ENSG00000170209.4	0.314926	0.100391	0.523
ANKLE1	ENSG00000160117.14	-0.103915	0.531725	0.841078
ANKLE2	ENSG00000176915.14	-0.0394708	0.608154	0.87652
ANKMY1	ENSG00000144504.15	0.0119392	0.911411	0.981313
ANKMY2	ENSG00000106524.8	0.0200093	0.845685	0.960973
ANKRA2	ENSG00000164331.9	0.069118	0.448051	0.801455
ANKRD10	ENSG00000088448.14	-0.174906	0.0802055	0.489369
ANKRD11	ENSG00000167522.14	0.0264722	0.78185	0.941104
ANKRD12	ENSG00000101745.16	0.0570076	0.631036	0.886851
ANKRD13A	ENSG00000076513.16	0.0579185	0.567244	0.857714
ANKRD13B	ENSG00000198720.12	-0.219741	0.22001	0.648797
ANKRD13C	ENSG00000118454.12	-0.0992838	0.280664	0.698527
ANKRD13D	ENSG00000172932.14	0.0393479	0.675913	0.904519
ANKRD16	ENSG00000134461.15	0.137801	0.322806	0.728176
ANKRD17	ENSG00000132466.17	0.175532	0.216733	0.645007
ANKRD18A	ENSG00000180071.19	0.211091	0.257898	0.679746
ANKRD18B	ENSG00000230453.9	0.28485	0.139518	0.570164
ANKRD20A1	ENSG00000260691.5	-0.0066516	0.966501	0.993392
ANKRD20A2	ENSG00000183148.6	0.000986231	0.994925	0.999702
ANKRD20A3	ENSG00000276203.4	0.00102493	0.99523	0.999702
ANKRD20A4	ENSG00000172014.12	0.0160033	0.924518	0.984455
ANKRD22	ENSG00000152766.5	0.119715	0.537709	0.84486
ANKRD23	ENSG00000163126.14	-0.0311139	0.841824	0.95913
ANKRD24	ENSG00000089847.12	-0.36044	0.047653	0.411999
ANKRD26	ENSG00000107890.16	0.0556881	0.700944	0.913298
ANKRD27	ENSG00000105186.15	0.0724507	0.506341	0.830228
ANKRD28	ENSG00000206560.11	-0.00957659	0.94104	0.987891
ANKRD29	ENSG00000154065.16	0.153962	0.422343	1
ANKRD31	ENSG00000145700.9	-0.00525209	0.978222	0.995888
ANKRD33B	ENSG00000164236.11	0.0765829	0.556876	0.853986
ANKRD34A	ENSG00000272031.2	-0.0645673	0.730258	0.925631
ANKRD34B	ENSG00000189127.7	-0.128088	0.483727	0.817597
ANKRD35	ENSG00000198483.12	-0.0319942	0.86805	0.968974
ANKRD36	ENSG00000135976.16	0.146499	0.353394	0.750045
ANKRD36B	ENSG00000196912.12	0.102905	0.507279	0.830339
ANKRD36C	ENSG00000174501.14	0.231565	0.210224	0.641335
ANKRD37	ENSG00000186352.8	-0.181698	0.229554	0.657996
ANKRD39	ENSG00000213337.8	-0.16581	0.202275	0.635437
ANKRD40	ENSG00000154945.6	-0.0275317	0.802787	0.946362
ANKRD42	ENSG00000137494.13	0.191841	0.0518687	0.424644
ANKRD44	ENSG00000065413.17	0.115578	0.329098	0.732068
ANKRD46	ENSG00000186106.11	0.0649355	0.68203	0.906697
ANKRD49	ENSG00000168876.8	-0.1536	0.138575	0.569753
ANKRD50	ENSG00000151458.11	0.529142	0.00337295	0.213244
ANKRD52	ENSG00000139645.9	0.0328391	0.733931	0.927569
ANKRD53	ENSG00000144031.11	0.00838745	0.964159	1
ANKRD54	ENSG00000100124.13	-0.161903	0.148974	0.582325
ANKRD55	ENSG00000164512.17	0.00354366	0.983617	0.996699
ANKRD6	ENSG00000135299.16	0.0410328	0.768148	0.936931
ANKRD65	ENSG00000235098.8	0.279015	0.0389683	1
ANKRD9	ENSG00000156381.8	-0.027771	0.870438	0.969576
ANKS1A	ENSG00000064999.13	0.114861	0.350205	0.747627
ANKS3	ENSG00000168096.14	-0.121324	0.318965	0.726185
ANKS4B	ENSG00000175311.6	0.0903565	0.524268	1
ANKS6	ENSG00000165138.17	-0.116756	0.378701	0.762484
ANKZF1	ENSG00000163516.13	0.0775289	0.397081	0.771916
ANLN	ENSG00000011426.10	0.366689	0.0586342	0.441016
ANO10	ENSG00000160746.12	0.143638	0.296896	0.708555
ANO5	ENSG00000171714.10	-0.0526644	0.78517	0.942555
ANO6	ENSG00000177119.15	0.252271	0.0672369	0.464034
ANO7	ENSG00000146205.13	0.155857	0.415382	1
ANO8	ENSG00000074855.10	-0.0218929	0.841697	0.95913
ANO9	ENSG00000185101.12	-0.225538	0.137303	0.568009
ANOS1	ENSG00000011201.11	-0.0391402	0.836894	1
ANP32A	ENSG00000140350.15	0.0209799	0.720281	0.92176
ANP32B	ENSG00000136938.8	-0.153861	0.158503	0.595916
ANP32BP3	ENSG00000259461.1	-0.15877	0.397191	1
ANP32C	ENSG00000248546.3	0.0645916	0.69441	0.911708
ANP32D	ENSG00000139223.2	0.0895859	0.625935	0.884242
ANP32E	ENSG00000143401.14	-0.155193	0.0661957	0.460909
ANPEP	ENSG00000166825.13	0.105073	0.58475	0.865341
ANTXR2	ENSG00000163297.16	0.233914	0.119026	0.54801
ANXA1	ENSG00000135046.13	0.136063	0.281719	0.698527
ANXA11	ENSG00000122359.17	-0.0744641	0.314913	0.722102
ANXA2	ENSG00000182718.16	0.0295994	0.81535	0.951566
ANXA2P1	ENSG00000213406.3	0.195665	0.289355	0.703728
ANXA2P2	ENSG00000231991.4	0.139119	0.352849	0.749637
ANXA2P3	ENSG00000216740.2	0.0277194	0.876354	0.971939
ANXA2R	ENSG00000177721.4	-0.304597	0.0374556	0.394109
ANXA3	ENSG00000138772.12	0.294841	0.0510586	0.422144
ANXA4	ENSG00000196975.15	-0.100463	0.42132	0.785439
ANXA5	ENSG00000164111.14	0.121391	0.366722	0.757957
ANXA6	ENSG00000197043.13	-0.134373	0.195305	0.628167
ANXA7	ENSG00000138279.15	-0.00374707	0.97062	0.993786
ANXA8	ENSG00000265190.6	0.0865372	0.594941	0.869806
ANXA8L1	ENSG00000264230.7	0.0255573	0.871464	0.970104
ANXA9	ENSG00000143412.9	0.555806	0.00351597	0.213244
AOAH	ENSG00000136250.11	0.258142	0.0834674	0.496425
AOC1	ENSG00000002726.20	-0.13798	0.347298	1
AOC2	ENSG00000131480.8	-0.143943	0.354236	0.750134
AOC3	ENSG00000131471.6	-0.168194	0.355083	0.750572
AP000281.1	ENSG00000224427.1	-0.118307	0.537152	0.844492
AP000343.1	ENSG00000214526.3	-0.428498	0.025072	0.344859
AP000350.5	ENSG00000273295.1	0.0458741	0.577488	0.862138
AP000350.6	ENSG00000225282.1	-0.185367	0.252777	1
AP000354.2	ENSG00000215464.4	-0.266549	0.141719	0.574645
AP000357.4	ENSG00000224334.1	0.0423649	0.815897	0.951909
AP000436.4	ENSG00000270775.1	-0.424167	0.0176267	0.321476
AP000476.1	ENSG00000237484.5	-0.238758	0.208644	0.64018
AP000580.1	ENSG00000219529.2	-0.0397211	0.830886	0.95712
AP000593.5	ENSG00000228286.3	0.0617943	0.719918	1
AP000593.6	ENSG00000213365.3	-0.378893	0.0428463	1
AP000620.1	ENSG00000255059.1	0.0341283	0.86064	0.966904
AP000654.5	ENSG00000271318.1	0.0744483	0.642012	1
AP000662.9	ENSG00000213592.4	-0.0642703	0.739181	0.928773
AP000769.1	ENSG00000279576.1	-0.0714252	0.609056	1
AP000797.1	ENSG00000244259.1	-0.460638	0.0164495	0.316339
AP000797.2	ENSG00000239600.1	-0.0665216	0.689605	1
AP000866.1	ENSG00000279342.1	0.0702157	0.673381	1
AP000936.1	ENSG00000234268.1	-0.0108301	0.95462	0.990485
AP001046.5	ENSG00000237989.1	-0.12323	0.499549	0.827303
AP001055.6	ENSG00000225331.1	0.0425544	0.802182	0.946318
AP001056.1	ENSG00000237604.1	0.163313	0.294116	0.706241
AP001059.6	ENSG00000278158.1	-0.193552	0.208581	1
AP001059.7	ENSG00000275799.1	-0.0152945	0.937079	0.98743
AP001063.1	ENSG00000260256.1	-0.0689197	0.6478	1
AP001065.15	ENSG00000228709.1	-0.0448985	0.761654	1
AP001257.1	ENSG00000254952.1	0.332054	0.0855545	0.501027
AP001258.4	ENSG00000245571.6	0.0730637	0.623637	0.883813
AP001372.2	ENSG00000254837.2	0.138462	0.407276	0.776527
AP001462.6	ENSG00000269038.1	-0.173426	0.359461	0.753742
AP001505.10	ENSG00000276529.1	-0.192195	0.312897	0.720652
AP001626.1	ENSG00000225431.1	0.297165	0.0345702	1
AP001628.6	ENSG00000225218.1	-0.46538	0.0127918	1
AP002381.2	ENSG00000234751.1	0.101036	0.5747	0.860889
AP003774.4	ENSG00000181908.5	0.322429	0.0495	0.4173
AP003774.6	ENSG00000231680.1	0.453539	0.0137887	0.297487
AP006222.2	ENSG00000228463.9	-0.0546705	0.776731	0.93981
AP006285.2	ENSG00000278919.1	-0.074239	0.702169	0.913889
AP006621.5	ENSG00000255284.1	-0.138717	0.357822	0.752793
AP006621.6	ENSG00000255142.1	-0.0791486	0.677287	0.904873
AP1AR	ENSG00000138660.11	0.206459	0.0461777	0.411568
AP1B1	ENSG00000100280.16	0.122059	0.258697	0.680501
AP1G1	ENSG00000166747.12	0.0130042	0.909231	0.980733
AP1G2	ENSG00000213983.11	-0.0289698	0.698319	0.91259
AP1M1	ENSG00000072958.8	-0.0724109	0.395283	0.771251
AP1M2	ENSG00000129354.11	-0.103962	0.589586	0.867163
AP1S1	ENSG00000106367.13	-0.196927	0.0657177	0.4604
AP1S2	ENSG00000182287.13	0.262152	0.0798751	0.489369
AP1S3	ENSG00000152056.16	0.0829288	0.6515	0.895467
AP2A1	ENSG00000196961.12	0.091327	0.469156	0.811736
AP2A2	ENSG00000183020.13	-0.0166188	0.843889	0.960193
AP2B1	ENSG00000006125.16	-0.0268635	0.776598	0.93981
AP2M1	ENSG00000161203.13	-0.0165335	0.816078	0.951934
AP2S1	ENSG00000042753.11	-0.130514	0.254273	0.676643
AP3B1	ENSG00000132842.13	0.108961	0.424482	0.787594
AP3B2	ENSG00000103723.12	0.209213	0.277199	0.696565
AP3D1	ENSG00000065000.15	0.0391526	0.633157	0.887651
AP3M1	ENSG00000185009.12	0.311554	0.00971961	0.279457
AP3M2	ENSG00000070718.11	-0.0153653	0.92312	0.984309
AP3S1	ENSG00000177879.14	-0.0486919	0.60786	0.87652
AP3S2	ENSG00000157823.16	0.223179	0.0806798	0.491408
AP4B1	ENSG00000134262.12	-0.0329681	0.689878	0.910659
AP4E1	ENSG00000081014.10	0.103892	0.254123	0.676557
AP4M1	ENSG00000221838.9	0.097857	0.373423	0.761299
AP4S1	ENSG00000100478.14	-0.0276542	0.819975	0.953181
AP5B1	ENSG00000254470.2	0.147254	0.371485	0.760699
AP5M1	ENSG00000053770.11	0.157624	0.156508	0.594183
AP5S1	ENSG00000125843.10	0.160842	0.109935	0.534012
AP5Z1	ENSG00000242802.6	-0.0640794	0.478965	0.815018
APAF1	ENSG00000120868.13	0.306819	0.00295738	0.211736
APBA1	ENSG00000107282.7	0.512049	0.00851733	0.27141
APBA2	ENSG00000034053.14	-0.0426515	0.812761	0.950423
APBA3	ENSG00000011132.11	-0.138232	0.183956	0.618373
APBB1	ENSG00000166313.18	-0.135628	0.399818	0.77341
APBB1IP	ENSG00000077420.15	0.0614528	0.442106	0.79763
APBB2	ENSG00000163697.16	-0.124959	0.514484	0.833998
APBB3	ENSG00000113108.18	0.00155511	0.987016	0.997437
APC	ENSG00000134982.16	-0.0171012	0.893378	0.976016
APC2	ENSG00000115266.11	-0.188736	0.317799	1
APCDD1	ENSG00000154856.12	0.323935	0.0907735	0.508335
APEH	ENSG00000164062.12	-0.0148812	0.838311	0.958868
APEX1	ENSG00000100823.11	0.029087	0.772654	0.938758
APEX2	ENSG00000169188.4	0.0611377	0.421985	0.785826
APH1A	ENSG00000117362.12	-0.140492	0.0472885	0.411999
APH1B	ENSG00000138613.13	0.239201	0.0230076	0.337674
API5	ENSG00000166181.12	0.121663	0.107363	0.53304
API5P1	ENSG00000234558.1	0.341468	0.0125012	0.286935
API5P2	ENSG00000213962.2	0.123174	0.52489	0.838438
APIP	ENSG00000149089.12	-0.0832555	0.590012	0.867163
APLF	ENSG00000169621.9	-0.123841	0.43342	0.792248
APLP2	ENSG00000084234.16	0.282507	0.0773357	0.48536
APMAP	ENSG00000101474.11	-0.045838	0.696253	0.911973
APOA1	ENSG00000118137.9	0.0369284	0.845335	1
APOBEC3A	ENSG00000128383.12	0.225123	0.197905	0.631734
APOBEC3B	ENSG00000179750.15	0.257857	0.1083	0.533462
APOBEC3C	ENSG00000244509.3	-0.0914682	0.435988	0.793143
APOBEC3D	ENSG00000243811.7	-0.0809148	0.582411	0.864005
APOBEC3F	ENSG00000128394.16	-0.0137331	0.919515	0.983207
APOBEC3G	ENSG00000239713.7	-0.000752167	0.995916	0.999702
APOBEC3H	ENSG00000100298.15	-0.133053	0.486442	0.819769
APOBR	ENSG00000184730.10	0.148397	0.239555	0.664542
APOD	ENSG00000189058.8	0.145498	0.113522	1
APOE	ENSG00000130203.9	-0.152689	0.369269	1
APOL1	ENSG00000100342.20	-0.0675794	0.518679	0.836086
APOL2	ENSG00000128335.13	0.140431	0.152976	0.587725
APOL3	ENSG00000128284.19	0.00908588	0.930664	0.985477
APOL4	ENSG00000100336.17	0.436496	0.016368	0.316339
APOL6	ENSG00000221963.5	0.0864134	0.47385	0.813895
APOLD1	ENSG00000178878.12	-0.0135346	0.941209	0.987947
APOM	ENSG00000204444.10	-0.160119	0.32814	0.731957
APOO	ENSG00000184831.13	-0.168768	0.189877	0.622311
APOOL	ENSG00000155008.13	0.059345	0.530864	0.840694
APOPT1	ENSG00000256053.7	-0.0823152	0.478841	0.815018
APP	ENSG00000142192.20	0.206122	0.16957	0.604418
APPBP2	ENSG00000062725.9	0.203524	0.0141469	0.300697
APPL1	ENSG00000157500.10	0.12199	0.204114	0.636547
APPL2	ENSG00000136044.11	-0.130063	0.253066	0.676105
APRT	ENSG00000198931.10	-0.203478	0.127459	0.555811
APTR	ENSG00000214293.8	0.00803609	0.959578	0.991812
APTX	ENSG00000137074.18	-0.0136527	0.886064	0.974966
AQP1	ENSG00000240583.10	-0.211952	0.273604	0.692833
AQP10	ENSG00000143595.12	-0.220953	0.241474	0.665995
AQP3	ENSG00000165272.14	-0.0999318	0.556379	0.853806
AQP6	ENSG00000086159.12	-0.365008	0.0374185	1
AQP7	ENSG00000165269.12	-0.244514	0.180447	0.614194
AQP9	ENSG00000103569.9	0.360361	0.0318449	0.371139
AQR	ENSG00000021776.10	0.191468	0.0485813	0.413897
AR	ENSG00000169083.15	-0.176223	0.358182	0.752877
ARAF	ENSG00000078061.12	-0.0410146	0.551962	0.850819
ARAP1	ENSG00000186635.14	0.165748	0.184064	0.618472
ARAP2	ENSG00000047365.11	0.0572513	0.641919	0.890983
ARAP3	ENSG00000120318.15	0.373569	0.0197282	0.326706
ARC	ENSG00000198576.3	-0.164841	0.36041	1
ARCN1	ENSG00000095139.13	0.20338	0.114004	0.538907
AREG	ENSG00000109321.10	-0.39889	0.0242082	0.341843
AREL1	ENSG00000119682.16	0.0945938	0.310976	0.719478
ARF1	ENSG00000143761.14	-0.0577262	0.512479	0.833097
ARF1P2	ENSG00000213137.3	0.00235908	0.990202	0.998697
ARF3	ENSG00000134287.9	0.0603466	0.616225	0.88083
ARF4	ENSG00000168374.10	0.0437129	0.632824	0.887651
ARF4P1	ENSG00000271525.1	-0.0837626	0.659948	1
ARF5	ENSG00000004059.10	-0.0945191	0.356601	0.751667
ARF6	ENSG00000165527.6	-0.243703	0.0184744	0.322741
ARFGAP1	ENSG00000101199.12	-0.0409407	0.557209	0.854152
ARFGAP2	ENSG00000149182.14	-0.0543837	0.365995	0.757957
ARFGAP3	ENSG00000242247.10	0.154296	0.149904	0.583038
ARFGEF1	ENSG00000066777.8	0.196335	0.0607326	0.447873
ARFGEF2	ENSG00000124198.8	0.100973	0.379537	0.762688
ARFIP1	ENSG00000164144.15	-0.0100684	0.94206	0.988198
ARFIP2	ENSG00000132254.12	-0.00816335	0.918805	0.983006
ARFRP1	ENSG00000101246.19	-0.0532185	0.633364	0.887651
ARG1	ENSG00000118520.13	0.304395	0.0664839	0.460977
ARG2	ENSG00000081181.7	0.168839	0.385345	0.766433
ARGLU1	ENSG00000134884.13	0.0244816	0.714781	0.919511
ARHGAP1	ENSG00000175220.11	0.0661039	0.543986	0.847675
ARHGAP10	ENSG00000071205.11	-0.388466	0.00360915	0.215292
ARHGAP11A	ENSG00000198826.10	0.183252	0.268147	0.688181
ARHGAP11B	ENSG00000187951.10	0.0625939	0.580269	0.862859
ARHGAP12	ENSG00000165322.17	-0.00115151	0.991639	0.999031
ARHGAP15	ENSG00000075884.12	-0.161583	0.19426	0.626926
ARHGAP17	ENSG00000140750.16	-0.062918	0.53215	0.841451
ARHGAP18	ENSG00000146376.10	-0.0370913	0.747523	0.931328
ARHGAP19	ENSG00000213390.10	0.00561387	0.92821	0.984815
ARHGAP20	ENSG00000137727.12	-0.23632	0.204597	0.636981
ARHGAP21	ENSG00000107863.17	0.264131	0.0438743	0.407279
ARHGAP22	ENSG00000128805.14	-0.0397441	0.837798	0.958742
ARHGAP23	ENSG00000275832.4	-0.0444835	0.816417	0.951934
ARHGAP24	ENSG00000138639.17	0.0864306	0.606754	0.87634
ARHGAP25	ENSG00000163219.11	-0.113411	0.328047	0.731913
ARHGAP26	ENSG00000145819.15	0.0390675	0.801892	0.946318
ARHGAP27	ENSG00000159314.11	0.143303	0.252966	0.676105
ARHGAP29	ENSG00000137962.12	-0.00572135	0.976198	0.995888
ARHGAP30	ENSG00000186517.13	0.0218259	0.733202	0.927253
ARHGAP31	ENSG00000031081.10	0.169463	0.32905	0.732057
ARHGAP32	ENSG00000134909.18	0.201826	0.21506	0.643981
ARHGAP33	ENSG00000004777.18	0.15354	0.20271	0.635843
ARHGAP35	ENSG00000160007.17	-0.0570513	0.655752	0.896003
ARHGAP39	ENSG00000147799.11	-0.203757	0.291915	0.705292
ARHGAP4	ENSG00000089820.15	-0.0882966	0.273127	0.692357
ARHGAP42	ENSG00000165895.17	0.197263	0.31026	0.718857
ARHGAP44	ENSG00000006740.16	0.473948	0.0013902	1
ARHGAP45	ENSG00000180448.10	-0.0674705	0.4	0.773501
ARHGAP5	ENSG00000100852.12	0.19655	0.169893	0.604521
ARHGAP6	ENSG00000047648.21	0.124758	0.47874	0.815018
ARHGAP8	ENSG00000241484.9	0.211297	0.195758	1
ARHGAP9	ENSG00000123329.17	0.113236	0.357803	0.752793
ARHGDIA	ENSG00000141522.11	-0.224546	0.0243675	0.341899
ARHGDIB	ENSG00000111348.8	-0.135153	0.0527414	0.426002
ARHGEF1	ENSG00000076928.17	-0.137725	0.079396	0.489307
ARHGEF10	ENSG00000104728.15	0.287977	0.127159	1
ARHGEF10L	ENSG00000074964.16	0.235349	0.180274	0.614178
ARHGEF11	ENSG00000132694.18	0.188701	0.253972	0.676324
ARHGEF12	ENSG00000196914.8	0.12562	0.403635	0.775464
ARHGEF16	ENSG00000130762.14	0.0127411	0.930793	1
ARHGEF17	ENSG00000110237.3	0.00634461	0.973277	0.995194
ARHGEF18	ENSG00000104880.17	-0.237886	0.0621847	0.451567
ARHGEF19	ENSG00000142632.16	-0.217449	0.052245	0.425194
ARHGEF2	ENSG00000116584.17	0.0493443	0.496558	0.826907
ARHGEF25	ENSG00000240771.6	-0.105338	0.581336	0.863527
ARHGEF28	ENSG00000214944.9	-0.0709601	0.70857	0.917043
ARHGEF3	ENSG00000163947.11	-0.0471543	0.600907	0.873025
ARHGEF33	ENSG00000214694.10	0.0988051	0.58564	1
ARHGEF35	ENSG00000213214.4	0.0559828	0.73039	0.925631
ARHGEF37	ENSG00000183111.11	-0.114818	0.551334	0.850476
ARHGEF39	ENSG00000137135.17	0.0400925	0.830501	0.957078
ARHGEF4	ENSG00000136002.17	-0.772516	1.36738e-05	0.0234698
ARHGEF40	ENSG00000165801.9	0.170248	0.357842	0.752793
ARHGEF5	ENSG00000050327.14	0.206099	0.199786	0.633965
ARHGEF6	ENSG00000129675.15	0.0931601	0.404708	0.775497
ARHGEF7	ENSG00000102606.17	0.0770254	0.395629	0.771568
ARHGEF9	ENSG00000131089.14	0.00788409	0.940943	0.987891
ARID1A	ENSG00000117713.18	0.075389	0.450828	0.802551
ARID1B	ENSG00000049618.22	-0.0404315	0.739923	0.928773
ARID2	ENSG00000189079.15	-0.00304793	0.983816	0.996708
ARID3A	ENSG00000116017.10	0.158983	0.190071	0.622471
ARID3B	ENSG00000179361.17	-0.0470024	0.581814	0.863798
ARID4A	ENSG00000032219.18	0.0236326	0.854083	0.964693
ARID4B	ENSG00000054267.20	0.0264723	0.823495	0.95458
ARID5A	ENSG00000196843.15	-0.143717	0.156965	0.594938
ARID5B	ENSG00000150347.14	-0.247428	0.128881	0.556453
ARIH1	ENSG00000166233.13	0.0655587	0.463078	0.809171
ARIH2	ENSG00000177479.19	-0.0325761	0.735898	0.927569
ARIH2OS	ENSG00000221883.2	-0.197956	0.189674	0.622311
ARIH2P1	ENSG00000266296.1	0.137953	0.476188	0.814323
ARL1	ENSG00000120805.13	-0.0219353	0.798085	0.94564
ARL10	ENSG00000175414.6	0.115718	0.463059	0.809171
ARL11	ENSG00000152213.3	0.344674	0.0266726	0.352772
ARL13B	ENSG00000169379.15	0.166494	0.158089	0.595097
ARL14EP	ENSG00000152219.4	0.0259442	0.811676	0.950107
ARL15	ENSG00000185305.10	0.158502	0.14167	0.574645
ARL16	ENSG00000214087.8	0.135612	0.40943	0.777838
ARL17A	ENSG00000185829.16	0.115555	0.542197	0.847302
ARL17B	ENSG00000228696.8	-0.048334	0.797215	0.94564
ARL2	ENSG00000213465.7	-0.161587	0.148924	0.582325
ARL2BP	ENSG00000102931.7	-0.0611844	0.392186	0.769778
ARL3	ENSG00000138175.8	0.024339	0.826576	0.955957
ARL4A	ENSG00000122644.12	-0.237555	0.157789	0.595023
ARL4AP2	ENSG00000248780.1	-0.295004	0.113557	0.538425
ARL4C	ENSG00000188042.7	-0.103909	0.390614	0.768706
ARL4D	ENSG00000175906.4	-0.293901	0.128526	0.556399
ARL5A	ENSG00000162980.16	-0.0532653	0.700881	0.913298
ARL5B	ENSG00000165997.4	-0.0874734	0.603929	0.874933
ARL6	ENSG00000113966.9	-0.0272501	0.866334	0.968335
ARL6IP1	ENSG00000170540.14	-0.129295	0.264945	0.685087
ARL6IP1P2	ENSG00000225355.1	0.0253502	0.895717	1
ARL6IP1P3	ENSG00000255014.1	-0.0547341	0.774119	1
ARL6IP4	ENSG00000182196.13	-0.155755	0.418513	0.783203
ARL6IP5	ENSG00000144746.6	0.00064634	0.993081	0.999306
ARL6IP6	ENSG00000177917.10	0.00351226	0.973553	0.995358
ARL8A	ENSG00000143862.7	-0.164921	0.0800052	0.489369
ARL8B	ENSG00000134108.12	0.146963	0.0776759	0.48536
[truncated: 18,485 more rows]

## Sheet: HIV+ vs HIV+AS+
GeneSymbol	GeneID	DESeq2_log2FC	DESeq2_pvalue	DESeq2_fdrpval
[truncated: 19,861 more rows]
