# Supplementary material for: Molecular characterization of atherosclerosis in HIV positive persons
Source: Sci Rep. 2021 Feb 5;11:3232. doi: 10.1038/s41598-021-82429-4 (PMC7865026; doi:10.1038/s41598-021-82429-4)
Supplement: Supplementary file 1 — Supplementary Information. [file 41598_2021_82429_MOESM1_ESM.zip › 41598_2021_82429_MOESM1_ESM.zip/supplemental_11162020/Supplemental Table 6- miRNA Differential Expression.xlsx]

## Sheet: HIV+ vs HIV+AS+
miRNA Name	log2FoldChange	pvalue	padj	VST_count: HIV+	VST_count: HIV+AS+
hsa-miR-144-5p	1.18034	2.10342e-06	0.00122536	12.4176	10.3381
hsa-miR-4732-3p	1.15161	4.03742e-06	0.00122536	6.70127	5.45941
hsa-miR-144-3p	1.01908	4.74284e-05	0.00959634	10.0387	8.2606
hsa-miR-451a	0.941825	0.00013564	0.0186537	15.7805	14.0901
hsa-miR-486-3p/486-5p	0.882916	0.000184386	0.0186537	20.7283	19.5415
hsa-miR-182-5p	0.861101	0.000534229	0.0463253	14.9354	13.6758
hsa-miR-183-5p	0.855569	0.000703782	0.0488515	10.2621	8.88207
hsa-miR-548d-5p	0.661276	0.000980314	0.0495876	6.36551	5.97523
hsa-miR-548f-5p	0.548293	0.000174592	0.0186537	7.75065	7.29146
hsa-miR-1301-3p	-0.370637	0.000885283	0.0488515	8.65101	8.99979
hsa-miR-124-3p	-0.7038	0.000805951	0.0488515	4.94549	6.4294
hsa-miR-34a-5p	-0.765284	0.0008835	0.0488515	7.46929	8.31828
