# Supplementary material for: Molecular characterization of atherosclerosis in HIV positive persons
Source: Sci Rep. 2021 Feb 5;11:3232. doi: 10.1038/s41598-021-82429-4 (PMC7865026; doi:10.1038/s41598-021-82429-4)
Supplement: Supplementary file 1 — Supplementary Information. [file 41598_2021_82429_MOESM1_ESM.zip › 41598_2021_82429_MOESM1_ESM.zip/supplemental_11162020/Supplemental Table 9- Centralities_xmWAS_HIV_AS.xlsx]

## Sheet: Sheet2
Normalized eigenvector centralities from xmWAS.
NA represents a gene that was not included in the network for a particular group (or either in the case of the difference)
Gene Names	Combined	HIV Group	HIV+AS Group	Difference Between HIV and HIV+AS groups
EML6	0.001	NA	NA	NA
PLIN5	0	0.085	NA	NA
FAM174B	0	NA	NA	NA
TAF4B	0.002	NA	NA	NA
PRTG	0.003	NA	NA	NA
NRCAM	0.476	NA	0.156	NA
SCN5A	0	0	NA	NA
RNF208	0	0	NA	NA
L1CAM	0.001	NA	0.003	NA
LEF1	0.029	0.052	NA	NA
PRC1	0	0.076	0.021	0.055
KIAA1549	0	NA	NA	NA
ZEB1	0.026	0.053	NA	NA
AMIGO1	0.37	NA	NA	NA
DOCK9	0.025	0.111	0.386	0.275
GK5	0	NA	NA	NA
CYB5A	0.003	0	NA	NA
TDRP	0	NA	0	NA
SLC16A13	0.003	0	0.001	0.001
HTRA3	0	NA	0	NA
TP73	0.416	NA	0.477	NA
DOCK3	0.426	NA	0.206	NA
RNF169	0	0.125	0.002	0.123
TFRC	0	0.011	0.018	0.007
NMT2	0.021	0.011	NA	NA
TCF7	0.467	0.05	NA	NA
CENPM	0	0.003	NA	NA
ZNF280B	0.002	NA	NA	NA
ECM1	0.002	0	NA	NA
RAB23	0.001	NA	NA	NA
CD27	0.03	NA	0	NA
RECK	0.025	0.051	NA	NA
RAB34	0.541	NA	0.429	NA
KLHL3	0.477	NA	NA	NA
FHDC1	0.44	NA	0.421	NA
HOMER2	0.371	NA	0.457	NA
GLIS3	0.027	NA	NA	NA
BCL11A	0.003	NA	NA	NA
SPEG	0.555	NA	0.182	NA
CCNT1	0	0.058	NA	NA
RBL2	0.021	0.137	NA	NA
SLC25A39	0	NA	0	NA
CIT	0	NA	NA	NA
BRSK1	0.131	0	NA	NA
BHLHE40	0	NA	0.002	NA
KL	0	0	0	0
TNFSF4	0	0.006	0	0.006
ASIC1	0.487	NA	0.18	NA
CALML4	0	NA	NA	NA
NPTX1	0	NA	NA	NA
ATXN1	0	0.027	0.002	0.025
BCL11B	0.157	NA	NA	NA
LRRC70	0.004	NA	0	NA
ERLIN1	0	NA	0	NA
CAMSAP3	0.002	NA	NA	NA
C2orf42	0.003	0	NA	NA
GPHN	0.025	0.077	NA	NA
RPGRIP1L	0.395	NA	0.357	NA
CREBRF	0	0.093	NA	NA
PXDNL	0.445	0.07	NA	NA
ABHD6	0.002	NA	NA	NA
SAMD12	0.451	NA	0.416	NA
MORC4	0.023	0.026	NA	NA
PRRT3	0.422	NA	NA	NA
DIRAS1	0.002	NA	NA	NA
ZSWIM4	0.237	NA	NA	NA
MTSS1L	0.027	0	0.288	0.288
FBXW7	0	0.084	NA	NA
ZNF275	0.354	NA	NA	NA
FAM188A	0	0.006	NA	NA
IGSF9	0.208	NA	NA	NA
GXYLT1	0	0.094	NA	NA
ZNF449	0	0	0	0
L3MBTL1	0	NA	NA	NA
CASK	0.395	0.047	NA	NA
CD96	0.247	NA	0.103	NA
KLF3	0	0.028	NA	NA
AP4S1	0.026	NA	NA	NA
PTPRN2	0.475	NA	0.154	NA
TMEM120B	0	NA	NA	NA
ORAI3	0.002	0	NA	NA
CELSR1	0.322	NA	0.255	NA
PPIL1	0.026	NA	0	NA
SATB1	0.473	0.051	0.182	0.131
PCDH9	0.003	NA	NA	NA
FOXO1	0.024	0.07	NA	NA
ABLIM1	0.435	0.048	0.156	0.108
RDH10	0	NA	0	NA
EPB41L1	0	NA	0.054	NA
CAMTA1	0.004	NA	NA	NA
LONRF1	0.024	NA	NA	NA
FOXP1	0.432	NA	0.154	NA
ITPR3	0.382	0.01	NA	NA
TSGA10	0	NA	NA	NA
CELSR2	0	NA	NA	NA
IRF2BPL	0.274	NA	NA	NA
ZNF236	0.322	0.014	NA	NA
AFF2	0	0.017	NA	NA
SFRP5	0.467	0	NA	NA
CORO2B	0.003	NA	NA	NA
ROR2	0	NA	NA	NA
EZH2	0	0.018	NA	NA
IFRD1	0	0.075	NA	NA
DNMT3A	0.483	0.054	0.417	0.363
KLHL15	0	0.074	NA	NA
NME4	0.412	NA	NA	NA
EPT1	0	0.091	0	0.091
PCDHGB6	0	NA	NA	NA
SNTB2	0	0.01	0.002	0.008
DGKE	0	NA	NA	NA
PGAP2	0.029	NA	0	NA
YOD1	0	0.076	NA	NA
SYNGAP1	0.021	0.056	0.392	0.336
PLCG1	0.449	0	0.129	0.129
PSIP1	0.028	0.07	NA	NA
MEF2D	0	0.007	0.021	0.014
NRIP3	0.25	0.05	0.22	0.17
ATAT1	0	NA	0	NA
SPOCK3	0	0	0.02	0.02
GLTSCR1	0.106	0	0.182	0.182
TGIF2	0.003	0	0	0
DCAF16	0.203	0.011	0.373	0.362
NAP1L1	0.028	NA	0	NA
NPM1	0.031	0.08	0	0.08
DSTYK	0.136	0.007	0.234	0.227
PRDM15	0.252	NA	0.434	NA
UXS1	0.029	NA	NA	NA
KDM3A	0	0.034	NA	NA
SLC15A4	0	NA	0	NA
ACBD5	0	0.077	NA	NA
PNPLA4	0.001	0	NA	NA
ITPKB	0.021	0.004	NA	NA
CADM1	0	NA	0	NA
RERE	0.372	0.037	0.45	0.413
KDM6B	0.08	0.117	0.121	0.00399999999999999
CEP170B	0.021	NA	0.16	NA
ZC3HAV1	0.429	0.061	0.412	0.351
TTC3	0.022	0.049	NA	NA
AHDC1	0.402	0.007	NA	NA
NOMO2	0	0.002	0.029	0.027
MARCKSL1	0.025	NA	NA	NA
RASSF8	0	0.002	NA	NA
ARHGAP17	0.002	NA	NA	NA
LRRC8C	0.22	NA	NA	NA
USP30	0	NA	NA	NA
BACE2	0.002	NA	NA	NA
VEGFA	0	0.074	0.018	0.056
EREG	0	0.067	NA	NA
ZFP30	0.002	NA	0	NA
NFATC1	0.449	NA	NA	NA
TNFAIP8	0.029	0.037	0	0.037
ATG16L2	0	NA	0.003	NA
ATP9A	0	0	NA	NA
SREK1IP1	0	0	NA	NA
ABI2	0.001	0.013	NA	NA
WDR81	0	NA	NA	NA
ZBTB4	0.334	0.006	NA	NA
LPIN1	0.165	NA	0.378	NA
EPM2A	0.001	NA	NA	NA
ABTB1	0	NA	NA	NA
HADH	0.029	0.134	NA	NA
UBFD1	0	NA	0.001	NA
SGSM2	0.394	0	0.422	0.422
RNF144A	0.473	NA	0.425	NA
HSD17B10	0.003	NA	NA	NA
EZR	0.212	NA	0.418	NA
JADE2	0.392	NA	NA	NA
ZDHHC16	0	NA	NA	NA
UNC119B	0.023	NA	NA	NA
KCTD5	0.002	NA	NA	NA
FAM107B	0.026	NA	NA	NA
STK35	0	0.01	NA	NA
SS18L1	0	NA	NA	NA
GATA6	0	NA	NA	NA
EBF1	0.002	NA	NA	NA
PLEKHG7	0.023	NA	NA	NA
LRFN2	0	NA	NA	NA
GZF1	0	0.069	NA	NA
FLNC	0	0	NA	NA
DOK6	0.033	0.048	NA	NA
EML5	0.026	0.002	NA	NA
CACHD1	0.209	NA	NA	NA
CXCR5	0.003	NA	NA	NA
CNN3	0.022	NA	NA	NA
NBEA	0.504	NA	0.43	NA
DCBLD2	0.303	NA	NA	NA
NRG1	0.002	NA	NA	NA
NIPAL4	0.002	NA	NA	NA
GPR183	0.026	0.07	NA	NA
PNOC	0.003	NA	NA	NA
LIMCH1	0	0	NA	NA
PTX3	0.37	NA	0.476	NA
BEX3	0.027	NA	NA	NA
FAM134B	0.025	0.058	0	0.058
CD79B	0.003	NA	NA	NA
TSPAN18	0.021	0.027	NA	NA
PCDHGB7	0	0.067	NA	NA
ADD2	0.015	NA	NA	NA
SOX5	0.054	0.039	NA	NA
RGS16	0.366	NA	NA	NA
TMEM130	0	0	NA	NA
DKK2	0.004	NA	NA	NA
IL2RA	0.024	NA	NA	NA
NR3C2	0.025	NA	NA	NA
PLAG1	0.244	0.062	NA	NA
SOBP	0.002	NA	NA	NA
E2F5	0.003	NA	NA	NA
ADGRB3	0.003	NA	NA	NA
NDRG4	0.027	0	0.036	0.036
AIF1L	0.522	0	0.437	0.437
PMEPA1	0.003	NA	NA	NA
NRN1	0.003	NA	0	NA
KIAA0101	0	0.007	NA	NA
SFRP1	0	NA	NA	NA
USP6	0	NA	0	NA
SLCO2B1	0	NA	NA	NA
TMCC3	0	NA	0.002	NA
SPRED1	0.028	0.047	NA	NA
TMSB4Y	0	0	NA	NA
LIF	0.438	NA	0.466	NA
MTUS2	0	0	0.003	0.003
CAND2	0.446	NA	NA	NA
RAP1GAP	0.299	NA	0.155	NA
NECTIN1	0.001	0.024	NA	NA
KLHL29	0.46	0	0.415	0.415
RTN4RL1	0.002	NA	NA	NA
COL5A1	0	NA	NA	NA
PPP2R3A	0	NA	NA	NA
FAM81A	0.003	0	0	0
MECOM	0	NA	0.001	NA
FOSL2	0	0.009	NA	NA
GFOD1	0	NA	NA	NA
PARD3	0.003	NA	NA	NA
SLC22A16	0.468	0.122	0.48	0.358
CHIT1	0.001	NA	NA	NA
KRT8	0	NA	0	NA
OBSCN	0.39	0.05	NA	NA
RBPMS	0	NA	NA	NA
GLIS2	0	0	NA	NA
SLC18A2	0.184	NA	NA	NA
RAB43	0.339	0.047	NA	NA
COL1A1	0	0	NA	NA
MAP7D2	0	NA	0	NA
PLEKHH2	0	NA	NA	NA
LTBP2	0	NA	NA	NA
PALLD	0	NA	NA	NA
AXL	0	NA	NA	NA
HS3ST1	0.003	NA	NA	NA
EPHB4	0.512	NA	NA	NA
SH3PXD2A	0.416	NA	0.452	NA
SHE	0.477	NA	0.154	NA
CCND1	0.003	NA	0	NA
CAPN5	0.427	0.044	NA	NA
IGF1R	0.021	NA	NA	NA
CPEB2	0	0.133	NA	NA
CIDEC	0	0	NA	NA
GALNT14	0	NA	NA	NA
MPPED2	0.375	NA	0.154	NA
ADAMTS17	0.024	NA	NA	NA
VASH1	0	0.121	NA	NA
SLC7A8	0.002	NA	NA	NA
EXO1	0	0.05	NA	NA
SCN3A	0.002	NA	NA	NA
OLFM4	0.001	NA	NA	NA
SNPH	0.363	NA	NA	NA
NET1	0.025	0.134	NA	NA
PTPRM	0	NA	0	NA
TMEM132E	0.003	0	0	0
DHCR24	0	NA	0	NA
CPNE5	0.002	NA	NA	NA
RCAN3	0.028	0.049	NA	NA
SOX9	0	0	0.001	0.001
RNF157	0.445	NA	NA	NA
C10orf2	0.002	0	NA	NA
ENAH	0.003	0	NA	NA
FRMD4A	0	NA	NA	NA
EGF	0	0.713	NA	NA
IL-13	0	1	0.42	0.58
IL-15	0.995	0.23	0.98	0.75
IL-17A	0.95	0	0.992	0.992
IL-1RA	0	0.965	0.529	0.436
IL-1b	1	0.1	0.971	0.871
IL-2	0.954	0.017	1	0.983
IL-3	0.002	0.701	NA	NA
IL-5	0	0.997	0.287	0.71
IL-6	0.112	0	0.876	0.876
IL-7	0.831	0.005	0.913	0.908
IL-8	0	0.836	NA	NA
MIP-1a	0.993	0.267	1	0.733
MIP-1b	0.644	0.006	0.636	0.63
TNFa	0.545	NA	0.246	NA
TNFb	0	0.973	0.402	0.571
VEGF	0.984	0.001	0.953	0.952
G-CSF	0.929	NA	0.997	NA
GM-CSF	0.978	0.032	0.921	0.889
IFNa2	0.939	0.113	0.916	0.803
IFNg	0.946	0	1	1
IL-10	0.952	0.285	0.911	0.626
IL-12(p40)	0.987	0.314	0.955	0.641
IL-12(p70)	0.022	0	0.394	0.394
hsa-miR-144-5p	0	0.945	0.005	0.94
hsa-miR-548f-5p	0	0	0	0
hsa-miR-4732-3p	0	0.607	0.006	0.601
hsa-miR-144-3p	0	0.743	0.014	0.729
hsa-miR-124-3p	0.004	0	NA	NA
hsa-miR-451a	0	0.924	0.004	0.92
hsa-miR-486-3p/486-5p	0.006	0.63	0.03	0.6
hsa-miR-182-5p	0.009	0.911	0.002	0.909
hsa-miR-183-5p	0.007	0.883	0.004	0.879
hsa-miR-4732-5p	0	0.001	0.008	0.007
RIMBP2		0	NA	NA
DMXL2		0.05	0.002	0.048
PLCB4		0	NA	NA
MBLAC2		0	NA	NA
SPATS2L		0	NA	NA
FAM57A		0	NA	NA
ARID5B		0.011	0	0.011
KIAA1549L		0	NA	NA
PAPSS1		0.038	NA	NA
BAG4		0.051	NA	NA
TOPORS		0.07	NA	NA
LATS1		0.051	NA	NA
SP1		0	0	0
AZIN1		0.147	NA	NA
GOLPH3L		0	0.001	0.001
PELI3		0.136	NA	NA
AREG		0	0	0
SERTAD2		0.074	NA	NA
ZMPSTE24		0	0.001	0.001
CCNJ		0.129	NA	NA
FBXO10		0	NA	NA
ATP13A3		0.118	NA	NA
KIAA0232		0.158	0.029	0.129
TMEM38B		0.05	NA	NA
SLC7A1		0.147	0.154	0.00700000000000001
SPTBN1		0.098	0.403	0.305
TWF1		0.034	0	0.034
PARD6B		0	NA	NA
PRR14L		0.12	0.029	0.091
PAPSS2		0.153	0.021	0.132
NGFR		0	0.001	0.001
IQGAP1		0.099	NA	NA
BAZ2B		0	NA	NA
PKN2		0.136	NA	NA
HIVEP2		0.132	0.386	0.254
MCTP1		0.027	0.002	0.025
PCBP4		0	NA	NA
SEZ6L		0.119	NA	NA
ERLIN2		0	0.002	0.002
SOCS6		0	NA	NA
PLAGL2		0.099	0.056	0.043
CCDC50		0.029	0.002	0.027
HMGXB4		0.069	NA	NA
TMEM246		0	NA	NA
MMD		0.004	NA	NA
AHCYL1		0.048	0	0.048
KIF2A		0.133	NA	NA
MAGT1		0.123	NA	NA
TRIP10		0	NA	NA
BBX		0.05	NA	NA
NUP58		0	0	0
HIPK2		0.143	NA	NA
DHRS13		0	NA	NA
ZBED9		0.071	NA	NA
FAM217B		0	NA	NA
UBR3		0.089	NA	NA
PTBP2		0	NA	NA
ADGRL1		0	NA	NA
TMPO		0.091	NA	NA
MOB1B		0.1	0.002	0.098
MARCH5		0.133	NA	NA
TUB		0	NA	NA
DCTN4		0.122	NA	NA
OPHN1		0.13	NA	NA
DCP1A		0.121	NA	NA
GRHL1		0.057	NA	NA
CYB561		0	NA	NA
ENPP4		0.007	NA	NA
DLG4		0.05	NA	NA
TMEM170B		0.128	0.002	0.126
MBNL2		0.075	NA	NA
NUFIP2		0.124	NA	NA
TNFAIP3		0.004	NA	NA
SLC7A6		0.087	NA	NA
CCDC92		0	0	0
BCLAF1		0.145	NA	NA
VANGL2		0	NA	NA
PKP4		0.047	NA	NA
CCNYL1		0.118	NA	NA
IREB2		0.099	0	0.099
DAAM1		0.061	NA	NA
ARFGEF2		0.069	0.01	0.059
USP1		0.042	NA	NA
EBF4		0	NA	NA
RGS6		0	NA	NA
FAM222A		0	0	0
ACKR3		0	NA	NA
PLXNB2		0.017	0.021	0.004
SLC2A8		0	NA	NA
SLC43A2		0.037	0.003	0.034
HLF		0.13	NA	NA
ZBTB37		0.089	NA	NA
SPAST		0.07	NA	NA
TMEM33		0	NA	NA
ADD3		0.062	NA	NA
TCF7L2		0.052	NA	NA
PDZD4		0	0	0
SOS2		0.144	NA	NA
FAM76B		0.136	NA	NA
SLC2A3		0.01	0.055	0.045
CUL5		0.067	NA	NA
ZNF213		0	NA	NA
ARHGAP32		0.039	NA	NA
MAP9		0.13	0	0.13
TET2		0.1	0.031	0.069
PPP1R9A		0.04	0.154	0.114
PPM1F		0.051	0.002	0.049
FNDC3B		0.061	0.032	0.029
CDK12		0.135	0.01	0.125
SLC29A1		0.068	NA	NA
PPP2CB		0.067	NA	NA
RORA		0.002	NA	NA
PRPS2		0.048	NA	NA
CPNE8		0	0.002	0.002
IFI35		0	NA	NA
TAB2		0.139	NA	NA
ZNF436		0	NA	NA
SNTA1		0	NA	NA
TTBK2		0.146	0.018	0.128
ITFG1		0.037	NA	NA
ZBTB41		0.057	NA	NA
SPTSSA		0.037	NA	NA
VPS37A		0	NA	NA
PPP1R13B		0	NA	NA
BCL6		0	0.058	0.058
BAZ1A		0	NA	NA
RCOR1		0.038	0.021	0.017
NHLRC3		0.05	NA	NA
RNF2		0	NA	NA
RAB9B		0.075	NA	NA
ESCO1		0.065	NA	NA
SMARCA5		0	NA	NA
JAG2		0	NA	NA
PPFIA4		0.014	0.001	0.013
MEF2A		0	0.032	0.032
ZMYND19		0	NA	NA
SLC30A7		0.068	NA	NA
RPS6KA3		0.137	NA	NA
HELZ		0.051	NA	NA
TEX2		0.037	NA	NA
BTBD11		0.145	NA	NA
SSBP2		0.05	NA	NA
PRLR		0	0.002	0.002
FAM126A		0	0	0
NAV1		0.033	NA	NA
PICALM		0.06	NA	NA
CD164		0.097	NA	NA
MAP3K2		0.111	NA	NA
SHISA9		0	NA	NA
ATXN1L		0.093	NA	NA
CLTC		0	NA	NA
PHLDB1		0	NA	NA
NR1D2		0.007	NA	NA
B4GALT6		0	NA	NA
KANSL1L		0.101	NA	NA
RAVER2		0	NA	NA
ULK3		0	NA	NA
ICA1		0	NA	NA
ARID2		0.122	NA	NA
PET117		0	NA	NA
CTF1		0	0.001	0.001
GPALPP1		0.063	NA	NA
ZBTB39		0.027	NA	NA
NACC2		0.049	0.003	0.046
ZNF609		0.14	0.15	0.00999999999999998
CLOCK		0.14	0.054	0.086
USP13		0.014	NA	NA
REV3L		0.138	NA	NA
CLUAP1		0.008	NA	NA
FAM212B		0.125	0.002	0.123
CSNK1E		0	NA	NA
RNF38		0.149	0.046	0.103
PIGN		0	NA	NA
ACVR1B		0.027	0.002	0.025
GMFB		0.086	NA	NA
NCOA7		0.057	NA	NA
FBXW11		0.077	NA	NA
BCAS2		0.007	NA	NA
WNK1		0.139	NA	NA
DBP		0	NA	NA
SLAIN2		0.117	NA	NA
PRPF4B		0.109	NA	NA
BTF3L4		0	NA	NA
SLC25A36		0.089	NA	NA
NOL4L		0	NA	NA
GNAQ		0.049	NA	NA
FAM199X		0.111	NA	NA
LRRC58		0.114	NA	NA
JMY		0.081	0	0.081
IQGAP2		0.126	NA	NA
CLIC4		0	NA	NA
COPS2		0.132	NA	NA
ABHD17A		0	0	0
PLEKHA8		0.097	NA	NA
ZNF697		0	0.003	0.003
TRAM1		0.05	NA	NA
E2F2		0	0.002	0.002
CAMKK2		0.048	0.003	0.045
MTMR6		0.098	NA	NA
UHMK1		0.041	NA	NA
TPM1		0	0	0
SCLT1		0.073	NA	NA
SRC		0	NA	NA
CHD6		0.14	NA	NA
TNKS2		0.125	NA	NA
ACADSB		0.144	NA	NA
RNF41		0	NA	NA
CANX		0.099	0.002	0.097
RAPGEF2		0.126	NA	NA
HDX		0	NA	NA
RTN3		0.038	0.002	0.036
IPO7		0.087	NA	NA
TP53INP1		0.141	NA	NA
CHMP2B		0.088	NA	NA
SAMD4A		0	0.002	0.002
PROX1		0	NA	NA
ARID4B		0.113	NA	NA
ARHGAP5		0.111	NA	NA
FAM46A		0.041	0.002	0.039
CPEB1		0	NA	NA
GPAM		0.116	NA	NA
KLHL2		0.093	NA	NA
PEA15		0.051	0.002	0.049
RASL10B		0	NA	NA
SENP1		0.106	NA	NA
BTAF1		0.147	NA	NA
RGS3		0	0	0
SORL1		0.112	NA	NA
FOXP2		0	0	0
BICD2		0.058	0.002	0.056
RASA1		0.142	NA	NA
CUX1		0.072	0.058	0.014
GID4		0.117	NA	NA
PRRG4		0	0.003	0.003
HMCN1		0	NA	NA
SCAPER		0.132	NA	NA
PRDX2		0	0	0
NDUFC2		0	NA	NA
KIF1B		0.108	0.056	0.052
ZNF615		0	NA	NA
E2F6		0.102	NA	NA
RGS5		0.017	NA	NA
PIK3R1		0.011	0	0.011
CCDC6		0.044	NA	NA
NUS1		0.118	NA	NA
ELK3		0.14	NA	NA
ADAMTSL4		0	0.002	0.002
KMT2D		0	NA	NA
PHF13		0	NA	NA
RAI14		0	NA	NA
SUV39H1		0	NA	NA
ARHGAP21		0.155	0.002	0.153
WDR44		0	NA	NA
ZBTB43		0.062	NA	NA
MPZL1		0.05	0.002	0.048
DNAJC16		0	NA	NA
TRIM39		0	NA	NA
KIAA1147		0.124	NA	NA
TMEM257		0	0	0
JAG1		0	0.018	0.018
VTA1		0	0.001	0.001
SSH2		0.121	NA	NA
SRBD1		0.028	NA	NA
SAMD10		0	0	0
BMF		0.104	0.002	0.102
NCOA1		0.145	NA	NA
SYNCRIP		0.01	NA	NA
NR2C2		0.124	NA	NA
ANKIB1		0.049	NA	NA
PLXNC1		0	0.002	0.002
PPP1R15B		0.129	0.014	0.115
TGIF1		0	NA	NA
MARVELD1		0.059	0.003	0.056
CHD1		0.131	NA	NA
RICTOR		0.086	NA	NA
UBL3		0.138	NA	NA
SNX16		0.093	NA	NA
CAMSAP2		0.105	NA	NA
ING3		0	NA	NA
SYP		0	NA	NA
CLINT1		0.049	NA	NA
YPEL4		0	NA	NA
CHSY1		0	0	0
SS18L2		0	NA	NA
C1orf116		0.001	NA	NA
FAM127B		0	NA	NA
LONRF2		0	0.001	0.001
HAT1		0.071	NA	NA
BIRC6		0	NA	NA
SNN		0.14	0.018	0.122
ACTR3		0	NA	NA
SV2A		0	NA	NA
ATF7		0.1	NA	NA
SMAD5		0.021	0.001	0.02
HDAC9		0	NA	NA
RAB11FIP2		0.135	NA	NA
TROVE2		0.086	NA	NA
ANKRD44		0.104	NA	NA
CASC4		0.128	NA	NA
ZFP3		0	NA	NA
MED13		0.076	NA	NA
NAB1		0.127	NA	NA
MCMBP		0.049	0	0.049
DCAF12		0	0.001	0.001
SFXN5		0.027	0.021	0.006
PTBP3		0.139	NA	NA
AMMECR1		0.01	0	0.01
MPP1		0.049	NA	NA
GPD2		0	0.002	0.002
STYX		0.113	NA	NA
SMCO4		0	NA	NA
PLD1		0	0.003	0.003
PABPN1		0	NA	NA
MAP1LC3A		0	NA	NA
FKBP15		0	0.003	0.003
XYLT1		0.11	0.01	0.1
PRRC2C		0.119	NA	NA
KIAA0430		0.049	0.046	0.003
PRKG1		0	NA	NA
RFX5		0	NA	NA
KDM1B		0.077	0.013	0.064
PLA2G6		0	NA	NA
TBCCD1		0.103	NA	NA
STT3B		0.093	NA	NA
QSOX1		0.049	0.002	0.047
AP3M1		0	NA	NA
EVI5		0.05	0.002	0.048
UBE4A		0	NA	NA
FRYL		0.049	NA	NA
ICK		0.02	NA	NA
MAP4K5		0.068	0	0.068
CCNY		0.127	0.02	0.107
RASSF3		0	NA	NA
ATP8A1		0.007	NA	NA
FOXO3		0.156	0.032	0.124
ZFYVE26		0	NA	NA
CDC14B		0	NA	NA
MGA		0	NA	NA
KIAA0355		0.07	0.325	0.255
SDC2		0	NA	NA
MAP3K10		0	NA	NA
TMEM50B		0	NA	NA
TTC14		0.122	NA	NA
CBX7		0	0	0
ICE2		0.103	NA	NA
NFIC		0.11	0.021	0.089
SLC31A2		0	NA	NA
TMED5		0	0.002	0.002
SH3BGRL2		0	0	0
SPTLC2		0	0.003	0.003
OSBPL7		0	NA	NA
SLC39A13		0	NA	NA
FA2H		0	NA	NA
FAM120A		0.111	0.02	0.091
DDIT4		0	0	0
KAT6B		0.083	0.231	0.148
PAG1		0.144	0.368	0.224
RNF213		0	NA	NA
ANXA7		0.127	0.029	0.098
ZFP36L1		0	0.057	0.057
MVB12B		0	NA	NA
PHC3		0.116	NA	NA
MGAT4A		0	0	0
ATP2B2		0	NA	NA
GEMIN5		0	NA	NA
AMD1		0.093	NA	NA
DHX33		0.037	NA	NA
ST8SIA1		0	NA	NA
FGD6		0.098	0.032	0.066
STAM2		0	NA	NA
EXOC4		0	NA	NA
FAM193B		0	NA	NA
ZNF664		0.142	NA	NA
PTP4A1		0.075	0	0.075
KLC2		0	0	0
LPCAT3		0	0	0
GRINA		0.017	0.002	0.015
MAFG		0.038	0.029	0.009
GIMAP2		0	0	0
ANTXR2		0.048	NA	NA
FCHSD2		0.019	NA	NA
FAM98A		0	NA	NA
ZC3H15		0.135	NA	NA
ZNF507		0.024	NA	NA
HECTD4		0	NA	NA
CYP1B1		0	NA	NA
TRAPPC8		0.134	NA	NA
TBC1D1		0.048	0.046	0.002
ST6GALNAC6		0	NA	NA
USP9X		0	NA	NA
AEBP2		0.156	NA	NA
MYADM		0.083	0.021	0.062
EIF4G1		0	NA	NA
NF1		0.051	NA	NA
RNF125		0.011	NA	NA
YME1L1		0.097	NA	NA
TAF5		0	NA	NA
XPO4		0.138	NA	NA
SPEN		0.141	0.055	0.086
PHF20L1		0.121	NA	NA
TUBB1		0.007	NA	NA
KIF13A		0.076	0.002	0.074
MTURN		0	NA	NA
ZNF710		0	0.02	0.02
WHSC1L1		0.139	NA	NA
DDX20		0.075	NA	NA
ERCC6		0	NA	NA
PTPN11		0.11	NA	NA
AGO4		0.047	0.003	0.044
RSPO4		0	NA	NA
IPO8		0.132	NA	NA
ZNF148		0.124	NA	NA
ZEB2		0.073	0.002	0.071
RALGDS		0	NA	NA
RSBN1		0.128	NA	NA
AGPS		0.115	NA	NA
ANKRD12		0.124	NA	NA
PLA2G12A		0.151	0	0.151
SRSF10		0.134	0	0.134
CLCN3		0	NA	NA
USP25		0.029	NA	NA
FUT8		0.129	NA	NA
TECPR2		0	0.003	0.003
ZRANB2		0.124	NA	NA
SHTN1		0.047	0.003	0.044
VAMP2		0	0	0
ST6GALNAC3		0	NA	NA
LRRC57		0.083	NA	NA
BBC3		0	NA	NA
SFT2D1		0.064	NA	NA
BTBD7		0.118	0.046	0.072
ZNF641		0.099	0	0.099
ASF1A		0	NA	NA
CRYBG3		0.019	NA	NA
SAR1A		0	0	0
ARHGAP26		0.061	0.002	0.059
TSNAX		0	NA	NA
MCM9		0	NA	NA
PURB		0.052	NA	NA
COL4A3BP		0.112	0.01	0.102
HEY2		0	0	0
CD3E		0	0	0
CTDSPL2		0.104	NA	NA
FAT4		0	NA	NA
CILP2		0	NA	NA
EGLN1		0.14	NA	NA
GFPT2		0	NA	NA
SLC9A9		0.066	NA	NA
KLF12		0.032	NA	NA
ARCN1		0	NA	NA
PLEKHB2		0.1	0.002	0.098
MYH10		0	0.302	0.302
CWF19L2		0	NA	NA
PPP1R12A		0.096	NA	NA
CEP83		0.007	NA	NA
TPK1		0.112	0.002	0.11
MITF		0.05	0.002	0.048
BCL2L2		0.119	0.002	0.117
CHIC1		0	0	0
WDR76		0.13	NA	NA
POFUT1		0.057	NA	NA
PAK2		0.069	0.04	0.029
NR3C1		0.12	NA	NA
PCGF6		0.101	NA	NA
DCP2		0.146	NA	NA
C5orf30		0.007	NA	NA
ITGA3		0	NA	NA
TRPM7		0.083	NA	NA
CRTC3		0.139	0.474	0.335
KREMEN1		0	0.002	0.002
TLE3		0.052	0.003	0.049
ELMSAN1		0.132	0.035	0.097
DCAF7		0	0.001	0.001
SH3BP5L		0	0.002	0.002
MTRR		0.147	NA	NA
MATR3		0.148	NA	NA
NSD1		0.149	0.046	0.103
IFNGR1		0	0.002	0.002
MXI1		0.082	0	0.082
CREG1		0.099	0.02	0.079
BAZ2A		0.112	NA	NA
TGFBR2		0.143	NA	NA
PLK2		0.002	NA	NA
RAB5A		0.1	NA	NA
ARL8B		0.04	NA	NA
PRDM10		0.106	NA	NA
PNKD		0	NA	NA
NANOS1		0	NA	NA
PPP1R2		0.017	0	0.017
DYNC1LI2		0.134	0.002	0.132
FBXW4		0	0	0
PAPD4		0.131	NA	NA
STK4		0.148	0.055	0.093
MAT2A		0.049	0.032	0.017
PIGX		0.14	NA	NA
DDIAS		0	NA	NA
U2SURP		0.143	NA	NA
LIMS1		0.13	NA	NA
MIER1		0.131	0	0.131
TOPBP1		0.133	NA	NA
SESTD1		0.037	NA	NA
EIF4G2		0.11	NA	NA
DDX3Y		0.131	NA	NA
DYNC1LI1		0.101	NA	NA
EMSY		0.106	NA	NA
KIAA2026		0.097	NA	NA
C5orf24		0.06	NA	NA
UBE2Q2		0.138	NA	NA
GSK3B		0.106	NA	NA
EPS15		0	NA	NA
CNOT6L		0.007	NA	NA
TRIQK		0.027	NA	NA
ECE1		0.037	0.002	0.035
CPSF6		0.113	NA	NA
TMEM263		0	NA	NA
LEMD3		0.141	NA	NA
BCL2L12		0	NA	NA
LRFN1		0	NA	NA
RAP2C		0.007	NA	NA
C3orf38		0.076	NA	NA
LIN54		0.093	NA	NA
UBN2		0.156	NA	NA
KCTD7		0	NA	NA
EMD		0	0	0
SEC62		0	NA	NA
RBM12		0	NA	NA
IGSF3		0	NA	NA
KAT6A		0.157	0.188	0.031
THAP3		0	0	0
RAB6B		0	0	0
CPEB3		0.134	0.021	0.113
ITSN2		0.07	NA	NA
RHOBTB1		0.004	NA	NA
SORBS1		0.12	NA	NA
HNRNPF		0	0	0
HS2ST1		0.114	NA	NA
HBP1		0.132	NA	NA
MAML3		0.048	0.021	0.027
ETS2		0.068	0.028	0.04
MTMR9		0.097	NA	NA
BCL10		0.056	NA	NA
ZNF580		0	NA	NA
DNAJB14		0.007	NA	NA
RNF130		0.049	0.002	0.047
ADSS		0.149	NA	NA
PFN2		0	NA	NA
STT3A		0	0.001	0.001
ZNF691		0	0.001	0.001
FOXN3		0.147	0.081	0.066
CTDSP2		0.094	0.01	0.084
ERP44		0.109	NA	NA
SLC25A1		0	0	0
ZNF800		0.088	0	0.088
CLMN		0.109	0.002	0.107
ANKRD13A		0.098	0.04	0.058
HNRNPLL		0.008	NA	NA
BRPF3		0.134	NA	NA
ZNF385A		0.058	0.003	0.055
DAG1		0.143	0.055	0.088
MID1IP1		0	NA	NA
TMEM245		0.103	0.384	0.281
NIPBL		0.113	NA	NA
DENND1B		0.006	0	0.006
ADNP2		0.011	0	0.011
CHP1		0.122	0.002	0.12
CNOT1		0.134	NA	NA
TNS3		0	0.003	0.003
BCL2L11		0.031	NA	NA
DPP8		0.148	NA	NA
SEPT11		0	NA	NA
RAB3GAP2		0.139	NA	NA
XPR1		0.131	0.002	0.129
LPP		0.088	NA	NA
ZFP62		0.05	NA	NA
KLF7		0.113	NA	NA
BCL2L13		0.048	0.002	0.046
PRKCI		0.01	NA	NA
STK17B		0.136	0	0.136
ABHD13		0.089	NA	NA
LMTK2		0.144	0.223	0.079
ARID1B		0.098	NA	NA
LRRC40		0.072	NA	NA
KMT2A		0.05	NA	NA
NCOA6		0.137	NA	NA
MYT1		0	NA	NA
VIM		0.058	0.003	0.055
ATP2B1		0.074	NA	NA
RARG		0	NA	NA
STAG1		0.142	NA	NA
FAM234A		0	NA	NA
EEA1		0.134	0.046	0.088
FAM53C		0.13	0.029	0.101
TMCO3		0.129	NA	NA
ZNF398		0.125	0.422	0.297
TLN1		0.098	NA	NA
GOLGA3		0	NA	NA
PID1		0.027	0.003	0.024
ANKRD26		0.09	NA	NA
YIPF6		0	0.001	0.001
TRAF3		0	NA	NA
PDS5B		0.069	NA	NA
ERBIN		0.05	NA	NA
HP1BP3		0.124	NA	NA
AGO2		0.146	0.046	0.1
LAPTM4A		0.121	NA	NA
CUEDC1		0.068	0.003	0.065
ZZZ3		0.097	0.129	0.032
MARK1		0	NA	NA
PTEN		0.009	NA	NA
PECR		0.071	NA	NA
CDK19		0.117	NA	NA
PRPF40A		0.111	NA	NA
RDX		0	0.002	0.002
RALGAPB		0.07	NA	NA
RPGR		0.065	NA	NA
BEND3		0.039	NA	NA
ME2		0.049	NA	NA
ALDH1L2		0	NA	NA
MBNL1		0.142	NA	NA
DNMT3B		0.017	NA	NA
ZCCHC24		0.051	0.002	0.049
TMEM134		0	NA	NA
ABCC4		0.142	NA	NA
MEX3C		0.006	NA	NA
SOX12		0	NA	NA
CDH2		0	NA	NA
DUSP7		0.038	NA	NA
SIK3		0	NA	NA
PCNX1		0.135	NA	NA
SORT1		0	0.003	0.003
HNRNPH2		0.096	NA	NA
RNF138		0.136	NA	NA
HK1		0.048	0.041	0.007
TCF20		0.147	0.401	0.254
ZDHHC7		0.049	0.002	0.047
PLEKHO2		0	0	0
CMTM4		0.049	0.002	0.047
SUSD6		0.128	0.018	0.11
ARF4		0.112	NA	NA
BRWD1		0.093	NA	NA
HUWE1		0.08	NA	NA
RAD23B		0.061	NA	NA
ORMDL3		0	0	0
FAM160B2		0	NA	NA
TNRC6B		0.15	NA	NA
PACSIN1		0	NA	NA
TMEM201		0	0.408	0.408
AES		0	NA	NA
STAT3		0.018	NA	NA
CCDC117		0.05	NA	NA
FBN2		0.008	NA	NA
SNX18		0.097	0.002	0.095
RTN4		0.07	0.002	0.068
CREB1		0.132	NA	NA
IMPAD1		0.071	NA	NA
KANSL1		0.004	0.416	0.412
ALKBH6		0	0	0
ZNF207		0.145	NA	NA
TMPRSS13		0	NA	NA
BORCS7		0.131	NA	NA
TOP1		0	NA	NA
TGOLN2		0.128	NA	NA
ZFX		0.152	NA	NA
PIN1		0	NA	NA
KDM5A		0.07	NA	NA
TACC1		0.104	NA	NA
B3GAT3		0	NA	NA
IFT81		0.037	NA	NA
LRRC59		0.051	0.002	0.049
ZCCHC14		0.003	NA	NA
RREB1		0.137	0.06	0.077
DDX17		0.121	0.002	0.119
BCL9		0.008	NA	NA
KMT5C		0	NA	NA
ZNF24		0.073	NA	NA
MAPRE1		0.122	NA	NA
PRKACA		0.05	0.003	0.047
SLC39A14		0	NA	NA
SUN1		0.051	NA	NA
OGT		0.147	NA	NA
AHCY		0.085	NA	NA
RTF1		0.143	NA	NA
USP15		0.123	NA	NA
EDEM1		0.075	NA	NA
RAPGEFL1		0	NA	NA
HERC1		0.05	NA	NA
LCOR		0.098	NA	NA
EDRF1		0.144	NA	NA
SLC12A5		0	NA	NA
AHNAK		0.061	0	0.061
CCDC17		0	NA	NA
UBE2D3		0.143	NA	NA
NSUN5		0	NA	NA
APBA1		0.094	NA	NA
SNX30		0.113	0.021	0.092
KLHL42		0.05	NA	NA
KPNA3		0.076	NA	NA
MTM1		0.008	NA	NA
HIPK1		0.09	NA	NA
ELMO1		0.021	0.01	0.011
MAML1		0	NA	NA
LRRN1		0.09	NA	NA
MDM2		0.089	NA	NA
RALA		0	NA	NA
TRABD		0	NA	NA
STARD8		0.111	0.003	0.108
RNF11		0.01	NA	NA
IGIP		0	NA	NA
STIM2		0	0	0
PPP1R37		0	NA	NA
NR1D1		0	NA	NA
VTI1A		0.058	0.029	0.029
CCDC9		0	NA	NA
PPP1R16B		0	NA	NA
RAB27A		0.111	NA	NA
SPOCK2		0	NA	NA
FAM177A1		0.025	NA	NA
STRN3		0	NA	NA
EIF2S1		0	0	0
SLCO3A1		0.092	0.003	0.089
LINGO2		0	NA	NA
CREB3L2		0	NA	NA
ZBED4		0.151	0.042	0.109
PHF3		0.14	NA	NA
MTOR		0.099	NA	NA
PLEKHA1		0	NA	NA
MAZ		0	NA	NA
PUM1		0.143	NA	NA
HEATR1		0.05	NA	NA
ZDHHC5		0.038	0	0.038
B3GLCT		0.004	0	0.004
ITGB1		0.041	NA	NA
TBX19		0	NA	NA
NUP153		0.101	NA	NA
G3BP2		0.085	NA	NA
FAM49B		0.13	NA	NA
SFMBT2		0.013	NA	NA
TAF5L		0.051	NA	NA
RBM47		0.037	0.021	0.016
ABI1		0.123	NA	NA
FUBP3		0.05	NA	NA
WASF2		0.127	0.029	0.098
KAZN		0	NA	NA
METAP2		0.138	NA	NA
CBFB		0.007	NA	NA
SPG7		0	NA	NA
SEC14L1		0.111	0.002	0.109
PHF20		0.144	NA	NA
MEF2C		0	NA	NA
ZNF672		0	NA	NA
FPGS		0	NA	NA
OTUD4		0.077	NA	NA
TMEM164		0.027	0.021	0.006
DNAJC14		0	0	0
DBN1		0	0	0
PPP1R12C		0	NA	NA
NCOR2		0.149	0.056	0.093
EDN1		0	NA	NA
CAMSAP1		0.134	0.057	0.077
OXSM		0	NA	NA
ABCC1		0.087	0.021	0.066
CBLL1		0.069	NA	NA
SNAP23		0.1	NA	NA
KMO		0	NA	NA
CBX1		0.101	NA	NA
ZNF75D		0.089	NA	NA
FURIN		0.025	NA	NA
PTPDC1		0.011	NA	NA
TXLNG		0.072	NA	NA
PPP1R14B		0	NA	NA
PTPN12		0.007	NA	NA
STX12		0.051	0.002	0.049
SPIN1		0.074	NA	NA
NAP1L5		0	0	0
ZZEF1		0.141	NA	NA
KIAA0368		0.12	NA	NA
COTL1		0.094	0.002	0.092
FAM214B		0	0.002	0.002
PITPNC1		0	NA	NA
SUCO		0.042	0	0.042
SLC22A23		0.048	NA	NA
MAPRE2		0.013	NA	NA
PNISR		0.143	NA	NA
GLTSCR1L		0.113	NA	NA
VPS37C		0	0.002	0.002
LUC7L2		0	NA	NA
STK26		0.056	NA	NA
PRICKLE1		0	NA	NA
THAP7		0	NA	NA
PGP		0	NA	NA
YAF2		0	NA	NA
KMT2E		0.155	NA	NA
RAB39B		0.006	NA	NA
TTC7A		0.05	0.003	0.047
SLC39A1		0	NA	NA
SS18		0.138	NA	NA
IPMK		0	NA	NA
CSDE1		0.141	NA	NA
THAP2		0	0	0
ST3GAL2		0.048	0.029	0.019
ETS1		0.015	NA	NA
ADAR		0	NA	NA
RBSN		0.139	NA	NA
ZNF25		0	NA	NA
CCDC71L		0	NA	NA
EFCAB14		0	NA	NA
TBC1D25		0	NA	NA
ZCCHC3		0	NA	NA
ZNF518A		0.007	NA	NA
OAZ2		0.027	0.002	0.025
CSNK1G1		0.113	NA	NA
RPS6KB2		0	NA	NA
SIAH1		0	0.026	0.026
NKTR		0.095	NA	NA
ATP2C1		0.146	NA	NA
ZNF280C		0.069	0.054	0.015
RELT		0.116	0.032	0.084
CYLD		0.11	NA	NA
SLC23A2		0.088	0.053	0.035
TSN		0.06	NA	NA
THUMPD1		0.092	0	0.092
CDKN2AIP		0.027	NA	NA
ENG		0.099	NA	NA
ESYT2		0.145	NA	NA
SNX1		0.047	NA	NA
FXR1		0.143	NA	NA
ZNF362		0	NA	NA
SCAI		0.138	NA	NA
FOXJ2		0.145	NA	NA
C9orf72		0.111	0.002	0.109
ZNF706		0.141	NA	NA
MCL1		0.077	NA	NA
KDM6A		0.08	NA	NA
SACS		0.105	NA	NA
PHF19		0	NA	NA
DHX8		0	NA	NA
EIF5		0.093	0	0.093
DDB1		0.111	NA	NA
LIN7C		0.111	0.055	0.056
CCND2		0	NA	NA
DEF6		0	NA	NA
KIAA1468		0.144	0.045	0.099
MED29		0.13	NA	NA
PQLC3		0.06	NA	NA
CAMK2N1		0	NA	NA
FAR1		0	NA	NA
DAP		0.123	NA	NA
TULP4		0.09	NA	NA
SLC39A9		0.1	NA	NA
PAK4		0	NA	NA
PGPEP1		0.003	NA	NA
GALNT2		0.049	0.002	0.047
ELK4		0.135	NA	NA
TM9SF3		0.145	NA	NA
KIAA0556		0.05	0.058	0.008
PPP2R5E		0.081	NA	NA
MLLT3		0.045	0	0.045
TOX4		0.029	NA	NA
NRAS		0.051	NA	NA
COMMD7		0	NA	NA
TBC1D15		0.078	0	0.078
LZTS2		0	NA	NA
SEPSECS		0.006	NA	NA
ATP1A1		0.148	NA	NA
DDX56		0	NA	NA
FAM117A		0	NA	NA
H6PD		0.037	0.028	0.009
EIF3A		0	NA	NA
HOXA3		0	0.317	0.317
HCN3		0	0	0
RPS6KB1		0.138	NA	NA
PDCD6		0.129	0	0.129
IPO9		0.143	0.014	0.129
TOR1A		0	NA	NA
FAM8A1		0.058	NA	NA
ARID3B		0.004	NA	NA
NCAPD2		0.059	NA	NA
INTS2		0	NA	NA
CHN2		0.01	NA	NA
REV1		0.007	NA	NA
FAM222B		0	NA	NA
KPNA6		0.149	NA	NA
HSPA13		0.029	NA	NA
TMEM231		0	NA	NA
TMEM161B		0.007	NA	NA
MAPK1IP1L		0.034	NA	NA
VKORC1L1		0	NA	NA
GATA3		0	NA	NA
KPNA4		0.106	NA	NA
ZMYND11		0.009	NA	NA
ARHGAP31		0.037	0.002	0.035
ZNF16		0	NA	NA
WDR47		0.034	NA	NA
LARP1B		0.029	NA	NA
EIF4EBP2		0.155	NA	NA
CSNK1G3		0.007	0	0.007
KLF13		0.139	NA	NA
SUFU		0	0	0
LMF2		0	NA	NA
ADAMTS10		0	NA	NA
ATMIN		0.143	NA	NA
RNPS1		0	NA	NA
ZNRF3		0	0	0
ATP5S		0.132	NA	NA
CELF1		0.155	0.002	0.153
CUL4B		0.144	NA	NA
SMARCA2		0.144	NA	NA
ADGRA2		0.047	0.002	0.045
RFNG		0	NA	NA
RBAK		0.093	0	0.093
C3orf62		0	NA	NA
AMPD2		0.01	0.055	0.045
BTBD10		0	0.055	0.055
EXTL3		0.138	0	0.138
AXIN1		0	NA	NA
APC		0.14	NA	NA
HS1BP3		0	0.002	0.002
GIGYF1		0	NA	NA
RMND5A		0.101	NA	NA
ARHGDIA		0	NA	NA
OSBP		0.048	NA	NA
HADHA		0.053	NA	NA
TEX264		0	NA	NA
PFN1		0	NA	NA
HM13		0.027	0.032	0.005
ABCB10		0.039	NA	NA
TCEB3		0.099	NA	NA
MAF		0	0	0
ZFAND3		0.05	NA	NA
ATG16L1		0	NA	NA
TBL1XR1		0.04	NA	NA
RPRD1A		0.112	NA	NA
NDST1		0.017	0.002	0.015
HNRNPA3		0.156	NA	NA
KTN1		0.154	0	0.154
RDH11		0.075	NA	NA
EML4		0.049	0.154	0.105
MKLN1		0.068	NA	NA
TRIM9		0	NA	NA
DPY19L3		0.11	NA	NA
UBE2R2		0.059	NA	NA
ENY2		0.155	NA	NA
NUP50		0	NA	NA
TMEM259		0	NA	NA
KCNK10		0	NA	NA
ZBTB18		0.053	0.326	0.273
UBE2D4		0	NA	NA
MDM4		0.019	NA	NA
RNF146		0	0	0
ANKRD13C		0.006	NA	NA
ZNF292		0.014	NA	NA
SLC33A1		0.113	NA	NA
AP1S2		0.097	0.002	0.095
KPNA1		0.14	NA	NA
PCSK7		0	NA	NA
PTPN9		0.13	NA	NA
RAB11A		0.146	NA	NA
PCGF5		0.043	0	0.043
MANBAL		0	NA	NA
CDIP1		0	0	0
RIN2		0	0.003	0.003
PTDSS1		0.051	NA	NA
ELOVL5		0.056	NA	NA
SH3KBP1		0.137	NA	NA
ZNF451		0.064	NA	NA
YTHDF2		0.021	NA	NA
ZKSCAN3		0	NA	NA
DGKZ		0	NA	NA
PAN2		0.047	NA	NA
TMEM189		0	NA	NA
MTR		0.014	NA	NA
YEATS4		0.007	0	0.007
ABCC5		0.134	0.003	0.131
CBX5		0.137	NA	NA
ANP32B		0	0	0
CDC27		0.042	NA	NA
SMIM8		0.007	NA	NA
FNBP1L		0.008	0.028	0.02
CSNK1D		0	NA	NA
PAK6		0	NA	NA
NDFIP1		0.052	NA	NA
PHF2		0.144	0.059	0.085
TRAM2		0.067	NA	NA
KLHL18		0.054	0.021	0.033
FBRSL1		0	NA	NA
KAT7		0.027	NA	NA
CTTNBP2NL		0	NA	NA
NEDD8		0	NA	NA
WIPF1		0.076	NA	NA
SSH1		0.123	NA	NA
SLC35B2		0	NA	NA
SEC63		0.071	NA	NA
CCND3		0	NA	NA
RAB6A		0.083	NA	NA
PCCA		0.067	NA	NA
ZNF592		0.089	0.058	0.031
C10orf54		0.038	0.002	0.036
VAMP3		0.12	NA	NA
FAM175B		0.076	NA	NA
TFEB		0	NA	NA
LYPLA2		0	NA	NA
VCL		0.118	0.002	0.116
MARCH8		0.007	NA	NA
DYRK1A		0.122	NA	NA
ZNF687		0.118	0.056	0.062
ATXN2		0	NA	NA
SLC9A6		0.047	NA	NA
MYB		0.095	0.425	0.33
ZNF704		0	NA	NA
RCOR3		0.014	NA	NA
ANKMY2		0.081	NA	NA
PCBP1		0.049	NA	NA
PARP16		0	NA	NA
CALM1		0	NA	NA
SBNO2		0	NA	NA
DHX40		0.146	NA	NA
PBX3		0.048	NA	NA
MAP3K13		0.123	NA	NA
REEP1		0	NA	NA
ABHD8		0	NA	NA
SEPT10		0.008	NA	NA
CXorf23		0.022	NA	NA
YPEL5		0.011	0	0.011
PCMTD1		0.048	NA	NA
INTS6		0.152	NA	NA
LARP1		0.048	NA	NA
BZW2		0.147	0	0.147
PSTPIP2		0.069	NA	NA
SLC26A9		0	NA	NA
PTGS2		0.037	NA	NA
C11orf57		0	NA	NA
SF3A1		0.101	NA	NA
RAB2A		0.096	NA	NA
SKI		0.006	NA	NA
SNX13		0.099	NA	NA
PPIG		0.143	NA	NA
FLNA		0.129	NA	NA
ATG9A		0	NA	NA
XKR6		0.014	NA	NA
RAB18		0.097	NA	NA
HNRNPA2B1		0.139	NA	NA
NFAT5		0.133	0.01	0.123
MPC1		0.017	NA	NA
UQCC2		0	NA	NA
SGPL1		0.116	NA	NA
ETF1		0.075	NA	NA
ANAPC4		0	NA	NA
UHRF2		0.009	NA	NA
NEMP1		0.057	NA	NA
RBMS1		0.148	NA	NA
ITGA11		0	NA	NA
GOLGA4		0.017	NA	NA
EVI5L		0	NA	NA
MORC2		0	NA	NA
NEU1		0	0.002	0.002
CCNT2		0.038	NA	NA
TNRC18		0.089	0.003	0.086
FYCO1		0	NA	NA
NAMPT		0.139	0.028	0.111
PPP1R11		0	NA	NA
CNOT4		0.079	NA	NA
UBR2		0.061	NA	NA
EIF3J		0.021	NA	NA
TPD52L2		0.017	0.002	0.015
TSC22D1		0.011	NA	NA
BZW1		0.074	NA	NA
GATAD2A		0	NA	NA
TBP		0	NA	NA
WDR26		0.157	NA	NA
IKZF1		0.157	NA	NA
SREK1		0.148	NA	NA
TRERF1		0.027	NA	NA
UQCRB		0	0	0
LEMD2		0	NA	NA
SIRT6		0	NA	NA
PCMT1		0	NA	NA
MUS81		0	NA	NA
TRAPPC1		0	NA	NA
AMFR		0.019	NA	NA
NFE2L1		0	0	0
TSC1		0.1	0.058	0.042
RSU1		0.01	NA	NA
ASB7		0.146	0.056	0.09
GAS1		0.1	0	0.1
ZFP36L2		0	NA	NA
CAPN2		0.083	0.002	0.081
CCAR1		0.134	NA	NA
FAM131A		0.051	0.002	0.049
C11orf58		0.05	NA	NA
PRKAA1		0.058	NA	NA
EPB41		0.134	NA	NA
NHS		0.1	0.002	0.098
PER1		0	NA	NA
MXD4		0	NA	NA
YWHAE		0	NA	NA
VPS51		0	NA	NA
AREL1		0.06	NA	NA
KDM4C		0	NA	NA
NUDT4		0.062	NA	NA
STK19		0	NA	NA
ZHX3		0.131	NA	NA
SLC35G1		0.061	NA	NA
SIK1		0.001	NA	NA
NFIA		0	NA	NA
CERS2		0.052	NA	NA
PLEC		0.008	0.059	0.051
UBE4B		0.049	NA	NA
RABL6		0	NA	NA
TMEM184B		0	NA	NA
LHPP		0.069	NA	NA
RBBP7		0.007	NA	NA
LRP10		0.14	0.001	0.139
XPOT		0.148	NA	NA
RANBP9		0.007	NA	NA
TOB2		0	0	0
MGRN1		0.05	NA	NA
CDS2		0.007	NA	NA
RABGAP1L		0	NA	NA
DDX5		0.072	0	0.072
UBXN1		0	NA	NA
TRAPPC10		0.034	NA	NA
ZDHHC8		0	0.001	0.001
NDRG3		0.139	NA	NA
USP48		0.067	NA	NA
APP		0.05	NA	NA
NRF1		0	NA	NA
SRPK1		0.144	NA	NA
SLC25A3		0.01	NA	NA
CDC37		0	NA	NA
WDR48		0.048	NA	NA
MED14		0.049	NA	NA
EAPP		0.075	NA	NA
TMED10		0.1	NA	NA
MLF2		0	NA	NA
VPS53		0	NA	NA
CD47		0.015	NA	NA
FAF2		0.01	NA	NA
UBN1		0.099	0	0.099
FKBP1A		0.049	NA	NA
KLHL7		0.141	NA	NA
SLC25A5		0.106	NA	NA
TBC1D14		0.027	0.029	0.002
SERBP1		0	NA	NA
SLC9A3R2		0	NA	NA
M6PR		0.047	NA	NA
STIM1		0.011	NA	NA
CNNM2		0.002	0.17	0.168
RUNX1		0.131	NA	NA
MTMR12		0.093	0.2	0.107
DNAJC21		0.017	NA	NA
LFNG		0	NA	NA
LDHA		0.133	0.002	0.131
NID1		0.101	0.032	0.069
CDC42BPA		0	NA	NA
PTPN1		0.104	NA	NA
CHMP1B		0.102	0	0.102
ARFIP2		0	0.349	0.349
DAZAP2		0.151	NA	NA
SNX4		0.06	NA	NA
RAPGEF1		0.069	NA	NA
CHCHD7		0	0	0
CBX3		0.157	NA	NA
LHFPL2		0	0.001	0.001
PEMT		0.008	NA	NA
SBNO1		0.143	NA	NA
EEF2		0.052	NA	NA
TARBP2		0	NA	NA
CYTH4		0	NA	NA
ATP5G2		0	NA	NA
HIPK3		0.049	0.032	0.017
PSKH1		0.062	NA	NA
DNAJA2		0.076	NA	NA
MAF1		0	NA	NA
FGD4		0.119	0.002	0.117
RAB7A		0.052	0.003	0.049
CHD2		0.007	0.05	0.043
TMTC3		0.014	NA	NA
MAPK9		0.007	NA	NA
PPP1R10		0	NA	NA
KCTD2		0	NA	NA
RBM33		0.011	0.154	0.143
CFLAR		0.092	NA	NA
TYSND1		0	NA	NA
ATP6V0A2		0.007	NA	NA
TNFRSF1B		0.07	0.002	0.068
CELF2		0.097	NA	NA
CHTF8		0	0	0
SUMO3		0.004	NA	NA
TMEM260		0.014	NA	NA
PRKAG2		0.075	0.01	0.065
GFPT1		0.007	NA	NA
RNF26		0	NA	NA
RAB11FIP5		0	NA	NA
DGCR8		0	NA	NA
PRDX6		0	NA	NA
PXN		0	NA	NA
FXR2		0	0	0
AUP1		0	NA	NA
KAT2B		0.013	NA	NA
SIRPA		0	0.003	0.003
RNF114		0.158	NA	NA
DESI2		0.007	NA	NA
ARID1A		0.099	NA	NA
CPSF7		0.051	NA	NA
TMSB4X		0	NA	NA
SLC16A2		0.051	NA	NA
GMEB2		0	0.182	0.182
OGDH		0.133	NA	NA
BORCS8		0	NA	NA
INO80D		0.007	NA	NA
AP1B1		0.027	0.003	0.024
TNRC6A		0.13	NA	NA
UBE3C		0.066	NA	NA
TSHZ2		0.037	NA	NA
PALM		0	NA	NA
MAP2K4		0	NA	NA
GATAD2B		0	NA	NA
HERPUD2		0.102	NA	NA
MORF4L1		0.157	NA	NA
GABPB1		0	NA	NA
APBA3		0	NA	NA
PCBP2		0	NA	NA
PIK3AP1		0	0.01	0.01
TRMU		0	NA	NA
PRKCB		0.065	NA	NA
TSC22D4		0	NA	NA
SIN3A		0.133	NA	NA
SIRT5		0	NA	NA
LSM14A		0.128	NA	NA
C15orf53		0	NA	NA
ABHD18		0.007	NA	NA
PEX19		0.116	NA	NA
USF2		0	NA	NA
SART3		0.01	NA	NA
SLC4A10		0.007	NA	NA
ARHGEF7		0.014	0	0.014
ZFAND5		0.065	NA	NA
RFFL		0.134	NA	NA
GLYR1		0.027	0	0.027
SCN4A		0	NA	NA
STAU1		0.152	NA	NA
WDR82		0.029	NA	NA
BRE		0.074	NA	NA
PAPD7		0	NA	NA
ZMYM2		0.001	NA	NA
ANP32A		0.119	NA	NA
SLF2		0.034	NA	NA
YWHAZ		0.01	NA	NA
PPP6C		0.099	NA	NA
MKL1		0.112	0.029	0.083
PDZD2		0	NA	NA
SEPT7		0.007	NA	NA
NMT1		0	NA	NA
GCNT1		0	0	0
SGTA		0	NA	NA
KHSRP		0.052	NA	NA
WDR5		0	NA	NA
NRIP1		0.048	NA	NA
MARK2		0.066	0.01	0.056
FAM76A		0.006	0	0.006
RAB35		0	NA	NA
HSPA9		0.129	NA	NA
VDAC1		0.07	0.002	0.068
TAF4		0	NA	NA
PAIP2		0.081	NA	NA
GSPT1		0.13	NA	NA
C9orf69		0	0	0
ATG4B		0	NA	NA
ALDOA		0.127	NA	NA
DDX6		0.01	NA	NA
DUS2		0	0.028	0.028
COG3		0.004	NA	NA
PPP6R2		0	NA	NA
TRPS1		0.11	0.002	0.108
FOXJ3		0.017	0.375	0.358
MED26		0.001	NA	NA
CDC42		0.156	NA	NA
NR4A2		0.004	NA	NA
ZSWIM6		0.101	0.032	0.069
LDB1		0.059	NA	NA
SDC1		0	0	0
CPEB4		0.119	0.02	0.099
SOX4		0.054	NA	NA
OSBPL11		0	0	0
SPOPL		0.06	NA	NA
UBE2D1		0	NA	NA
TIAM1		0.047	NA	NA
GK		0.05	0.002	0.048
PHACTR3		0	0.205	0.205
RGL1		0	NA	NA
REEP2		0	NA	NA
YWHAG		0	0.001	0.001
PHACTR2		0.05	0.01	0.04
TMEM198		0	0	0
DUSP3		0	0.002	0.002
ADCY5		0	NA	NA
PHIP		0.134	NA	NA
LCORL		0.111	NA	NA
NAPEPLD		0	0	0
GAB2		0.1	0.032	0.068
SGMS2		0.1	0.002	0.098
MARCKS		0	0	0
SKAP2		0	0.002	0.002
EDEM3		0.099	0.002	0.097
ZNF106		0.099	0.01	0.089
SHANK2		0	0	0
SEC24A		0.109	NA	NA
SEMA3A		0.131	NA	NA
ASAP1		0.037	0.06	0.023
CACNB3		0	NA	NA
GDAP2		0.108	0.021	0.087
SLC7A11		0	0	0
PCDHGA10		0.156	NA	NA
SDK1		0	NA	NA
AGRN		0	NA	NA
GAB1		0	0.002	0.002
ELFN2		0	0.319	0.319
OSBPL8		0.048	NA	NA
CCNA2		0.042	NA	NA
ACSL1		0	0.032	0.032
KHDRBS3		0	NA	NA
EDAR		0.006	NA	NA
DST		0.05	0.01	0.04
CDC42BPB		0.052	0.031	0.021
ITPR1		0	NA	NA
ZDHHC19		0	NA	NA
NCEH1		0.058	0.003	0.055
ANKRD50		0.047	0.002	0.045
NOTCH2		0.078	0.018	0.06
LLGL2		0	NA	NA
MAP3K1		0.1	0.01	0.09
SLC35F5		0.1	NA	NA
DMKN		0	0	0
CPD		0.12	NA	NA
CEP170		0.109	0.029	0.08
ZMYND10		0	NA	NA
SP4		0.049	NA	NA
FCHO2		0.148	NA	NA
IMPACT		0.047	0.01	0.037
SH3RF1		0.037	NA	NA
SENP7		0.052	NA	NA
GLI3		0	0	0
CNTN2		0	NA	NA
SASH1		0	0.031	0.031
GLCE		0.047	0.002	0.045
DAGLA		0.139	0.013	0.126
BCAT1		0.056	0.002	0.054
GNS		0.058	0.002	0.056
SLC35G2		0	NA	NA
MDK		0	NA	NA
CHODL		0	0	0
PCDHGA5		0.041	NA	NA
MTUS1		0.05	NA	NA
PTK2		0	NA	NA
CACNA1E		0	NA	NA
USP6NL		0.02	NA	NA
NUAK1		0	NA	NA
CDC73		0.109	NA	NA
KCNC4		0.132	0	0.132
WWC2		0.052	NA	NA
CREB5		0.079	0.003	0.076
PARM1		0.017	NA	NA
AFF4		0.14	0.029	0.111
CCDC88A		0.05	0.032	0.018
SLC2A13		0.062	0.002	0.06
REPS2		0.05	0.003	0.047
FBXO30		0	NA	NA
DCHS1		0.048	0.421	0.373
SGMS1		0.121	0.055	0.066
DGAT2		0.037	NA	NA
MAGI2		0	0	0
ARHGEF40		0.051	0.003	0.048
TMEM106A		0	NA	NA
EPAS1		0	0.003	0.003
DICER1		0.111	0.031	0.08
SHOX		0	NA	NA
TTN		0.007	NA	NA
ZBTB10		0.01	0	0.01
QKI		0.077	0.002	0.075
GRIP1		0.042	NA	NA
SETD7		0.01	0.021	0.011
SLC17A7		0	NA	NA
ABCA1		0	NA	NA
PTMS		0	NA	NA
NLGN2		0	NA	NA
FUT4		0.108	0.02	0.088
RET		0.011	NA	NA
TMEM86A		0.098	NA	NA
MYT1L		0	NA	NA
ZC3H12C		0.037	0.06	0.023
SPRY3		0.07	NA	NA
WASF1		0	NA	NA
KIF15		0.07	NA	NA
TMEM55A		0.051	NA	NA
ZC3H12B		0.134	NA	NA
FAM63A		0.051	NA	NA
RASGRP4		0.037	0.02	0.017
KIF16B		0.019	NA	NA
NFASC		0	NA	NA
MAP1A		0	NA	NA
SUCLG2		0.144	NA	NA
JAM2		0	NA	NA
FAM126B		0.124	NA	NA
DIP2B		0	NA	NA
KCNK7		0	NA	NA
ST5		0	NA	NA
TBXAS1		0.049	0.002	0.047
PPIL6		0.077	NA	NA
IL6R		0	NA	NA
HOOK3		0.098	0.031	0.067
CD28		0.136	NA	NA
CNIH2		0	NA	NA
ZNF503		0.006	NA	NA
DOK4		0	NA	NA
ARHGAP6		0.119	0	0.119
STX2		0	NA	NA
N4BP2		0.142	NA	NA
RAD51AP1		0.124	NA	NA
MED1		0.1	NA	NA
CXCL12		0	NA	NA
ATG7		0	0.003	0.003
PREPL		0	NA	NA
KCTD12		0	0.002	0.002
SERTAD3		0	NA	NA
FOXN2		0.08	0.002	0.078
PPM1H		0.059	0.003	0.056
HSPA1B		0	0.001	0.001
SCN2A		0	0.046	0.046
DAPK1		0.102	0.032	0.07
TENM1		0.007	NA	NA
CD2AP		0	NA	NA
FOSL1		0.007	NA	NA
GPRASP2		0.108	NA	NA
ZFYVE28		0	NA	NA
FKBP7		0	NA	NA
KCNJ2		0	0.001	0.001
FRAS1		0	NA	NA
MAST4		0.048	NA	NA
PRKCA		0.054	NA	NA
IDE		0.051	NA	NA
PRDM1		0	NA	NA
TMOD2		0.109	0.002	0.107
KIAA1522		0.049	NA	NA
MOB3B		0	NA	NA
ACTL10		0	0	0
ZNF302		0	NA	NA
PLPP2		0	0	0
FEM1C		0.094	NA	NA
NPAT		0.068	NA	NA
ACBD3		0	NA	NA
OAS2		0	0.003	0.003
C5orf51		0	NA	NA
STK38L		0	NA	NA
PLAGL1		0.05	0.002	0.048
GARNL3		0.049	NA	NA
BRWD3		0.09	NA	NA
DCLRE1B		0	0.001	0.001
SP3		0.144	NA	NA
FAM73A		0.144	NA	NA
PDZRN3		0	0.01	0.01
SOCS4		0.115	NA	NA
USF3		0.049	NA	NA
CORO1C		0.077	0.002	0.075
PCDHGA12		0	NA	NA
UBASH3B		0.101	0.443	0.342
METTL7A		0	NA	NA
PHF6		0.097	NA	NA
TIMP3		0	0	0
MSRB3		0.049	0.002	0.047
CHD9		0.083	NA	NA
SBF2		0	NA	NA
VMP1		0	0	0
SLC5A3		0.049	NA	NA
SPTBN4		0	NA	NA
WDFY3		0.027	0.02	0.007
ZNRF2		0.049	NA	NA
SEL1L		0.097	NA	NA
BNIP3L		0.07	0.002	0.068
NETO2		0	0.003	0.003
DNAJB1		0	0	0
CKAP2L		0.155	0.001	0.154
SLC44A1		0.094	0.002	0.092
AR		0	0	0
TOB1		0	0	0
SBDS		0	0	0
PCYOX1		0.097	NA	NA
ATXN7		0.138	NA	NA
MOSPD1		0.05	NA	NA
WWC1		0	NA	NA
FAM117B		0	NA	NA
ZNF281		0.142	NA	NA
ST8SIA4		0	NA	NA
MAFB		0	NA	NA
SLC22A5		0.049	0.182	0.133
SEMA6C		0	NA	NA
KIF26B		0	NA	NA
DLAT		0.039	NA	NA
CTNND2		0	NA	NA
ZNF516		0.051	0.032	0.019
ACAP2		0.039	NA	NA
PCDHGB3		0.082	NA	NA
OSGIN2		0.069	NA	NA
FRS2		0.154	NA	NA
TSPAN9		0	NA	NA
SCARB2		0.008	0.003	0.005
MAK		0.069	NA	NA
MRAS		0.027	0.028	0.001
PRAF2		0	NA	NA
USP38		0.096	NA	NA
SV2B		0	NA	NA
CSF1R		0.102	NA	NA
PLCB1		0.134	NA	NA
PPP1R3D		0.049	NA	NA
GRASP		0	NA	NA
BCOR		0	NA	NA
PIK3CB		0	0.014	0.014
LRRC8B		0.078	NA	NA
AASDHPPT		0	NA	NA
KLHL28		0.091	NA	NA
TMEM140		0	NA	NA
RNF111		0.112	0.056	0.056
CAPRIN1		0.048	NA	NA
KLF9		0.004	NA	NA
ACSL4		0	0.002	0.002
ZNF502		0.039	NA	NA
SSFA2		0.099	0.013	0.086
CTNND1		0	0.003	0.003
BOD1L1		0	NA	NA
KIF5B		0.109	NA	NA
SLITRK4		0	NA	NA
PELI2		0.099	0.002	0.097
PCDHGA4		0.076	NA	NA
FAM91A1		0.111	0.002	0.109
SOX8		0	NA	NA
REST		0.124	NA	NA
SYNJ1		0.081	0.047	0.034
ADAM9		0.078	0.013	0.065
ATAD2B		0	NA	NA
SGPP1		0.006	NA	NA
WNT1		0	NA	NA
SEPT4		0	NA	NA
PSD3		0.05	NA	NA
DOCK1		0	0.002	0.002
MCAM		0	NA	NA
TTC28		0	0.207	0.207
ZFR		0.11	NA	NA
EXOC8		0.073	NA	NA
NUMB		0.027	0.002	0.025
RRAGD		0.008	NA	NA
NAV3		0	NA	NA
EOMES		0	0	0
IGF1		0	0.001	0.001
TSPYL2		0	NA	NA
SDF2L1		0	NA	NA
TBCK		0.103	NA	NA
WWP1		0.144	NA	NA
FNDC3A		0.141	0.054	0.087
ACTR2		0.076	NA	NA
SYPL1		0.029	NA	NA
CEP85L		0.14	0	0.14
BACH1		0	0.002	0.002
ZBTB11		0.051	NA	NA
ZYG11B		0.127	NA	NA
WARS		0	0.002	0.002
RAPH1		0.049	0.01	0.039
SYNGR1		0	NA	NA
ABCE1		0.01	NA	NA
SVIL		0.052	NA	NA
MID1		0	NA	NA
MYO1D		0	NA	NA
LUZP1		0.148	0.055	0.093
KLF15		0	0.058	0.058
BDP1		0.139	NA	NA
VCAN		0.019	0.002	0.017
ALCAM		0.039	NA	NA
ZBTB6		0.07	NA	NA
RAB8B		0.05	NA	NA
SHOC2		0.124	NA	NA
C2orf69		0.136	NA	NA
XRN1		0.018	NA	NA
PPARGC1B		0.098	0.056	0.042
MYO5A		0.142	0.002	0.14
ATRX		0.059	NA	NA
NRP2		0	0	0
WDFY1		0.008	0.002	0.006
BBS5		0	NA	NA
DIAPH2		0.099	0.002	0.097
DNAJB9		0.001	0	0.001
KIAA0513		0.008	0.02	0.012
TMEM117		0	0	0
LPCAT2		0.037	0.002	0.035
SH3BGRL		0.049	NA	NA
HEATR5A		0.099	NA	NA
FARP1		0	NA	NA
HS3ST3B1		0.001	0	0.001
TTYH3		0.079	0.003	0.076
PGGT1B		0.131	0.002	0.129
ACVRL1		0	0.002	0.002
GPR158		0	NA	NA
ANO5		0	NA	NA
ERC1		0.099	0.154	0.055
ZNF304		0.059	NA	NA
CACNA2D2		0	0	0
RPS6KL1		0.009	NA	NA
RHBDF1		0	NA	NA
VPS4B		0	0	0
CLCN5		0.037	0.002	0.035
C9orf47		0	NA	NA
GALNT7		0.037	0.002	0.035
CXCR4		0	NA	NA
TET1		0.04	NA	NA
RNF144B		0.058	NA	NA
TRIM2		0.047	NA	NA
JMJD1C		0.061	NA	NA
RAB10		0	0.001	0.001
SMCR8		0.108	NA	NA
MTDH		0.101	NA	NA
ASH1L		0.142	0.01	0.132
PIKFYVE		0.069	NA	NA
ITSN1		0.038	0.003	0.035
SEMA5A		0.049	0.018	0.031
ZNF551		0.05	NA	NA
MCFD2		0.122	NA	NA
NXT2		0.113	NA	NA
LACTB		0	NA	NA
FGD2		0	NA	NA
FNIP2		0	NA	NA
KCNJ14		0	0	0
AMER1		0	NA	NA
C2		0	NA	NA
ARID4A		0.131	NA	NA
FAM110B		0.037	0	0.037
ARRDC3		0.065	NA	NA
MKL2		0.128	NA	NA
LRP6		0.058	NA	NA
NAV2		0	NA	NA
TMEM184C		0	0	0
ZMIZ1		0.143	0.055	0.088
C3orf58		0	NA	NA
PRKCE		0.029	NA	NA
RGS9		0	NA	NA
RALB		0	0.002	0.002
EPHA4		0.007	NA	NA
MFHAS1		0.048	0.183	0.135
PRKAR1A		0	NA	NA
CACNB1		0	NA	NA
CDC42EP3		0	NA	NA
NAA15		0.069	NA	NA
EHD4		0.104	0	0.104
EMP2		0	NA	NA
ZNF644		0.114	NA	NA
LCLAT1		0.091	0	0.091
STRN		0.12	NA	NA
ANKRD17		0.089	NA	NA
ZDHHC20		0.088	0.002	0.086
SYDE2		0.017	0	0.017
CDR2L		0	NA	NA
BCL7C		0	NA	NA
SPATA5		0.001	NA	NA
SEMA4C		0	NA	NA
IRS1		0.037	0.083	0.046
TCF12		0.05	NA	NA
SLC6A6		0.121	0.032	0.089
FAM171B		0	0	0
NREP		0.038	NA	NA
PDLIM5		0	0.002	0.002
ABTB2		0	0.002	0.002
C1GALT1		0.093	NA	NA
C6orf132		0	0.003	0.003
WAPL		0.118	NA	NA
INSR		0.048	NA	NA
PGAP1		0	0.08	0.08
SUCLA2		0	NA	NA
ZFC3H1		0.101	NA	NA
PLEKHG3		0	NA	NA
TSHZ3		0.048	0.002	0.046
TSC22D3		0	0	0
PIGZ		0	0.06	0.06
KIF26A		0	NA	NA
PDE5A		0.001	NA	NA
SPTY2D1		0.06	NA	NA
OCRL		0.051	0.056	0.005
SMIM15		0	NA	NA
AP1M2		0	NA	NA
PTAR1		0.132	NA	NA
MIB1		0.122	NA	NA
BTBD3		0.048	NA	NA
[truncated: 330 more rows]
