# Supplementary material for: Molecular characterization of atherosclerosis in HIV positive persons
Source: Sci Rep. 2021 Feb 5;11:3232. doi: 10.1038/s41598-021-82429-4 (PMC7865026; doi:10.1038/s41598-021-82429-4)
Supplement: Supplementary file 1 — Supplementary Information. [file 41598_2021_82429_MOESM1_ESM.zip › 41598_2021_82429_MOESM1_ESM.zip/supplemental_11162020/Supplemental Table 7- miRNA predicted targets for DE miRNA_proof.xlsx]

## Sheet: Explanation
miRNA target gene prediction
Ensemble prediction of miRNA target genes with miRNATap
Targets were filtered to those genes that 1) were expressed in any group of the mRNA-Seq dataset, and 2) had an association predicted by at least 2 out of 5 prediction algorithms.
Column Glossary
entrezID: The NCBI Entrez Gene ID for the predicted target gene
symbol: the gene symbol of the predicted target gene
source_1: Rank of the prediction score from Pictar. [1]
source_2: Rank of the prediction score from DIANA micro-T CDS. [2]
source_3: Rank of the prediction score from TargetScan. [3]
source_4: Rank of the prediction score from MIRANDA. [4]
source_5: Rank of the prediction score from miRDB. [5.,6]
rank_product: the rank product of the individual prediction ranks
rank_final: the overall rank of the rank product
References:
[1] Krek, A. et al. Combinatorial microRNA target predictions. Nat. Genet.37, 495–500 (2005).
[2] Karagkouni, D. et al. DIANA-TarBase v8: A decade-long collection of experimentally supported miRNA–gene interactions. Nucleic Acids Res.46, D239–D245 (2018).
[3] Agarwal, V., Bell, G. W., Nam, J. W. & Bartel, D. P. Predicting effective microRNA target sites in mammalian mRNAs. Elife 4(2015).
[4] John, B. et al. Human microRNA targets. PLoS Biol. 2, e363 (2004).
[5] Liu, W. & Wang, X. Prediction of functional microRNA targets by integrative modeling of microRNA binding and target expres-sion data. Genome Biol. 20, 18 (2019).
[6] Chen, Y. & Wang, X. miRDB: An online database for prediction of functional microRNA targets. Nucleic Acids Res.48, D127–D131 (2020).

## Sheet: hsa-miR-183-5p
entrezID	source_1	source_2	source_3	source_4	source_5	rank_product	rank_final	symbol
5775	2	12	263	10	15	3.13532	1	PTPN4
54207	37	5	87	42	2	3.36685	2	KCNK10
5664	139	5	3	35	23	3.51569	3	PSEN2
2787	170	16.5	2	39.5	9	3.63907	4	GNG5
1446		21.5	75	1		3.90882	5	CSN1S1
4040	57	5	147	3	35	4.26285	6	LRP6
80298		69.5	6	4	77	4.73273	7	MTERF2
122060	84	21.5	31.5		3	5.08133	8	SLAIN1
3688	43	47.5	164		1	6.01439	9	ITGB1
122786	137	21.5	39.5	36	7	6.22962	10	FRMD6
285672		27	50.5		6	6.71657	11	SREK1IP1
5516	180	12	19	132	8	6.73603	12	PPP2CB
51455		47.5	4	22.5	143	6.9905	13	REV1
3418		42	10	39.5	39	7.09035	14	IDH2
493	1	57			172	7.13422	15	ATP2B4
64478		31	119.5	9	20	7.14399	16	CSMD1
9533			7	11.5	127	7.23456	17	POLR1C
3776	73	34.5	60		5	7.37065	18	KCNK2
11221	179	5	25	56	57	7.44381	19	DUSP10
7430	144	50.5	31.5	33	12	7.8084	20	EZR
7112	155	5			17	7.8728	21	TMPO
58190	5	69.5	54		78	8.69562	22	CTDSP1
59277		16.5	5		230	8.89077	23	NTN4
10217	3	78.5	108		63	8.89465	24	CTDSPL
5106			14	18	76	8.91833	25	PCK2
55751		21.5	20	45		8.94896	26	TMEM184C
114569	59		21		16	9.02144	27	MAL2
694	176	5	16	90	173	9.31554	28	BTG1
5937	31	12	68			9.78504	29	RBMS1
27161	116		1		236	10.0462	30	AGO2
57584	135	31	135.5	19	31	10.134	31	ARHGAP21
9590		39	269	14	21	10.4769	32	AKAP12
5217	154	5	29		150	10.6951	33	PFN2
4277		5	93	77		10.9865	34	MICB
5898	115	34.5	38		25	11.0154	35	RALA
3824		104	57.5	5	146	11.4274	36	KLRD1
3344	16	52	197.5		27	11.4737	37	FOXN2
134829			13	31	104	11.5787	38	CLVS2
27230	22	72	52		65	12.0256	39	SERP1
10659	30	27	61.5			12.2649	40	CELF2
6934	50	68	180	83	18	12.3951	41	TCF7L2
4208	15	159	209		13	12.6135	42	MEF2C
11163		59	45.5		22	12.981	43	NUDT4
85415		60	15		70	13.2635	44	RHPN2
116159		116.5	12	124	46	13.285	45	CYYR1
5527	169	5	92	128	131	13.3062	46	PPP2R5C
80764		200	11	16	231	13.3499	47	THAP7
2730		62.5	18		62	13.7212	48	GCLM
23172	107	16.5	79		66	13.7705	49	ABRAXAS2
3382		181	17	81	37	13.7766	50	ICA1
26985	19	259.5	141.5	69	34	13.926	51	AP3M1
26278	188	12	99.5	134	55	13.9558	52	SACS
56935	140	72	8		122	14.0013	53	SMCO4
8661		53	180	8		14.1392	54	EIF3A
23392	78	47.5	174	11.5	242	14.184	55	ECPAS
23002	64	212	206.5		4	14.4649	56	DAAM1
115548	128	12	197.5		38	14.5672	57	FCHO2
395	72	122	149.5	89	19	14.8022	58	ARHGAP6
57532	4		273.5		83	14.9823	59	NUFIP2
1938		127	129.5	7	117	15.1454	60	EEF2
5066	109	106	88	24	115	15.5115	61	PAM
55740	11	93	99.5			15.5637	62	ENAH
665	129	149	72		11	15.6158	63	BNIP3L
4154	54	16.5	90.5		190	15.6408	64	MBNL1
1386	98	84	70		28	15.8446	65	ATF2
6427	172		63		10	15.8916	66	SRSF2
7168	92		9		132	15.9373	67	TPM1
4318		217	263	2		16.1694	68	MMP9
1182	66	207.5	114	32	73	16.3462	69	CLCN3
10776	86	120	43		47	16.8947	70	ARPP19
777	7	85	222			16.976	71	CACNA1E
10658	39	31	189.5	135	157	17.3095	72	CELF1
5311	165	25	224.5	126	42	17.3413	73	PKD2
5326	42	27	148		141	17.4367	74	PLAGL2
84456	164	185.5	30		26	17.4486	75	L3MBTL3
7763		66	45.5		48	17.4774	76	ZFAND5
4194	36	171	261	15		17.5165	77	MDM4
10497	114	185.5	80	102	30	17.5324	78	UNC13B
10016	81		126.5	20	119	17.5682	79	PDCD6
10559	118	202	42	92	61	17.8217	80	SLC35A1
1839	24	289	37	104		17.9691	81	HBEGF
51014	113	134	49		36	17.9726	82	TMED7
5824	97		33		49	17.9765	83	PEX19
27250	138	44	53	116	158	17.9959	84	PDCD4
114882	56	74	230.5		29	18.1369	85	OSBPL8
9107	79	36.5	81		145	19.0714	86	MTMR6
54477	112		119.5		14	19.0744	87	PLEKHA5
1496	187		116.5	66	24	19.1611	88	CTNNA2
221301		204	73.5	13		19.3271	89	CALHM4
57405		207.5	24	43	169	19.3904	90	SPC25
79731		101.5	22	106	159	19.5811	91	NARS2
3667	110	67	65		80	19.6702	92	IRS1
9910	28	107.5	102		125	19.677	93	RABGAP1L
2043	25	54.5	302		94	19.7155	94	EPHA4
54965	47	42	106			19.7893	95	PIGX
785	10	258	83			19.9424	96	CACNB4
6197	48	61	176		81	20.0947	97	RPS6KA3
2908	14	179.5	248		69	20.2448	98	NR3C1
64067	20	62.5	180			20.274	99	NPAS3
55031	34	133	266	48	192	20.4165	100	USP47
143279	104	31	233	84	178	20.4701	101	HECTD2
57551	6		259.5		154	20.7085	102	TAOK1
84295	21	225.5			51	20.7583	103	PHF6
93974			66	34	108	20.7823	104	ATP5IF1
64429	141	95.5	106	53	163	20.8559	105	ZDHHC6
140733		42	64		96	21.2216	106	MACROD2
54813	35		56		138	21.5571	107	KLHL28
4216	183	57	173	57	148	21.7536	108	MAP3K4
112752			59	29.5	165	21.992	109	IFT43
79635		100	44	120	116	22.1163	110	CCDC121
80705		116.5	151.5	17		22.3156	111	TSGA10
10253		239.5	71	96	40	22.4731	112	SPRY2
2857		232.5	27	51		22.8033	113	GPR34
10184		76	34		124	22.8096	114	LHFPL2
79755		88	39.5	112	193	23.2758	115	ZNF750
9306	41	31	280.5			23.6359	116	SOCS6
2308	45	222.5	96		84	23.6981	117	FOXO1
27086	63	47.5	185		152	23.9443	118	FOXP1
18		36.5	50.5		210	24.2929	119	ABAT
1780		140	129.5	54	95	24.551	120	DYNC1I1
6400	88	21.5	228.5		226	24.8553	121	SEL1L
283638		39	200.5		54	25.0075	122	CEP170B
7114	184	101.5	23			25.1507	123	TMSB4X
3932			55	47	167	25.1925	124	LCK
2898		250	312.5	6		25.8936	125	GRIK2
23456		64.5	163	127	87	25.9542	126	ABCB10
9479	156	119	76.5		82	25.9703	127	MAPK8IP1
55553	8	220	278.5			26.282	128	SOX6
51646	158	97.5	73.5		110	26.4104	129	YPEL5
19	13		185		207	26.4184	130	ABCA1
2993		83	35		177	26.7045	131	GYPA
84108		123	57.5	73		26.741	132	PCGF6
9538			67	58	133	26.7504	133	EI24
6925	23	161.5	139.5			26.7734	134	TCF4
152503		211	28		88	26.8032	135	SH3D19
84678			96	64	85	26.8433	136	KDM2B
3551		124.5	116.5	37		27.0881	137	IKBKB
23338	33	92	187		246	27.1775	138	JADE2
152137	9	191.5	314.5			27.1783	139	CCDC50
9993	32		153		111	27.202	140	DGCR2
57147	131	230.5	114		41	27.2488	141	SCYL3
60468	18		298		102	27.2631	142	BACH2
25942	168		171	87	59	27.5492	143	SIN3A
9902		230.5	144.5	103	43	27.5519	144	MRC2
3356	93		61.5		99	27.5768	145	HTR2A
84312	124	88	98		140	27.6538	146	BRMS1L
262	163	90	96		107	27.6988	147	AMD1
23503	126	50.5	167		144	27.8051	148	ZFYVE26
81839	17	161.5	218.5			28.1127	149	VANGL1
64768		112.5	36		149	28.1682	150	IPPK
55512	123	64.5	193		106	28.2177	151	SMPD3
3084	145	45	106		237	28.2878	152	NRG1
6781	96	76	126.5		189	28.7309	153	STC1
100130733	157		182	22.5		28.7693	154	LRRC70
9156			102	44	151	29.2789	155	EXO1
8440	130	239.5	135.5		45	29.3454	156	NCK2
7750	67	155.5	156.5	117		29.381	157	ZMYM2
1837	142	39	303.5		118	29.668	158	DTNA
10168		146.5	76.5		64	29.8381	159	ZNF197
2827		144.5	194.5	26		30.0238	160	GPR3
6092		21.5	239.5		142	30.0301	161	ROBO2
747	174	116.5	235		44	30.0808	162	DAGLA
1106	111	76	248		103	30.2898	163	CHD2
23414	162	144.5	129.5		72	30.3869	164	ZFPM2
9839	178	176.5	230.5	55	204	30.4085	165	ZEB2
9588		168	218.5	21		30.5637	166	PRDX6
5520	68	235.5	243		60	30.9033	167	PPP2R2A
6749	177		214.5	61	101	30.9174	168	SSRP1
5987			47	136	129	31.2575	169	TRIM27
7416	189	264.5	161		32	31.6706	170	VDAC1
6935	62	94	248		181	31.7945	171	ZEB1
2700		121	104		74	32.5508	172	GJA3
89894		201	90.5	52		32.7211	173	TMEM116
3601		168	119.5	50		33.3755	174	IL15RA
6938	173	198	177		53	33.4719	175	TCF12
7170	134	129	194.5	98		33.6822	176	TPM3
137492	106		293	119	92	33.9482	177	VPS37A
340533	12	283	312.5			34.0004	178	NEXMIF
5332	27	199	303.5		212	34.0893	179	PLCB4
9295	146	188	220		58	34.2003	180	SRSF11
27244		190	149.5	114	114	34.653	181	SESN1
63939		81	156.5		90	34.8305	182	FAM217B
63027	102		309.5	62	194	34.8982	183	SLC22A23
54989		114	110		93	35.0864	184	ZNF770
22882		188	48	130		35.1555	185	ZHX2
51762	71	151	200.5		182	35.1597	186	RAB8B
80312	82	151	284		113	35.2969	187	TET1
9087	175	174	41			35.8924	188	TMSB4Y
9710	122		132		79	36.1187	189	KIAA0355
57150		138.5	85.5	110.5		36.459	190.5	SMIM8
63914		138.5	85.5	110.5		36.459	190.5	LINC01590
5900	99	280.5		79	208	36.5388	192	RALGDS
114798	147	103	270		112	36.5699	193	SLITRK1
51444	181	72	213		166	36.6281	194	RNF138
207063		78.5	125		136	36.6988	195	DHRSX
23504	38	254.5	287		170	36.846	196	RIMBP2
7225		254.5	26		206	36.9591	197	TRPC6
6095	58	109	216			36.9812	198	RORA
55033		91	84		180	37.0746	199	FKBP14
6376		249	111		50	37.1287	200	CX3CL1
2280	182	130	335.5	63		37.3854	201	FKBP1A
84253		191.5	273.5	27		37.4147	202	GARNL3
55432	26	171	319.5			37.4707	203	YOD1
797			82	107	164	37.6322	204	CALCB
3696		137	323		33	37.8173	205	ITGB8
10802	148	241.5		41		37.8617	206	SEC24A
26472	167		300.5	29.5		37.9903	207	PPP1R14B
79989		266	221	49	191	38.2883	208	TTC26
23471	149	210	206.5		89	38.7141	209	TRAM1
90102	55		263		109	38.7966	210	PHLDB2
8851	143	183.5	102		219	38.8995	211	CDK5R1
347902		194	69		123	39.3608	212	AMIGO2
10818		148	167		67	39.4363	213	FRS2
339745	29	254.5	224.5			39.4439	214	SPOPL
3770		154	119.5		91	39.5842	215	KCNJ14
6815	77	161.5	135.5			39.6655	216	STYX
54842		86	294.5		68	39.9555	217	MFSD6
10360			291.5	28	213	40.0809	218	NPM3
8575		286	245.5	25		40.2097	219	PRKRA
81573		244	78	93		40.3213	220	ANKRD13C
23161	44		298		137	40.5205	221	SNX13
51313		267	122		56	40.7285	222	FAM198B
51582	60	111	284			41.2233	223	AZIN1
9031	190	54.5			186	41.4731	224	BAZ1B
280658		279	146	99	188	41.4837	225	SSX7
4015		107.5	123.5		153	42.2151	226	LOX
29982	61	116.5	287			42.2725	227	NRBF2
9886	94	248	296		121	42.4966	228	RHOBTB1
22865	161	268	208	94		42.6067	229	SLITRK3
151613	136	178	143		244	42.6198	230	TTC14
9175	70	206			147	42.8193	231	MAP3K13
5190		254.5	227	38		43.3223	232	PEX6
64225	120	235.5	252.5		128	43.4611	233	ATL2
1641	132	277	211		120	43.6083	234	DCX
53407		203	165	67		43.6412	235	STX18
5579		188	319.5	75	209	43.7924	236	PRKCB
63971	191	88			135	43.8021	237	KIF13A
26249	133	131	327		168	43.9729	238	KLHL3
8502	74		135.5		229	43.9759	239	PKP4
3751		126	189.5		97	44.1024	240	KCND2
84364	90	246	217		205	44.2882	241	ARFGAP2
57458	101	247	175		228	44.4056	242	TMCC3
51092	75	229	271.5		214	44.4335	243	SIDT2
5568		165	245.5	59		44.5664	244	PRKACG
23251	89	146.5	325		239	44.5982	245	MINAR1
4685		143	161		105	44.7365	246	NCAM2
84333		95.5	114		227	45.0668	247	PCGF5
5578	51	263	331.5		245	45.4186	248	PRKCA
23034	119	164	311		187	45.8868	249	SAMD4A
84440	85	105	294.5			46.002	250	RAB11FIP4
5567		99	316.5		86	46.3854	251	PRKACB
6758			154.5	71	248.5	46.564	252	SSX5
6756			154.5	97	184	46.7432	253	SSX1
151230		193	276		52	46.8132	254	KLHL23
51209	49		259.5		218	46.8247	255	RAB9B
5991		81	257.5		134	46.9535	256	RFX3
80304		57	250		198	47.1019	257	WDCP
10335	46	216	284			47.1037	258	MRVI1
5612		219	280.5	46		47.1256	259	THAP12
5584		110	129.5		201	47.3331	260	PRKCI
5324	65	225.5	197.5			47.5067	261	PLAG1
53353	95	124.5	252.5			48.0025	262	LRP1B
5144	83		235		156	48.3024	263	PDE4D
414328			141.5	101	217	48.6099	264	IDNK
23092		81	224.5		171	48.6532	265	ARHGAP26
56261		179.5	232		75	48.7248	266	GPCPD1
55247			158	80	248.5	48.8169	267	NEIL3
64374		225.5	123.5	113		48.8475	268	SIL1
4618		287	171	65		49.0692	269	MYF6
23469		155.5	135.5		155	49.4553	270	PHF3
85462		135	287	86		49.7871	271	FHDC1
158471	153	252	255.5		161	49.8904	272	PRUNE2
8726		251	197.5	68		49.9799	273	EED
84978		174	151.5		130	50.2551	274	FRMD5
83607	53		325		199	50.2593	275	AMMECR1L
26047	40	269.5	319.5			50.3395	276	CNTNAP2
27436	151		322		71	50.3782	277	EML4
57097		262	211	131	232	50.6146	278	PARP11
338917		205	89		197	51.0602	279	VSX2
80133			237	70	222	51.4768	280	MROH9
6533	80		239.5		195	51.7236	281	SLC6A6
54928		128	298		98	51.7324	282	IMPAD1
54108		288	94		139	51.847	283	CHRAC1
60677	100		239.5		160	52.162	284	CELF6
57037		261	112	133		52.4142	285	ANKMY2
161742	52	243	309.5			52.5173	286	SPRED1
22852		209	252.5	76		52.9606	287	ANKRD26
23387	127		271.5	118		53.2146	288	SIK3
10201		284.5	244	60		53.6315	289	NME6
891		174	109		221	53.7446	290	CCNB1
56943	76	272	204.5			53.8978	291	ENY2
1958	166	238		109		54.2312	292	EGR1
8455	108	228			176	54.3462	293	ATRN
340024		276		72	220	54.5046	294	SLC6A19
84945	69	196	328.5			54.7973	295	ABHD13
55966		183.5	224.5	108		54.824	296	AJAP1
55885	105	225.5	191.5			55.1714	297	LMO3
7547	87	161.5	331.5			55.6678	298	ZIC3
9741	150	136	228.5			55.6823	299	LAPTM4A
55914		112.5	202.5		215	56.6088	300	ERBIN
57678		182	276		100	57.0872	301	GPAM
23199	91	176.5	316.5			57.3146	302	GSE1
2764		157.5	185		175	57.3732	303	GMFB
134548			265	95	203	57.4161	304	SOWAHA
80731	152	132	257.5			57.6249	305	THSD7B
286223		221	235	100		57.7252	306	C9orf47
51430		97.5	239.5		225	57.9486	307	SUCO
835		259.5	242	85		58.2554	308	CASP2
8731		168	308	105		58.5997	309	RNMT
5104		274	167	121		58.9698	310	SERPINA5
3593		235.5	306.5	78		59.2995	311	IL12B
348938			314.5	74	248.5	59.8327	312	NIPAL4
23413	125		191.5		243	59.9479	313	NCS1
1611	103		252.5		224	59.9783	314	DAP
4929	117	153	330			60.2572	315	NR4A2
4893		166	144.5		248.5	60.4384	316	NRAS
10251		141	183		238	61.0419	317	SPRY3
57182		218	159		179	61.2512	318	ANKRD50
147694		280.5	278.5	82		61.9065	319	ZNF548
60684		245	289	91		62.027	320	TRAPPC11
51020		257	211	123		62.7459	321	HDDC2
100507436		213.5	169		185	62.7621	322	MICA
977			276	115	216	63.3236	323	CD151
8642		271	291.5	88		63.6174	324	DCHS1
7802		241.5	178		162	63.6546	325	DNALI1
64388	185	142	268			63.8867	326	GREM2
2524		222.5	188		174	64.5988	327	FUT2
10152		195	161		233	64.7069	328	ABI2
85363		292	135.5		196	65.9789	329	TRIM5
9824		171	202.5		241	67.6122	330	ARHGAP11A
64240		235.5	300.5	122		68.3823	331	ABCG5
10351		269.5	255.5		126	68.4939	332	ABCA8
7347	160	278	204.5			69.5822	333	UCHL3
51714		282	139.5		234	69.8594	334	SELENOT
1974	186	151	334			70.3004	335	EIF4A2
340529		293	171		200	71.8638	336	PABPC1L2A
286046	121	290	290			72.2336	337	XKR6
9689	159	232.5	282			72.8174	338	BZW1
10808		284.5	319.5	125		74.9376	339	HSPH1
89890		264.5	214.5		202	75.1531	340	KBTBD6
1662		291	306.5	129		75.2517	341	DDX10
57708		197	267		235	77.0715	342	MIER1
2195		157.5	328.5		240	77.1888	343	FAT1
4897		213.5	335.5		183	78.5946	344	NRCAM
115111		215	305		211	80.0238	345	SLC26A7
22869	171	274	325			82.6207	346	ZNF510
23120		274	333		223	91.0008	347	ATP10B

## Sheet: hsa-miR-144-3p
entrezID	source_1	source_2	source_3	source_4	source_5	rank_product	rank_final	symbol
6558	93	8			1	3.02044	1	SLC12A2
55145		36	4		7	3.3422	2	THAP1
492311	175	8	2		22	3.93854	3	IGIP
5048	8	8	95		11	4.02035	4	PAFAH1B1
55003		117	3	10.5		5.14886	5	PAK1IP1
54453	77	22.5	63.5		2	5.41451	6	RIN2
22862	64	22.5			4	5.97521	7	FNDC3A
4780	114		17		3	5.99382	8	NFE2L2
130507	34	22.5			8	6.09718	9	UBR3
54790	16	8			51	6.22977	10	TET2
60468	15	44			10	6.25259	11	BACH2
196528	7	71	134		6	6.28555	12	ARID2
517	197	36	1		61	6.41157	13	ATP5MC2
901	20	154.5	13		16	7.07857	14	CCNG2
6299	112	8	9		83	7.15068	15	SALL1
9044		49		13	24	8.27299	16	BTAF1
7707	1	94.5			169	8.39431	17	ZNF148
5915	101	8	49		37	8.69746	18	RARB
138151	57	8	82.5		42	8.86354	19	NACC2
23657	12	65.5			27	9.22871	20	SLC7A11
8520	194		19	4	127	9.24794	21	HAT1
4487	204	22.5	12		34	9.24822	22	MSX1
2915	18	82.5		8	172	9.45205	23	GRM5
667		142		1	185	9.90905	24	DST
79685		137	42	2	241	10.2022	25	SAP30L
4093		36	88.5	7	152	10.7272	26	SMAD9
26224	165	22.5	56		17	10.8397	27	FBXL3
7543	39	22.5	138		30	10.9145	28	ZFX
7321	27	22.5	28		226	11.0699	29	UBE2D1
4603	55	49	97		15	11.1249	30	MYBL1
2554	106	22.5	203		9	11.4221	31	GABRA1
253559	3	124			123	11.9223	32	CADM2
22878		117	55	9	97	12.1711	33	TRAPPC8
5780	185	22.5	73		20	12.4127	34	PTPN9
10957	143	107.5	7.5		54	12.4879	35	PNRC1
143872		206	203	6	25	12.5113	36	ARHGAP42
80031	84	22.5			28	12.5146	37	SEMA6D
9480	2	186			144	12.5655	38	ONECUT2
19	33	36			46	12.6494	39	ABCA1
4205	28	36	189		35	12.7039	40	MEF2A
84458	10	36	132		145	12.8086	41	LCOR
2201	127	8			56	12.8205	42	FBN2
153222	11	62			88	13.0507	43	CREBRF
55700	186	44	90.5	10.5	174	13.406	44	MAP7D1
905	32	22.5			106	14.1392	45	CCNT2
256643	61	56.5	131		23	14.1917	46	BCLAF3
490	29	49			55	14.2516	47	ATP2B1
5744	192		5		92	14.8445	48	PTHLH
57496	43	36			59	15.0113	49	MRTFB
53354	68	56.5	37		95	15.1552	50	PANK1
114800	52	36	88.5		82	15.1777	51	CCDC85A
26051	137	8			87	15.2284	52	PPP1R16B
7756	100	8	199.5		90	15.3907	53	ZNF207
2066	24	241.5		17		15.3959	54	ERBB4
58516	99	85.5	43		41	15.5383	55	SINHCAF
139065	6	126			136	15.6159	56	SLITRK4
7010		139.5	148		5	15.6368	57	TEK
7026	110	62	32		76	15.9543	58	NR2F2
79074		117	14		68	16.0381	59	C2orf49
54510	184	99	27		38	16.4377	60	PCDH18
4212	85	8	181.5			16.5961	61	MEIS2
1756	71	8			237	17.0835	62	DMD
678	82	8	172		196	17.144	63	ZFP36L2
6760	130	85.5	168		12	17.2005	64	SS18
254065	4	133.5			260	17.2604	65	BRWD3
57624	45	36	154.5		93	17.3649	66	NYAP2
8600	163	91.5	16		99	17.4293	67	TNFSF11
56160		124	6		207	17.8673	68	NSMCE3
2113	133	36	116.5		47	17.8889	69	ETS1
81839		8	144		135	17.9256	70	VANGL1
79633	181	56.5	162.5		18	18.4886	71	FAT4
11116		233		3	247	18.5611	72	FGFR1OP
10772	91	8			239	18.6089	73	SRSF10
1982	173	91.5	111.5		19	19.0245	74	EIF4G2
340481	5	257			154	19.4247	75	ZDHHC21
10513	36	56.5			100	19.6033	76	APPBP2
81610		255	53.5	15		19.643	77	FAM83D
57480		22.5	128.5		71	19.6635	78	PLEKHG1
7326		107.5	50		39	19.8013	79	UBE2G1
27125	22	122			79	19.8769	80	AFF4
285172	9	175.5	199.5		129	19.962	81	FAM126B
158358			212.5	16	69	20.5583	82	KIAA2026
27113	86	44	62			20.5586	83	BBC3
51552	26	197	46			20.5879	84	RAB14
7322	159	77	20		188	20.5925	85	UBE2D2
154807	200	94.5	29		86	20.7147	86	VKORC1L1
22986	75	56.5	212.5		53	20.7791	87	SORCS3
10659	13	107.5	180		198	21.0021	88	CELF2
5396		143.5	85.5		21	21.2108	89	PRRX1
6373		187	10		138	21.222	90	CXCL11
10492	46	62	65		286	21.3328	91	SYNCRIP
7436	190	288		5		21.6397	92	VLDLR
6491		49	194.5		29	21.7128	93	STIL
140890	67	49	185.5		96	21.8606	94	SREK1
7163		209	44		31	21.9381	95	TPD52
7023	202	77	38		103	22.0829	96	TFAP4
11197	103	114	119		44	22.1373	97	WIF1
5534	177	77	45		102	22.2336	98	PPP3R1
7862	171	65.5	120		52	22.8584	99	BRPF1
124540		71	228	20		22.8886	100	MSI2
26575		22.5	125.5		117	23.0436	101	RGS17
339324		49	159		45	23.5043	102	ZNF260
26065	73	191.5	179		32	23.649	103	LSM14A
9282	164	36	168		84	23.8849	104	MED14
10472	104	56.5	226.5		64	24.0172	105	ZBTB18
64746	98	107.5	75		112	24.2476	106	ACBD3
202559	122	175.5		18		24.2576	107	KHDRBS2
9839	19	77			264	24.2751	108	ZEB2
130814		159	15		164	24.3775	109	PQLC3
6645		22.5	151.5		116	24.466	110	SNTB2
91147		213.5	134	14		24.571	111	TMEM67
84132	60		205.5		33	24.7004	112	USP42
10006	128	231			14	24.8425	113	ABI1
23061		97	31		143	25.1595	114	TBC1D9B
6595	126	285.5		12		25.1921	115	SMARCA2
9969	14	152.5			204	25.2671	116	MED13
220	134	77	114		98	25.9043	117	ALDH1A3
4154	17	101.5			280	26.1559	118	MBNL1
491	25	219			89	26.2303	119	ATP2B2
114907	59	130.5	69.5		227	26.2457	120	FBXO32
10402		260	7.5		256	26.4426	121	ST3GAL6
6323	50	143.5			70	26.4963	122	SCN1A
29079		167.5	30		104	26.8494	123	MED4
3418		88	33.5		178	26.8861	124	IDH2
116931	44	68			187	27.4671	125	MED12L
158158		111.5	140		36	27.5073	126	RASEF
3574		139.5	26		165	28.0903	127	IL7
51714		77	181.5		43	28.1292	128	SELENOT
79733	168	133.5	98.5		77	28.5509	129	E2F8
858	74	146.5	57		279	28.6469	130	CAV2
22998		137	71		66	28.7554	131	LIMCH1
143684	66	77	128.5			28.9195	132	FAM76B
79723		243	207.5		13	28.9557	133	SUV39H2
3185	155	101.5	72		162	29.0972	134	HNRNPF
51101		49	47		289	29.1033	135	ZC2HC1A
1879	49	71	194.5			29.2642	136	EBF1
3836	47	273	107.5		149	29.9332	137	KPNA1
27245	170	207	123		48	30.0145	138	AHDC1
27329		133.5	51		108	30.0864	139	ANGPTL3
2935	31	170			141	30.1918	140	GSPT1
23678		120.5	40		161	30.6316	141	SGK3
5327		240	22		147	30.6334	142	PLAT
10200		248	11		285	30.6508	143	MPHOSPH6
117178		36	177.5		125	30.9278	144	SSX2IP
10802	97	65.5			128	31.1138	145	SEC24A
6899	150	301	109.5		49	31.1894	146	TBX1
8575		208	18		219	31.1989	147	PRKRA
5144	37	117			191	31.2862	148	PDE4D
25843	40	117	236		224	31.3539	149	MOB4
9892	30	97			291	31.5361	150	SNAP91
5321		180.5	23		205	31.5887	151	PLA2G4A
7803	102	263	154.5		62	31.6526	152	PTP4A1
1837	23	271	165		253	31.7516	153	DTNA
3192	120	167.5	197		67	31.9061	154	HNRNPU
23271	21	193	218			31.9857	155	CAMSAP2
55922	154	303		19		32.0222	156	NKRF
2332	174	88	175.5		101	32.0884	157	FMR1
10951	118	232	35			32.8618	158	CBX1
1326		183	105		50	32.8914	159	MAP3K8
4286	38	130.5	194.5			32.9344	160	MITF
51371		159	24		254	32.9883	161	POMP
27018	191	265	25		249	33.3077	162	BEX3
8535	207	104	103.5		142	33.3425	163	CBX4
1193	152	166	78		168	33.7116	164	CLIC2
5292	189	71	78			33.8442	165	PIM1
23092	62	128.5			133	33.9829	166	ARHGAP26
195828	96	101.5	212.5		170	34.2434	167	ZNF367
56987	41	120.5			222	34.3758	168	BBX
113263	121	127	128.5		184	34.5158	169	GLCCI1
9705	51		232.5		94	34.561	170	ST18
63976	115	137			72	34.7639	171	PRDM16
6671	42	238			114	34.8168	172	SP4
144165		250.5	177.5		26	34.9842	173	PRICKLE1
10221	142	221.5	148		85	35.2595	174	TRIB1
4884	148		141.5		57	35.3598	175	NPTX1
51125		213.5	21		273	35.6565	176	GOLGA7
3600		234.5	41		137	36.5394	177	IL15
220042		149.5	141.5		63	36.6824	178	DDIAS
8545		82.5	87		186	36.7035	179	CGGBP1
658	162	36			230	36.7616	180	BMPR1B
9134	92		100		146	36.7784	181	CCNE2
494115		113	82.5		150	37.2752	182	RBMXL1
6935	65	101.5			213	37.3363	183	ZEB1
7532		157	160.5		58	37.828	184	YWHAG
57556	95	211			73	37.8432	185	SEMA6A
160418		161	229		40	37.9419	186	TMTC3
23263	105	234.5			60	37.9641	187	MCF2L
6575		111.5	75		177	37.9882	188	SLC20A2
64131	80	65.5			283	38.0118	189	XYLT1
10656		148	128.5		78	38.0159	190	KHDRBS3
55904		228	80.5		81	38.0438	191	KMT2E
50618	195	149.5	151.5		122	38.0892	192	ITSN2
81831		141	168		65	38.491	193	NETO2
54778	56	156			179	38.6902	194	RNF111
57157	78	162			126	38.9229	195	PHTF2
7323	136	194	138		163	39.0204	196	UBE2D3
27327	147	91.5			120	39.1008	197	TNRC6A
11342		172.5	36		262	39.2051	198	RNF13
2908	76	163			132	39.2709	199	NR3C1
8313		97	101.5		167	39.3426	200	AXIN2
91452	138	204.5	199.5		110	39.4382	201	ACBD5
2037		223	63.5		119	39.6662	202	EPB41L2
5992	48	177.5			208	40.3379	203	RFX4
9802	123	217	66.5			40.359	204	DAZAP2
139231	35	280			182	40.4245	205	FAM199X
23291	132	254	226.5		91	40.534	206	FBXW11
124626		211	39		221	40.6873	207	ZPBP2
8939	140	199.5	68			41.2799	208	FUBP3
7994	87	180.5			121	41.2863	209	KAT6A
133491		172.5	59		192	41.6735	210	C5orf47
168850	88	107.5			209	41.8367	211	ZNF800
158506	205	295	33.5			42.178	212	CBLL2
2625	176	189.5	85.5		288	42.3214	213	GATA3
5286	113	230			80	42.5446	214	PIK3C2A
1993	63	170			201	43.0402	215	ELAVL2
56963		56.5	168		228	43.1164	216	RGMA
3298	135	281	157.5		153	43.4703	217	HSF2
793		146.5	98.5		155	43.5927	218	CALB1
8803	187	305	121.5		134	43.6411	219	SUCLA2
51185		154.5	93		158	43.8095	220	CRBN
23179	188	56.5	215.5			43.9302	221	RGL1
57144	89	170			156	44.3813	222	PAK5
56951		285.5	60		140	44.6177	223	C5orf15
85414		151	106		151	44.7334	224	SLC45A3
79832		91.5	232.5		115	44.9151	225	QSER1
10242		289	48		183	45.4718	226	KCNMB2
6498	53	236			206	45.698	227	SKIL
55364	141	164.5			113	45.9586	228	IMPACT
6738	156	227	232.5		139	45.9819	229	TROVE2
118429	54	258.5			189	46.0593	230	ANTXR2
8404		290	53.5		171	46.1454	231	SPARCL1
55573		174	58		263	46.1519	232	CDV3
642938	158	224			75	46.1531	233	INSYN2
79886		249	61		180	46.61	234	CAAP1
55107		82.5	145.5		244	47.6922	235	ANO1
56704	193	71			215	47.7856	236	JPH1
9231	107	269			105	48.1934	237	DLG5
23001	144	195.5			109	48.4385	238	WDFY3
27115	125		84		292.5	48.4526	239	PDE7B
55763		262	52		229	48.7071	240	EXOC1
23554	145	107.5			202	48.8564	241	TSPAN12
55900	160	297	66.5			48.9153	242	ZNF302
55512	79		156		257	48.9524	243	SMPD3
9754	198	221.5			74	49.3517	244	STARD8
8573	69	215.5			220	49.4825	245	CASK
170691	108	183			166	49.5305	246	ADAMTS17
645974		189.5	75		235	49.8262	247	PABPC1L2B
55704	58	304			190	49.8766	248	CCDC88A
25942	111		143		212	49.9509	249	SIN3A
8323	178		109.5		175	50.1768	250	FZD6
51115		133.5	114		225	50.2422	251	RMDN1
5906		261	101.5		130	50.3379	252	RAP1A
23443		82.5	164		261	50.7604	253	SLC35A3
84064	131	159			173	51.1035	254	HDHD2
56648		188	192		107	52.299	256	EIF5A2
3751	70	310			181	52.5926	257	KCND2
55870	72	245.5			223	52.6553	258	ASH1L
8555	83	219			218	52.7479	259	CDC14B
257313		300	69.5		200	53.6526	260	UTS2B
25878	206	88			231	53.7278	261	MXRA5
51701	124	199.5	174			54.223	262	NLK
10636		191.5	95		238	54.3294	263	RGS14
5862		203	80.5		268	54.5365	264	RAB2A
57486		198	78		284	54.5638	265	NLN
136319	151	204.5	145.5			55.0034	266	MTPN
7082	116	272			148	55.7154	267	TJP1
1955		185	230		111	55.9268	268	MEGF9
4886		238	125.5		160	56.1469	269	NPY1R
51319		202	95		251	56.2939	270	RSRC1
2651	90	276.5			195	56.4334	271	GCNT2
1124	94	244			216	56.8245	272	CHN2
2182	172		220		131	56.8355	273	ACSL4
5738	157	124			255	56.8634	274	PTGFRN
55534	161		153		203	57.0011	275	MAML3
1983	81	238			266	57.4813	276	EIF5
51455	183	128.5	221.5			57.7814	277	REV1
6422	179	311	185.5		278	57.8683	278	SFRP1
11245		215.5	103.5		243	58.5522	279	GPR176
2358		250.5	90.5		242	58.7899	280	FPR2
26097	201		111.5		245	58.8064	281	CHTOP
10787		195.5	121.5		240	59.5466	282	NCKAP1
57561	117	245.5			199	59.5994	283	ARRDC3
57446	166	284	124			60.0475	284	NDRG3
54540	169	306	114			60.2166	285	FAM193B
22936	109	309			176	60.3269	286	ELL2
55186		219	173		159	60.6515	287	SLC25A36
9355	182	308	118			62.572	288	LHX2
83892		299	185.5		124	63.3905	289	KCTD10
56990		247	134		211	63.7148	290	CDC42SE2
54941		145	171		282	63.7406	291	RNF125
8302		282	92		276	64.2482	292	KLRC4
7037	139	279	185.5			64.3477	293	TFRC
55715		283	218		118	64.6032	294	DOK4
23506	180	225	185.5			65.2847	295	BICRAL
5728	149	278	190.5			66.3622	296	PTEN
9525		211	162.5		232	66.5406	297	VPS4B
7465		274	157.5		197	68.0317	298	WEE1
23705	129	294	225			68.1164	299	CADM1
170689	196	177.5			248	68.3671	300	ADAMTS15
57337	119	297			246	68.5422	301	SENP7
51050		226	199.5		193	68.5617	302	PI15
4824		291.5	190.5		157	68.6051	303	NKX3-1
4139		152.5	203		287	69.039	304	MARK1
10001		252.5	138		259	69.3999	305	MED6
5316	199	201	232.5			70.0975	306	PKNOX1
829	146	307	207.5			70.0995	307	CAPZA1
375519		297	116.5		277	70.8054	308	GJB7
3206	167		223.5		265	71.5526	309	HOXA10
729025		264	150		250	71.5743	310	SLC15A5
64105		287	148		236	71.8727	311	CENPK
115123		276.5	136		272	72.3569	312	MARCH3
9886	153	266.5			252	72.4673	313	RHOBTB1
204962		164.5	215.5		290	72.4796	314	SLC44A5
3156		266.5	168		233	72.8338	315	HMGCR
100129792		183	212.5		275	73.4389	316	CCDC152
80149		241.5	209		214	73.6837	317	ZC3H12A
168451		229	221.5		217	74.1484	318	THAP5
10424		252.5	235		210	77.279	319	PGRMC2
54898		270	175.5		269	77.8652	320	ELOVL2
163486		302	160.5		267	78.2606	321	DENND1B
1030		258.5	210		258	80.3487	322	CDKN2B
27153	203	312			234	81.8781	323	ZNF777
9406		275	185.5		292.5	82.0628	324	ZRANB2
441459		293	194.5		274	83.3153	325	ANKRD18B
4688		256	218		281	83.4346	326	NCF2
10838		291.5	205.5		270	84.2979	327	ZNF275
3930		268	223.5		271	84.3994	328	LBR

## Sheet: hsa-miR-144-5p
entrezID	source_1	source_2	source_3	source_4	source_5	rank_product	rank_final	symbol
54715	1	15	19		1	1.02719	1	RBFOX1
8867	4	5			5	1.5472	2	SYNJ1
117157		3	2		25	1.7711	3	SH2D1B
132204	10	1	30		14	2.01258	4	SYNPR
10342	7	17	4		11	2.12662	5	TFG
171546	8	21	3		12	2.20467	6	SPTSSA
9363		22	1		15	2.30347	7	RAB33A
10979		30	10	1	36	2.54857	8	FERMT2
6877	20	18	16		2	2.59002	9	TAF5
255488	2	35	32.5		6	2.70224	10	RNF144B
3090	14		13		3	2.72443	11	HIC1
322	12		7		8	2.91968	12	APBB1
57178	16	11			4	2.96531	13.5	ZMIZ1
57688	22	2			16	2.96531	13.5	ZSWIM6
389136		23		3	13	3.21472	15	VGLL3
6595	13	10	23		10	3.28744	16	SMARCA2
80818	15	27	12		7	3.39526	17	ZNF436
56929	3		20		22	3.65654	18	FEM1C
7762		4	11		31	3.69672	19	ZNF215
26224			28	2	27	3.82586	20	FBXL3
7529	21	24	6		26	4.18629	21	YWHAB
2149		6	9		41	4.34448	22	F2R
10150	11	12			21	4.68249	23	MBNL2
54467	6	34			18	5.14256	24	ANKIB1
285172		13	32.5		9	5.20278	25	FAM126B
7026	5		22		35	5.22435	26	NR2F2
23531		25.5	8		19	5.23608	27	MMD
28514	19	14	31		29	5.52841	28	DLL1
2039		7	17.5		40	5.66166	29	DMTN
1964		9	15		37	5.69802	30	EIF1AX
26959	17	8			39	5.81317	31	HBP1
128338		29	5		38	5.88748	32	DRAM2
5993		19.5	24.5		17	6.70032	33	RFX5
55534	9		29		33	6.83277	34	MAML3
80739		31	14		20	6.85044	35	MPIG6B
64121		16	26		24	7.17762	36	RRAGC
9403		25.5	17.5		30	7.9149	37	SELENOF
221035		28	24.5		23	8.36045	38	REEP3
6323	18	32			28	8.42181	39	SCN1A
340547		19.5	27		32	8.54532	40	VSIG1
51313		33	21		34	9.55615	41	FAM198B

## Sheet: hsa-miR-451a
entrezID	source_1	source_2	source_3	source_4	rank_product	rank_final	symbol
130497	2	2	1	1	0.353553	1	OSR1
857		1	2	6	0.763143	2	CAV1
23061		3	3	4	1.10064	3	TBC1D9B
84146	1		11	5	1.26765	4	ZNF644
23316		5	6	3	1.4938	5	CUX2
56946	3	7	5		1.57256	6	EMSY
1030		4	4	7	1.60676	7	CDKN2B
55095		9	8	2	1.74716	8	SAMD4B
1032	4		9	9	2.28943	9	CDKN2D
51719	6	6	10		2.37126	10	CAB39
7534	5		12	8	2.60991	11	YWHAZ
10516		8	7	10	2.74752	12	FBLN5

## Sheet: hsa-miR-182-5p
entrezID	source_1	source_2	source_3	source_4	source_5	rank_product	rank_final	symbol
728458		139	2	2.5		2.95262	1	OPN1MW2
5956		134.5	1	2.5	161	3.8134	2	OPN1LW
83596	171	10.5	8	12	25	4.24531	3	BCL2L12
2017	130	10.5	51		2	4.82918	4	CTTN
10211	17	41.5	42	9	55	5.42376	5	FLOT1
378	82	10.5	15.5	84	14	5.49767	6	ARF4
727800	54	77.5	3		19	5.525	7	RNF208
83988	127	60	35		1	5.68127	8	NCALD
3895	247	10.5	17	38	18	6.26481	9	KTN1
51299		10.5	13	72	65	7.06781	10	NRN1
3205	221	41.5	10		8	7.31682	11	HOXA9
6506	4	28.5			95	7.37488	12	SLC1A2
4026	3	28.5			133	7.4958	13	LPP
4117	352	51.5	41	10	10	7.50338	14	MAK
2309	74	10.5		106	13	8.04188	15	FOXO3
8562	277	41.5	39	1	236	8.0525	16	DENR
26575	26	10.5	114	138	34	8.58846	17	RGS17
9341	123	10.5	12		92	8.63885	18	VAMP3
84945	61	112.5	80		3	8.95599	19	ABHD13
8859		97.5	14	7	180	9.05349	20	STK19
7976	1	346.5		65		9.4135	21	FZD3
22990	100	89	71.5		4	9.98571	22	PCNX1
5100	13	41.5	80	26	316	10.256	23	PCDH8
29114	214	126.5	4		27	10.3377	24	TAGLN3
10150	75	68	57		11	10.5718	25	MBNL2
677	94	89	5		80	10.6926	26	ZFP36L1
2295	81	28.5	24	61	130	10.7052	27	FOXF2
51560	50	68	9		110	10.7083	28	RAB6B
288	167	60		83	5	11.2894	29	ANK3
221061	340	10.5	70	41	72	11.8743	30	FAM171A1
401548	7	28.5			235	12.0194	31	SNX30
5110	297	10.5	21	49	253	12.1039	32	PCMT1
757	275	28.5	7		102	12.1593	33	TMEM50B
11061		225.5	6	27	160	12.2924	34	CNMD
7436	196	10.5	52.5	124	74	12.5974	35	VLDLR
5567	19	123	151.5		24	13.4977	36	PRKACB
51134			76	21	42	13.5406	37	CEP83
81037	233	118	40	13	105	13.6872	38	CLPTM1L
26100	305	28.5	26.5		43	14.0251	39	WIPI2
79411		28.5	23	88	196	14.4967	40	GLB1L
7813	131	10.5	134.5		69	14.9434	41	EVI5
863	73	10.5	154		112	15.0748	42	CBFA2T3
51247	324		11	30	129	15.2353	43	PAIP2
8975		41.5	93.5		26	15.5175	44	USP13
4286	58	10.5	208.5		122	15.6841	45	MITF
121536	294	10.5	50		101	15.7089	46	AEBP2
7532	160	60	58.5		29	15.8817	47	YWHAG
5570		410	33	8		15.8858	48	PKIB
90993		28.5	82.5		48	16.1086	49	CREB3L1
9771	31	168.5	186		20	16.5984	50	RAPGEF5
84062		208	58.5	5	331	16.7473	51	DTNBP1
10890	150	41.5	125.5		28	17.0972	52	RAB10
10097		51.5	223.5		12	17.2306	53	ACTR2
23271	202	51.5	372		6	17.3541	54	CAMSAP2
54583	6	333	67.5		176	17.4499	55	EGLN1
23266	361	28.5	190	90	31	17.7163	56	ADGRL2
9788	44	28.5	246		85	17.8897	57	MTSS1
50650	203		45		17	17.917	58	ARHGEF3
5921	89	261	139.5	51	36	18.0271	59	RASA1
399694	387	28.5	43		59	18.1827	60	SHC4
152		108	30		52	18.4103	61	ADRA2C
5916	49	51.5	109.5		109	18.5204	62	RARG
785	5	68	354.5		250	18.5225	63	CACNB4
6451		89	26.5	144	91	18.6402	64	SH3BGRL
23607	35	68	296.5		44	18.6618	65	CD2AP
196441	302	28.5	77.5		47	18.7069	66	ZFC3H1
9924		180.5	248.5	4		18.8004	67	PAN2
8434	347	118	46.5	62	71	19.306	68	RECK
51645	201	154.5	22		56	19.6618	69	PPIL1
112	2	142.5	457.5		309	19.9177	70	ADCY6
22853	42	101.5			51	20.0435	71	LMTK2
284339	189	10.5		58.5	357	20.059	72	TMEM145
8065	14	150.5	360		57	20.2722	73	CUL5
23174	121	10.5	306		115	20.4427	74	ZCCHC14
80013		68	31	101	219	20.6585	75	MINDY3
1657	145	145.5	218.5	129	21	20.9088	76	DMXL1
9886	136	10.5	178.5		199	21.0982	77	RHOBTB1
3897	102	41.5	202.5	120	139	21.4825	78	L1CAM
94241	177	28.5	105.5		107	21.7172	79	TP53INP1
1839	62	51.5	90		203	21.8486	80	HBEGF
6975		28.5	241		41	21.8488	81	TECTB
55854	314		64.5	128	23	21.9683	82	ZC3H15
6670	384	145.5	18	105	152	21.9852	83	SP3
90780	187	108	67.5		46	22.247	84	PYGO2
28232	11	305	142.5		135	22.4079	85	SLCO3A1
3480	9	160	401.5	114		22.5257	86	IGF1R
4233		112.5	460	6		22.5718	87	MET
388630	179		121.5		15	22.9466	88	TRABD2B
221895	46	187.5	274.5		30	22.9507	89	JAZF1
54796	23	77.5	360		117	23.2712	90	BNC2
2034	147	41.5	213		61	23.589	91	EPAS1
5793	18	291	226		70	23.8525	92	PTPRG
9712		28.5	77.5		172	24.1418	93	USP6NL
3987	88	89	169.5		68	24.3684	94	LIMS1
5879	51	142.5	55			24.5543	95	RAC1
79785		466	62	14		24.6517	96	RERGL
2915	20	228.5			93	25.0618	97	GRM5
2254	325	41.5	159	127	114	25.0863	98	FGF9
139065	156	177.5	322.5	43	84	25.2784	99	SLITRK4
5055	262	218.5	29	57	347	25.3689	100	SERPINB2
79057	65	28.5	453.5		127	25.4083	101	PRRG3
10492	24	60	457.5		166	25.5656	102	SYNCRIP
8609	10	293.5		118	324	25.7305	103	KLF7
4897	95	279.5	485.5		9	25.9462	104	NRCAM
23603	334	251	60.5	147	54	26.4245	105	CORO1C
93550	129		32		126	26.807	106	ZFAND4
4438		299	38	52	225	26.8442	107	MSH4
23064	78	258	415		16	26.8788	108	SETX
3321	47	139			81	26.9615	109	IGSF3
1112	249	10.5	271		191	26.9642	110	FOXN3
10818		10.5	331		153	27.0053	111	FRS2
6875	99	308		37	125	27.2436	112	TAF4B
1910	157	108	222		38	27.3404	113	EDNRB
10321		150.5	67.5	64	221	27.3712	114	CRISP3
55715	245	154.5	36	103	343	27.3864	115	DOK4
92912	125	134.5	87		108	28.0275	116	UBE2Q2
51633		89	46.5		145	28.1157	117	OTUD6B
120	79	170.5	181.5		66	28.1762	118	ADD3
283489		68	137	116	150	28.2088	119	CHAMP1
8178	333	184.5	121.5		22	28.3009	120	ELL
133686		496	186		7	28.8122	121	NADK2
60412	256	223	74.5	126	121	29.0671	122	EXOC4
283464	64	148	493		40	29.2265	123	GXYLT1
57532	8	297			286	29.3055	124	NUFIP2
4869	216			20	158	29.3489	125	NPM1
1072	257	221	52.5	108	218	29.5327	126	CFL1
79969	87	130.5		73	241	29.7206	127	ATAT1
23022	85	60	111		353	29.724	128	PALLD
26065	376	158.5	34		100	29.8273	129	LSM14A
29068		383		18	104	29.8341	130	ZBTB44
10867	146	77.5	131		137	29.8436	131	TSPAN9
286336	225	77.5	119		99	29.93	132	FAM78A
27173	16	129	365			30.3305	133	SLC39A1
7367			165	16	288	30.4236	134	UGT2B17
222166	70	41.5	262			30.4342	135	MTURN
8600		77.5	144	71		30.8451	136	TNFSF11
8476	67	279.5	280.5		45	30.9985	137	CDC42BPA
4763	103			58.5	134	31.0393	138	NF1
11070	106	68	93.5		366	31.3305	139	TMEM115
57142	330	272.5	114	115	83	31.5604	140	RTN4
643904		60	86		169	31.8462	141	RNF222
51104		196	15.5		292	32.0284	142	ABHD17B
92597	135	51.5	196.5		204	32.3016	143	MOB1B
170692	115	77.5	205		154	32.3786	144	ADAMTS18
1983	34	305	103.5		263	32.4048	145	EIF5
84937	213	237	92		62	32.5662	146	ZNRF1
5091	227	104.5	49		257	32.8668	147	PC
1826	293	77.5	100.5		131	32.8732	148	DSCAM
84312		101.5	74.5		128	32.9728	149	BRMS1L
5119	184	199	95		89	33.1617	150	CHMP1A
253559	37	77.5			349	33.3417	151	CADM2
22889	326	60			53	33.736	152	KHDC4
84614	174	167		48	239	33.7805	153	ZBTB37
9891	43	247.5		141	223	33.8129	154	NUAK1
5534	234	101.5	149		96	33.941	155	PPP3R1
23291	66	174.5	344.5		86	33.9779	156	FBXW11
60677	193	51.5	128		276	34.2224	157	CELF6
29988		233.5	28	143	376	34.232	158	SLC2A8
9815	110	172	481		39	34.3141	159	GIT2
84912	91	97.5	123			34.3186	160	SLC35B4
4068	181	130.5	88		175	34.5257	161	SH2D1A
55553	12	251	372			34.6214	162	SOX6
54510	320	184.5	226	50	233	34.6215	163	PCDH18
84962	317		107.5		33	34.6635	164	AJUBA
80854	80	228.5	243.5		87	35.0702	165	SETD7
253738	168	51.5	176		259	35.2308	166	EBF3
2710	367		161.5	66	111	36.0883	167	GK
658		163.5	37		210	36.1015	168	BMPR1B
1272	220	118	229.5		75	36.3477	169	CNTN1
1031			163.5	23.5	341	36.4747	170	CDKN2C
5089	72	118	190		285	36.6137	171	PBX2
10787	332	126.5	80		140	36.8173	172	NCKAP1
159371	83	89	178.5		360	36.9013	173	SLC35G1
83604	200	315	216.5		35	36.9536	174	TMEM47
57132	218	180.5	116.5		106	37.1177	175	CHMP1B
7058	60	154.5	284.5		186	37.2056	176	THBS2
56243	353	375.5	239.5	113	63	37.3123	177	KIAA1217
3035			138	28	371	37.5851	178	HARS
57631	22	142.5	463.5			37.755	179	LRCH2
91526			372	17	230	37.7675	180	ANKRD44
2332	375	89	109.5		146	37.9959	181	FMR1
2792			98.5	44	344	38.0798	182	GNGT1
7752		89	56		304	38.2851	183	ZNF200
729967			44	95.5	369	38.5809	184	MORN2
221178	132	158.5	221		124	38.6852	185	SPATA13
51123		372	67.5	117	198	38.8253	186	ZNF706
9890	21	232	324.5			38.8317	187	PLPPR4
961	32	134.5	404		336	38.8676	188	CD47
55969			303.5	19	275	38.8711	189	RAB5IF
126353		191.5	119	135	195	39.1256	190	MISP
114928	194	237	289	47		39.5209	191	GPRASP2
7348		427.5	262	15		39.6267	192	UPK1B
26512	246	51.5	183.5		279	39.8966	193	INTS6
4641	117	240.5	386.5		60	39.9568	194	MYO1C
166929	29	204	446.5		255	40.2752	195	SGMS2
8087		123	314	87	209	40.6973	196	FXR1
5048	397	225.5	251.5		32	40.9587	197	PAFAH1B1
55607	36	255	259		311	41.2255	198	PPP1R9A
57687	25	237	324.5			41.4489	199	VAT1L
445328		51.5	349	109		41.7092	200	ARHGEF35
54463	289	112.5	105.5		226	41.7151	201	RETREG1
4745		416.5	205	23.5		42.0427	202	NELL1
9625		142.5	259	79	284	42.4087	203	AATK
5581	38	134.5	411			42.6902	204	PRKCE
55450	162	163.5	243.5	133		42.7844	205	CAMK2N1
57408		305	25		278	42.8194	206	LRTM1
4884	364		127		49	43.777	207	NPTX1
1993	323	202		35		43.8954	208	ELAVL2
321		215	60.5		177	44.015	209	APBA2
396	268	154.5	114		206	44.1468	210	ARHGDIA
3839	335	68	294		147	44.2838	211	KPNA3
58476	153	211	213		148	44.6523	212	TP53INP2
60370		444	171.5	32		44.855	213	AVPI1
56849		320.5	20		382	44.9282	214	TCEAL7
27233		463	493	11		45.3056	215	SULT1C4
84678	163		287.5	92	251	45.3432	216	KDM2B
23348	299		235		37	45.8345	217	DOCK9
154743	142	134.5	421.5		141	45.8878	218	BMT2
10768	126	118	294		261	45.9463	219	AHCYL1
26470	266	357	341	53	374	45.9749	220	SEZ6L2
10370	338	305	96.5		118	46.275	221	CITED2
85465	154	112.5	216.5		314	46.3132	222	SELENOI
10848			112	93	260	46.4626	223	PPP1R13L
483	195	381	310	98	300	46.469	224	ATP1B3
6505	33	225.5	365			46.5082	225	SLC1A1
5927	57	199			240	46.5434	226	KDM5A
92906		208	327.5	40		46.5576	227	HNRNPLL
7257	280	225.5	129		149	46.6617	228	TSNAX
22854	178		407.5	63	270	46.8547	229	NTNG1
136991			149	102	184	46.962	230	ASZ1
8395		405.5	239.5	29		47.0735	231	PIP5K1B
3638	292	310.5	102		138	47.2521	232	INSIG1
284257	59	196	310		358	47.3182	233	BOD1L2
221710	28	491	208.5			47.3508	234	SMIM13
55294	141	350	453.5		58	47.4529	235	FBXW7
124935	306	430		22		47.5061	236	SLC43A2
10945	283	447	220	122	229	47.7719	237	KDELR1
158471	310	257	336		50	47.818	238	PRUNE2
9213	351	318.5	136		90	48.0828	239	XPR1
8661	321		419	60	171	48.1844	240	EIF3A
100287482		448	19		359	48.3713	241	SMKR1
2764	230	89	231		299	48.4775	242	GMFB
25816		191.5	48		340	48.7351	243	TNFAIP8
151242		108	119		245	48.8567	244	PPP1R1C
51188		163.5	163.5	119		49.0237	245	SS18L2
55166		478	202.5	33		49.0909	246	CENPQ
8773	173	89	208.5			49.1729	247	SNAP23
2122	243	89	310		228	49.4326	248	MECOM
54467	15	470.5	467			49.6061	249	ANKIB1
27324	350	255	151.5		116	49.7519	250	TOX3
219771	388	191.5	100.5		217	50.1587	251	CCNY
170575		476		25	287	50.1982	252	GIMAP1
90627	111	204			151	50.2175	253	STARD13
8874	133	104.5			247	50.2845	254	ARHGEF7
375449	264	77.5			168	50.3057	255	MAST4
56888	344	429	98.5		113	50.3295	256	KCMF1
8001		211	421.5	39		50.4576	257	GLRA3
54521		218.5	404	78	242	50.5098	258	WDR44
3344		148	301.5		78	50.5157	259	FOXN2
2776	101	154.5			224	50.5877	260	GNAQ
57554		191.5		91	201	50.623	261	LRRC7
50515	396	333	368.5	36		51.1281	262	CHST11
9918		411	294	46	317	51.2202	263	NCAPD2
57496	279	108	365		167	51.7546	264	MRTFB
57153		288	171.5		76	51.8047	265	SLC44A2
346288		213	71.5		248	51.9108	266	SEPT14
4821	308	346.5	218.5	80		51.9564	267	NKX2-2
22911	170	405.5		131	212	52.294	268	WDR47
9802	288	139	183.5		268	52.6604	269	DAZAP2
2494		184.5	341	132	249	53.3115	270	NR5A2
23510	71	432	134.5			53.4606	271	KCTD2
23788	169	266.5	149		312	53.4775	272	MTCH2
90	237	231	232.5		165	53.5189	273	ACVR1
25771	342	270.5		45		53.6225	274	TBC1D22A
53616	346	126.5			97	53.9749	275	ADAM22
54928		168.5	192.5		132	54.127	276	IMPAD1
4642	27	336	472			54.1286	277	MYO1D
989	165	498	188		143	54.1991	278	SEPT7
64208		442	314	31		54.2146	279	POPDC3
2560		322.5	174	77		54.2919	280	GABRB1
10140	287		237.5		64	54.4654	281	TOB1
22936	392	163.5	467		77	54.7763	282	ELL2
10269	255	255	399	89		54.8026	283	ZMPSTE24
259282	263		166		103	55.019	284	BOD1L1
79968	235	261	235		174	55.9463	285	WDR76
10138	172	419	196.5		178	56.0172	286	YAF2
79723			141	139	243	56.0823	287	SUV39H2
8320		77.5	317.5		194	56.1256	288	EOMES
8490		163.5	169.5		173	56.2069	289	RGS5
201627	151	394.5	444		98	56.409	290	DENND6A
55819	254		131	146		56.4544	291	RNF130
9581	30	354.5	463.5			56.7294	292	PREPL
165545		413.5	54		222	56.8355	293	DQX1
55966		493		34	298	56.9805	294	AJAP1
81631	231		133		163	57.029	295	MAP1LC3B
3708	93	177.5	306			57.1935	296	ITPR1
324		291	145		120	57.2391	297	APC
57102		295	90		192	57.3677	298	C12orf4
51105	116	463		95.5		57.4857	299	PHF20L1
372		215	82.5		290	57.5408	300	ARCN1
5504	390	148	156.5		313	57.6483	301	PPP1R2
5962	210	89			277	57.6645	302	RDX
431707			200	70	372	57.7789	303	LHX8
9783	48	336			329	58.1394	304	RIMS3
10927	148	373	96.5			58.2163	305	SPIN1
145508			292	56	328	58.3481	306	CEP128
58490	223	230	314		185	58.4082	307	RPRD1B
8723	322		178.5		94	58.4906	308	SNX4
6591	84	264	246			58.6793	309	SNAI2
83699		346.5	73		220	59.0693	310	SH3BGRL2
51559		89	167.5		379	59.369	311	NT5DC3
64778	120	382	490		142	59.4117	312	FNDC3B
84881		221	477.5	54		59.5386	313	RPUSD4
55322		380		55	274	59.6363	314	C5orf22
25849	197	354.5	146		321	59.7964	315	PARM1
51455	270	101.5	213			60.0181	316	REV1
1994	41	390.5	368.5			60.2319	317	ELAVL1
10079	370			42	382	60.3555	318	ATP9A
6867	143	268.5			155	60.4064	319	TACC1
10630		427.5	223.5	123	293	60.5601	320	PDPN
23677	122	320.5			156	60.9045	321	SH3BP4
1833			344.5	69	262	61.328	322	EPYC
441027		180.5	255.5		136	61.4725	323	TMEM150C
51621	114	215	407.5		368	61.5559	324	KLF13
55704	96	187.5	354.5			61.8265	325	CCDC88A
4478		274	268		88	62.0871	326	MSN
627	339		386.5	85	342	62.1067	327	BDNF
221037	295	68	327.5			62.4299	328	JMJD1C
4208	400	134.5	336		216	62.4934	329	MEF2C
57412		245	270	100		62.5732	330	AS3MT
10656	284		322.5	142	302	62.5858	331	KHDRBS3
4952	164	221			183	62.6289	332	OCRL
259230	378	458	290.5		79	62.7657	333	SGMS1
57512	229	191.5	280.5		326	62.9113	334	GPR158
79719		237	84		346	63.423	335	AAGAB
1879	394	285	63			63.9891	336	EBF1
27327	40	369	485.5			64.2644	337	TNRC6A
9516			299	86	282	64.5186	338	LITAF
9185	92	208	381			64.6355	339	REPS2
4121		123	167.5		354	64.6427	340	MAN1A1
284252		504	411	68	318	64.6758	341	KCTD1
6660	39	393	477.5			64.7176	342	SOX5
54329	383	329.5	156.5		232	65.0435	343	GPR85
133418			429	75	234	65.3316	344	EMB
27115	90	426	196.5			65.3457	345	PDE7B
28999	345	364.5	147		254	65.4421	346	KLF15
56658	52	392	372			65.4872	347	TRIM39
90874	155	118	415			65.5088	348	ZNF697
23002	118	314	205			65.524	349	DAAM1
222223		97.5	396		197	65.5542	350	KIAA1324L
202018	105	287	415		382	65.7258	351	TAPT1
29080		276.5	85		330	65.9814	352	CCDC59
9543	300	270.5	246		244	66.0455	353	IGDCC3
54511	68		425.5		271	66.2224	354	HMGCLL1
10217	398	366.5	460	74		66.3631	355	CTDSPL
286144		180.5	232.5		189	66.4762	356	TRIQK
283638	77	293.5			351	66.4784	357	CEP170B
26010	55	331	438			66.5938	358	SPATS2L
151888		245	192.5		170	66.7156	359	BTLA
8650	242	204	317.5		332	67.1463	360	NUMB
10069		501	154	107		67.3689	361	RWDD2B
7320		455.5	64.5		283	67.529	362	UBE2B
57595	205		493	140	377	67.5628	363	PDZD4
3670	337	361	377	121		68.2348	364	ISL1
5573	56	350	438			68.2531	365	PRKAR1A
168090			280.5	94	327	68.3515	366	C6orf118
25913		476	139.5	130		68.3786	367	POT1
285172	241	174.5			207	68.5709	368	FAM126B
8976		310.5	419		67	68.6008	369	WASL
54619	258	173	425.5		301	68.7421	370	CCNJ
55156	385	486.5	423		73	68.9432	371	ARMC1
1266		363	386.5	145	289	69.2262	372	CNN3
64759	45	489	407.5			69.2514	373	TNS3
9211	252	184.5	194			69.387	374	LGI1
389432		268.5	208.5		164	69.7981	375	SAMD5
9683	318	118			252	70.488	376	N4BP1
23180	191	163.5	303.5			70.5421	377	RFTN1
10762	98	272.5	360			70.8778	378	NUP50
835	53	421.5	432.5			70.9957	379	CASP2
22998	360	233.5	331		238	71.3163	380	LIMCH1
9530	391	176	377		258	71.5077	381	BAG4
10225	217	247.5	444		281	71.5272	382	CD96
22919	108	329.5	278			71.5572	383	MAPRE1
26520		499	181.5	110		71.7247	384	TIMM9
112885	63		438		363	71.8543	385	PHF21B
6894	137	385.5	190			71.8971	386	TARBP1
6134		415	107.5		227	72.1173	387	RPL10
153364		191.5	159		334	72.2187	388	MBLAC2
1780		502.5	333	111	382	72.5574	389	DYNC1I1
81624		312.5	154		215	72.6354	390	DIAPH3
5744	259		255.5		157	72.7348	391	PTHLH
60468	296	217			162	72.7725	392	BACH2
57606	244	97.5	438			72.8062	393	SLAIN2
54149		340.5	103.5		296	72.833	394	C21orf91
55719	269	474		82		72.8887	395	SLF2
6992	107	434.5	226			73.0084	396	PPP1R11
80262	86	491	251.5			73.2686	397	C16orf70
54954	138	424.5			188	74.1624	398	FAM120C
118788		211	280.5		187	74.2844	399	PIK3AP1
8459		488	299	76		74.3328	400	TPST2
6584	69	398.5	404			74.3758	401	SLC22A5
9263	128	251	349			74.6074	402	STK17A
58516	112	283.5	354.5			74.7035	403	SINHCAF
10752	401	237			119	74.8213	404	CHL1
1880			354.5	99	323	74.8796	405	GPR183
4354	240	387.5	124			75.309	406	MPP1
79953		301	142.5		269	75.3223	407	SYNDIG1
587	219	327	161.5			75.3819	408	BCAT2
11309		486.5		67	364	76.0265	409	SLCO2B1
389400		473	310	81		76.0527	410	GFRAL
145482		297	131		308	76.279	411	PTGR2
57561	265	199			231	76.6977	412	ARRDC3
112936	373	340.5	349		200	76.7115	413	VPS26B
60496			287.5	134	319	76.9231	414	AASDHPPT
55343	354	400.5	90			77.8924	415	SLC35C1
7410	161	500			159	77.9728	416	VAV2
148479	282	154.5	296.5			78.2131	417	PHF13
115294	382	283.5	490		182	78.372	418	PCMTD1
205428	309	336	125.5			78.4379	419	DIPK2A
23344	176	279.5	265			78.4499	420	ESYT1
65055	97	494	274.5			78.6851	421	REEP1
23368		312.5	178.5		237	78.8178	422	PPP1R13B
9993	119	445.5	251.5			79.0417	423	DGCR2
285498		170.5	255.5		310	79.3788	424	RNF212
5601	144		449		211	79.6482	425	MAPK9
2719	113	402.5	301.5			79.7853	426	GPC3
5001		481	229.5	125		79.9511	427	ORC5
9223	363	468.5			82	80.2334	428	MAGI1
114783	140	201	496			80.2566	429	LMTK3
100505984		264	389.5	136.5		80.4069	430.5	LINC02478
3694		264	389.5	136.5		80.4069	430.5	ITGB6
2845	190	327	228			80.6537	432	GPR22
9559	134	385.5	274.5			80.6806	433	VPS26A
5095		301	432.5	112		81.4333	434	PCCA
63901		340.5	242		179	81.7474	435	FAM111A
1948	286	126.5	431			83.2767	436	EFNB2
4591		242.5	213		305	83.5621	437	TRIM37
7332	175	452.5	200			83.7094	438	UBE2L3
27154	76	505	415			83.868	439	BRPF3
58524	139	327	354.5			84.1922	440	DMRT3
10678	109	350	438			85.2187	441	B3GNT2
4298	319		365		144	85.3154	442	MLLT1
57381		445.5	116.5		325	85.4865	443	RHOJ
55573	224	470.5	383.5		350	86.2185	444	CDV3
5862	152	404	284.5			86.493	445	RAB2A
9282	158	362	306			86.5448	446	MED14
6335	276	242.5	262			86.6003	447	SCN9A
2700	251	359	196.5			86.8805	448	GJA3
11069	124	419	344.5			87.1941	449	RAPGEF4
22882	232	333	235			87.6083	450	ZHX2
395		251	248.5		295	88.0007	451	ARHGAP6
7456	304	495			123	88.1739	452	WIPF1
8669	222	261	320.5			88.2712	453	EIF3J
5216	199	483.5	200			89.3248	454	PFN1
5494	209	196	472			89.4664	455	PPM1A
2200	267	276.5			265	89.8179	456	FBN1
81579		461	419	104		90.6139	457	PLA2G12A
57711	343	369	159			90.6674	458	ZNF529
1960	192		334		320	91.2595	459	EGR3
55167	368	352.5	472		291	91.3378	460	MSL2
51571	389	251	213			91.667	461	FAM49B
466		485	463.5	97		93.125	462	ATF1
25853	226		453.5		213	93.1609	463	DCAF12
7957	104	483.5	438			93.4358	464	EPM2A
1050	212	366.5	284.5			93.5498	465	CEBPA
10801		206	317.5		338	93.5523	466	SEPT9
23365	149	375.5	399			93.8574	467	ARHGEF12
54551	182	324.5	379			93.9407	468	MAGEL2
255488	198		386.5		294	94.1021	469	RNF144B
8036		437	255.5		202	94.1788	470	SHOC2
9168	228	371	268			94.3394	471	TMSB10
10541	273	259	327.5			95.0101	472	ANP32B
4092	260	346.5	259			95.2513	473	SMAD7
9870	208	387.5			297	96.0674	474	AREL1
2339	271	266.5	341			96.9808	475	FNTA
26985		240.5	338.5		307	97.4577	476	AP3M1
54454	248	316.5			322	97.8226	477	ATAD2B
6383	311	297	274.5			97.9261	478	SDC2
1946	159	400.5	407.5			98.6858	479	EFNA5
4329		322.5	396		205	98.9779	480	ALDH6A1
51339		402.5	174		382	99.6946	481	DACT1
160518	355	286			267	100.134	482	DENND5B
6856	358		399		190	100.173	483	SYPL1
10336	393	398.5	174			100.308	484	PCGF3
5352	327	324.5	268			101.745	485	PLOD2
2107	186	455.5	338.5			102.031	486	ETF1
56904		443	186		352	102.415	487	SH3GLB2
55364	188	338	460			102.681	488	IMPACT
9486	303	343.5	284.5			103.125	489	CHST10
81619	206	466	310			103.296	490	TSPAN14
359		309	274.5		355	103.702	491	AQP2
23224	211	318.5	449			103.775	492	SYNE2
55852	381	439			181	103.889	493	TEX2
220963	298	438	237.5			104.712	494	SLC16A9
23576	185	394.5	425.5			104.774	495	DDAH1
387119	183	389	438			104.915	496	CEP85L
6007		279.5	453.5		246	104.916	497	RHD
9690	274	374			306	105.114	498	UBE3C
10605	315	301	336			105.67	499	PAIP1
7111	166	407	485.5			106.703	500	TMOD1
4131	336	291			337	106.864	501	MAP1B
23531	278	352.5			339	107.155	502	MMD
8273	207	384	425.5			107.798	503	SLC10A3
120939		378.5	320.5		280	107.952	504	TMEM52B
9848	204	343.5	485.5			108.009	505	MFAP3L
7494	356		496		193	108.071	506	XBP1
2650	239	396.5	381			110.171	507	GCNT1
130612	238	421.5	360			110.18	508	TMEM198
3607	215	359	485.5			111.546	509	FOXK2
1534		423	429		208	111.815	510	CYB561
261729		289	481		272	111.879	511	STEAP2
150275	369		481		214	112.049	512	CCDC117
10625		506.5	251.5		303	112.65	513	IVNS1ABP
645974	261	316.5	472			113.031	514	PABPC1L2B
51557		412	290.5		333	113.861	515	LGSN
5335	329	275	444			114.161	516	PLCG1
9181		459	344.5		256	114.453	517	ARHGEF2
22926		282	393		375	115.461	518	ATF6
4602	316	377	349			115.477	519	MYB
1979	180	476	485.5			115.496	520	EIF4EBP2
58190	281	359	415			115.743	521	CTDSP1
6326	371	245	463.5			115.987	522	SCN2A
2047	372	433			264	116.347	523	EPHB1
140767		416.5	274.5		373	116.458	524	NRSN1
169200		460	349		266	116.511	525	TMEM64
6515		450.5	265		370	117.831	526	SLC2A3
138065	253	449	391			118.048	527	RNF183
23034	395	424.5			273	119.241	528	SAMD4A
6883	301	408.5	377			119.742	529	TAF12
59277	357	356	365			119.77	530	NTN4
3770	348	364.5	375			120.776	531	KCNJ14
100113407	236	413.5	490			120.987	532	TMEM170B
7538	291		496		335	121.437	533	ZFP36
84457	365	508	265			122.09	534	PHYHIPL
7414	250	434.5	453.5			122.193	535	VCL
80335	359	436	317.5			122.552	536	WDR82
25921	349	390.5	372			123.37	537	ZDHHC5
56940		466	299		365	123.499	538	DUSP22
29951	290	502.5	360			124.784	539	PDZRN4
5587	328	491	327.5			125.007	540	PRKD1
11275	313	378.5	453.5			125.779	541	KLHL2
23426	379	305	467			125.979	542	GRIP1
2885	377	408.5	354.5			126.453	543	GRB2
83591		340.5	446.5		362	126.793	544	THAP2
25987	312	455.5	393			127.416	545	TSKU
6811	272	450.5	472			128.908	546	STX5
5562		482	381		315	128.916	547	PRKAA1
150094	366	369	429			128.983	548	SIK1
55975	331	441	401.5			129.478	549	KLHL7
64718	380	455.5			348	130.666	550	UNKL
574028		506.5	331		367	131.594	551	CLLU1
57575	362	452.5	383.5			132.508	552	PCDH10
100303755	307	468.5	438			132.633	553	PET117
140689	285	479.5	472			133.681	554	CBLN4
79698		479.5	393		345	134.033	555	ZMAT4
55781		472	396		356	135.075	556	RIOK2
7879	386	396.5	449			136.533	557	RAB7A
5295	399	440	411			138.772	558	PIK3R1
1831	341	463	477.5			140.815	559	TSC22D3
30820		419	477.5		378	140.963	560	KCNIP1
7547	374	431	472			141.246	561	ZIC3
4015		497	438		361	142.777	562	LOX

## Sheet: hsa-miR-34a-5p
entrezID	source_1	source_2	source_3	source_4	source_5	rank_product	rank_final	symbol
199870	35	9.5	21		1	2.2853	1	FAM76A
6237	225	9.5	1	36.5	20	3.46478	2	RRAS
6992	161	9.5	8		9	4.55418	3	PPP1R11
6844	51	9.5	68.5		5	5.04578	4	VAMP2
6857	63	9.5	146		3	5.65685	5	SYT1
22914		75	26	1	149	5.80424	6	KLRK1
5818	4	47	362		6	6.31967	7	NECTIN1
404093		254.5	67	5	8	7.18449	8	CUEDC1
1620	286	9.5	14	23	76	7.33807	9	BRINP1
4613	257	22.5	28.5	103	4	7.36888	10	MYCN
2319		102.5	62		2	7.77906	11	FLOT2
89795		9.5	218.5		7	8.13398	12	NAV3
6327	5	86.5	103		30	8.50014	13	SCN2B
55026	150	9.5	27		41	8.85994	14	TMEM255A
51176	124	22.5	22.5		27	9.02044	15	LEF1
56675	79	22.5	35.5	30	106	9.15215	16	NRIP3
57657	23	9.5	115	138	74	9.61351	17	HCN3
28514	115	79	127	11	24	9.94893	18	DLL1
23528	289	9.5	38	15	208	10.0819	19	ZNF281
4194	29	108	75		12	10.2437	20	MDM4
90226	49	177	24	55	31	10.2577	21	UCN2
5368	307	40.5	4	123	62	10.3949	22	PNOC
60436	59	9.5	70.5		77	10.4413	23	TGIF2
113402		164	3	63		10.4708	24	SFT2D1
84287	305	40.5	19	18		11.3341	25	ZDHHC16
23085	1	356			115	11.4884	26	ERC1
9134	283	9.5	28.5		59	11.5277	27	CCNE2
55716		131.5	10	34		11.8308	28	LMBR1L
643155	261	115.5	5		35	11.9813	29	SMIM15
92799	249		2	115	104	12.3504	30	SHKBP1
2530	280	9.5	31.5	82		12.7995	31	FUT8
133522	17	29.5	406		36	13.0081	32	PPARGC1B
89796	3	65	397		95	13.019	33	NAV1
226	288		9	24	123	13.1485	34	ALDOA
55204		9.5	25		263	13.2257	35	GOLPH3L
7163	50	29.5	37		159	13.5687	36	TPD52
221303		214	17	19		13.6799	37	FAM162B
9481	143	22.5	59.5		47	13.6922	38	SLC25A27
2281		122	78	61	16	13.8012	39	FKBP1B
10493	75	47	73		37	13.8871	40	VAT1
3304		127	12.5	47	136	14.11	41	HSPA1B
1875	215	22.5	104		21	14.2531	42	E2F5
11320	76	29.5	158.5		33	14.6297	43	MGAT4A
486			7	44	309	15.2188	44	FXYD2
80774	28	172	31.5		99	15.5632	45	LIMD2
1871	106	9.5	102			15.6107	46	E2F3
863	85	44	59.5		69	15.6495	47	CBFA2T3
54866	251		45	9	162	15.9258	48	PPP1R14D
7342	253	60	112		10	16.0532	49	UBP1
23314	156	9.5	107.5		108	16.1013	50	SATB2
2182	195	9.5	161	122	96	16.2059	51	ACSL4
4355	44	159	248.5	73	29	16.3761	52	MPP2
4233	163	108	238	51.5	18	16.5533	53	MET
8500	294	22.5	40		73	16.5737	54	PPFIA1
647309	113	153	12.5		90	16.6024	55	GMNC
6877	265	113	58	54	43	16.6783	56	TAF5
85445		270	47	10		16.7507	57	CNTNAP4
23338	2	174	367.5			16.7941	58	JADE2
139285	8	90	362		81	16.9462	59	AMER1
81537	218	37	98	121	48	17.1164	60	SGPP1
55366	145	79	138	132	23	17.2689	61	LGR4
83648	128	102.5	139.5		13	17.4603	62	FAM167A
55785	146	37	86	102	109	17.5245	63	FGD6
777	9	67			245	17.6214	64	CACNA1E
734	200	22.5	100.5		60	18.0436	65	OSGIN2
9253	123	22.5	106	127	169	18.2325	66	NUMBL
8682	103	119	35.5		66	18.3012	67	PEA15
51665	15	144	136.5	97	230	18.3928	68	ASB1
397		181	15	62		18.4049	69	ARHGDIB
6758		228.5	11	83	150	18.6983	70	SSX5
78996		189	6		157	18.7521	71	CYREN
4851	109	63.5	85		54	18.7691	72	NOTCH1
54752	304		295	2		18.7984	73	FNDC8
40	164	71	63		44	18.8436	74	ASIC2
4300	239	34.5	153		26	18.9195	75	MLLT3
26207	48	160.5	171.5		25	18.9527	76	PITPNC1
64388	87	238	97		19	19.6492	77	GREM2
23092	18	199	151		71	19.6802	78	ARHGAP26
90113	258		274	3		19.8781	79	VWA5B2
28232	176	153	305	4	296	19.8885	80	SLCO3A1
10570	175	194.5	153	20	97	20.041	81	DPYSL4
5236	275	108	199.5	31	58	20.2548	82	PGM1
27086	39	167.5	135		53	20.671	83	FOXP1
23126	237	98	54		39	20.9073	84	POGZ
64131	11	83	355		152	20.9448	85	XYLT1
79776	173	98			15	21.1187	86	ZFHX4
84146	282	44	193		22	21.2991	87	ZNF644
2764	125	233.5	43		46	21.7919	88	GMFB
29966	255	40.5	109		52	21.8674	89	STRN3
5523	118	32.5	178.5		88	22.0248	90	PPP2R3A
8502	194		34		45	22.2353	91	PKP4
170371		333.5	79	8	306	22.4039	92	TMEM273
54549	16	164			117	22.4869	93	SDK2
55631		92.5	20		167	22.5342	94	LRRC40
8284		119	41		65	22.7314	95	KDM5D
5910	105	135.5	80.5		61	22.8562	96	RAP1GDS1
2532		142.5	33	70		23.0155	97	ACKR1
10113		210	65.5	22	241	23.1028	98	PREB
23411	82	9.5	429			23.1318	99	SIRT1
9202	206	53.5	180		38	23.2948	100	ZMYM4
55167	186	40.5	149		70	23.5371	101	MSL2
152789	276	254.5	48	81	83	23.5565	102	JAKMIP1
835	19	138.5	153		202	23.7411	103	CASP2
1641	41	63.5	191		165	23.7935	104	DCX
288	20	346	193	66		24.2238	105	ANK3
64785		90	16		268	24.2686	106	GINS3
784	159	155	115	113	85	24.4351	107	CACNB3
8525	179	71	57		126	24.4359	108	DGKZ
51809	108	56.5	232	139	143	24.5976	109	GALNT7
167826		44	49.5		193	24.9699	110	OLIG3
56970	30			67.5	212	25.1458	111	ATXN7L3
9314	296	79	55.5		79	25.1565	112	KLF4
6900	12	113	305		253	25.2848	113	CNTN2
23192	132	253	18		178	25.4265	114	ATG4B
9094		340.5	222	6		25.6106	115	UNC119
26575	196	37	129		118	25.6255	116	RGS17
6326	60	364.5		21		25.7179	117	SCN2A
766	104	241	46		100	25.9055	118	CA7
23390	248	29.5	100.5		160	26.0363	119	ZDHHC17
56681	130	236	274		14	26.039	120	SAR1A
827	167	60	297		42	26.4337	121	CAPN6
23382	199	318	182.5		11	26.5414	122	AHCYL2
57478	25	111			183	26.594	123	USP31
3430		270	155	12.5		26.8584	124	IFI35
115704	226	71	218.5	72	185	27.2204	125	EVI5L
55531	141	67	163		92	27.2745	126	ELMOD1
123876		171	115	28		27.321	127	ACSM2A
5775	89	100	216.5		75	27.4105	128	PTPN4
1021	7	273	339.5		231	27.661	129	CDK6
5345		60	43		223	27.7239	130	SERPINF2
23002	201	92.5	204		40	27.7458	131	DAAM1
5900	31	196.5	188	133		27.773	132	RALGDS
10521	155	71	83.5		166	27.7834	133	DDX17
54910	208	231	445	29	89	28.1446	134	SEMA4C
558	268	141	53	114	246	28.2439	135	AXL
146760	207	156.5	55.5		93	28.4286	136	RTN4RL1
339122	13	313.5	230		184	28.6498	137	RAB43
27154	117	27	216.5		264	28.9796	138	BRPF3
5324		32.5	64		316	28.982	139	PLAG1
57512	178	47	167.5		131	29.0999	140	GPR158
9118		50.5	77		174	29.2632	141	INA
57060		71	193	50		29.386	142	PCBP4
51092	32	108			199	29.423	143	SIDT2
7247		169	22.5		181	29.4303	144	TSN
54823		75	209	46		29.8905	145	SWT1
7564		286	80.5	89	101	29.9853	146	ZNF16
90233	300	83	227.5	77.5	179	30.2063	147	ZNF551
5156	180	75	182.5		87	30.2496	148	PDGFRA
79720		216.5	122.5	120	68	30.3222	149	VPS37B
348158		145.5	132	40		30.5289	150	ACSM2B
51172		260	52	57		30.5607	151	NAGPA
55529	295		188	84	49	30.7294	152	PIP4P2
120114	14	127	445			30.8302	153	FAT3
55810	236	60	337.5		51	31.2368	154	FOXJ2
51538	254	328.5	76	79	186	31.2532	155	ZCCHC17
2619	213	90	43			31.2542	156	GAS1
3098	187			14	317	31.3248	157	HK1
84283		387	131	36.5	145	31.9964	158	TMEM79
93627		95	207	45		32.0023	159	TBCK
3340	6	351	410		311	32.003	160	NDST1
9722	68	190.5	188	111		32.0561	161	NOS1AP
25924	26	301.5	373.5	94		32.2003	162	MYRIP
10690	10		307.5		294	32.2312	163	FUT9
4839		383	337.5	7		32.2405	164	NOP2
115426	293	377	171.5	105	64	33.2658	165	UHRF2
197258			94	35	303	33.2985	166	FUK
55425		281.5	286	12.5		33.4039	167	GPALPP1
1182	133	135.5	156.5		114	33.4767	168	CLCN3
56243	272	215	117		50	34.0001	169	KIAA1217
392	102	364.5	163		57	34.0824	170	ARHGAP1
283298		257	248.5		17	34.2595	171	OLFML1
84695	56	181		131	267	34.3046	172	LOXL3
51666		167.5	92.5	118	198	34.4839	173	ASB4
9905	42	206	210.5		203	34.6662	174	SGSM2
132		83	158.5	86		34.7334	175	ADK
79073	67		201.5	101	280	34.946	176	TMEM109
29907	219	86.5	141.5		144	35.0417	177	SNX15
80328			133.5	32	272	35.0439	178	ULBP2
51107	52	301.5	266	93		35.0836	179	APH1A
65108	234	337.5	317	26	256	35.1061	180	MARCKSL1
1380		53.5	111		200	35.3005	181	CR2
54902	242	194.5	49.5		172	35.3718	182	TTC19
152185		56.5	212.5	134	250	35.4041	183	SPICE1
4089	46	251	105			35.5429	184	SMAD4
146956		281.5	95.5	60	254	35.5678	185	EME1
6615		249	91		55	35.8713	186	SNAI1
84629	284	127	369.5		32	35.9262	187	TNRC18
7781	120	358.5	30			36.2919	188	SLC30A3
3998	172	284.5	136.5		67	36.3617	189	LMAN1
3939	244	370	89		56	36.411	190	LDHA
1501	310		124		34	36.4446	191	CTNND2
84447	43			108	283	36.5122	192	SYVN1
651		55	87		290	37.1797	193	BMP3
5463		278.5	311.5	16		37.1832	194	POU6F1
2870	171	181	438.5	67.5	252	37.4714	195	GRK6
6836		138.5	176	59		37.6256	196	SURF4
91748	88	50.5	327			37.756	197	ELMSAN1
149708		368	68.5	58		37.8327	198	WFDC5
8061		211	73	96		37.9756	199	FOSL1
6314	93	50.5	382.5		300	38.0909	200	ATXN7
8986	212		327	65	120	38.1228	201	RPS6KA4
192670	198	34.5	262		307	38.2755	202	AGO4
799	127	140	319.5		98	38.4014	203	CALCR
200942		371.5	244	17		38.5015	204	KLHDC8B
55690	116	60	430.5		189	38.5657	205	PACS1
3625	22	160.5	445			38.7523	206	INHBB
8704	174		245	87	156	38.773	207	B4GALT2
26035	90	223.5	299		102	39.3448	208	GLCE
64746	214	219	128		103	39.4154	209	ACBD3
9934		330.5	61	124	257	39.8019	210	P2RY14
2180	260	50.5	262		188	39.8677	211	ACSL1
81562	71	274.5	143.5		233	39.9431	212	LMAN2L
55964	53	201.5	427		147	40.2267	213	SEPT3
643376		156.5	125.5		91	40.4525	214	BTBD18
8936	291	150	119		132	40.4544	215	WASF1
122525	235	86.5	90			40.7681	216	C14orf28
26267	189		388.5	43	224	40.7692	217	FBXO10
729956	27		318		214	40.827	218	SHISA7
147015		298.5	88	71		41.0305	219	DHRS13
26047	64	124.5	235			41.0851	220	CNTNAP2
2874			139.5	51.5	262	41.1566	221	GPS2
11076		212.5	321.5		28	41.3788	222	TPPP
5814	81	79	301			41.4736	223	PURB
23349	21		288.5		320.5	41.5856	224	PHF24
64077			278	25	282	41.7148	225	LHPP
2917	197	117	226		151	41.8672	226	GRM7
6367		137	119		125	42.2608	227	CCL22
26051	134	95	342		196	42.7285	228	PPP1R16B
64748	74	306.5	358.5	109		43.1355	229	PLPPR2
10072	264	201.5	149		113	43.249	230	DPP3
254887	78	173	163			43.3499	231	ZDHHC23
3547		130	160	107		43.5206	232	IGSF1
26115	65		288.5		119	43.5593	233	TANC2
5451	24	265.5	352			43.6333	234	POU2F1
4092			377	39	154	43.7711	235	SMAD7
23786		204.5	146		78	44.1834	236	BCL2L13
29	45	399	425		128	44.1963	237	ABR
5991		142.5	262		63	44.33	238	RFX3
121551	110	95	342		279	44.4249	239	BTBD11
9497	170	240	291		84	44.4271	240	SLC4A7
158763		104.5	167.5	137		44.6165	241	ARHGAP36
221037	231	86.5	407.5	125		44.6536	242	JMJD1C
23341	58	380	220		213	44.8171	243	DNAJC16
3358	247	148	99		287	44.8806	244	HTR2C
1762		122	83.5		244	45.1534	245	DMWD
255374		186.5	65.5		204	45.1921	246	MBLAC1
51299		289.5	82	106		45.3386	247	NRN1
1303	204	170	262		122	45.6168	248	COL12A1
84445	191	395	362	41		45.7321	249	LZTS2
4137	38	380	278		281	45.8163	250	MAPT
2845	279	212.5	186	104		46.0063	251	GPR22
9538	98	243	281.5		173	46.1349	252	EI24
64708	285	398	385.5	27		46.3414	253	COPS7B
10753		380	215	33		46.3935	254	CAPN9
11335		304.5	51		176	46.6053	255	CBX3
57458	61	335	274		218	46.7289	256	TMCC3
89882		288	246	90	192	46.7636	257	TPD52L3
283373	40	177	397			47.0421	258	ANKRD52
26998		322	178.5	49		47.0734	259	FETUB
23373	66		222		195	47.2994	260	CRTC1
1028	190	354.5	278	69		47.3976	261	CDKN1C
23603	205	294	107.5		210	48.0145	262	CORO1C
51291			240.5	53	238	48.2542	263	GMIP
57343	238	113	210.5		247	48.3438	264	ZNF304
55603	33	394	399.5		270	48.3796	265	TENT5A
5629	157	98	199.5			48.4434	266	PROX1
9219	263	129	204		215	49.1014	267	MTA2
5494	70	151	309.5			49.4831	268	PPM1A
9211	112	149	198			49.648	269	LGI1
6449	233	67	212.5			49.7136	270	SGTA
112950		242	122.5	116		50.3132	271	MED8
4779	111		250.5		124	50.3574	272	NFE2L1
8074		183.5	113		168	50.5305	273	FGF23
11176	136	298.5	441.5		94	50.6495	274	BAZ2A
6734	182	340.5	256.5		107	50.7697	275	SRPRA
5350		310	39		293	50.8132	276	PLN
7756	287		327	38		50.9272	277	ZNF207
388662	47		324		236	51.058	278	SLC6A17
90933		396.5	207	74	288	51.1269	279	TRIM41
152137	72	115.5	434.5			51.1501	280	CCDC50
55103		119	323	95		51.3298	281	RALGPS2
8506	144	200	302.5		206	51.456	282	CNTNAP1
23236	96	177			217	51.4968	283	PLCB1
84866		281.5	207	64		51.6918	284	TMEM25
253782		79	176		269	51.7419	285	CERS6
91782	84	353	270		234	52.0114	286	CHMP7
84890		183.5	156.5		134	52.2353	287	ADO
6453	193		252		80	52.4278	288	ITSN1
10121	36		375.5		295	52.8596	289	ACTR1A
8867	188	192.5			111	52.9886	290	SYNJ1
9783	57	278.5			255	53.1242	291	RIMS3
59353		177	73		314	53.1644	292	TMEM35A
5581		104.5	399.5	98		53.3128	293	PRKCE
1394	181			77.5	298	53.6963	294	CRHR1
182	121	207	270		315	53.7091	295	JAG1
399474	139	134	225			53.7419	296	TMEM200B
7494		308.5	182.5	76		54.1156	297	XBP1
604	297	162	238		194	54.2753	298	BCL6
126393		311	291	48		54.3889	299	HSPB6
377	73		438.5	136		54.428	300	ARF3
23089	37	281.5	423			54.6452	301	PEG10
64121		316	125.5		112	54.7934	302	RRAGC
8394	217	192.5	268		211	55.1146	303	PIP5K1A
84985		251	110		164	55.1462	304	FAM83A
25829	119	358.5	397		146	55.7487	305	TMEM184B
222865		166	321.5	88		55.8216	306	TMEM130
54708	154	320	235		219	56.1029	307	MARCH5
2674	55	244.5	355			56.1266	308	GFRA1
4130	126	294	339.5		205	56.3336	309	MAP1A
8266		385	176		72	56.5346	310	UBL4A
1436	210	325.5	214		180	56.631	311	CSF1R
121214		247	70.5		284	56.7911	312	SDR9C7
55530	273	354.5	238		116	56.8386	313	SVOP
23300		308.5	133.5		121	56.9359	314	ATMIN
342667	101	164	302.5			57.0395	315	STAC2
51320	192		319.5		82	57.1138	316	MEX3C
5588		272	92.5		201	57.2156	317	PRKCQ
5335	99	131.5	395			57.5349	318	PLCG1
286223		257	119		170	57.746	319	C9orf47
6609		261.5	358.5	56		57.9333	320	SMPD1
22838	34	380	407.5			57.9885	321	RNF44
6095	54	251	390			58.0661	322	RORA
219527	91	348.5	313.5		302	58.5211	323	LRRC55
5569	209	387	171.5		229	59.3512	324	PKIA
10814		147	284		137	59.6116	325	CPLX2
85458	177		143.5		226	59.6838	326	DIXDC1
54847	240	186.5	130			59.9547	327	SIDT1
3570		190.5	224		138	60.1939	328	IL6R
5054	97	185	333			60.4888	329	SERPINE1
51143		145.5	293.5	140		60.4986	330	DYNC1LI1
57510	185		185		175	60.5349	331	XPO5
10059		366.5	149		110	60.594	332	DNM1L
51368			204	129	232	60.923	333	TEX264
57608		265.5	167.5		140	61.3217	334	JCAD
23211	122	124.5	410			61.3267	335	ZC3H4
1947	69	239	379.5			61.4278	336	EFNB1
26147	114	158	350.5			61.6068	337	PHF19
57576		347	434.5	42		61.6692	338	KIF17
27115		204.5	171.5		187	62.3943	339	PDE7B
25999		306.5	286	75		62.445	340	CLIP3
85416	224		342	91.5		63.7936	341	ZIC5
159195		101	256.5		271	63.827	342	USP54
29934	158	236	379.5		312	64.4427	343	SNX12
8706		267.5	95.5		286	64.681	344	B3GALNT1
51742	203		423		86	64.9118	345	ARID4B
146664	227	231	299		291	64.9741	346	MGAT5B
6830	151		421	117		65.0669	347	SUPT6H
80218	100	391.5	190			65.069	348	NAA50
5797	222	312	283		237	65.268	349	PTPRM
4929	246	177	174			65.4683	350	NR4A2
8856		348.5	227.5	99		66.2448	351	NR1I2
4853	152	203	256.5			66.4285	352	NOTCH2
100271715		220	281.5		129	66.636	353	ARHGEF33
114134	92	327			266	66.6732	354	SLC2A13
23173	220		165		221	66.7286	355	METAP1
11024		261.5	141.5		225	67.5589	356	LILRA1
79065	80	289.5	365			67.903	357	ATG9A
221749		373.5	121		191	68.3778	358	PXDC1
53616	162	343.5	371.5		273	68.5221	359	ADAM22
57554		122	247		289	68.5799	360	LRRC7
7352		337.5	146		177	68.6139	361	UCP3
5587	250	108	327			68.8942	362	PRKD1
5525	229		278		139	68.9462	363	PPP2R5A
1456	184	387	392.5		207	68.9485	364	CSNK1G3
90411	62	343.5	416			68.9736	365	MCFD2
83694		228.5	242.5		161	69.1332	366	RPS6KL1
10149	160		369.5		153	69.4524	367	ADGRG2
6304	274	287	419		182	69.5696	368	SATB1
2043	153	153	392.5			69.8157	369	EPHA4
79057		226	445	91.5		69.8514	370	PRRG3
79894		369	250.5	100		69.9558	371	ZNF672
153222	83	270	413			69.9857	372	CREBRF
6496	301	357	201.5		285	70.0694	373	SIX3
5926	168	133	418			70.198	374	ARID4A
287	256		240.5		155	70.7035	375	ANK2
79699		218	330		133	70.7652	376	ZYG11B
64755		196.5	347.5		141	70.9127	377	C16orf58
51430	259		253		148	71.0841	378	SUCO
1105	298		256.5		127	71.1074	379	CHD1
146		222	367.5	119		71.1101	380	ADRA1D
11021	95	316	327			71.3726	381	RAB35
9671	140	225	315.5			71.6664	382	WSCD2
79642		339	265	112		71.9615	383	ARSJ
10855		313.5	167.5		197	72.6304	384	HPSE
1007	292	188	195.5			73.526	385	CDH9
2151	107		350.5		292	74.0225	386	F2RL2
259173		336	313.5		105	74.2678	387	ALS2CL
8427	147	294	256.5			74.3241	388	ZNF282
51109	77	373.5	385.5			74.3271	389	RDH11
255022			355	126	248	74.3411	390	CALHM1
23168	137	221	375.5			74.9525	391	RTF1
6781	183	208.5			299	75.0392	392	STC1
6323	94	301.5	404			75.1296	393	SCN1A
343			427	85	320.5	75.5273	394	AQP8
8577		389	272	110		75.541	395	TMEFF1
1632		375.5	404	80		76.6018	396	ECI1
6529		244.5	382.5		135	77.6176	397	SLC6A1
80723	277	236	195.5			77.9336	398	SLC35G2
5537	129	304.5	333			78.5391	399	PPP6C
4850	270		286		171	78.7869	400	CNOT4
64778	165	198	416			79.5474	401	FNDC3B
3656			385.5	135	265	79.9368	402	IRAK2
84187		208.5	307.5		216	80.0474	403	TMEM164
4627		325.5	270		158	80.1191	404	MYH9
57153	230		233		261	80.3132	405	SLC44A2
782	86	391.5	432			81.3673	406	CACNB1
343990	138	276.5	385.5			81.673	407	KIAA1211L
23012		360.5	182.5		227	82.0874	408	STK38L
10389	271		388.5		142	82.1161	409	SCML2
1175	262		445	129		82.2803	410	AP2S1
10509	221		278		249	82.748	411	SEMA4B
214	243		267		239	83.1222	412	ALCAM
5916	142		423		260	83.3194	413	RARG
9943	148	257	413			83.4822	414	OXSR1
5351	278		347.5		163	83.549	415	PLOD1
747		350	347.5		130	83.6631	416	DAGLA
84978		322	235		209	83.6698	417	FRMD5
55324	308		410	129		84.4994	418	ABCF3
1130	169		309.5		318	85.0884	419	LYST
2625		231	242.5		301	85.4756	420	GATA3
10999	166	291.5	362			86.5693	421	SLC27A4
27087	149		438.5		276	87.4112	422	B3GAT1
10117		227	347.5		235	88.2189	423	ENAM
7414	135		430.5		320.5	88.3603	424	VCL
150864		345	230		242	89.2619	425	FAM117B
50943		360.5	197		275	89.7663	426	FOXP3
57509		223.5	362		243	89.9655	427	MTUS1
115727		274.5	230		320.5	90.8332	428	RASGRP4
6659	269	342	222			91.1149	429	SOX4
6860	266		413		190	91.7784	430	SYT4
23329	216	324	299			91.8548	431	TBC1D30
9168	303	267.5	262			92.307	432	TMSB10
5228	211	233.5	434.5			92.5547	433	PGF
10397	131	384	427			92.6593	434	NDRG1
22849	202	247	434.5			92.9447	435	CPEB3
91746	228	263	371.5			93.7912	436	YTHDC1
22882		333.5	296		228	94.1137	437	ZHX2
3321		297	293.5		259	94.2107	438	IGSF3
8036	241	247	379.5			94.2296	439	SHOC2
90134	299	216.5	355			94.7686	440	KCNH7
1121		301.5	355		240	98.353	441	CHM
10771		319	366		222	98.6477	442	ZMYND11
5789		264	392.5		251	98.7608	443	PTPRD
6938	252		402		258	98.9223	444	TCF12
51421		291.5	333		274	99.5	445	AMOTL2
10541	281	332	291			100.182	446	ANP32B
51440		391.5	256.5		277	100.998	447	HPCAL4
10424	232	352	344			101.331	448	PGRMC2
53405		330.5	311.5		278	101.962	449	CLIC5
3815		276.5	345		304	102.41	450	KIT
3486	267	296	379.5			103.566	451	IGFBP3
55691		322	315.5		297	103.773	452	FRMD4A
9789	245	391.5	333			105.761	453	SPCS2
54329	290	363	305			105.945	454	GPR85
51208		284.5	373.5		305	106.276	455	CLDN18
56889	311	316	333			106.621	456	TM9SF3
1949	223	380	404			108.235	457	EFNB3
29767		375.5	416		220	108.373	458	TMOD2
55022	306	259	441.5			109.026	459	PID1
5142		371.5	336		310	112.745	460	PDE4B
9355	302	328.5	438.5			117.233	461	LHX2
84733		362	392.5		308	117.466	462	CBX2
79772	309	366.5	420			120.774	463	MCTP1
85352		396.5	401		313	122.609	464	SHISAL1

## Sheet: hsa-miR-548f-5p
entrezID	source_1	source_2	source_3	source_4	rank_product	rank_final	symbol
80853	3	1.5		6	1	1	KDM7A
1994	23	1.5	3	3	1.04943	2	ELAVL1
54891	2	3		27	1.81712	3	INO80D
93380	33	17	2	4	2.04622	4	MMGT1
254065	6	10		5	2.23144	5	BRWD3
64393		43	7	1	2.23392	6	ZMAT3
57532	1	7.5		53	2.45089	7	NUFIP2
6383		66.5	1	7	2.58336	8	SDC2
57551	5	11.5		21	3.54956	9	TAOK1
26135	8	4		57	4.07274	10	SERBP1
84333	10	5		39	4.16444	11	PCGF5
23204	49	45.5	6	8	4.5217	12	ARL6IP1
254251	7	14		29	4.72157	13	LCORL
9306	12	6		40	4.74252	14	SOCS6
55904	39	39		2	4.82983	15	KMT2E
64924		61.5	4	14	5.03384	16	SLC30A5
8091		27	9	15	5.12993	17	HMGA2
22866	43	18	27	9	5.20627	18	CNKSR2
56142	26	20		10	5.77493	19	PCDHA6
2334	4	21		64	5.83936	20	AFF2
5939		63	5	18	5.94392	21	RBMS2
51555	14	26		20	6.46035	22	PEX5L
10625		38	8	25	6.55365	23	IVNS1ABP
4089	20	9		45	6.69433	24	SMAD4
23063	17	11.5		43	6.77772	25	WAPL
10413	19	59.5	12	41	6.8273	26	YAP1
11235		29	15	24	7.28527	27	PDCD10
140890	9	28		42	7.31861	28	SREK1
203447	13	23		46	7.98647	29	NRK
23450	24	25	24.5		8.16553	30	SF3B3
729025		65	10	23	8.21156	31	SLC15A5
8476	29	22		26	8.50113	32	CDC42BPA
1272	28	47		13	8.58905	33	CNTN1
4040	32	49		11	8.61242	34	LRP6
55026	27		13	51	8.71976	35	TMEM255A
33		32	16.5	35	8.81278	36	ACADL
1996		34.5	16.5	33	8.86103	37	ELAVL4
9685	44	36		12	8.89592	38	CLINT1
1859	40	7.5		66	9.0178	39	DYRK1A
55015		51	19	22	9.2426	40	PRPF39
51663	35	13		48	9.31743	41	ZFR
171546	47	15		31	9.31957	42	SPTSSA
9839	11	71		28	9.32141	43	ZEB2
113263	31	42		17	9.35906	44	GLCCI1
23236	21	33		32	9.36497	45	PLCB1
7525	15	24		62	9.3852	46	YES1
5096		66.5	11	36	9.91709	47	PCCB
23469	42	30	21.5		10.0111	48	PHF3
51029	25	19		58	10.0674	49	DESI2
2060	38	45.5		16	10.0813	50	EPS15
7543	18	31		56	10.4991	51	ZFX
25978		64	20	30	11.2458	52	CHMP2B
64097		70	29	19	11.2623	53	EPB41L4A
400720	34	34.5	34		11.3886	54	ZNF772
51347		44	24.5	37	11.389	55	TAOK3
10114	50	16		50	11.3998	56	HIPK3
2729	37	37	33		11.8718	57	GCLC
81929		56	21.5	38	11.922	58	SEH1L
53944	16	53		54	11.9255	59	CSNK1G1
121536	30	52		34	12.5241	60	AEBP2
29969		68	14	59	12.7656	61	MDFIC
27125	22	59.5		47	13.1591	62	AFF4
5999		72	18	52	13.5648	63	RGS4
5879		41	26	65	13.691	64	RAC1
92092		57	28	44	13.7523	65	ZC3HAV1L
151050	36	40		49	13.7742	66	KANSL1L
26269		58	23	55	13.9546	67	FBXO8
54980	48	55	32		14.6262	68	C2orf42
51714		50	31	60	15.1022	69	SELENOT
81847	46	69	30		15.2214	70	RNF146
375449	41	48		63	16.6214	71	MAST4
3221	51	54		61	18.3926	72	HOXC4
8125	45	61.5		67	19.0078	73	ANP32A

## Sheet: hsa-miR-1301-3p
entrezID	source_1	source_2	rank_product	rank_final	symbol
164127	1	16	2	1	CCDC185
6498	30	2	3.87298	2	SKIL
51277	62	1	3.937	3	DNAJC27
6009	11	12	5.74456	4	RHEB
27316	2	99	7.03562	5	RBMX
112812	9.5	36	9.24662	6.5	FDX2
9493	38	9	9.24662	6.5	KIF23
2140	115.5	3	9.30726	8	EYA3
51529	4	90	9.48683	9	ANAPC11
57722	94	4	9.69536	10	IGDCC4
3221	14	30	10.247	11.5	HOXC4
80204	21	20	10.247	11.5	FBXO11
65108	9.5	45	10.338	13	MARCKSL1
347	3	151	10.6419	14	APOD
116154	23	21	10.9886	15	PHACTR3
140809	36	14	11.225	16	SRXN1
5128	90	6	11.619	17	CDK17
55900	5	121	12.2984	18	ZNF302
139065	65	10	12.7475	19	SLITRK4
8621	151	5	13.7386	20	CDK13
2146	25	33	14.3614	21	EZH2
1515	7	120	14.4914	22	CTSV
284018	6	149	14.9499	23	C17orf58
26147	135.5	7	15.3989	24	PHF19
91543	53.5	18	15.5161	25	RSAD2
51726	12	89	16.3401	26	DNAJB11
80145	49	23	16.7854	27	THOC7
5770	28.5	42	17.2988	28	PTPN1
22982	154.5	8	17.5784	29	DIP2C
117245	35	37	17.9931	30	HRASLS5
25984	59	22	18.0139	31	KRT23
80341	13	100	18.0278	32	BPIFB2
4001	8	163	18.0555	33	LMNB1
100532736	119	11	18.0901	34	MINOS1-NBL1
10472	55	24	18.1659	35	ZBTB18
490	92	15	18.5742	36	ATP2B1
2923	74	19	18.7483	37	PDIA3
51202	18	81	19.0919	38	DDX47
152006	60	26	19.7484	39	RNF38
79174	58	27	19.7864	40	CRELD2
55531	51	31	19.8809	41	ELMOD1
287	125	13	20.1556	42	ANK2
10138	15	111	20.4022	43	YAF2
80777	46	44	22.4944	44	CYB5B
133491	17	122	22.7706	45	C5orf47
57700	52	46	24.454	46	FAM160B1
4603	48	50	24.4949	47.5	MYBL1
54440	50	48	24.4949	47.5	SASH3
84525	44	58	25.2587	49	HOPX
149420	102.5	25	25.3106	50	PDIK1L
6783	43	61	25.6076	51	SULT1E1
54852	16	170	26.0768	52	PAQR5
9908	39	70	26.1247	53	G3BP2
51654	19	145	26.244	54	CDK5RAP1
10767	24	115	26.2679	55	HBS1L
4216	168	17	26.7208	56	MAP3K4
4893	100.5	29	26.9931	57	NRAS
4878	70	43	27.4317	58	NPPA
55916	81.5	38	27.8253	59	NXT2
643904	42	74	27.8747	60	RNF222
5861	99	32	28.1425	61	RAB1A
6457	20	161	28.3725	62	SH3GL3
80119	22	147	28.4341	63	PIF1
51528	27	124	28.931	64	JKAMP
10712	131	28	30.282	65	FAM189B
51146	47	79	30.4672	66	A4GNT
401944	40.5	92	30.5205	67	LDLRAD2
23609	56.5	66	30.5328	68	MKRN2
483	26	146	30.8058	69	ATP1B3
3839	115.5	34	31.3329	70	KPNA3
55692	34	117	31.5357	71	LUC7L
55030	37	109	31.753	72	FBXO34
100129792	40.5	103	32.2936	73	CCDC152
51474	64	69	33.2265	74	LIMA1
388121	32	141	33.5857	75	TNFAIP8L3
51337	28.5	159	33.6582	76	THEM6
50613	83	56	34.0881	77	UBQLN3
1999	33	148	34.9428	78	ELF3
154007	85	59	35.4083	79	SNRNP48
55784	144	35	35.4965	80	MCTP2
401265	81.5	63	35.8277	81	KLHL31
134957	95	55	36.1421	82	STXBP5
127670	56.5	96	36.8239	83	TEDDM1
4179	31	177	37.0371	84	CD46
3574	78	71	37.2089	85	IL7
255928	67	84	37.51	86	SYT14
4154	141.5	40	37.6165	87	MBNL1
27087	76	78	38.4968	88	B3GAT1
3643	112	53	38.5227	89	INSR
55852	148	41	38.9487	90	TEX2
338872	71	86	39.0704	91	C1QTNF9
3572	87	72	39.5727	92	IL6ST
2130	84	76	39.95	93	EWSR1
8085	66	98	40.2119	94	KMT2D
9093	97	68	40.6079	95	DNAJA3
90861	63	105	40.6663	96	JPT2
445815	88.5	75	40.7354	97	PALM2-AKAP2
1789	173.5	39	41.1294	98	DNMT3B
1641	73	93	41.1977	99	DCX
112398	105.5	65	41.405	100	EGLN2
23484	112	62	41.6653	101	LEPROTL1
3988	119	60	42.2493	102	LIPA
51430	141.5	51	42.475	103	SUCO
23534	61	119	42.5999	104	TNPO3
9695	150	49	42.8661	105	EDEM1
284119	158.5	47	43.1552	106	CAVIN1
160335	139.5	54	43.3964	107	TMTC2
9290	68.5	110	43.4022	108	GPR55
23467	146	52	43.566	109	NPTXR
308	77	102	44.3114	110	ANXA5
9813	109	73	44.601	111	EFCAB14
10420	45	177	44.6234	112	TESK2
132321	119	67	44.6458	113	C4orf33
1123	72	113	45.0999	114	CHN1
2526	68.5	126	46.4516	115	FUT4
223082	152.5	57	46.6168	116	ZNRF2
54875	53.5	168	47.4025	117	CNTLN
54807	98	97	48.7494	118	ZNF586
8526	152.5	64	49.3964	119	DGKE
284759	110	94	50.8429	120	SIRPB2
399474	131	83	52.1368	121	TMEM200B
79618	126.5	88	52.7541	122	HMBOX1
9228	75	150	53.033	123	DLGAP2
9057	91	127	53.7517	124	SLC7A6
153396	104	112	53.963	125	TMEM161B
55695	145	82	54.5206	126	NSUN5
79722	86	139	54.6672	127	ANKRD55
7799	133.5	91	55.1101	128	PRDM2
3795	79.5	153	55.1441	129	KHK
123591	107	114	55.2223	130	TMEM266
84071	96	129	55.6417	131	ARMC2
3964	79.5	160	56.3915	132	LGALS8
22823	121.5	107	57.0099	133	MTF2
54206	164	80	57.2713	134.5	ERRFI1
55190	102.5	128	57.2713	134.5	NUDT11
22821	93	142	57.4587	136	RASA3
401399	100.5	134	58.0237	137	PRRT4
5747	177	77	58.3717	138	PTK2
200734	133.5	104	58.9152	139	SPRED2
9491	166.5	85	59.4821	140	PSMF1
129303	117	125	60.4669	141	TMEM150A
10382	173.5	87	61.4298	142	TUBB4A
5239	147	106	62.4139	143	PGM5
84310	88.5	177	62.579	144	C7orf50
54438	131	123	63.4685	145	GFOD1
1182	170	95	63.5413	146	CLCN3
55758	139.5	116	63.6042	147	RCOR3
7033	121.5	136	64.2729	148	TFF3
11275	105.5	158	64.5542	149	KLHL2
55219	124	135	64.6916	150	MACO1
55225	163	108	66.34	151	RAVER2
56257	175.5	101	66.5686	152	MEPCE
9469	108	165	66.7458	153	CHST3
57558	137.5	130	66.8487	154	USP35
55672	128	140	66.9328	155	NBPF1
121512	137.5	131	67.1053	156	FGD4
5978	126.5	144	67.4833	157	REST
399687	156	118	67.838	158	MYO18A
63826	143	132	68.695	159	SRR
8715	123	156	69.2604	160	NOL4
100507203	112	173	69.5989	161	SMLR1
4681	114	171	69.8105	162	NBL1
3614	158.5	138	73.9476	163	IMPDH1
57104	165	133	74.0692	164	PNPLA2
2215	129	174	74.9099	165	FCGR3B
2214	135.5	172	76.3315	166	FCGR3A
142940	166.5	143	77.1516	167	TRUB1
57602	175.5	137	77.5298	168	USP36
5321	149	164	78.1601	169	PLA2G4A
4204	162	152	78.4602	170	MECP2
5223	161	154	78.7306	171	PGAM1
3632	172	155	81.6395	172	INPP5A
205564	158.5	169	81.8329	173	SENP5
5316	154.5	177	82.6839	174	PKNOX1
29841	178.5	157	83.7026	175	GRHL1
3313	158.5	177	83.7474	176	HSPA9
205327	170	166	83.994	177	C2orf69
57563	170	167	84.2467	178	KLHL8
51440	178.5	162	85.025	179	HPCAL4

## Sheet: hsa-miR-548d-5p
entrezID	source_1	source_2	source_3	source_4	rank_product	rank_final	symbol
9378	15		30	1	2.55436	1	NRXN1
57708	14		7	6	2.79257	2	MIER1
154743	1.5		51	9	2.94338	3	BMT2
5468	27	37.5	14.5	4	3.89176	4	PPARG
5793	4.5		25	17	4.13758	5	PTPRG
134553	16.5	65.5		2	4.30987	6	C5orf24
57003	18.5	10	81	7	4.49913	7	CCDC47
6095	8.5		58	5	4.50282	8	RORA
219621	35	71	1		4.51496	9	CABCOCO1
53371	12.5	26	11	30	4.52417	10	NUP54
5898	6.5	35.5		11	4.54699	11	RALA
1671		2	23	58	4.62318	12	DEFA6
9107	88		12	3	4.89561	13	MTMR6
7319	35	4.5		22	5.04406	14	UBE2A
340277	35	48.5	3	33	5.06176	15	FAM221A
84709	67	8		8	5.4154	16	MGARP
4908	33	4.5	60	27	5.53669	17	NTF3
50808	11	69.5	31	12	5.77325	18	AK3
1622	105	1	58		6.0872	19	DBI
285955	1.5	46		100	6.34593	20	SPDYE1
891	6.5	21	67	55	6.65783	21	CCNB1
1183	46		18	10	6.74355	22	CLCN4
7707	3		82.5	35	6.84584	23	ZNF148
147111	28	13		29	7.31215	24	NOTUM
6129	112	20	5		7.45793	25	RPL7
130120	110	3	34.5		7.49877	26	REG3G
185	44	11	27	66	7.61865	27	AGTR1
84056	38		13	25	7.70491	28	KATNAL1
284996	58	16		16	8.19284	29	RNF149
1551	71	35.5	6		8.24312	30	CYP3A7
79573	25		47	14	8.47749	31	TTC13
29072	20.5		54	15	8.50403	32	SETD2
10586	40	9		52	8.85076	33	MAB21L2
4946	62	24		13	8.94803	34	OAZ1
10950	50	30	32	36	9.06413	35	BTG3
84920	116		2	89	9.14474	36	ALG10
51150	61	17.5	56	34	9.43949	37	SDF4
26135	10		53	45	9.59492	38	SERBP1
440145	20.5	51		24	9.75867	39	MZT1
2213	64.5		4	98	9.78349	40	FCGR2B
5874	4.5		72	80	9.86485	41	RAB27B
8464	53		26	19	9.89797	42	SUPT3H
6726	73	15	80	32	10.2295	43	SRP9
4857	8.5		75	48	10.426	44	NOVA1
4199	23	25	88	61	10.4788	45	ME1
90843	32	27		38	10.6736	46	TCEAL8
339366	83	6		84	11.5713	47	ADAMTSL5
53942	12.5		66	53	11.7433	48	CNTN5
64682	48		14.5	63	11.7543	49	ANAPC1
819	79	7		83	11.9347	50	CAMLG
54541	24	69.5		28	12.0041	51	DDIT4
143	89	31	17		12.0211	52	PARP4
4594	22		28	77	12.0662	53	MUT
79568	87	72	8		12.2893	54	MAIP1
55166	74.5	76.5	9		12.3851	55	CENPQ
5610	56.5		40	23	12.4401	56	EIF2AK2
116328		28.5	44	43	12.5931	57	C8orf34
94030	16.5	54		64	12.8301	58	LRRC4B
55608	60		16	60	12.8732	59	ANKRD10
10771	43		79	18	13.1321	60	ZMYND11
10482	68		10	95	13.3749	61	NXF1
285237	45	28.5		51	13.4304	62	C3orf38
27076	38		21	82	13.4323	63	LYPD3
282618	86	33.5	23		13.4887	64	IFNL1
116729	42	52		31	13.5857	65	PPP1R27
9330	55		68	20	14.0447	66	GTF3C3
10428		44	44	39	14.0886	67	CFDP1
11063	109		29	26	14.4925	68	SOX30
130872	47	64	44	87	14.5631	69	AHSA2P
1164	101	56.5	34.5	62	14.777	70	CKS2
29937	97	19	48		14.8525	71	NENF
5618	29.5		34.5	91	15.0813	72	PRLR
344838	81.5		55	21	15.1632	73	PAQR9
25788	81.5	61	19		15.1807	74	RAD54B
121260	18.5		69	74	15.1809	75	SLC15A4
4701		14	76	94	15.4728	76	NDUFA7
60675	26	56.5		70	15.6166	77	PROK2
26511		62	23	76	15.8924	78	CHIC2
5110	99	12		92	15.9373	79	PCMT1
51422	29.5	53		72	16.0949	80	PRKAG2
611	66	22.5	77		16.179	81	OPN1SW
192666	111	45	34.5	103	16.227	82	KRT24
55196	52		49	49	16.6601	83	KIAA1551
84858	72		41	44	16.8811	84	ZNF503
6717	76	17.5		104	17.2388	85	SRI
83539	74.5	32		59	17.3353	86	CHST9
152816	41	48.5		75	17.677	87	ODAPH
8187	102	76.5	20		17.9463	88	ZNF239
10686	56.5	40.5	70		18.1028	89	CLDN16
56548	104	22.5		69	18.151	90	CHST7
57050	115	33.5	84	86	18.1581	91	UTP3
79901	59	40.5		68	18.1894	92	CYBRD1
1301	50		39	93	18.8677	93	COL11A1
11335	38	73.5		67	19.066	94	CBX3
11059	31		62	101	19.3006	95	WWP1
284695	99	48.5	78	97	19.4089	96	ZNF326
922	91	42		54	19.6988	97	CD5L
5932	64.5	65.5		50	19.8519	98	RBBP8
7832	77.5	59.5		46	19.8794	99	BTG2
162605	90	59.5		41	20.1091	100	KRT28
387990		43	64	81	20.2111	101	TOMM20L
10541	85		65	42	20.4836	102	ANP32B
9141	103	48.5		47	20.5638	103	PDCD5
26353	106	67.5	37		21.4034	104	HSPB8
6651	107.5		63	40	21.5683	105	SON
201973	63	75	58		21.6515	106	PRIMPOL
54860	113	56.5	44		21.8309	107	MS4A12
157807	93	56.5		56	22.171	108	CLVS1
140739	94		89	37	22.5485	109	UBE2F
3280	54		61	96	22.7096	110	HES1
205428	77.5	73.5		57	22.9104	111	DIPK2A
6846	99	39		85	22.9924	112	XCL2
79884	80		50	90	23.7126	113	MAP9
151827	96	37.5		105	24.1014	114	LRRC34
5685	84	63	73.5		24.3322	115	PSMA4
8799	117		38	88	24.3798	116	PEX11B
23012	50		85	99	24.9778	117	STK38L
1295	114		52	71	24.9805	118	COL8A1
54812	95		44	102	25.0883	119	AFTPH
115817		67.5	82.5	78	25.2443	120	DHRS1
57631	70		87	73	25.4405	121	LRCH2
3087	92		86	65	26.7062	122	HHEX
55779	69		73.5	106	27.1035	123	CFAP44
28999	107.5		71	79	28.1607	124	KLF15

[truncated: 4 more sheets: hsa-miR-4732-3p, hsa-miR-124-3p, hsa-miR-486-3p, hsa-miR-486-5p]
