# Supplementary material for: Molecular characterization of atherosclerosis in HIV positive persons
Source: Sci Rep. 2021 Feb 5;11:3232. doi: 10.1038/s41598-021-82429-4 (PMC7865026; doi:10.1038/s41598-021-82429-4)
Supplement: Supplementary file 1 — Supplementary Information. [file 41598_2021_82429_MOESM1_ESM.zip › 41598_2021_82429_MOESM1_ESM.zip/supplemental_11162020/Supplemental Table 8- Functional enrichment for predicted miRNA targets_proof.xlsx]

## Sheet: Explanation
Functional analysis for pathways and Gene Ontology terms significantly enriched in the predicted target genes of DE miRNA (provided in supplemental table 4).
Column glossary:
Ontology/Database	The database or ontology the term was derived from
Term/Pathway Name	The name of the term or pathway
Term ID	The ID of the term or pathway
p.value	The adjusted p-value for the over-representation test
term.size	The # of genes associated with the term
query.size	Nominally the number of query genes (miRNA predicted target genes) that are represented in the source database of the current term/pathway, however a subset of the full list of genes provided may have been considered as the input query was considered as ordered (ranked by miRNA target prediction score). See Reimand, Jüri, et al. Nucleic acids research 35.suppl_2 (2007).
overlap.size	The number of genes which intersect between the term.pathway and the query
recall	overlap/term size
precision	overlap/query size
intersection	The intersecting genes represented in overlap
Ontology and database abbreviations
BP: GO Biological Process
MF: GO Molecular Function
CC: GO Cellular Component
hp: Human Phenotype Ontology
keg: KEGG
rea: Reactome
Reference:
Raudvere, U. et al. g:Profiler: A web server for functional enrichment analysis and conversions of gene lists (2019 update). Nucleic Acids Res.47, W191–W198 (2019).

## Sheet: hsa-miR-183-5p
Ontology/Database	Term/Pathway Name	Term ID	p.value	term.size	query.size	overlap.size	recall	precision	intersection
BP	regulation of protein modification process	GO:0031399	0.00586	1801	309	54	0.03	0.175	CX3CL1,LMO3,ATP2B4,LRP6,PFN2,NCK2,MAP3K13,EED,PPP2R5C,MEF2C,MAP3K4,FKBP1A,OSBPL8,EZR,MMP9,HTR2A,IKBKB,EIF3A,HBEGF,IL12B,PDE4D,EPHA4,PKD2,EGR1,MAPK8IP1,ARPP19,CCNB1,SPRY2,TRPC6,TET1,PRKACB,DUSP10,SPOPL,CTDSP1,CTDSPL,PDCD4,FOXO1,PRKCA,NRG1,TAOK1,GRIK2,PRKACG,SPRED1,FRS2,SIN3A,ZEB2,SOCS6,PPP1R14B,CDK5R1,GMFB,STYX,TRIM27,PPP2R2A,PDCD6
BP	actin cytoskeleton organization	GO:0030036	0.00234	616	210	22	0.036	0.105	CX3CL1,RALA,ARHGAP6,CTNNA2,PFN2,NCK2,MEF2C,EZR,DAAM1,IKBKB,FOXP1,FRMD6,TPM1,TPM3,PHLDB2,PAM,ITGB1,TMSB4Y,TAOK1,CDK5R1,TRIM27,TMSB4X
BP	regulation of phosphate metabolic process	GO:0019220	0.00103	1714	249	47	0.027	0.189	CX3CL1,ATP2B4,RIMBP2,LRP6,PFN2,NCK2,MAP3K13,PPP2R5C,MEF2C,MAP3K4,FKBP1A,OSBPL8,EZR,MMP9,HTR2A,IKBKB,EIF3A,HBEGF,EPHA4,PKD2,MAPK8IP1,ARPP19,ATP5IF1,SPRY2,TRPC6,PRKACB,DUSP10,CTDSP1,CTDSPL,NRBF2,PDCD4,FOXO1,PRKCA,NRG1,TAOK1,GRIK2,PRKACG,FRS2,IRS1,ZEB2,SOCS6,PPP1R14B,CDK5R1,STYX,TRIM27,TMSB4X,PPP2R2A
BP	regulation of apoptotic process	GO:0042981	0.00552	1538	143	29	0.019	0.203	GCLM,LRP6,MEF2C,MAP3K4,KDM2B,MMP9,IKBKB,BNIP3L,FOXP1,ATF2,MAPK8IP1,PLAGL2,ATP5IF1,BTG1,SPRY2,PSEN2,TCF7L2,ITGB1,PDCD4,FOXO1,TAOK1,GRIK2,SIN3A,USP47,RPS6KA3,LCK,MDM4,UNC13B,PDCD6
BP	anatomical structure morphogenesis	GO:0009653	0.000232	2598	259	66	0.025	0.255	CX3CL1,RALA,JADE2,CTNNA2,RORA,LRP6,DGCR2,NTN4,DCX,MEF2C,FKBP1A,KDM2B,EZR,DAAM1,MMP9,IKBKB,ITGB8,ZFAND5,SH3D19,SOX6,HBEGF,LOX,FOXP1,ATF2,EPHA4,PKD2,SERP1,ZMYM2,SLITRK3,AGO2,ATP5IF1,BTG1,SPRY2,TRPC6,TET1,FRMD6,TPM1,PRKACB,PHLDB2,PAM,KLHL3,ZEB1,SIDT2,ITGB1,PDCD4,FOXO1,MBNL1,PRKCA,ENAH,NRG1,STC1,PRKCI,FRS2,PRKCB,ZEB2,ZFPM2,VANGL1,GNG5,CDK5R1,SLITRK1,PRKRA,PLAG1,ROBO2,LRRC70,TCF4,PDCD6
BP	embryo development ending in birth or egg hatching	GO:0009792	0.0474	593	187	18	0.03	0.096	RALA,LRP6,MEF2C,KDM2B,ZFAND5,SOX6,FOXP1,PKD2,TET1,TPM1,ZEB1,CELF1,ITGB1,MBNL1,SIN3A,ZEB2,ZFPM2,PDCD6
BP	response to oxygen-containing compound	GO:1901700	0.00337	1571	337	53	0.034	0.157	CX3CL1,GCLM,ATP2B4,RORA,LRP6,SESN1,MEF2C,OSBPL8,EZR,MMP9,HTR2A,PPP2CB,ERBIN,IL12B,PDE4D,NR3C1,FOXP1,ATF2,EPHA4,PKD2,GPAM,ENY2,HSPH1,EGR1,TRIM5,CCNB1,TRPC6,TPM1,PRKACB,DUSP10,PAM,ZEB1,TCF7L2,SIDT2,PDCD4,FOXO1,NR4A2,PRKCA,STC1,SRSF2,PRKCI,ABCA1,PRKACG,PRKCB,EEF2,IRS1,SIN3A,CDK5R1,RPS6KA3,ABAT,UNC13B,SELENOT,MICB
BP	regulation of intracellular signal transduction	GO:1902531	1.74e-05	1870	235	52	0.028	0.221	CX3CL1,ARHGAP6,ATP2B4,RORA,NCK2,RHOBTB1,MAP3K13,PPP2R5C,SESN1,MEF2C,MAP3K4,FKBP1A,OSBPL8,EZR,MMP9,HTR2A,IKBKB,PPP2CB,EIF3A,ARHGAP21,HBEGF,EPHA4,PKD2,MAPK8IP1,PLAGL2,ARPP19,AKAP12,SPRY2,GARNL3,DUSP10,TCF7L2,SSRP1,ITGB1,PDCD4,FOXO1,NRG1,TAOK1,GRIK2,ABCA1,FRS2,PRKCB,IRS1,ZEB2,USP47,SOCS6,CDK5R1,PRKRA,LCK,STYX,MDM4,TMSB4X,PDCD6
BP	negative regulation of transcription by RNA polymerase II	GO:0000122	0.0197	798	171	21	0.026	0.123	NCK2,MEF2C,KDM2B,EZR,BRMS1L,SOX6,BACH2,NR3C1,FOXP1,ATF2,ZEB1,TCF7L2,FOXO1,PCGF6,PHF6,SIN3A,ZEB2,ZFPM2,TCF4,MDM4,TRIM27
BP	positive regulation of protein kinase B signaling	GO:0051897	0.0421	168	212	10	0.06	0.047	CX3CL1,OSBPL8,HBEGF,SPRY2,TCF7L2,ITGB1,NRG1,FRS2,IRS1,LCK
BP	regulation of JUN kinase activity	GO:0043506	0.0233	86	165	7	0.081	0.042	MAP3K4,EPHA4,MAPK8IP1,DUSP10,PDCD4,TAOK1,ZEB2
BP	protein localization	GO:0008104	0.00467	2600	276	65	0.025	0.236	ICA1,CX3CL1,TRAM1,LRP6,SNX13,SEL1L,RFX3,FKBP1A,OSBPL8,EZR,HTR2A,IKBKB,BNIP3L,TTC26,PARP11,SEC24A,FOXP1,SRSF11,ANKRD13C,PKD2,SIL1,SERP1,RAB9B,PEX6,ATP5IF1,AKAP12,TMED7,KIF13A,FRMD6,PHLDB2,PAM,MAL2,TCF7L2,ARFGAP2,SIDT2,ITGB1,RABGAP1L,PRKCA,TMSB4Y,VPS37A,FCHO2,NRG1,SRSF2,PEX19,PRKCI,GRIK2,ABCA1,RAB8B,PRKCB,LRP1B,STX18,IRS1,SIN3A,CNTNAP2,CDK5R1,YOD1,IDH2,ABAT,AP3M1,CACNA1E,STYX,UNC13B,TRIM27,TMSB4X,P…
BP	negative regulation of cellular process	GO:0048523	8.69e-07	4626	313	122	0.026	0.39	CX3CL1,SAMD4A,GCLM,ARHGAP6,LMO3,NEXMIF,ATP2B4,RIMBP2,RORA,LRP6,PFN2,NCK2,SNX13,EED,PPP2R5C,RFX3,SESN1,MEF2C,KCNK2,FKBP1A,KDM2B,OSBPL8,EZR,BRMS1L,MMP9,HTR2A,IKBKB,PPP2CB,BNIP3L,CASP2,EIF3A,ANKRD26,SOX6,MYF6,BACH2,ERBIN,DAP,HBEGF,IL12B,PDE4D,NR3C1,FOXP1,ATF2,EPHA4,PKD2,GPAM,ENY2,EGR1,MAPK8IP1,AGO2,SSX1,ARPP19,ATP5IF1,BTG1,CCNB1,SPRY2,THAP12,TRPC6,TET1,AMIGO2,TPM1,PRKACB,DUSP10,PSEN2,SPOPL,CTDSP1,CT…
BP	peptide secretion	GO:0002790	0.0122	561	254	22	0.039	0.087	ICA1,CX3CL1,SEL1L,RFX3,EZR,SMPD3,SEC24A,FOXP1,SERP1,PAM,TCF7L2,SIDT2,PRKCA,ABCA1,RAB8B,IRS1,IDH2,ABAT,CACNA1E,UNC13B,TRIM27,TMSB4X
BP	regulation of transport	GO:0051049	0.00517	1781	261	48	0.027	0.184	ICA1,CX3CL1,RALA,ATP2B4,PFN2,RFX3,MEF2C,FKBP1A,OSBPL8,EZR,KCNK10,MMP9,HTR2A,SMPD3,BNIP3L,PDE4D,SEC24A,FOXP1,PKD2,SERP1,ARPP19,ATP5IF1,TRPC6,PAM,TCF7L2,SIDT2,RABGAP1L,PRKCA,AZIN1,NRG1,STC1,PRKCI,ABCA1,RAB8B,PRKCB,STX18,IRS1,CDK5R1,YOD1,IDH2,KCNJ14,CACNB4,ABAT,KCND2,CACNA1E,UNC13B,TRIM27,TMSB4X
BP	growth	GO:0040007	0.0085	964	309	35	0.036	0.113	JADE2,LRP6,DCX,MEF2C,KCNK2,ATRN,KDM2B,EZR,BRMS1L,MYF6,ERBIN,HBEGF,IL12B,PDE4D,FOXP1,GPAM,SERP1,BTG1,CCNB1,SPRY2,DUSP10,CELF1,EI24,ITGB1,NRG1,STC1,ZEB2,ZFPM2,USP47,SOCS6,NME6,CDK5R1,RPS6KA3,SLITRK1,PLAG1
BP	cellular component organization	GO:0016043	0.00845	6120	246	111	0.018	0.451	CX3CL1,RALA,BAZ1B,GCLM,JADE2,ARHGAP6,CELF2,CTNNA2,LRP6,PFN2,NCK2,NTN4,DCX,MEF2C,MAP3K4,FKBP1A,KDM2B,EZR,DAAM1,BRMS1L,MMP9,IKBKB,PPP2CB,BNIP3L,ITGB8,TTC26,EIF3A,ARHGAP21,CLCN3,SH3D19,SOX6,HBEGF,LOX,NR3C1,SEC24A,FOXP1,ATF2,EPHA4,PKD2,IFT43,ATL2,SERP1,ZMYM2,SLITRK3,AGO2,PEX6,PLAGL2,ATP5IF1,BTG1,TSGA10,SPRY2,ECPAS,KIF13A,TRPC6,TET1,FRMD6,TPM1,TPM3,PKP4,PHLDB2,PAM,CLVS2,MAL2,TCF7L2,CELF1,EI24,SIDT2,IT…
BP	cellular response to stress	GO:0033554	0.000141	1870	202	45	0.024	0.223	NEXMIF,RORA,NCK2,SEL1L,ZFYVE26,SESN1,MEF2C,KCNK2,MAP3K4,EZR,MMP9,IKBKB,PPP2CB,BNIP3L,FKBP14,FOXP1,ATF2,EPHA4,PKD2,SERP1,MAPK8IP1,ATP5IF1,RNF138,REV1,ECPAS,TRPC6,TPM1,DUSP10,SSRP1,PDCD4,FOXO1,STC1,TAOK1,GRIK2,EEF2,SIN3A,ZEB2,USP47,MACROD2,CHD2,EXO1,RPS6KA3,YOD1,MDM4,PDCD6
MF	protein binding	GO:0005515	2.25e-08	11522	258	203	0.018	0.787	SCYL3,ICA1,CX3CL1,RALA,BAZ1B,MRC2,SAMD4A,ZDHHC6,GCLM,JADE2,ARHGAP6,PLEKHA5,TMCC3,ATP2B4,CTNNA2,TRAM1,RORA,LRP6,PFN2,NCK2,SEL1L,ZFYVE26,MRVI1,MAP3K13,NTN4,DCX,PPP2R5C,RFX3,SESN1,MEF2C,MAP3K4,PTPN4,FKBP1A,KDM2B,EZR,DAAM1,PCK2,BRMS1L,MMP9,PLCB4,HTR2A,SMPD3,IKBKB,PPP2CB,BNIP3L,ITGB8,TTC26,ZFAND5,EIF3A,NPM3,ARHGAP21,NUFIP2,CLCN3,SH3D19,SOX6,HBEGF,LOX,NR3C1,SEC24A,FOXP1,ATF2,EPHA4,SRSF11,PRDX6,ANKRD13C…
MF	phosphoprotein phosphatase activity	GO:0004721	0.00763	186	24	5	0.027	0.208	PTPN4,PPP2CB,DUSP10,CTDSP1,CTDSPL
hp	Open mouth	HP:0000194	0.0328	71	143	6	0.085	0.042	DGCR2,MEF2C,FOXP1,SIN3A,RPS6KA3,TCF4
hp	Enchondroma	HP:0030038	0.0298	8	17	2	0.25	0.118	POLR1C,IDH2
keg	Serotonergic synapse	KEGG:04726	0.0397	112	314	9	0.08	0.029	PLCB4,HTR2A,PRKACB,PRKCA,PRKACG,PRKCB,GNG5,KCND2,NRAS
keg	Gastric acid secretion	KEGG:04971	0.00297	75	249	8	0.107	0.032	KCNK2,EZR,KCNK10,PLCB4,PRKACB,PRKCA,PRKACG,PRKCB
keg	Parathyroid hormone synthesis, secretion and action	KEGG:04928	0.000129	107	313	12	0.112	0.038	LRP6,MEF2C,PLCB4,HBEGF,PDE4D,ATF2,EGR1,PRKACB,NR4A2,PRKCA,PRKACG,PRKCB
keg	GnRH signaling pathway	KEGG:04912	0.00964	93	314	9	0.097	0.029	MAP3K4,PLCB4,HBEGF,EGR1,PRKACB,PRKCA,PRKACG,PRKCB,NRAS
keg	Dopaminergic synapse	KEGG:04728	0.00612	132	249	10	0.076	0.04	PPP2R5C,PLCB4,PPP2CB,ATF2,PRKACB,PRKCA,PRKACG,PRKCB,GNG5,PPP2R2A
keg	Adrenergic signaling in cardiomyocytes	KEGG:04261	0.000414	144	249	12	0.083	0.048	ATP2B4,PPP2R5C,PLCB4,PPP2CB,ATF2,TPM1,PRKACB,TPM3,PRKCA,PRKACG,CACNB4,PPP2R2A
keg	MicroRNAs in cancer	KEGG:05206	1.25e-05	150	246	14	0.093	0.057	EZR,MMP9,IKBKB,FOXP1,SPRY2,TPM1,ZEB1,PDCD4,PRKCA,PRKCB,IRS1,ZEB2,ZFPM2,MDM4
keg	MAPK signaling pathway	KEGG:04010	0.0105	296	249	15	0.051	0.06	MAP3K13,MEF2C,MAP3K4,IKBKB,ATF2,MAPK8IP1,PRKACB,DUSP10,PRKCA,TAOK1,PRKACG,PRKCB,RPS6KA3,CACNB4,CACNA1E
keg	AMPK signaling pathway	KEGG:04152	0.0293	121	117	6	0.05	0.051	PPP2R5C,PCK2,PPP2CB,FOXO1,EEF2,IRS1
keg	Long-term potentiation	KEGG:04720	0.036	67	314	7	0.104	0.022	PLCB4,PRKACB,PRKCA,PRKACG,PRKCB,RPS6KA3,NRAS
keg	Aldosterone synthesis and secretion	KEGG:04925	0.0117	96	313	9	0.094	0.029	ATP2B4,PLCB4,ATF2,DAGLA,PRKACB,NR4A2,PRKCA,PRKACG,PRKCB
rea	CDO in myogenesis	REAC:R-HSA-375170	0.0351	29	267	5	0.172	0.019	CTNNA2,MEF2C,MYF6,TCF12,TCF4
rea	Signaling by Receptor Tyrosine Kinases	REAC:R-HSA-9006934	0.000149	431	326	25	0.058	0.077	RALA,NCK2,MEF2C,MMP9,PPP2CB,ERBIN,HBEGF,SPRY2,ABI2,PRKACB,PSEN2,ITGB1,PRKCA,NRG1,RALGDS,PRKACG,SPRED1,FRS2,PRKCB,IRS1,SOCS6,CDK5R1,RPS6KA3,LCK,NRAS
rea	Signaling by WNT in cancer	REAC:R-HSA-4791275	0.000919	34	46	4	0.118	0.087	LRP6,PPP2R5C,PPP2CB,TCF7L2
rea	Intracellular signaling by second messengers	REAC:R-HSA-9006925	0.0106	287	290	16	0.056	0.055	EED,PPP2R5C,PPP2CB,HBEGF,ATF2,EGR1,AGO2,PRKACB,FOXO1,PRKCA,NRG1,PRKACG,FRS2,IRS1,LCK,TRIM27
rea	Disassembly of the destruction complex and recruitment of AXIN to the membrane	REAC:R-HSA-4641262	0.0351	31	46	3	0.097	0.065	LRP6,PPP2R5C,PPP2CB
rea	Depolymerisation of the Nuclear Lamina	REAC:R-HSA-4419969	0.035	15	288	4	0.267	0.014	TMPO,CCNB1,PRKCA,PRKCB
rea	MAPK targets/ Nuclear events mediated by MAP kinases	REAC:R-HSA-450282	0.0153	31	97	4	0.129	0.041	MEF2C,PPP2CB,ATF2,RPS6KA3
rea	TWIK related potassium channel (TREK)	REAC:R-HSA-1299503	0.00141	3	18	2	0.667	0.111	KCNK2,KCNK10
rea	Signaling by WNT	REAC:R-HSA-195721	0.0323	327	56	7	0.021	0.125	LRP6,PPP2R5C,DAAM1,PPP2CB,AGO2,TCF7L2,GNG5
rea	Neuronal System	REAC:R-HSA-112316	0.0185	365	249	17	0.047	0.068	KCNK2,KCNK10,SLITRK3,PRKACB,PRKCA,GRIK2,PRKACG,PRKCB,GNG5,RPS6KA3,SLITRK1,KCNJ14,CACNB4,ABAT,KCND2,CACNA1E,UNC13B
rea	Signaling by Rho GTPases	REAC:R-HSA-194315	0.0363	427	58	8	0.019	0.138	ARHGAP6,PFN2,PPP2R5C,DAAM1,PPP2CB,ARHGAP21,RHPN2,ITGB1
rea	RHO GTPases Activate Formins	REAC:R-HSA-5663220	0.00123	121	120	8	0.066	0.067	PFN2,PPP2R5C,DAAM1,PPP2CB,ITGB1,SPC25,DYNC1I1,TAOK1
rea	ROBO receptors bind AKAP5	REAC:R-HSA-9010642	0.00258	9	249	4	0.444	0.016	PRKACB,PRKCA,PRKACG,ROBO2
rea	Platelet homeostasis	REAC:R-HSA-418346	0.0256	88	15	3	0.034	0.2	ATP2B4,PPP2CB,GNG5

## Sheet: hsa-miR-144-3p
Ontology/Database	Term/Pathway Name	Term ID	p.value	term.size	query.size	overlap.size	recall	precision	intersection
BP	cell proliferation	GO:0008283	0.00044	2121	182	44	0.021	0.242	PAFAH1B1,RARB,SMARCA2,PTHLH,TFAP4,PPP1R16B,FAM83D,SGK3,IL7,CAV2,PAK1IP1,PRRX1,PLA2G4A,TEK,TNFSF11,STIL,E2F8,THAP1,MEIS2,ETS1,ABI1,PIM1,BMPR1B,SINHCAF,ST18,NACC2,ZEB1,ZFP36L2,HNRNPU,MSX1,IL15,CXCL11,ZEB2,TRIB1,ERBB4,PRKRA,IDH2,TBX1,NR2F2,MITF,ARID2,FAT4,DMD,FGFR1OP
BP	regulation of RNA metabolic process	GO:0051252	1.44e-10	3955	216	91	0.023	0.421	KMT2E,ZFX,PHTF2,ZNF207,HSF2,ZNF800,MEF2A,AFF4,UBE2D1,FBXW11,RARB,SMARCA2,CCNT2,KAT6A,TFAP4,BTAF1,FMR1,SALL1,SGK3,SP4,ELAVL2,FUBP3,GATA3,CBX1,MED13,UBE2D3,RFX4,BACH2,KHDRBS2,NR3C1,BBX,NFE2L2,PRRX1,ONECUT2,TNFSF11,SMAD9,HAT1,E2F8,KHDRBS3,THAP1,MEIS2,ETS1,SYNCRIP,MED4,PIM1,BMPR1B,PRICKLE1,SS18,CBX4,PRDM16,MED12L,PNRC1,ST18,VLDLR,NACC2,ZEB1,SUV39H2,ZFP36L2,MBNL1,HNRNPU,SREK1,BRPF1,RNF111,MSX1,CGGBP1,…
BP	middle ear morphogenesis	GO:0042474	0.0298	19	146	4	0.211	0.027	PRRX1,MSX1,PRKRA,TBX1
BP	positive regulation of apoptotic signaling pathway	GO:2001235	0.0339	171	300	12	0.07	0.04	TFAP4,SFRP1,BBC3,SKIL,BMPR1B,ST18,NACC2,MSX1,NKX3-1,YWHAG,PTEN,PRKRA
BP	regulation of primary metabolic process	GO:0080090	6.79e-11	6175	227	125	0.02	0.551	KMT2E,ZFX,PHTF2,PAFAH1B1,ZNF207,HSF2,ZNF800,LIMCH1,MEF2A,AFF4,UBE2D1,FBXW11,RARB,SMARCA2,CCNT2,KAT6A,TFAP4,TNRC6A,SEMA6A,BTAF1,PAK5,PPP1R16B,FAM83D,FMR1,SALL1,SGK3,PLAT,BBC3,SP4,CAV2,ELAVL2,FUBP3,GATA3,MAP3K8,CBX1,MED13,UBE2D3,EIF4G2,RFX4,BACH2,KHDRBS2,PDE4D,NR3C1,SEC24A,KPNA1,BBX,NFE2L2,PRRX1,ONECUT2,TEK,TNFSF11,SMAD9,HAT1,E2F8,KHDRBS3,THAP1,ANGPTL3,MEIS2,ETS1,SYNCRIP,MED4,SKIL,ABI1,PIM1,BMPR1B,…
BP	developmental process	GO:0032502	4.26e-08	6212	303	150	0.024	0.495	KMT2E,ZFX,PAFAH1B1,PIK3C2A,NCKAP1,SLC12A2,MEF2A,ACSL4,ATP2B1,TFRC,AFF4,TPD52,RARB,SMARCA2,CCNT2,KAT6A,PTHLH,TNRC6A,SEMA6A,NDRG3,PPP1R16B,FAM83D,FMR1,FNDC3A,SMPD3,SALL1,XYLT1,TJP1,CALB1,SFRP1,JPH1,IL7,BBC3,MTPN,CAV2,TSPAN12,USP42,LHX2,GATA3,EIF4G2,RFX4,PAK1IP1,GCNT2,PTP4A1,ARRDC3,PDE4D,BBX,CCDC88A,NFE2L2,PRRX1,MARK1,RAP1A,ASH1L,TROVE2,CAMSAP2,RAB14,ONECUT2,TEK,TNFSF11,SMAD9,NLN,STIL,DOK4,E2F8,ANO1…
BP	regulation of cellular macromolecule biosynthetic process	GO:2000112	3.74e-10	4161	216	93	0.022	0.431	KMT2E,ZFX,PHTF2,ZNF207,HSF2,ZNF800,MEF2A,AFF4,UBE2D1,FBXW11,RARB,SMARCA2,CCNT2,KAT6A,TFAP4,TNRC6A,BTAF1,FMR1,SALL1,SGK3,SP4,ELAVL2,FUBP3,GATA3,CBX1,MED13,UBE2D3,EIF4G2,RFX4,BACH2,KHDRBS2,NR3C1,BBX,NFE2L2,PRRX1,ONECUT2,TNFSF11,SMAD9,HAT1,E2F8,KHDRBS3,THAP1,MEIS2,ETS1,SYNCRIP,MED4,PIM1,BMPR1B,PRICKLE1,SS18,CBX4,PRDM16,MED12L,PNRC1,ST18,VLDLR,NACC2,ZEB1,SUV39H2,ZFP36L2,HNRNPU,BRPF1,RNF111,MSX1,CGGBP…
BP	neuron projection development	GO:0031175	0.0146	929	301	33	0.036	0.11	PAFAH1B1,MEF2A,ACSL4,SEMA6A,FMR1,SFRP1,LHX2,GATA3,EIF4G2,CCDC88A,NFE2L2,PRRX1,MARK1,RAP1A,CAMSAP2,DOK4,SKIL,ABI1,BMPR1B,NYAP2,VLDLR,DLG5,IMPACT,WEE1,PTPN9,ZEB2,NPTX1,PTEN,SLITRK4,RGMA,FAT4,ITSN2,DMD
BP	signaling	GO:0023052	1.06e-05	6513	281	139	0.021	0.495	PAFAH1B1,PIK3C2A,GABRA1,NCKAP1,SLC12A2,MEF2A,ATP2B1,UBE2D1,FBXW11,RARB,CDC14B,KAT6A,NLK,PTHLH,TFAP4,TNRC6A,EXOC1,RGS17,SEMA6A,NDRG3,PAK5,PPP1R16B,FAM83D,FMR1,SMPD3,SALL1,TJP1,SGK3,CALB1,SFRP1,PLAT,JPH1,IL7,BBC3,CAV2,TSPAN12,CHN2,GATA3,MAP3K8,MED13,UBE2D3,RFX4,PAK1IP1,GCNT2,ARRDC3,PDE4D,NR3C1,CCDC88A,NFE2L2,PRRX1,RAP1A,ASH1L,TROVE2,SSX2IP,RAB14,ONECUT2,TEK,PLEKHG1,TNFSF11,SMAD9,STIL,MCF2L,E2F8,STA…
BP	cellular component organization or biogenesis	GO:0071840	0.0423	6297	296	128	0.02	0.432	KMT2E,PAFAH1B1,ZNF207,PIK3C2A,CELF2,NCKAP1,LIMCH1,SLC12A2,SNAP91,MEF2A,ACSL4,TFRC,UBE2D1,EPB41L2,SMARCA2,CDC14B,KAT6A,TFAP4,SEMA6A,EIF5,NDRG3,PAK5,PPP1R16B,FMR1,SMPD3,GSPT1,SALL1,TJP1,SGK3,SFRP1,RAB2A,BBC3,MTPN,CAV2,LHX2,GATA3,UBE2D3,EIF4G2,KCTD10,RFX4,PAK1IP1,NR3C1,SEC24A,CRBN,KPNA1,SLC25A36,CCDC88A,NFE2L2,PRRX1,RAP1A,ASH1L,TROVE2,MAP7D1,SSX2IP,CAMSAP2,RAB14,VPS4B,ONECUT2,TEK,TNFSF11,STIL,DOK4,H…
BP	cellular response to stimulus	GO:0051716	7.69e-05	7362	281	149	0.02	0.53	PAFAH1B1,PIK3C2A,GABRA1,NCKAP1,ST3GAL6,SLC12A2,MEF2A,ATP2B1,UBE2D1,FBXW11,RARB,CDC14B,KAT6A,NLK,PTHLH,TFAP4,TNRC6A,EXOC1,RGS17,SEMA6A,NDRG3,PAK5,PPP1R16B,FAM83D,FMR1,SALL1,TJP1,SGK3,CALB1,SFRP1,PLAT,JPH1,IL7,BBC3,MTPN,CAV2,TSPAN12,CHN2,GATA3,MAP3K8,MED13,UBE2D3,RFX4,PAK1IP1,GCNT2,ARRDC3,PDE4D,NR3C1,CCDC88A,NFE2L2,PRRX1,RAP1A,ASH1L,PLA2G4A,TROVE2,SSX2IP,RAB14,ONECUT2,TEK,PLEKHG1,TNFSF11,SMAD9,STIL…
BP	multicellular organism development	GO:0007275	1.77e-06	5321	303	130	0.024	0.429	KMT2E,ZFX,PAFAH1B1,PIK3C2A,NCKAP1,MEF2A,ACSL4,ATP2B1,TFRC,TPD52,RARB,SMARCA2,CCNT2,KAT6A,PTHLH,TNRC6A,SEMA6A,PPP1R16B,FAM83D,FMR1,FNDC3A,SMPD3,SALL1,XYLT1,TJP1,CALB1,SFRP1,JPH1,IL7,BBC3,MTPN,CAV2,TSPAN12,LHX2,GATA3,EIF4G2,RFX4,GCNT2,PTP4A1,ARRDC3,BBX,CCDC88A,NFE2L2,PRRX1,MARK1,RAP1A,ASH1L,TROVE2,CAMSAP2,RAB14,ONECUT2,TEK,TNFSF11,SMAD9,NLN,STIL,DOK4,E2F8,ANO1,ANGPTL3,MEIS2,ETS1,C2ORF49,SKIL,ABI1,P…
MF	protein binding	GO:0005515	8.45e-09	11522	221	176	0.015	0.796	KMT2E,FBXL3,PAFAH1B1,ZNF207,HSF2,APPBP2,LIMCH1,SLC12A2,SNAP91,MEF2A,ATP2B1,AFF4,UBE2D1,FBXW11,TPD52,RARB,FAM76B,EPB41L2,SMARCA2,CCNT2,RNF13,KAT6A,PTHLH,TFAP4,TNRC6A,RGS17,SEMA6A,BTAF1,PAK5,PPP1R16B,FAM83D,FMR1,GSPT1,SALL1,SGK3,CALB1,PLAT,ZC2HC1A,IL7,BBC3,SP4,CAV2,USP42,ELAVL2,FUBP3,GATA3,MAP3K8,CBX1,MED13,UBE2D3,EIF4G2,RFX4,PAK1IP1,KHDRBS2,PTP4A1,PDE4D,NR3C1,SEC24A,CRBN,KPNA1,MOB4,NFE2L2,PRRX1,MA…
MF	single-stranded RNA binding	GO:0003727	0.000808	79	162	8	0.101	0.049	FMR1,KHDRBS2,SYNCRIP,CBX4,HNRNPU,MSI2,HNRNPF,LSM14A
hp	Short metatarsal	HP:0010743	0.0206	40	179	6	0.15	0.034	SMARCA2,PTHLH,SALL1,PDE4D,BMPR1B,FAT4
hp	Autosomal dominant inheritance	HP:0000006	0.00403	1416	212	41	0.029	0.193	GABRA1,AFF4,RARB,SMARCA2,KAT6A,PTHLH,SALL1,PLAT,GATA3,PDE4D,NR3C1,PRRX1,TEK,SMAD9,AHDC1,THAP1,ANGPTL3,MEIS2,DTNA,BMPR1B,FBN2,PRDM16,SCN1A,ARHGAP26,ZEB1,HNRNPU,BRPF1,MSX1,ZNF148,ABCA1,SLC20A2,AXIN2,ZEB2,VANGL1,ERBB4,ZBTB18,IDH2,TBX1,NR2F2,MITF,ARID2
hpa	skin 1; Langerhans[Approved,Low]	HPA:043010_21	0.00326	2855	324	88	0.031	0.272	QSER1,ZNF275,ST3GAL6,SLC12A2,MEF2A,UBE2D1,RHOBTB1,FBXW11,CDC14B,RNF13,PTHLH,TNRC6A,SEMA6A,NDRG3,FNDC3A,SMPD3,GSPT1,XYLT1,RAB2A,ZC2HC1A,IL7,BBC3,CHN2,GLCCI1,EIF4G2,KCTD10,GCNT2,BICRAL,HMGCR,PDE4D,MOB4,CAPZA1,ASH1L,PLA2G4A,RAB14,TEK,PLEKHG1,SMAD9,AHDC1,UBE2D2,UBE2G1,POMP,MPHOSPH6,MED4,ABI1,SENP7,CCNG2,TMTC3,CBX4,RGL1,UBR3,FAM193B,PNRC1,ZFP36L2,TRAPPC8,MSI2,IMPACT,CHTOP,EIF5A2,WDFY3,PGRMC2,FZD6,ABCA…
hpa	caudate; neuronal cells[Approved,Low]	HPA:006020_21	0.0106	3696	315	102	0.028	0.324	PAFAH1B1,ZNF800,QSER1,ST3GAL6,SLC12A2,MEF2A,AFF4,UBE2D1,RHOBTB1,FBXW11,CDC14B,RNF13,NLK,PTHLH,TNRC6A,SEMA6A,NDRG3,PAK5,FMR1,FNDC3A,SMPD3,GSPT1,XYLT1,SFRP1,RAB2A,ZC2HC1A,MTPN,CHN2,GLCCI1,EIF4G2,KCTD10,GCNT2,BICRAL,HMGCR,PDE4D,CRBN,SLC25A36,MOB4,CAPZA1,PLA2G4A,SSX2IP,RAB14,VPS4B,TEK,PLEKHG1,NLN,FAM199X,AHDC1,UBE2D2,UBE2G1,RIN2,POMP,MED6,PTGFRN,C2ORF49,SENP7,CCNG2,SINHCAF,TMTC3,CBX4,RGL1,UBR3,FAM193…
hpa	skin 1; melanocytes[Approved,Low]	HPA:043040_21	0.0254	3341	126	41	0.012	0.325	PAFAH1B1,ST3GAL6,SLC12A2,MEF2A,AFF4,UBE2D1,PTHLH,RGS17,IL7,BBC3,EIF4G2,RAB14,TEK,PLEKHG1,SMAD9,UBE2D2,UBE2G1,RIN2,ATP5MC2,C2ORF49,MED4,ABI1,CCNG2,UBR3,PNRC1,ZFP36L2,TRAPPC8,MSI2,ABCA1,BRWD3,PTPN9,ZEB2,BCLAF3,ZDHHC21,IGIP,PCDH18,FAT4,TBC1D9B,PPP3R1,ZNF260,LSM14A
hpa	soft tissue 2; fibroblasts[Approved,Low]	HPA:048030_21	0.0474	2511	161	42	0.017	0.261	ST3GAL6,MEF2A,AFF4,UBE2D1,PTHLH,FMR1,FNDC3A,GSPT1,ZC2HC1A,IL7,BBC3,EIF4G2,PDE4D,MOB4,PLA2G4A,RAB14,TEK,PLEKHG1,AHDC1,UBE2D2,UBE2G1,RIN2,POMP,C2ORF49,MED4,ABI1,CCNG2,UBR3,PNRC1,NACC2,ZFP36L2,TRAPPC8,MSI2,BRWD3,BEX3,PTPN9,BCLAF3,PCDH18,FAT4,TBC1D9B,ZNF260,LSM14A
hpa	smooth muscle; smooth muscle cells[Approved,Low]	HPA:046010_21	0.0464	3269	316	91	0.028	0.288	PAFAH1B1,ZNF800,QSER1,ST3GAL6,SLC12A2,MEF2A,AFF4,RHOBTB1,FBXW11,PTHLH,TNRC6A,SEMA6A,NDRG3,FMR1,FNDC3A,GSPT1,XYLT1,SFRP1,RAB2A,ZC2HC1A,IL7,BBC3,CHN2,GLCCI1,EIF4G2,KCTD10,GCNT2,BICRAL,HMGCR,PDE4D,SEC24A,CRBN,MOB4,CAPZA1,PLA2G4A,MAP7D1,SSX2IP,RAB14,TEK,PLEKHG1,SMAD9,AHDC1,UBE2G1,RIN2,POMP,MED6,PTGFRN,ATP5MC2,C2ORF49,MED4,SENP7,CBX4,RGL1,UBR3,FAM193B,NACC2,ZFP36L2,MSI2,IMPACT,PKNOX1,CHTOP,EIF5A2,WDFY…
hpa	breast; adipocytes[Approved,Low]	HPA:004010_21	0.0191	1546	324	54	0.035	0.167	QSER1,ZNF275,MEF2A,AFF4,UBE2D1,RHOBTB1,FBXW11,RNF13,TNRC6A,GSPT1,XYLT1,RAB2A,IL7,MTPN,CHN2,EIF4G2,BICRAL,HMGCR,PDE4D,CRBN,CAPZA1,RAB14,PLEKHG1,SMAD9,UBE2D2,MED6,C2ORF49,MED4,ABI1,SENP7,SINHCAF,UBR3,FAM193B,TRAPPC8,MSI2,IMPACT,WIF1,CHTOP,EIF5A2,WDFY3,FZD6,ABCA1,DDIAS,BEX3,AXIN2,ZEB2,YWHAG,RGMA,FAT4,ZNF777,MAML3,PPP3R1,HOXA10,ZNF260
hpa	skin 1; keratinocytes[Approved,Low]	HPA:043030_21	0.00429	3673	313	102	0.028	0.326	PAFAH1B1,ZNF800,QSER1,ST3GAL6,SLC12A2,MEF2A,AFF4,UBE2D1,RHOBTB1,FBXW11,CDC14B,RNF13,NLK,PTHLH,TNRC6A,RGS17,SEMA6A,NDRG3,FMR1,FNDC3A,SMPD3,GSPT1,XYLT1,RAB2A,ZC2HC1A,IL7,BBC3,CHN2,GLCCI1,EIF4G2,KCTD10,GCNT2,BICRAL,HMGCR,PDE4D,CRBN,MOB4,CAPZA1,ASH1L,PLA2G4A,RAB14,VPS4B,TEK,PLEKHG1,SMAD9,AHDC1,UBE2D2,UBE2G1,RIN2,POMP,MED6,PTGFRN,ATP5MC2,MPHOSPH6,C2ORF49,MED4,ABI1,SENP7,CCNG2,TMTC3,CBX4,RGL1,UBR3,FAM1…
hpa	breast; myoepithelial cells[Approved,Low]	HPA:004030_21	0.0158	3514	316	98	0.028	0.31	PAFAH1B1,ZNF800,QSER1,ST3GAL6,SLC12A2,MEF2A,AFF4,UBE2D1,RHOBTB1,FBXW11,CDC14B,RNF13,PTHLH,TNRC6A,SEMA6A,NDRG3,FMR1,FNDC3A,GSPT1,XYLT1,SFRP1,RAB2A,ZC2HC1A,IL7,BBC3,MTPN,CHN2,GLCCI1,EIF4G2,GCNT2,BICRAL,HMGCR,PDE4D,SEC24A,CRBN,MOB4,CAPZA1,PLA2G4A,RAB14,VPS4B,TEK,PLEKHG1,SMAD9,NLN,FAM199X,AHDC1,UBE2D2,UBE2G1,RIN2,POMP,MED6,PTGFRN,MPHOSPH6,C2ORF49,MED4,ABI1,SENP7,CCNG2,TMTC3,CBX4,RGL1,UBR3,FAM193B,PNR…
hpa	hippocampus; neuronal cells[Approved,Low]	HPA:022020_21	0.00517	3716	316	104	0.028	0.329	PAFAH1B1,ZNF800,QSER1,ST3GAL6,SLC12A2,MEF2A,AFF4,UBE2D1,RHOBTB1,FBXW11,CDC14B,RNF13,NLK,PTHLH,TNRC6A,SEMA6A,NDRG3,PAK5,FMR1,FNDC3A,SMPD3,GSPT1,XYLT1,SFRP1,RAB2A,ZC2HC1A,BBC3,MTPN,CHN2,GLCCI1,EIF4G2,KCTD10,GCNT2,BICRAL,HMGCR,PDE4D,CRBN,MOB4,CAPZA1,PLA2G4A,SSX2IP,RAB14,VPS4B,TEK,PLEKHG1,SMAD9,NLN,FAM199X,AHDC1,UBE2D2,UBE2G1,RIN2,POMP,MED6,PTGFRN,MPHOSPH6,C2ORF49,MED4,ABI1,SENP7,CCNG2,SINHCAF,CBX4,R…
hpa	breast; glandular cells[Approved,Low]	HPA:004020_21	0.0112	4114	316	111	0.027	0.351	PAFAH1B1,ZNF800,QSER1,ST3GAL6,SLC12A2,MEF2A,AFF4,UBE2D1,RHOBTB1,CDC14B,RNF13,NLK,PTHLH,TNRC6A,RGS17,SEMA6A,NDRG3,FMR1,FNDC3A,GSPT1,XYLT1,SFRP1,RAB2A,ZC2HC1A,IL7,BBC3,MTPN,CHN2,GLCCI1,EIF4G2,KCTD10,GCNT2,BICRAL,HMGCR,PDE4D,CRBN,MOB4,CAPZA1,PLA2G4A,SSX2IP,RAB14,VPS4B,TEK,PLEKHG1,SMAD9,NLN,FAM199X,AHDC1,UBE2D2,UBE2G1,RIN2,POMP,MED6,PTGFRN,ATP5MC2,MPHOSPH6,C2ORF49,MED4,ABI1,SENP7,CCNG2,SINHCAF,TMTC3,…
rea	Transcriptional activity of SMAD2/SMAD3:SMAD4 heterotrimer	REAC:R-HSA-2173793	0.0484	44	319	6	0.136	0.019	UBE2D1,CCNT2,UBE2D3,SKIL,CDKN2B,RNF111

## Sheet: hsa-miR-144-5p
Ontology/Database	Term/Pathway Name	Term ID	p.value	term.size	query.size	overlap.size	recall	precision	intersection
BP	regulation of cellular metabolic process	GO:0031323	0.0487	6223	36	24	0.004	0.667	ANKIB1,RBFOX1,SMARCA2,HBP1,ZMIZ1,MMD,RRAGC,ZNF436,RAB33A,RNF144B,MBNL2,RFX5,TAF5,ZNF215,DRAM2,DMTN,APBB1,YWHAB,HIC1,F2R,NR2F2,MAML3,DLL1,VGLL3

## Sheet: hsa-miR-451a
Ontology/Database	Term/Pathway Name	Term ID	p.value	term.size	query.size	overlap.size	recall	precision	intersection
BP	negative regulation of epithelial cell differentiation	GO:0030857	0.0101	46	2	2	0.043	1	CAV1,OSR1
BP	negative regulation of ion transmembrane transporter activity	GO:0032413	0.0124	76	10	3	0.039	0.3	CAV1,CAB39,OSR1
BP	negative regulation of cyclin-dependent protein serine/threonine kinase activity involved in G1/S transition of mitotic cell cycle	GO:0031658	0.00736	7	9	2	0.286	0.222	CDKN2D,CDKN2B
MF	cyclin-dependent protein serine/threonine kinase inhibitor activity	GO:0004861	0.0231	12	9	2	0.167	0.222	CDKN2D,CDKN2B
MF	kinase binding	GO:0019900	0.0013	680	11	6	0.009	0.545	CAV1,CDKN2D,CAB39,OSR1,CDKN2B,YWHAZ
hp	Growth hormone excess	HP:0000845	0.0473	19	7	2	0.105	0.286	CAV1,CDKN2B
keg	Cell cycle	KEGG:04110	0.00225	124	11	3	0.024	0.273	CDKN2D,CDKN2B,YWHAZ
keg	FoxO signaling pathway	KEGG:04068	0.0465	133	9	2	0.015	0.222	CDKN2D,CDKN2B
rea	Oncogene Induced Senescence	REAC:R-HSA-2559585	0.00492	33	9	2	0.061	0.222	CDKN2D,CDKN2B
rea	G1 Phase	REAC:R-HSA-69236	0.00881	44	9	2	0.045	0.222	CDKN2D,CDKN2B

## Sheet: hsa-miR-182-5p
Ontology/Database	Term/Pathway Name	Term ID	p.value	term.size	query.size	overlap.size	recall	precision	intersection
BP	sensory organ development	GO:0007423	0.0148	535	232	20	0.037	0.086	PAFAH1B1,KDM2B,FGF9,FZD3,PPP1R13L,PLPPR4,GNGT1,FOXF2,BMPR1B,ADAMTS18,PYGO2,CITED2,FRS2,DSCAM,RARG,SP3,BNC2,INSIG1,MITF,NF1
BP	mesenchyme development	GO:0060485	0.0124	253	362	17	0.067	0.047	ISL1,SNAI2,MEF2C,FGF9,CORO1C,ACVR1,RTN4,EXOC4,EDNRB,FOXF2,PDPN,EOMES,CITED2,TAPT1,CFL1,BNC2,ZFP36L1
BP	signaling	GO:0023052	0.000237	6513	266	129	0.02	0.485	PAFAH1B1,TSPAN9,CNTN1,LRRC7,APBA2,DTNBP1,VAMP3,NCKAP1,ZC3H15,MAST4,RHOBTB1,FBXW11,NUAK1,MECOM,CTTN,DOCK9,NRCAM,RGS17,SNAP23,OPN1LW,FMR1,ARHGEF7,FGF9,INTS6,FZD3,NCALD,PPP1R13L,MET,SLC1A1,PIP5K1B,SETX,EIF3A,CCNY,FBXW7,SLC1A2,CORO1C,RERGL,MAK,HBEGF,UPK1B,RTN4,EPAS1,ADGRL2,PLPPR4,FOXO3,AVPI1,TNFSF11,PAIP2,DOK4,NKX2-2,BCL2L12,GNGT1,SLC44A2,AJUBA,LRCH2,SH3BGRL,EXOC4,STARD13,PCDH8,EDNRB,RAPGEF5,RAC1,SLC…
BP	regulation of cellular protein metabolic process	GO:0032268	2.72e-05	2568	544	118	0.046	0.217	ANKIB1,PAFAH1B1,ISL1,CNTN1,SNAI2,SAMD4A,DTNBP1,MAPK9,USP13,LIMCH1,ELAVL1,FBXW11,KDM5A,NUAK1,MEF2C,MECOM,TNRC6A,XBP1,EIF5,SMAD7,FMR1,FGF9,N4BP1,EIF3A,SHOC2,CCNY,PRKAR1A,MMD,FBXW7,CORO1C,DUSP22,HBEGF,ARRDC3,FXR1,ACVR1,CCDC88A,ARHGEF2,IVNS1ABP,MYB,FOXO3,UBE2B,AVPI1,TNFSF11,ETF1,PAIP2,ZNF706,RECK,CDKN2C,DOK4,BCL2L12,ZFP36,AJUBA,CBFA2T3,MLLT1,PRKAA1,APC,SYNCRIP,PKIB,EDNRB,RAC1,ANP32B,FLOT1,RNF144B,RDX…
BP	embryonic eye morphogenesis	GO:0048048	0.0058	35	221	6	0.171	0.027	KDM2B,FOXF2,CITED2,FRS2,RARG,SP3
BP	embryonic camera-type eye development	GO:0031076	0.000512	38	223	7	0.184	0.031	KDM2B,PPP1R13L,FOXF2,CITED2,FRS2,RARG,SP3
BP	nervous system development	GO:0007399	1.53e-08	2299	558	121	0.053	0.217	PAFAH1B1,ADAM22,ISL1,CNTN1,LRRC7,APBA2,VCL,DTNBP1,MAPK9,SYNE2,NCKAP1,DMRT3,NTN4,MEF2C,EPYC,RAB10,CTTN,KDM2B,NRCAM,ARCN1,XBP1,SYNDIG1,FMR1,ARHGEF7,FGF9,FZD3,CASP2,WASL,SETX,LGI1,PFN1,MMD,SLC1A2,SOX6,EPM2A,RTN4,CCDC88A,ARHGEF2,PLPPR4,CAMSAP2,KLF7,MYB,FOXO3,CDKN2C,ATF1,PLCG1,NRN1,DOK4,EFNB2,NKX2-2,GNGT1,MAP1B,NUMB,CHL1,SOX5,PCDH8,EDNRB,RAPGEF5,RAC1,SCN2A,ANP32B,FLOT1,ATAT1,ACTR2,PCDH10,BMPR1B,ARHGDI…
BP	regulation of protein polymerization	GO:0032271	0.00123	196	540	20	0.102	0.037	NCKAP1,CTTN,MAPRE1,MET,WASL,PFN1,SLAIN2,CAMSAP2,RAC1,TMOD1,RDX,ACTR2,RASA1,BAG4,PPP1R9A,PRKCE,GRB2,GMFB,MYO1C,MAGEL2
BP	adherens junction organization	GO:0034332	0.0221	127	532	14	0.11	0.026	VCL,ARHGAP6,LIMCH1,CTTN,SMAD7,ARHGEF7,CORO1C,AJUBA,NUMB,RAC1,RDX,LIMS1,CADM2,EFNA5
BP	locomotion	GO:0040011	0.00861	1842	555	85	0.046	0.153	PAFAH1B1,ISL1,SNAI2,VCL,SYNE2,LIMCH1,ATP1B3,NTN4,RAB7A,MEF2C,CTTN,NRCAM,XBP1,MAPRE1,SMAD7,ARHGEF7,FGF9,FZD3,MET,WASL,LGI1,PFN1,CORO1C,HBEGF,ARRDC3,ACVR1,RTN4,CCDC88A,ARHGEF2,KLF7,UBE2B,TNFSF11,RECK,PLCG1,DOK4,EFNB2,RHOJ,PALLD,AJUBA,MPP1,MAP1B,STARD13,NUMB,CHL1,APC,EDNRB,TNS3,RAC1,RDX,BMPR1B,SINHCAF,IGF1R,ARHGDIA,CDC42BPA,PTPRG,PIK3R1,MSN,VLDLR,EPHB1,BAG4,VAV2,PDPN,CITED2,TP53INP1,FRS2,ARF4,SDC2,G…
BP	transmembrane receptor protein tyrosine kinase signaling pathway	GO:0007169	0.0105	710	115	16	0.023	0.139	FGF9,MET,SETX,HBEGF,DOK4,RAC1,ACTR2,IGF1R,PTPRG,RASA1,CREB3L1,FRS2,CUL5,ARF4,MTSS1,SHC4
BP	cell adhesion	GO:0007155	0.00435	1343	555	68	0.051	0.123	ADAM22,CNTN1,SNAI2,VCL,ARHGAP6,VAMP3,LIMCH1,DGCR2,NUAK1,RAB10,CTTN,NRCAM,XBP1,SMAD7,ARHGEF7,PRKAR1A,CORO1C,DUSP22,ACVR1,ITGB6,CHST10,CNN3,MYB,TNFSF11,EFNB2,AJUBA,CHL1,APC,PCDH8,RAC1,FLOT1,RDX,PCDH10,ADAMTS18,ARHGDIA,LPP,PIK3R1,RASA1,MSN,ANK3,MAGI1,CD96,FAM49B,EPHB1,BAG4,PDPN,NTNG1,CITED2,FBN1,LIMS1,MTSS1,PRKCE,DSCAM,DENND6A,CADM2,GRB2,EGR3,EFNA5,ZFP36L1,BTLA,THBS2,GCNT1,PCDH18,AJAP1,NF1,CD47,CD2A…
BP	phosphorylation	GO:0016310	0.00175	2326	275	61	0.026	0.222	PAFAH1B1,CNTN1,DTNBP1,MAST4,FBXW11,NUAK1,MECOM,FMR1,FGF9,IMPAD1,MET,PIP5K1B,SETX,EIF3A,CCNY,FBXW7,CORO1C,MAK,HBEGF,ACVR1,AVPI1,TNFSF11,CDKN2C,DOK4,AJUBA,CBFA2T3,PKIB,EDNRB,RAC1,FLOT1,BMPR1B,GIT2,IGF1R,PRKACB,CDC42BPA,LRTM1,RASA1,VLDLR,PPP1R1C,NADK2,GNAQ,PPP1R9A,CAMK2N1,SGMS2,LMTK2,FRS2,GRM5,YWHAG,PRKCE,DSCAM,CFL1,MOB1B,NPM1,AATK,DAZAP2,ADRA2C,ZFP36L1,NF1,GMFB,GK,STK19
BP	cellular protein modification process	GO:0006464	0.000675	4097	555	165	0.04	0.297	ANKIB1,PAFAH1B1,UBE3C,ISL1,CNTN1,SNAI2,DTNBP1,MAPK9,USP13,RIOK2,UNKL,LIMCH1,MAST4,FBXW11,KDM5A,NUAK1,MEF2C,MECOM,KDM2B,BRPF3,PPM1A,BRMS1L,RPRD1B,SMAD7,OPN1LW,FMR1,FGF9,N4BP1,RAB2A,MET,SETX,ABHD17B,EIF3A,SHOC2,CCNY,TRIM37,PRKAR1A,MMD,KLHL2,FBXW7,CORO1C,MAK,MAN1A1,BACH2,EPM2A,DUSP22,HBEGF,RNF130,ARRDC3,ACVR1,CCDC88A,EPAS1,ARHGEF2,IVNS1ABP,MYB,UBE2B,AREL1,AVPI1,PCMT1,TAF12,TNFSF11,ETF1,KLHL7,CDKN2C,…
BP	neural crest cell differentiation	GO:0014033	0.0133	70	362	9	0.129	0.025	ISL1,SNAI2,MEF2C,CORO1C,ACVR1,EDNRB,CITED2,TAPT1,CFL1
BP	regulation of cellular component biogenesis	GO:0044087	4e-08	891	555	63	0.071	0.114	SNAI2,ARHGAP6,MAPK9,SYNE2,RIOK2,NCKAP1,LIMCH1,RAB7A,MEF2C,CTTN,PPM1A,MAPRE1,SYNDIG1,FMR1,MET,WASL,SETX,TRIM37,PFN1,SLAIN2,CORO1C,MAK,CCDC88A,ARHGEF2,CAMSAP2,SLF2,SEPT7,AJUBA,CHMP1A,PRKAA1,APC,RAC1,TMOD1,FLOT1,ATAT1,RDX,ACTR2,LRTM1,PIK3R1,RASA1,MSN,IMPACT,EPHB1,BAG4,PPP1R9A,DACT1,LIMS1,TAPT1,PRKCE,BDNF,GRB2,SLITRK4,NPM1,EFNA5,SEPT9,THBS2,INSIG1,MITF,GMFB,MYO1C,MAGEL2,CHMP1B,TRABD2B
BP	regulation of cellular component size	GO:0032535	0.000463	341	498	27	0.079	0.054	PAFAH1B1,NCKAP1,CTTN,NRCAM,WASL,PFN1,RTN4,MAP1B,RAC1,TMOD1,RDX,ACTR2,RASA1,MSN,BAG4,PPP1R9A,VAV2,PRKCE,DSCAM,CFL1,RARG,BDNF,EFNA5,GMFB,MYO1C,L1CAM,MAGEL2
BP	cell development	GO:0048468	1.6e-08	2040	542	109	0.053	0.201	PAFAH1B1,ADAM22,ISL1,CNTN1,SNAI2,LRRC7,VCL,DTNBP1,VAMP3,MAPK9,NTN4,MEF2C,EPYC,RAB10,CTTN,PTHLH,NRCAM,XBP1,FMR1,ARHGEF7,FZD3,IMPAD1,MET,CASP2,WASL,SETX,LGI1,PRKAR1A,MMD,FBXW7,SOX6,CORO1C,ACVR1,RTN4,CCDC88A,EPAS1,ARHGEF2,PLPPR4,CAMSAP2,KLF7,MYB,FOXO3,UBE2B,TNFSF11,ATF1,PLCG1,NRN1,DOK4,EFNB2,NKX2-2,GNGT1,PALLD,MAP1B,NUMB,CHL1,EDNRB,RAC1,TMOD1,FLOT1,ATAT1,RDX,ACTR2,BMPR1B,TAF4B,ARHGDIA,CTDSP1,PTPRG,M…
BP	stem cell proliferation	GO:0072089	0.0189	114	358	11	0.096	0.031	PAFAH1B1,SNAI2,RAB10,MECOM,FZD3,NUMB,SOX5,TAF4B,FRS2,ZFP36L1,NF1
BP	actin polymerization or depolymerization	GO:0008154	0.00378	192	540	19	0.099	0.035	ARHGAP6,NCKAP1,CTTN,WASL,PFN1,WIPF1,RAC1,TMOD1,RDX,ACTR2,RASA1,BAG4,PPP1R9A,PRKCE,CFL1,GRB2,GMFB,MYO1C,MAGEL2
BP	plasma membrane bounded cell projection organization	GO:0120036	2.76e-08	1431	542	85	0.059	0.157	PAFAH1B1,ISL1,CNTN1,LRRC7,VCL,DTNBP1,SYNE2,NCKAP1,NTN4,MEF2C,EPYC,RAB10,CTTN,NRCAM,MAPRE1,FMR1,ARHGEF7,FZD3,WASL,SETX,ABHD17B,LGI1,PFN1,CORO1C,MAK,RTN4,CCDC88A,PLPPR4,CAMSAP2,KLF7,UBE2B,OCRL,SEPT7,ATF1,PLCG1,NRN1,DOK4,EFNB2,AJUBA,MAP1B,NUMB,CHL1,APC,RAC1,FLOT1,ATAT1,RDX,ACTR2,BMPR1B,IGF1R,ARHGDIA,PTPRG,VLDLR,ANK3,IMPACT,C21ORF91,EPHB1,GRIP1,BAG4,PPP1R9A,VAV2,PDPN,NTNG1,FRS2,ARF4,SDC2,TAPT1,YWHAG,…
BP	phototransduction	GO:0007602	0.0203	56	2	2	0.036	1	OPN1LW,OPN1MW2
BP	cell migration	GO:0016477	0.0181	1466	540	69	0.047	0.128	PAFAH1B1,ISL1,SNAI2,VCL,SYNE2,LIMCH1,ATP1B3,MEF2C,CTTN,NRCAM,XBP1,MAPRE1,SMAD7,ARHGEF7,FGF9,FZD3,MET,WASL,PFN1,CORO1C,HBEGF,ACVR1,RTN4,CCDC88A,ARHGEF2,TNFSF11,RECK,PLCG1,EFNB2,RHOJ,PALLD,AJUBA,MPP1,MAP1B,STARD13,NUMB,CHL1,APC,EDNRB,TNS3,RAC1,RDX,SINHCAF,IGF1R,ARHGDIA,CDC42BPA,PTPRG,MSN,EPHB1,BAG4,VAV2,PDPN,CITED2,TP53INP1,ARF4,SDC2,GPR183,PRKCE,CFL1,GRB2,EGR3,SPATA13,PRKD1,GCNT1,NF1,CD47,MYO1C,CD…
MF	protein binding	GO:0005515	0.000202	11522	559	386	0.034	0.691	ANKIB1,PAFAH1B1,ADAM22,CYB561,UBE3C,NCAPD2,YAF2,ISL1,CNTN1,SNAI2,SAMD4A,LRRC7,APBA2,TMSB10,VCL,DTNBP1,ARHGAP6,VAMP3,MAPK9,FOXN3,TBC1D22A,SYNE2,PHF21B,MSH4,USP13,RIOK2,UNKL,NCKAP1,LIMCH1,DMRT3,ANKRD44,ZC3H15,ELAVL1,EVI5,PDZD4,REEP1,ATP1B3,FBXW11,KDM5A,NTN4,NUAK1,RAB7A,HOXA9,TP53INP2,MEF2C,C5ORF22,ZMPSTE24,RAB10,MECOM,WDR47,CTTN,PTHLH,DOCK9,PPP1R13B,KDM2B,TNRC6A,NRCAM,RAPGEF4,RGS17,WDR76,SNAP23,NUP…
MF	photoreceptor activity	GO:0009881	0.00138	15	2	2	0.133	1	OPN1LW,OPN1MW2
MF	neurotrophin TRK receptor binding	GO:0005167	8.29e-06	7	555	6	0.857	0.011	PLCG1,PIK3R1,FRS2,BDNF,GRB2,EFNA5
MF	receptor tyrosine kinase binding	GO:0030971	0.0241	63	555	10	0.159	0.018	EIF3A,PLCG1,TOB1,PIK3R1,FRS2,FNTA,YWHAG,DAZAP2,SHC4,GFRAL
hp	Generalized tonic-clonic seizures with focal onset	HP:0007334	0.0413	14	519	5	0.357	0.01	LGI1,EPM2A,SCN2A,SCN9A,SLC22A5
hpa	bone marrow; hematopoietic cells[Approved,Medium]	HPA:003010_22	0.00611	2339	77	24	0.01	0.312	CLPTM1L,EVI5,RHOBTB1,RAB10,FZD3,PCMT1,PAIP2,BCL2L12,CBFA2T3,SH3BGRL,PKIB,EGLN1,ACTR2,DENR,ABHD13,TMEM50B,PRKACB,ANK3,CUL5,YWHAG,MTSS1,DMXL1,CEP83,ADCY6
hpa	soft tissue 2; peripheral nerve[Approved,Low]	HPA:048040_21	0.0155	1793	556	94	0.052	0.169	UBE3C,BOD1L1,FOXN3,ATP9A,ELAVL1,EVI5,FBXW11,C5ORF22,RAB10,WDR47,PPP1R13B,TNRC6A,RAPGEF4,PPM1A,FMR1,ARHGEF7,KPNA3,N4BP1,EIF3J,PPP1R13L,CASP2,SLC1A1,CCNY,PRKAR1A,DUSP22,CHST10,MYB,AVPI1,KIAA1217,ETF1,PAIP2,OCRL,CDKN2C,PLCG1,SLC10A3,TPST2,AJUBA,CBFA2T3,LRCH2,CCDC59,NUMB,PKIB,EGLN1,TEX2,ATAT1,PCDH10,DENR,ABHD13,TOB1,ARHGDIA,SIK1,TMEM50B,PRKACB,CTDSPL,PIK3R1,TACC1,USP6NL,FAM171A1,EIF4EBP2,AASDHPPT,ANK…
hpa	soft tissue 2; fibroblasts[Approved,Medium]	HPA:048030_22	0.0497	1550	242	41	0.026	0.169	RHOBTB1,RAB10,FMR1,KPNA3,FZD3,PPP1R13L,KDELR1,SLC1A1,CORO1C,AVPI1,KIAA1217,PAIP2,CBFA2T3,LRCH2,PKIB,EGLN1,DENR,ABHD13,ARHGDIA,PRKACB,HNRNPLL,SETD7,TMEM47,USP6NL,FAM171A1,CUL5,LIMS1,YWHAG,HARS,MTSS1,CFL1,DMXL1,CEP83,MTURN,ZBTB37,THBS2,PCDH18,ZBTB44,GMFB,LSM14A,TRABD2B
keg	cGMP-PKG signaling pathway	KEGG:04022	0.0328	164	327	10	0.061	0.031	ATP1B3,MEF2C,EDNRB,ITPR1,GNAQ,CREB3L1,PRKCE,ADCY6,ADRA2C,PPP3R1
keg	EGFR tyrosine kinase inhibitor resistance	KEGG:01521	0.022	79	138	5	0.063	0.036	MET,FOXO3,IGF1R,SHC4,NF1
keg	Melanogenesis	KEGG:04916	0.00297	101	113	6	0.059	0.053	FZD3,EDNRB,PRKACB,CREB3L1,ADCY6,MITF
keg	Longevity regulating pathway	KEGG:04211	0.00596	91	86	5	0.055	0.058	FOXO3,IGF1R,PRKACB,CREB3L1,ADCY6
keg	Estrogen signaling pathway	KEGG:04915	0.0344	136	80	5	0.037	0.062	HBEGF,PRKACB,CREB3L1,ADCY6,SHC4
keg	Parathyroid hormone synthesis, secretion and action	KEGG:04928	0.0182	107	389	9	0.084	0.023	MEF2C,PTHLH,HBEGF,TNFSF11,PRKACB,ITPR1,GNAQ,CREB3L1,ADCY6
keg	Bacterial invasion of epithelial cells	KEGG:05100	0.00334	74	95	5	0.068	0.053	CTTN,MET,RAC1,SHC4,CD2AP
keg	Endocrine resistance	KEGG:01522	0.00733	95	86	5	0.053	0.058	HBEGF,IGF1R,PRKACB,ADCY6,SHC4
keg	Proteoglycans in cancer	KEGG:05205	0.000155	199	111	9	0.045	0.081	CTTN,FZD3,MET,HBEGF,RAC1,IGF1R,PRKACB,ANK3,FRS2
keg	Oocyte meiosis	KEGG:04114	0.0488	124	156	6	0.048	0.038	FBXW11,IGF1R,PRKACB,YWHAG,ADCY6,PPP3R1
keg	Renal cell carcinoma	KEGG:05211	0.04	69	95	4	0.058	0.042	MET,EPAS1,EGLN1,RAC1
keg	Axon guidance	KEGG:04360	0.00451	175	555	16	0.091	0.029	NTN4,FZD3,MET,PLCG1,EFNB2,RAC1,BMPR1B,PIK3R1,RASA1,EPHB1,NTNG1,CFL1,EFNA5,ARHGEF12,L1CAM,PPP3R1
keg	Pathways in cancer	KEGG:05200	0.0232	526	113	11	0.021	0.097	FGF9,FZD3,MET,EPAS1,EGLN1,EDNRB,RAC1,IGF1R,PRKACB,ADCY6,MITF
keg	Ras signaling pathway	KEGG:04014	0.0027	233	98	8	0.034	0.082	FGF9,MET,RAPGEF5,RAC1,IGF1R,PRKACB,RASA1,SHC4
keg	Longevity regulating pathway - multiple species	KEGG:04213	0.0214	64	86	4	0.062	0.047	FOXO3,IGF1R,PRKACB,ADCY6
keg	Glutamatergic synapse	KEGG:04724	0.00471	114	294	9	0.079	0.031	SLC1A1,SLC1A2,GNGT1,PRKACB,ITPR1,GNAQ,GRM5,ADCY6,PPP3R1
keg	Regulation of actin cytoskeleton	KEGG:04810	0.0035	213	464	16	0.075	0.034	NCKAP1,ARHGEF7,FGF9,WASL,PIP5K1B,PFN1,ITGB6,APC,RAC1,RDX,DIAPH3,MSN,VAV2,CFL1,SPATA13,ARHGEF12
rea	DAG and IP3 signaling	REAC:R-HSA-1489509	0.00748	32	513	7	0.219	0.014	PRKAR1A,PLCG1,PRKACB,ITPR1,AHCYL1,PRKCE,ADCY6
rea	Fcgamma receptor (FCGR) dependent phagocytosis	REAC:R-HSA-2029480	0.0232	141	555	14	0.099	0.025	NCKAP1,WASL,WIPF1,PLCG1,RAC1,ACTR2,PIK3R1,ITPR1,VAV2,AHCYL1,PRKCE,CFL1,GRB2,MYO1C
rea	Signaling by Rho GTPases	REAC:R-HSA-194315	0.00243	427	464	27	0.063	0.058	PAFAH1B1,CENPQ,ARHGAP6,NCKAP1,RHOBTB1,CTTN,DAAM1,MAPRE1,ARHGEF7,WASL,PFN1,WIPF1,OCRL,KTN1,RHOJ,STARD13,RAC1,ACTR2,DIAPH3,ARHGDIA,DYNC1I1,VAV2,ARHGEF3,YWHAG,CFL1,ARHGEF12,ARHGEF35
rea	Regulation of insulin secretion	REAC:R-HSA-422356	0.0388	80	446	9	0.113	0.02	RAPGEF4,PRKAR1A,GNGT1,PRKACB,ITPR1,GNAQ,AHCYL1,ADCY6,ADRA2C
rea	Axon guidance	REAC:R-HSA-422475	0.000209	530	555	37	0.07	0.067	ISL1,CNTN1,NTN4,NRCAM,ARHGEF7,MET,WASL,PFN1,ETF1,PLCG1,DOK4,EFNB2,NUMB,CHL1,RAC1,SCN2A,RDX,ACTR2,PRKACB,PIK3R1,RASA1,MSN,RPL10,VLDLR,ANK3,EPHB1,VAV2,FRS2,SCN9A,SDC2,DSCAM,CFL1,GRB2,CACNB4,EFNA5,ARHGEF12,L1CAM
rea	Membrane Trafficking	REAC:R-HSA-199991	0.00931	605	53	9	0.015	0.17	DTNBP1,VAMP3,RAB10,CTTN,ACTR2,ANK3,RAB6B,ARF4,YWHAG
rea	Signaling by NTRK2 (TRKB)	REAC:R-HSA-9006115	0.0258	25	555	6	0.24	0.011	PLCG1,RAC1,PIK3R1,FRS2,BDNF,GRB2

## Sheet: hsa-miR-34a-5p
Ontology/Database	Term/Pathway Name	Term ID	p.value	term.size	query.size	overlap.size	recall	precision	intersection
BP	regulation of localization	GO:0032879	9.7e-09	2672	462	118	0.044	0.255	CALCR,VCL,AP2S1,FOXP3,PPP2R5A,CLDN18,CACNB1,SYT1,NAV3,LMAN1,RFX3,DNM1L,SIRT1,XBP1,PPM1A,JAG1,SMAD7,CLIP3,CDK6,MET,SERPINE1,GATA3,LZTS2,ASIC2,UNC119,SUPT6H,TMEM109,CORO1C,ARHGDIB,TBC1D30,CLIC5,BCL6,FOXP1,SLC30A3,RIMS3,PROX1,FGF23,PGF,FKBP1B,CRHR1,PLCG1,SNAI1,XPO5,SOX4,RRAS,PPFIA1,ZNF304,GPS2,SYT4,PDGFRA,SCN2A,KLF4,ANP32B,FXYD2,PREB,LEF1,SGSM2,SMAD4,STAC2,EVI5L,GOLPH3L,HCN3,SCN1A,TBCK,ANK2,CPLX2,IG…
BP	cell communication	GO:0007154	7.53e-09	6554	459	224	0.034	0.488	CALCR,ASB4,KDM5D,ZMYND11,LRRC7,FUT8,AP2S1,JADE2,FOXP3,PRKCQ,ASB1,PPP2R5A,CLDN18,LRRC40,CACNB1,SYT1,IFI35,RORA,NDST1,RDH11,DCX,RFX3,CNOT4,ERC1,DNM1L,GMIP,PCBP4,EFNB1,RGS17,SIRT1,DDX17,XBP1,MYH9,DAAM1,PPM1A,JAG1,PPP1R16B,SMAD7,CCL22,NDRG1,LILRA1,NUMBL,CLIP3,PLPPR2,CRTC1,CDK6,MET,CASP2,SERPINE1,GATA3,LZTS2,CPEB3,SHOC2,LGI1,ASIC2,CNTNAP1,MPP2,EFNB3,UNC119,SNX15,TMEM109,NECTIN1,CORO1C,ARHGDIB,NOP2,WAS…
BP	protein acylation	GO:0043543	0.0131	232	428	18	0.078	0.042	JADE2,FOXP3,BRPF3,SIRT1,PPM1A,CLIP3,GATA3,NAA50,SOX4,LEF1,SMAD4,TAF5,RPS6KA4,ZDHHC16,MSL2,ZDHHC23,MAPT,ZDHHC17
BP	chemotaxis	GO:0006935	0.00974	580	460	33	0.057	0.072	PRKCQ,EFNB1,CCL22,MET,SERPINE1,LHX2,GATA3,LGI1,EFNB3,NECTIN1,FOXP1,EPHA4,PGF,PLCG1,PDGFRA,LEF1,SMAD4,PIP5K1A,LYST,NOTCH1,DPYSL4,GFRA1,KIT,IL6R,SEMA4C,ALCAM,PTPRM,FOSL1,CSF1R,CNTN2,PRKD1,PDE4B,KLRK1
BP	cellular component morphogenesis	GO:0032989	3.61e-05	1061	460	56	0.053	0.122	VCL,JADE2,PRKCQ,SYT1,DCX,DNM1L,EFNB1,MYH9,NUMBL,MET,LHX2,GATA3,LGI1,CNTNAP1,EFNB3,NECTIN1,CORO1C,WASF1,CLIC5,BCL6,FOXP1,EPHA4,PROX1,PLCG1,NRN1,TMOD2,ENAM,SYT4,AGO4,PDGFRA,LEF1,SMAD4,ANK2,ZMYM4,NOTCH1,SIDT2,ALDOA,ANK3,CSNK1G3,DPYSL4,GFRA1,NR4A2,PTPRD,PID1,KIT,STC1,AXL,CTNND2,ALCAM,PTPRM,CNTNAP2,FGD6,CSF1R,LRRC55,CNTN2,MAPT
BP	covalent chromatin modification	GO:0016569	0.0121	463	425	27	0.058	0.064	KDM5D,ARID4A,JADE2,FOXP3,ARID4B,BAZ2A,ATXN7L3,BRPF3,SIRT1,GATA3,SUPT6H,BCL6,PHF19,NAA50,ZNF304,RTF1,LEF1,SMAD4,UHRF2,TAF5,MTA2,CHD1,RPS6KA4,JMJD1C,MSL2,SATB1,PRKD1
BP	Notch signaling involved in heart development	GO:0061314	0.0445	9	351	4	0.444	0.011	JAG1,SNAI1,NOTCH2,NOTCH1
BP	CD4-positive, alpha-beta T cell activation	GO:0035710	0.0496	84	425	10	0.119	0.024	FOXP3,PRKCQ,RORA,SMAD7,GATA3,BCL6,FOXP1,LOXL3,LEF1,SATB1
BP	columnar/cuboidal epithelial cell differentiation	GO:0002065	2.18e-05	113	448	16	0.142	0.036	SLC4A7,RFX3,JAG1,CDK6,SERPINE1,CLIC5,FOXP1,PROX1,SOX4,ENAM,MYCN,LEF1,NOTCH1,SIDT2,RARG,DLL1
BP	nervous system development	GO:0007399	2.88e-07	2299	460	102	0.044	0.222	ADAM22,LRRC7,SLC4A7,VCL,JADE2,PRKCQ,SYT1,ACSL4,SDK2,RORA,NDST1,DCX,BRINP1,DNM1L,EFNB1,XBP1,JAG1,NDRG1,NUMBL,CRTC1,CDK6,CASP2,LHX2,GATA3,CPEB3,LGI1,ASIC2,CNTNAP1,EFNB3,UNC119,NECTIN1,RAB35,WASF1,CLIC5,CDH9,BCL6,FOXP1,LOXL3,EPHA4,HPCAL4,KIF17,B4GALT2,PROX1,TGIF2,SATB2,FKBP1B,PLCG1,SOX4,NRN1,TMOD2,SYT4,NOTCH2,MYCN,NAV1,DAGLA,SCN2A,KLF4,ANP32B,SIX3,LEF1,ZIC5,TCF12,SMAD4,ANK2,ARHGAP26,CPLX2,NOTCH1,INA…
BP	positive regulation of transcription, DNA-templated	GO:0045893	0.044	1443	373	51	0.035	0.137	ARID4A,ARID4B,FOXJ2,RORA,RFX3,NFE2L1,ATXN7L3,SIRT1,DDX17,XBP1,PPM1A,JAG1,SMAD7,CRTC1,MET,SERPINE1,SUPT6H,E2F3,FOXP1,PROX1,FGF23,SATB2,SNAI1,CDKN1C,ZNF304,GPS2,E2F5,MYCN,KLF4,SIX3,LEF1,SMAD4,POU2F1,NR1I2,NOTCH1,MTA2,NR4A2,PPARGC1B,RPS6KA4,ZNF281,CREBRF,ATMIN,SERPINF2,MLLT3,FOSL1,PLAG1,PLCB1,PRKD1,DLL1,LGR4,BTBD18
BP	signal transduction	GO:0007165	6.92e-06	6029	459	200	0.033	0.436	CALCR,ASB4,KDM5D,ZMYND11,LRRC7,FUT8,AP2S1,JADE2,FOXP3,PRKCQ,ASB1,PPP2R5A,CLDN18,LRRC40,IFI35,RORA,NDST1,RDH11,DCX,CNOT4,ERC1,DNM1L,GMIP,PCBP4,EFNB1,RGS17,SIRT1,DDX17,XBP1,MYH9,DAAM1,PPM1A,JAG1,PPP1R16B,SMAD7,CCL22,NDRG1,LILRA1,NUMBL,CLIP3,PLPPR2,CDK6,MET,CASP2,SERPINE1,GATA3,LZTS2,SHOC2,ASIC2,CNTNAP1,MPP2,EFNB3,UNC119,SNX15,TMEM109,NECTIN1,CORO1C,ARHGDIB,NOP2,WASF1,BCL6,AMOTL2,FOXP1,LOXL3,EPHA4,R…
BP	negative regulation of nucleic acid-templated transcription	GO:1903507	0.0464	1219	441	51	0.042	0.116	ZMYND11,ARID4A,FOXP3,BAZ2A,RFX3,SIRT1,PPM1A,SMAD7,GATA3,CPEB3,SUPT6H,BCL6,FOXP1,LOXL3,PROX1,TGIF2,SATB2,PHF19,CBX3,SNAI1,CDKN1C,CBFA2T3,ZNF304,GPS2,KLF4,RTF1,SIX3,LEF1,SMAD4,POU2F1,NR1I2,PURB,UHRF2,NOTCH1,MTA2,NR4A2,UBP1,PPARGC1B,ZNF281,SSX5,ZNF282,PKIA,RARG,OLIG3,ZHX2,TNRC18,SATB1,PLCB1,STRN3,MDM4,LGR4
BP	actin filament-based process	GO:0030029	0.0199	714	459	37	0.052	0.081	TMSB10,MYH9,DAAM1,MET,CORO1C,ARHGDIB,WASF1,BCL6,FOXP1,PROX1,TMOD2,PPFIA1,PDGFRA,RAP1GDS1,SMAD4,PIP5K1A,SCN1A,TBCK,ANK2,ARHGAP26,SCN2B,ALDOA,DIXDC1,PPARGC1B,KIT,STC1,ABR,SERPINF2,MYRIP,PRKCE,FRMD5,FGD6,CSF1R,PDE4B,GMFB,PLN,NOS1AP
BP	regulation of GTPase activity	GO:0043087	0.0212	482	302	22	0.046	0.073	GMIP,RGS17,CCL22,ELMOD1,CORO1C,ARHGDIB,BCL6,GPS2,PREB,RAP1GDS1,SGSM2,EVI5L,PIP5K1A,PKP4,TBCK,ARHGAP26,ARHGAP36,ABR,ARHGAP1,FGD6,PLCB1,KLRK1
BP	regulation of inner ear receptor cell differentiation	GO:2000980	0.00984	8	72	3	0.375	0.042	MYCN,NOTCH1,DLL1
BP	signaling	GO:0023052	7.37e-09	6513	459	223	0.034	0.486	CALCR,ASB4,KDM5D,ZMYND11,LRRC7,FUT8,AP2S1,JADE2,FOXP3,PRKCQ,ASB1,PPP2R5A,CLDN18,LRRC40,CACNB1,SYT1,IFI35,RORA,NDST1,RDH11,DCX,RFX3,CNOT4,ERC1,DNM1L,GMIP,PCBP4,EFNB1,RGS17,SIRT1,DDX17,XBP1,MYH9,DAAM1,PPM1A,JAG1,PPP1R16B,SMAD7,CCL22,NDRG1,LILRA1,NUMBL,CLIP3,PLPPR2,CRTC1,CDK6,MET,CASP2,SERPINE1,GATA3,LZTS2,CPEB3,SHOC2,LGI1,ASIC2,CNTNAP1,MPP2,EFNB3,UNC119,SNX15,TMEM109,NECTIN1,CORO1C,ARHGDIB,NOP2,WAS…
MF	molecular function regulator	GO:0098772	0.00276	1830	331	59	0.032	0.178	PPP2R3A,DNM1L,GMIP,FETUB,RGS17,BCL2L13,JAG1,PPP1R16B,CCL22,MET,SERPINE1,ELMOD1,ARHGDIB,RALGPS2,FGF23,FKBP1B,CDKN1C,GPS2,PDGFRA,KLF4,FXYD2,PREB,RAP1GDS1,LEF1,SGSM2,EVI5L,UCN2,TBCK,ARHGAP26,IGSF1,ARHGAP36,NOTCH1,SCN2B,GFRA1,BMP3,ABR,RALGDS,INHBB,OSGIN2,PPP1R14D,CACNB3,SERPINF2,PNOC,PKIA,PRKCE,WFDC5,ARHGAP1,CCNE2,FGD6,GREM2,PLCB1,LRRC55,RTN4RL1,MAPT,GRM7,GMFB,PLN,PPP1R11,ITSN1
MF	transcription regulatory region DNA binding	GO:0044212	0.000905	849	443	44	0.052	0.099	ZMYND11,ARID4A,FOXP3,ARID4B,FOXJ2,RORA,BAZ2A,RFX3,NFE2L1,SIRT1,XBP1,SMAD7,GATA3,E2F3,BCL6,FOXP1,PROX1,SATB2,SNAI1,SOX4,MYCN,KLF4,SIX3,LEF1,TCF12,SMAD4,POU2F1,NR1I2,PURB,NOTCH1,TAF5,MTA2,NR4A2,ELMSAN1,ZNF281,CREBRF,ATMIN,JMJD1C,RARG,FOSL1,PLAG1,TNRC18,SATB1,POU6F1
MF	syntaxin-1 binding	GO:0017075	0.0384	20	5	2	0.1	0.4	SYT1,VAMP2
MF	protein binding	GO:0005515	0.000178	11522	459	323	0.028	0.704	HSPB6,CALCR,ASB4,ADAM22,ZNF207,TTC19,KDM5D,ZMYND11,LRRC7,FUT8,SLC4A7,TMSB10,VCL,AP2S1,JADE2,FOXP3,ARID4B,TMCC3,PRKCQ,ASB1,FOXJ2,PPP2R5A,CLDN18,SYT1,NAV3,IFI35,RORA,NDST1,RDH11,PPP2R3A,LMAN1,BAZ2A,TPD52,CAPN6,DCX,BRINP1,SAR1A,PGM1,RFX3,CNOT4,NFE2L1,ERC1,PLOD1,YTHDC1,ATXN7L3,DNM1L,PTPN4,GMIP,EFNB1,RGS17,BRPF3,SIRT1,BCL2L13,SEPT3,DDX17,XBP1,MYH9,DAAM1,PPM1A,JAG1,PPP1R16B,SMAD7,SCML2,UBL4A,CCL22,NAGP…
MF	transcription regulatory region sequence-specific DNA binding	GO:0000976	0.00655	735	460	39	0.053	0.085	ZMYND11,FOXP3,FOXJ2,RORA,BAZ2A,RFX3,NFE2L1,SIRT1,XBP1,LHX2,GATA3,E2F3,BCL6,FOXP1,PROX1,SATB2,SNAI1,SOX4,MYCN,KLF4,SIX3,LEF1,TCF12,SMAD4,POU2F1,NR1I2,PURB,NOTCH1,MTA2,NR4A2,ZNF281,CREBRF,JMJD1C,RARG,FOSL1,PLAG1,TNRC18,SATB1,POU6F1
hp	Triangular face	HP:0000325	0.0155	91	10	3	0.033	0.3	NECTIN1,RRAS,MYCN
hp	Aggressive behavior	HP:0000718	0.0367	126	396	11	0.087	0.028	TTC19,NDST1,FOXP1,SATB2,SCN1A,ANK3,SLC6A1,CTNND2,PACS1,MAPT,SLC6A17
keg	Adherens junction	KEGG:04520	0.0257	72	214	6	0.083	0.028	MET,NECTIN1,WASF1,SNAI1,LEF1,SMAD4
keg	Synaptic vesicle cycle	KEGG:04721	0.0212	63	5	2	0.032	0.4	SYT1,VAMP2
keg	MicroRNAs in cancer	KEGG:05206	0.000239	150	148	9	0.06	0.061	SIRT1,CDK6,MET,E2F3,FOXP1,PDGFRA,NOTCH1,CCNE2,MDM4
keg	Notch signaling pathway	KEGG:04330	0.033	48	351	6	0.125	0.017	JAG1,NUMBL,APH1A,NOTCH2,NOTCH1,DLL1
rea	L1CAM interactions	REAC:R-HSA-373760	0.00616	100	411	11	0.11	0.027	AP2S1,DCX,CNTNAP1,SCN2A,SCN1A,ANK2,SCN2B,ANK3,RPS6KA4,ALCAM,CNTN2
rea	Transport to the Golgi and subsequent modification	REAC:R-HSA-948021	0.0333	168	398	13	0.077	0.033	FUT8,MGAT4A,LMAN1,LMAN2L,B4GALT2,PPP6C,ARF3,PREB,ACTR1A,DYNC1LI1,ANK2,ANK3,MCFD2
rea	Toxicity of botulinum toxin type G (BoNT/G)	REAC:R-HSA-5250989	6.87e-05	3	5	2	0.667	0.4	SYT1,VAMP2
rea	Transcriptional activity of SMAD2/SMAD3:SMAD4 heterotrimer	REAC:R-HSA-2173793	0.0445	44	328	6	0.136	0.018	PPM1A,SMAD7,SERPINE1,TGIF2,E2F5,SMAD4
rea	Neuronal System	REAC:R-HSA-112316	0.00229	365	17	5	0.014	0.294	SYT1,RRAS,FLOT2,HCN3,VAMP2

## Sheet: hsa-miR-548f-5p
Ontology/Database	Term/Pathway Name	Term ID	p.value	term.size	query.size	overlap.size	recall	precision	intersection
BP	regulation of primary metabolic process	GO:0080090	0.00918	6175	64	38	0.006	0.594	GCLC,KMT2E,ZFX,KDM7A,CNTN1,WAPL,ELAVL1,LRP6,AFF4,HIPK3,PDCD10,INO80D,ACADL,IVNS1ABP,RGS4,NRK,TAOK3,MDFIC,RAC1,YAP1,AEBP2,SMAD4,SERBP1,HMGA2,SREK1,AFF2,DYRK1A,TAOK1,BRWD3,ZEB2,ARL6IP1,SOCS6,YES1,LCORL,PCGF5,PLCB1,SF3B3,ZNF772
BP	regulation of protein modification process	GO:0031399	0.0083	1801	64	19	0.011	0.297	GCLC,KMT2E,CNTN1,LRP6,HIPK3,PDCD10,IVNS1ABP,RGS4,NRK,TAOK3,MDFIC,RAC1,SMAD4,DYRK1A,TAOK1,ZEB2,SOCS6,YES1,PLCB1
BP	nucleic acid metabolic process	GO:0090304	0.0066	5299	64	35	0.007	0.547	GCLC,KMT2E,ZFX,KDM7A,WAPL,ELAVL1,LRP6,AFF4,RBMS2,HIPK3,INO80D,IVNS1ABP,PHF3,TAOK3,MDFIC,RAC1,YAP1,AEBP2,SMAD4,SERBP1,HMGA2,SREK1,AFF2,DYRK1A,TAOK1,ELAVL4,BRWD3,ZEB2,YES1,LCORL,PCGF5,PLCB1,PRPF39,SF3B3,ZNF772
BP	regulation of JUN kinase activity	GO:0043506	0.000911	86	61	6	0.07	0.098	HIPK3,NRK,TAOK3,MDFIC,TAOK1,ZEB2
BP	protein phosphorylation	GO:0006468	0.022	1924	64	19	0.01	0.297	CNTN1,LRP6,HIPK3,PDCD10,RGS4,NRK,TAOK3,MDFIC,RAC1,SMAD4,CDC42BPA,HMGA2,DYRK1A,TAOK1,CSNK1G1,ZEB2,SOCS6,YES1,PLCB1
BP	regulation of stem cell population maintenance	GO:2000036	0.0241	28	26	3	0.107	0.115	ELAVL1,YAP1,HMGA2
MF	protein serine/threonine kinase activity	GO:0004674	0.0172	454	71	10	0.022	0.141	MAST4,HIPK3,NRK,TAOK3,RAC1,CDC42BPA,HMGA2,DYRK1A,TAOK1,CSNK1G1
hp	Generalized muscle hypertrophy	HP:0003720	0.0317	3	43	2	0.667	0.047	SMAD4,ZEB2
hpa	hippocampus; glial cells[Approved,Low]	HPA:022010_21	0.0301	2243	71	23	0.01	0.324	GCLC,ELAVL1,MAST4,AFF4,RBMS2,EPS15,GLCCI1,HIPK3,PDCD10,INO80D,IVNS1ABP,PHF3,TAOK3,MDFIC,RAC1,SLC30A5,HMGA2,DYRK1A,TAOK1,BRWD3,ZEB2,PRPF39,SELENOT
hpa	lung; pneumocytes[Approved,Medium]	HPA:027020_22	0.0312	1568	62	17	0.011	0.274	ELAVL1,AFF4,RBMS2,EPS15,GLCCI1,PDCD10,INO80D,TAOK3,MDFIC,SMAD4,CDC42BPA,HMGA2,TAOK1,BRWD3,MMGT1,YES1,PRPF39
rea	RUNX2 regulates bone development	REAC:R-HSA-8941326	0.0124	31	46	3	0.097	0.065	YAP1,SMAD4,YES1
rea	EPHB-mediated forward signaling	REAC:R-HSA-3928662	0.0476	34	64	3	0.088	0.047	RAC1,SDC2,YES1

## Sheet: hsa-miR-1301-3p
Ontology/Database	Term/Pathway Name	Term ID	p.value	term.size	query.size	overlap.size	recall	precision	intersection

## Sheet: hsa-miR-548d-5p
Ontology/Database	Term/Pathway Name	Term ID	p.value	term.size	query.size	overlap.size	recall	precision	intersection
hpa	cerebellum; cells in molecular layer[Approved,Low]	HPA:007030_21	0.0346	2823	95	28	0.01	0.295	CENPQ,EIF2AK2,RORA,CYBRD1,PARP4,CCDC47,PCMT1,WWP1,CKS2,PPARG,UTP3,NUP54,ALG10,SLC15A4,RPL7,CNTN5,CFDP1,BTG3,DBI,MAIP1,CAMLG,ZNF503,DDIT4,AHSA2P,KIAA1551,C3ORF38,SETD2,MZT1
rea	Nuclear Receptor transcription pathway	REAC:R-HSA-383280	0.0252	51	8	2	0.039	0.25	RORA,PPARG

[truncated: 4 more sheets: hsa-miR-4732-3p, hsa-miR-124-3p, hsa-miR-486-3p, hsa-miR-486-5p]
